# Supplementary material for: Multiomics and cellular senescence profiling of aging human skeletal muscle uncovers Maraviroc as a senotherapeutic approach for sarcopenia
Source: Nat Commun. 2025 Jul 5;16:6207. doi: 10.1038/s41467-025-61403-y (PMC12228793; doi:10.1038/s41467-025-61403-y)
Supplement: Supplementary file 3 — Supplementary Datasets 1-9 [file 41467_2025_61403_MOESM3_ESM.zip]

Archive with 9 entries (9 files):
- Supplementary Dataset 9.xlsx
- Supplementary Dataset 1.xlsx
- Supplementary Dataset 2.xlsx
- Supplementary Dataset 3.xlsx
- Supplementary Dataset 4.xlsx
- Supplementary Dataset 5.xlsx
- Supplementary Dataset 6.xlsx
- Supplementary Dataset 7.xlsx
- Supplementary Dataset 8.xlsx
