# Supplementary material for: Multiomics and cellular senescence profiling of aging human skeletal muscle uncovers Maraviroc as a senotherapeutic approach for sarcopenia
Source: Nat Commun. 2025 Jul 5;16:6207. doi: 10.1038/s41467-025-61403-y (PMC12228793; doi:10.1038/s41467-025-61403-y)
Supplement: Supplementary file 3 — Supplementary Datasets 1-9 [file 41467_2025_61403_MOESM3_ESM.zip › Supplementary Dataset 1.xlsx]

## Sheet: Donor information
Dataset 1.Human skeletal muscle donor information.
Donor	Sex	Age	Surgery type	Experiments
Y1	Male	18-35	ACL reconstruction	snMultiome
Y2	Male	18-35	ACL reconstruction	snMultiome
Y3	Male	18-35	ACL reconstruction	snMultiome/muscle section isolation
Y4	Male	18-35	ACL reconstruction	snMultiome/muscle section isolation
Y5	Male	18-35	ACL reconstruction	snMultiome/muscle section isolation
Y6	Male	18-35	ACL reconstruction	mononuclear and MuSC isolation
Y7	Female	18-35	ACL reconstruction	mononuclear and MuSC isolation
Y8	Female	18-35	ACL reconstruction	mononuclear and MuSC isolation
Y9	Female	18-35	ACL reconstruction	mononuclear and MuSC isolation
Y10	Male	18-35	ACL reconstruction	mononuclear and MuSC isolation
A1	Male	65-80	Total knee replacement	snMultiome
A2	Male	65-80	Total knee replacement	snMultiome/muscle section isolation
A3	Male	65-80	Total knee replacement	snMultiome/muscle section isolation
A4	Male	65-80	Total knee replacement	snMultiome/muscle section isolation
A5	Male	65-80	Total knee replacement	snMultiome
A6	Female	65-80	Total knee replacement	mononuclear and MuSC isolation
A7	Male	65-80	Total knee replacement	mononuclear and MuSC isolation
A8	Female	65-80	Total knee replacement	mononuclear and MuSC isolation
A9	Male	65-80	Total knee replacement	mononuclear and MuSC isolation
A10	Male	65-80	Total knee replacement	mononuclear and MuSC isolation
A11	Female	65-80	Total knee replacement	mononuclear and MuSC isolation
