# Supplementary material for: Multiomics and cellular senescence profiling of aging human skeletal muscle uncovers Maraviroc as a senotherapeutic approach for sarcopenia
Source: Nat Commun. 2025 Jul 5;16:6207. doi: 10.1038/s41467-025-61403-y (PMC12228793; doi:10.1038/s41467-025-61403-y)
Supplement: Supplementary file 3 — Supplementary Datasets 1-9 [file 41467_2025_61403_MOESM3_ESM.zip › Supplementary Dataset 3.xlsx]

## Sheet: Summary
Dataset 3. DEGs and GO analysis from snRNA-seq data
The SHEET "Sn-DEG in MuSC" shows differentially expressed genes identified between senescent and non-senescent MuSCs.
The SHEET "Sn-DEG in FAP" shows differentially expressed genes identified between senescent and non-senescent FAPs.
The SHEET "Sn-DEG in EC" shows differentially expressed genes identified between senescent and non-senescent ECs.
The SHEET "Sn-DEG in SMC" shows differentially expressed genes identified between senescent and non-senescent SMCs.
The SHEET "GO_SnDEG_MuSC" shows the enriched GO terms for Sn-DEGs in MuSC
The SHEET "GO_SnDEG_FAP" shows the enriched GO terms for Sn-DEGs in FAP
The SHEET "GO_SnDEG_EC" shows the enriched GO terms for Sn-DEGs in EC
The SHEET "GO_SnDEG_SMC" shows the enriched GO terms for Sn-DEGs in SMC
The SHEET "Key cell cycle genes" shows the cell cycle genes from Reactome database.
The SHEET "Late branch-DEG in MuSC" shows differentially expressed genes identified between late1 and late2 MuSCs.

## Sheet: Sn-DEG in MuSC
Dataset 3. DEGs and GO analysis from snRNA-seq data
Differentially expressed genes between senescent and non-senescent MuSCs
Gene	p_val	avg_log2FC	pct.1	pct.2	p_val_adj
DCN	7.25692e-17	3.1672	0.476	0.351	2.17708e-13
CFD	1.2812e-15	3.07733	0.451	0.341	3.8436e-12
SLC2A3	2.1464e-30	2.50749	0.497	0.299	6.43919e-27
COL6A3	3.42612e-18	2.48547	0.408	0.252	1.02784e-14
GSN	1.23972e-19	2.48342	0.566	0.405	3.71915e-16
VCAN	1.81316e-34	2.25447	0.472	0.252	5.43948e-31
AFF3	1.02571e-23	2.2408	0.408	0.181	3.07713e-20
ISLR	1.94658e-35	2.23188	0.439	0.204	5.83975e-32
NEDD9	4.33898e-40	2.21001	0.476	0.233	1.30169e-36
TNXB	5.97268e-32	2.17239	0.439	0.232	1.79181e-28
MCTP1	3.74187e-22	2.16772	0.383	0.211	1.12256e-18
EBF1	1.50269e-39	2.11173	0.432	0.161	4.50808e-36
SCN7A	1.96225e-23	2.08587	0.474	0.296	5.88675e-20
GREB1L	4.08269e-21	2.04219	0.488	0.326	1.22481e-17
RHOJ	2.69299e-28	1.82949	0.477	0.256	8.07896e-25
PREX2	8.34569e-38	1.76284	0.575	0.332	2.50371e-34
COL12A1	5.27006e-16	1.7572	0.43	0.256	1.58102e-12
ZC3HAV1	7.34676e-10	1.71345	0.479	0.371	2.20403e-06
CILP	7.41499e-20	1.71217	0.458	0.281	2.2245e-16
LUM	5.11138e-20	1.69829	0.477	0.309	1.53341e-16
BHLHE40	6.07745e-33	1.68874	0.549	0.308	1.82324e-29
CXCL8	3.5611e-33	1.68355	0.598	0.351	1.06833e-29
CD74	2.79432e-24	1.65818	0.418	0.218	8.38296e-21
ICAM1	3.31542e-64	1.65572	0.659	0.278	9.94625e-61
APOD	5.27581e-11	1.64176	0.422	0.304	1.58274e-07
DRAM1	4.97707e-15	1.61641	0.455	0.246	1.49312e-11
PID1	3.78213e-28	1.61001	0.519	0.283	1.13464e-24
ADAMTS9	2.81813e-40	1.57258	0.598	0.335	8.45438e-37
IGFBP6	4.87605e-28	1.53684	0.483	0.237	1.46282e-24
SRGN	3.16824e-07	1.53253	0.375	0.257	0.000950472
SASH1	9.98087e-12	1.52274	0.434	0.334	2.99426e-08
GADD45B	1.94908e-10	1.47764	0.488	0.339	5.84725e-07
CXCL2	2.36061e-48	1.45813	0.639	0.312	7.08184e-45
COL3A1	2.05027e-08	1.43091	0.488	0.376	6.15081e-05
EVA1C	2.85234e-35	1.42021	0.472	0.248	8.55701e-32
CCSER1	7.34812e-36	1.41964	0.615	0.384	2.20444e-32
FLNB	4.37331e-28	1.4177	0.418	0.216	1.31199e-24
ACER3	4.81532e-16	1.41023	0.497	0.345	1.4446e-12
MFAP5	1.29938e-18	1.3999	0.38	0.203	3.89813e-15
CRISPLD2	2.8878e-10	1.38412	0.463	0.368	8.66341e-07
IGFBP7	6.78416e-38	1.38065	0.592	0.349	2.03525e-34
MAP3K8	4.95944e-30	1.35999	0.519	0.251	1.48783e-26
MBNL1	1.92548e-12	1.35506	0.493	0.362	5.77643e-09
NAMPT	5.61817e-29	1.35105	0.618	0.387	1.68545e-25
JUNB	3.70777e-25	1.34882	0.601	0.382	1.11233e-21
ARHGAP26	4.76518e-28	1.34839	0.549	0.355	1.42956e-24
PTPRM	7.79219e-20	1.34576	0.476	0.313	2.33766e-16
DOCK5	6.7886e-29	1.33418	0.479	0.283	2.03658e-25
PDGFRB	2.02251e-08	1.32832	0.378	0.253	6.06754e-05
TNFAIP2	9.67187e-24	1.32653	0.561	0.354	2.90156e-20
TAOK3	2.05204e-15	1.32288	0.387	0.234	6.15613e-12
PLAU	3.31048e-28	1.32266	0.552	0.276	9.93145e-25
NXN	1.18671e-25	1.32063	0.591	0.361	3.56013e-22
DOCK4	3.66027e-29	1.3078	0.509	0.302	1.09808e-25
TSHZ2	3.22056e-30	1.29906	0.5	0.295	9.66167e-27
AGTR1	2.89545e-21	1.2957	0.505	0.355	8.68635e-18
COL1A1	1.36956e-36	1.2933	0.486	0.253	4.10868e-33
CFH	2.36785e-08	1.28654	0.418	0.311	7.10354e-05
ADGRL2	7.01858e-13	1.27988	0.378	0.171	2.10557e-09
MEF2A	4.41679e-11	1.275	0.509	0.387	1.32504e-07
CCL2	2.66963e-66	1.27296	0.699	0.338	8.0089e-63
RALGAPA2	5.91221e-19	1.25145	0.469	0.316	1.77366e-15
LRRTM4	2.13733e-47	1.24843	0.174	0.038	4.26354e-43
TGFB1	4.55786e-08	1.2452	0.395	0.301	0.000136736
ADD3	4.61113e-14	1.2447	0.472	0.31	1.38334e-10
BMPER	7.02252e-24	1.23965	0.439	0.229	2.10676e-20
ANTXR2	4.54727e-12	1.23884	0.408	0.281	1.36418e-08
CXCL12	2.9319e-25	1.22043	0.491	0.268	8.79569e-22
ITGA6	8.38448e-22	1.21935	0.512	0.32	2.51534e-18
CRTAC1	1.3675e-07	1.21713	0.375	0.248	0.000410249
CXCL3	1.59727e-25	1.21069	0.509	0.232	4.7918e-22
PRKCB	0.0957403	1.20548	0.31	0.299	1
PCSK6	2.62285e-23	1.19894	0.462	0.252	7.86855e-20
TCF4	7.46676e-10	1.18628	0.5	0.399	2.24003e-06
CTNNAL1	0.000281507	1.18441	0.47	0.398	0.84452
IER3	2.85117e-28	1.18417	0.537	0.293	8.5535e-25
MME	1.27381e-32	1.16101	0.483	0.246	3.82142e-29
IL32	5.55575e-21	1.15809	0.563	0.336	1.66672e-17
SEMA6D	7.14883e-32	1.1477	0.484	0.259	2.14465e-28
KITLG	1.53795e-58	1.1373	0.556	0.266	4.61386e-55
SOX5	6.08075e-18	1.11954	0.392	0.212	1.82423e-14
RGS16	8.03872e-13	1.1124	0.443	0.282	2.41162e-09
NIBAN1	3.3957e-16	1.10288	0.458	0.231	1.01871e-12
GRB10	1.8261e-19	1.08928	0.503	0.326	5.47831e-16
TRIM25	8.65438e-10	1.08543	0.427	0.253	2.59631e-06
IFI44	3.94826e-12	1.07832	0.382	0.229	1.18448e-08
CEBPD	3.86892e-14	1.06858	0.542	0.394	1.16068e-10
YPEL2	1.35431e-12	1.05442	0.446	0.299	4.06293e-09
ADAMTS1	8.69891e-18	1.05379	0.474	0.307	2.60967e-14
ITGA1	2.52054e-23	1.05066	0.516	0.3	7.56162e-20
PRKCH	6.4515e-33	1.04747	0.503	0.27	1.93545e-29
STXBP5	0.0354579	1.03722	0.319	0.308	1
IFFO2	2.58437e-26	1.02704	0.507	0.292	7.7531e-23
MAST4	5.89728e-30	1.0242	0.514	0.301	1.76919e-26
C3	5.33147e-11	1.02343	0.366	0.193	1.59944e-07
FLI1	3.88183e-25	1.02251	0.502	0.28	1.16455e-21
HIF1A-AS3	3.78871e-06	1.01498	0.354	0.256	0.0113661
CYTH1	4.831e-14	1.00471	0.427	0.3	1.4493e-10
IL7	2.52426e-23	1.00411	0.47	0.276	7.57277e-20
SLC45A4	2.64914e-14	0.991801	0.476	0.309	7.94742e-11
SCARA5	1.77026e-17	0.988068	0.413	0.218	5.31078e-14
AL590807.1	4.28238e-24	0.983689	0.382	0.179	1.28471e-20
COL6A2	9.11601e-13	0.981961	0.519	0.391	2.7348e-09
FBN1	2.65499e-05	0.977426	0.483	0.403	0.0796496
EPHA4	3.73125e-21	0.960284	0.348	0.17	1.11937e-17
RUFY3	0.00250589	0.951433	0.451	0.424	1
CCN5	2.43505e-05	0.94278	0.378	0.243	0.0730514
AL078604.4	6.57145e-30	0.935868	0.587	0.376	1.31087e-25
ABCA10	4.23343e-24	0.906622	0.479	0.27	1.27003e-20
ZSWIM4	0.00285071	0.905982	0.357	0.291	1
MAMDC2	8.96656e-23	0.897911	0.5	0.315	2.68997e-19
PLEKHG1	4.10622e-43	0.89144	0.185	0.046	8.19108e-39
ATF3	7.99733e-18	0.890518	0.486	0.356	2.3992e-14
GNAL	0.0417716	0.889908	0.293	0.224	1
NSUN6	0.819761	0.885681	0.287	0.285	1
MAML3	0.0338738	0.879753	0.368	0.272	1
SQSTM1	2.60577e-27	0.873044	0.556	0.369	7.81732e-24
OSBPL10	2.01025e-11	0.871508	0.404	0.251	6.03076e-08
ARAP2	1.20122e-17	0.871286	0.5	0.334	3.60366e-14
EFHD1	2.6478e-30	0.870484	0.465	0.238	7.9434e-27
ITPKC	8.5045e-06	0.863676	0.336	0.215	0.0255135
TRERF1	5.47028e-12	0.847444	0.389	0.233	1.64108e-08
JPH1	1.09907e-07	0.847255	0.387	0.291	0.000329721
NCOA7	6.83961e-06	0.838932	0.39	0.313	0.0205188
ANGPT2	1.55833e-11	0.83209	0.408	0.259	4.67498e-08
MTSS1	1.95193e-09	0.818254	0.441	0.296	5.8558e-06
CRIM1	1.14066e-26	0.817362	0.535	0.35	3.42198e-23
PKIG	3.19129e-06	0.810583	0.387	0.283	0.00957386
PLEKHG2	5.3888e-06	0.809193	0.35	0.242	0.0161664
SOCS3	1.99591e-27	0.805649	0.474	0.259	5.98773e-24
MGAT5	0.0184177	0.79547	0.314	0.295	1
PDGFRA	7.01382e-31	0.793305	0.521	0.315	2.10415e-27
MPDU1	2.38108e-12	0.788735	0.453	0.315	7.14324e-09
SPATA13	0.684837	0.781821	0.329	0.333	1
NCOA3	1.50965e-13	0.780104	0.47	0.322	4.52895e-10
FLT1	1.54268e-32	0.775329	0.197	0.064	3.07734e-28
ACVR1B	2.76456e-35	0.772351	0.554	0.301	8.29368e-32
EMP1	4.20121e-20	0.771698	0.533	0.351	1.26036e-16
NFKB1	1.96397e-42	0.76564	0.798	0.586	3.91772e-38
ID2	1.15018e-09	0.763518	0.429	0.286	3.45055e-06
FGD6	3.86068e-07	0.73977	0.383	0.283	0.0011582
PTGDS	3.84352e-10	0.73279	0.474	0.339	1.15305e-06
DNAJB14	1.60967e-05	0.72881	0.364	0.33	0.04829
IER5L	5.1735e-34	0.725451	0.472	0.246	1.55205e-30
LIMK2	8.41127e-25	0.724971	0.467	0.244	2.52338e-21
TNFRSF10D	4.20604e-40	0.723594	0.568	0.288	1.26181e-36
PLS3	1.44191e-27	0.721985	0.497	0.286	4.32573e-24
MYH1	0.000154289	0.716673	0.556	0.432	0.462867
NEK7	0.00435681	0.709627	0.375	0.364	1
S100A6	4.99456e-06	0.708661	0.462	0.381	0.0149837
BMP6	6.83568e-36	0.707318	0.49	0.219	2.0507e-32
STAM	0.509714	0.70562	0.383	0.38	1
KCNIP4	3.15934e-10	0.697562	0.425	0.273	9.47803e-07
IRF1	6.91809e-63	0.697288	0.559	0.266	1.38002e-58
MGLL	1.99834e-26	0.697241	0.488	0.271	5.99501e-23
EFNB2	9.44234e-10	0.690441	0.38	0.267	2.8327e-06
DLC1	1.31369e-36	0.687867	0.568	0.353	3.94108e-33
GFPT2	2.91434e-14	0.687238	0.401	0.284	5.81352e-10
GBP1	1.36143e-14	0.686909	0.502	0.328	4.08428e-11
A2M	0.00405581	0.681743	0.291	0.219	1
AC083837.1	6.64997e-32	0.680161	0.577	0.297	1.99499e-28
NEGR1	5.09758e-23	0.679748	0.456	0.279	1.52928e-19
VRK1	0.0627343	0.679681	0.296	0.28	1
PTGFR	0.030679	0.677841	0.368	0.277	1
SERTAD2	4.51384e-13	0.67457	0.401	0.243	1.35415e-09
BMPR2	1.21394e-11	0.671542	0.47	0.358	3.64183e-08
CPNE8	1.34261e-15	0.669691	0.526	0.399	4.02783e-12
CALCRL	5.80037e-20	0.668936	0.401	0.245	1.74011e-16
SH3RF3	6.14254e-35	0.668286	0.512	0.268	1.84276e-31
ARHGAP31	3.78979e-32	0.667629	0.5	0.23	1.13694e-28
NRP1	6.31529e-13	0.665248	0.409	0.271	1.89459e-09
MT1E	0.000796591	0.648501	0.38	0.319	1
LINC02595	0.00549368	0.646486	0.242	0.271	1
EPAS1	1.70563e-24	0.639597	0.566	0.351	5.1169e-21
RTTN	1.12015e-06	0.636427	0.423	0.328	0.00336044
RNF122	1.15317e-09	0.632916	0.366	0.246	3.45951e-06
ABCA9	3.67319e-06	0.624404	0.453	0.382	0.0110196
PRKG1	7.88146e-19	0.623546	0.232	0.11	1.57219e-14
TRPA1	8.06408e-05	0.623119	0.286	0.222	0.241922
DCLK1	1.79924e-20	0.622479	0.291	0.147	3.58912e-16
COL15A1	5.76918e-08	0.622424	0.528	0.435	0.000173075
HLA-DRB1	6.394e-09	0.621075	0.331	0.212	1.9182e-05
TLE1	9.87802e-11	0.619465	0.436	0.315	2.96341e-07
INSIG1	2.92275e-08	0.616376	0.448	0.344	8.76824e-05
RAP2C-AS1	1.61403e-05	0.612729	0.347	0.213	0.048421
INTS12	0.0473938	0.607172	0.338	0.28	1
PLAUR	7.20948e-16	0.606966	0.443	0.232	2.16285e-12
ALDH1A2	1.17105e-19	0.606892	0.484	0.288	3.51316e-16
MB21D2	3.00149e-14	0.605938	0.369	0.203	9.00447e-11
PLPP3	6.27468e-21	0.604632	0.446	0.286	1.25167e-16
MYOF	2.55524e-13	0.599135	0.483	0.329	7.66571e-10
CAMK1D	3.46931e-16	0.59652	0.418	0.23	1.04079e-12
SCN3B	1.99422e-13	0.593435	0.458	0.274	5.98265e-10
AKAP12	1.46621e-13	0.586687	0.488	0.371	2.9248e-09
AC098829.1	0.00754376	0.582167	0.432	0.357	1
ITGAV	0.000278191	0.576501	0.422	0.345	0.834573
ZFP36	8.96418e-25	0.575942	0.578	0.393	2.68925e-21
IFI27	3.3552e-08	0.575889	0.476	0.375	0.000100656
LRRC49	1.26637e-08	0.572423	0.439	0.29	3.7991e-05
YES1	1.08598e-05	0.570094	0.458	0.387	0.0325793
ATP2B4	1.84363e-12	0.564407	0.512	0.355	5.53088e-09
LHFPL6	4.40861e-28	0.561614	0.683	0.478	8.79429e-24
FBXO22	3.14538e-06	0.552978	0.371	0.293	0.00943615
RERE	0.00260678	0.544555	0.413	0.377	1
LRMDA	3.57903e-41	0.543235	0.286	0.099	7.13944e-37
DIPK1A	0.142374	0.541164	0.296	0.246	1
AL592295.5	0.384441	0.536166	0.355	0.285	1
DUSP16	2.25511e-05	0.536164	0.39	0.332	0.0676534
CD44	4.76722e-17	0.528968	0.559	0.385	1.43017e-13
PDE6D	9.27872e-07	0.528352	0.402	0.299	0.00278362
MT1X	3.2982e-05	0.525346	0.43	0.378	0.0989461
JUN	1.14132e-25	0.51977	0.557	0.337	3.42395e-22
TRIM38	0.0723266	0.519732	0.246	0.211	1
HIVEP2	5.98371e-27	0.519223	0.848	0.728	1.19363e-22
ADGRL4	1.73136e-24	0.516796	0.145	0.045	3.45371e-20
AC108734.4	2.12026e-10	0.513477	0.404	0.256	6.36077e-07
PEAK1	8.29792e-13	0.508612	0.521	0.394	2.48938e-09
NFKBIZ	1.28386e-28	0.507426	0.631	0.418	2.56104e-24
ZNRF1	0.000384837	0.50712	0.352	0.289	1
PPP1R13B	6.38465e-16	0.50371	0.436	0.248	1.9154e-12
ABI3BP	9.3916e-11	0.503119	0.449	0.34	2.81748e-07
AC018816.1	3.41337e-05	0.498558	0.348	0.225	0.102401
ARHGAP42	1.74377e-08	0.497829	0.443	0.321	5.23131e-05
SAT1	8.13656e-06	0.497504	0.465	0.375	0.0244097
AC011511.2	5.09057e-34	0.497016	0.554	0.255	1.52717e-30
MECOM	1.93201e-27	0.488827	0.153	0.046	3.85397e-23
PLCB4	3.77938e-18	0.488199	0.46	0.268	1.13381e-14
PCDH9	1.47014e-22	0.481376	0.226	0.096	2.93264e-18
ST6GALNAC3	2.27504e-29	0.476554	0.146	0.04	4.53824e-25
SLC39A14	8.89334e-27	0.476091	0.662	0.462	1.77404e-22
TFCP2	0.00418203	0.475317	0.343	0.297	1
ADAMTS4	8.79486e-15	0.474755	0.434	0.245	2.63846e-11
FGL2	0.0117951	0.474537	0.38	0.342	1
SERINC5	1.82985e-07	0.472835	0.373	0.258	0.000548955
TNFAIP3	2.59121e-27	0.471491	0.509	0.248	7.77363e-24
AL137009.1	4.29824e-15	0.469451	0.38	0.25	1.28947e-11
PPFIBP1	8.92726e-19	0.467443	0.476	0.324	2.67818e-15
COL1A2	5.402e-16	0.462323	0.523	0.388	1.6206e-12
MMP3	1.22383e-06	0.462176	0.101	0.053	0.0244129
GEM	6.65789e-15	0.460329	0.517	0.364	1.32812e-10
NOVA1	1.52242e-09	0.459686	0.416	0.304	4.56727e-06
TNFAIP6	1.5576e-34	0.457445	0.573	0.308	4.6728e-31
CDC42BPA	4.20658e-12	0.455713	0.491	0.368	1.26197e-08
THBS4	0.0338882	0.455616	0.383	0.334	1
RBPMS	6.07471e-52	0.455208	0.223	0.055	1.21178e-47
CXCL1	3.33962e-21	0.454093	0.528	0.247	1.00188e-17
ESR2	6.07166e-18	0.453415	0.53	0.353	1.8215e-14
45354	7.77805e-07	0.453143	0.437	0.348	0.00233342
SGK3	0.107624	0.44967	0.322	0.28	1
CEMIP2	5.33076e-17	0.449583	0.54	0.384	1.06338e-12
SYNE3	0.0177366	0.448528	0.328	0.263	1
MTUS1	2.80462e-14	0.447051	0.385	0.251	8.41386e-11
CLIC4	1.02451e-12	0.446604	0.57	0.394	3.07354e-09
SLC10A1	2.22353e-05	0.444384	0.329	0.205	0.066706
ERG	5.75625e-24	0.444343	0.134	0.04	1.14826e-19
NFKBIA	7.31106e-42	0.441111	0.603	0.332	2.19332e-38
SCYL3	7.52922e-10	0.439066	0.411	0.277	2.25877e-06
CFAP161	8.27235e-21	0.43543	0.153	0.055	1.65017e-16
SLIT2	4.69167e-23	0.4354	0.418	0.21	1.4075e-19
LRP1B	1.70752e-16	0.428593	0.152	0.061	3.40617e-12
AL110292.1	7.61208e-29	0.425882	0.106	0.023	1.51846e-24
ANKRD33B	3.48644e-14	0.425548	0.451	0.229	1.04593e-10
MT2A	1.96005e-08	0.425021	0.782	0.712	0.000390991
ANKS6	5.49144e-06	0.420896	0.446	0.336	0.0164743
DUOX1	0.162317	0.420761	0.392	0.353	1
C1orf21	4.95906e-20	0.420523	0.502	0.313	1.48772e-16
C11orf96	2.29033e-17	0.419715	0.577	0.417	4.56874e-13
GRK5	1.86804e-22	0.418696	0.479	0.292	5.60413e-19
UBE2QL1	0.675484	0.418345	0.218	0.204	1
ABCA6	2.88942e-12	0.41751	0.422	0.301	8.66826e-09
ACKR3	1.58524e-06	0.412898	0.401	0.247	0.00475573
MYRIP	3.19425e-32	0.408954	0.538	0.31	9.58275e-29
ZNF385D	2.31379e-13	0.406475	0.322	0.197	4.61555e-09
CA8	5.89961e-29	0.403883	0.106	0.023	1.17685e-24
GNG7	0.130245	0.403205	0.354	0.255	1
PRG4	2.1354e-07	0.402822	0.216	0.139	0.00425969
AC119674.1	6.40153e-10	0.401745	0.296	0.192	1.27698e-05
PRKCE	5.61218e-12	0.401621	0.395	0.272	1.68365e-08
SAMD4A	1.91265e-19	0.401528	0.922	0.854	3.81535e-15
TPRG1	0.235939	0.399741	0.307	0.324	1
FNDC3B	4.3625e-15	0.399453	0.918	0.887	8.70231e-11
LPAR1	1.02849e-18	0.394732	0.38	0.216	3.08546e-15
JMJD1C	0.110293	0.394651	0.455	0.443	1
HSPA5	0.282541	0.393676	0.376	0.399	1
SFXN5	0.047998	0.391292	0.333	0.296	1
ELN	2.80777e-07	0.390325	0.343	0.239	0.00084233
MAN1A1	7.5695e-18	0.389094	0.446	0.288	1.50996e-13
GPRC5A	1.80822e-16	0.386975	0.253	0.133	3.60703e-12
FAP	2.00413e-16	0.385416	0.465	0.314	6.01238e-13
FN1	5.82584e-16	0.384717	0.53	0.369	1.74775e-12
CRIP1	4.498e-13	0.38437	0.451	0.316	1.3494e-09
PRICKLE1	1.50563e-13	0.384068	0.411	0.295	4.5169e-10
KCND2	1.53674e-09	0.383146	0.239	0.143	3.06548e-05
TSHZ1	1.35151e-18	0.382911	0.418	0.272	4.05452e-15
TRPM3	0.0240384	0.382788	0.357	0.301	1
DACH1	1.41009e-34	0.382585	0.127	0.027	2.81285e-30
MT-ATP6	3.08367e-16	0.38246	0.598	0.454	9.25101e-13
PAM	0.00983981	0.38077	0.441	0.387	1
ADAMTS15	1.56299e-13	0.379139	0.498	0.342	4.68897e-10
PIK3R3	4.56793e-15	0.378384	0.125	0.049	9.1121e-11
TJP2	9.99322e-14	0.377561	0.517	0.327	2.99796e-10
LAMA4	1.49951e-46	0.37667	0.192	0.046	2.99123e-42
SPAG17	2.62514e-11	0.376459	0.108	0.046	5.23663e-07
NRIP3	5.21832e-05	0.374196	0.375	0.267	0.15655
RAPGEF4	3.65668e-41	0.373846	0.125	0.022	7.29435e-37
SIPA1L1	0.294332	0.373591	0.338	0.338	1
CTSS	2.08014e-39	0.370019	0.542	0.251	6.24042e-36
CASK	0.0559588	0.36962	0.369	0.34	1
SAMHD1	1.20676e-10	0.367981	0.443	0.306	3.62027e-07
TM4SF1	2.68007e-06	0.366263	0.225	0.159	0.0534621
EXT1	3.17015e-08	0.364996	0.674	0.584	0.000632382
ETS2	1.96701e-17	0.364486	0.549	0.399	3.92379e-13
GTF2IRD1	1.41346e-06	0.363702	0.242	0.295	0.00424038
ADAMTS3	1.19569e-15	0.362345	0.11	0.038	2.38515e-11
SP110	1.01731e-05	0.361371	0.317	0.25	0.0305194
HIVEP1	5.49862e-14	0.36131	0.566	0.427	1.09686e-09
ANO2	6.4583e-28	0.361197	0.138	0.037	1.2883e-23
HSPB11	0.00741668	0.359017	0.352	0.287	1
FUCA1	0.173995	0.35642	0.317	0.28	1
MEDAG	2.77028e-05	0.354477	0.425	0.331	0.0831083
WARS	1.67074e-07	0.35406	0.192	0.122	0.0033328
WTAP	1.77991e-11	0.353587	0.472	0.342	5.33972e-08
TNIP1	1.50908e-11	0.353269	0.373	0.258	3.01032e-07
USF3	0.000180308	0.352047	0.3	0.261	0.540924
CSGALNACT1	1.14036e-12	0.352031	0.465	0.319	3.42108e-09
CPEB2	0.000110449	0.351232	0.402	0.326	0.331347
CD83	2.53284e-15	0.347559	0.519	0.306	7.59852e-12
LDB2	6.82355e-41	0.343804	0.159	0.035	1.36116e-36
ACO1	0.0622406	0.343456	0.385	0.274	1
AR	0.000394747	0.340638	0.378	0.317	1
FAT1	1.20181e-10	0.340177	0.523	0.392	3.60543e-07
AC040934.1	0.0053868	0.340002	0.389	0.319	1
WNT5B	0.285111	0.339463	0.354	0.31	1
VWF	1.00332e-15	0.337104	0.153	0.066	2.00142e-11
FCHSD2	1.71737e-11	0.335071	0.495	0.352	5.15212e-08
AC009495.1	0.445151	0.334485	0.249	0.182	1
MCC	8.9577e-13	0.332859	0.314	0.195	1.78688e-08
CYP1B1	2.73278e-15	0.331563	0.139	0.057	5.45136e-11
MALAT1	0.000954919	0.330886	0.524	0.482	1
IRAK2	7.09404e-14	0.330825	0.463	0.32	1.41512e-09
NEAT1	4.50163e-09	0.329179	0.965	0.941	8.97984e-05
TANC1	3.61972e-09	0.328636	0.453	0.378	1.08592e-05
ADGRF5	1.88777e-34	0.327303	0.138	0.032	3.76573e-30
TSC22D3	1.08493e-07	0.327177	0.343	0.242	0.00032548
SOD2	4.02218e-60	0.326951	0.666	0.349	1.20665e-56
APOLD1	2.20284e-27	0.326125	0.16	0.05	4.39423e-23
TRAPPC13	0.991486	0.324205	0.253	0.275	1
PHLDB2	0.0184804	0.3206	0.261	0.222	1
XPR1	0.0542159	0.32	0.336	0.351	1
ARL15	3.06835e-07	0.317714	0.319	0.224	0.00612074
SYNE2	1.4976e-16	0.316468	0.5	0.349	4.49281e-13
SMOC2	6.48923e-19	0.31558	0.169	0.068	1.29447e-14
GASK1B	2.75793e-16	0.31394	0.463	0.325	8.27379e-13
DDX58	2.86518e-14	0.313665	0.439	0.275	8.59553e-11
SLC43A2	6.24492e-14	0.312567	0.535	0.374	1.87348e-10
SERPINE2	1.27963e-14	0.31197	0.125	0.049	2.5526e-10
PROS1	0.000637117	0.311671	0.354	0.303	1
KIAA1217	1.08837e-09	0.311644	0.399	0.292	2.17108e-05
WDR92	0.0189058	0.309868	0.263	0.332	1
MAML2	4.54036e-30	0.309528	0.19	0.061	9.05712e-26
MYOC	1.29032e-22	0.308431	0.176	0.065	2.57392e-18
SPTBN1	6.05428e-15	0.307128	0.862	0.756	1.20771e-10
FBLN2	5.34869e-18	0.306938	0.183	0.08	1.06696e-13
COL6A1	1.43434e-08	0.306557	0.582	0.507	0.000286123
JAK2	2.03937e-05	0.305795	0.436	0.362	0.0611812
VTI1A	0.0220365	0.304698	0.399	0.361	1
FILIP1	7.69922e-09	0.301757	0.319	0.219	0.000153584
CAV1	3.42536e-08	0.301081	0.636	0.524	0.000683291
TUBD1	0.00151426	0.300737	0.366	0.318	1
IFNAR2	1.89632e-12	0.300635	0.303	0.186	3.78277e-08
SERPINE1	6.44694e-06	0.299867	0.476	0.387	0.128604
KDM6B	2.83328e-16	0.298599	0.821	0.676	5.65183e-12
UBR1	5.71749e-08	0.29753	0.434	0.34	0.00114052
MGP	8.15568e-07	0.295445	0.495	0.41	0.016269
SPSB1	1.83906e-09	0.29544	0.563	0.456	3.66856e-05
GLRX	0.00813773	0.294795	0.331	0.277	1
TMEM117	0.0876797	0.294138	0.402	0.356	1
OXCT1	0.452487	0.293761	0.28	0.24	1
BIRC3	2.48679e-15	0.293466	0.268	0.145	4.96065e-11
STRBP	0.000250659	0.291946	0.305	0.255	0.751976
UAP1	5.1256e-06	0.290438	0.542	0.46	0.102245
FAM107B	3.87114e-15	0.290236	0.207	0.102	7.72216e-11
EGFR	2.22917e-07	0.289193	0.81	0.75	0.00444675
B4GALT1	3.10697e-21	0.288696	0.564	0.36	9.32092e-18
PTPRB	1.32845e-29	0.28727	0.136	0.035	2.64999e-25
ACAT2	5.92653e-05	0.287108	0.415	0.261	0.177796
GJA1	2.32398e-20	0.28642	0.195	0.082	4.63588e-16
SDK1	3.00019e-22	0.286234	0.502	0.311	9.00058e-19
IL6	2.40669e-09	0.286173	0.179	0.102	4.80086e-05
IFI16	1.29429e-12	0.285014	0.77	0.655	2.58184e-08
IQCJ-SCHIP1	4.56513e-20	0.284608	0.463	0.318	1.36954e-16
ALCAM	7.33945e-10	0.284498	0.237	0.142	1.46407e-05
B2M	1.94562e-20	0.28399	0.603	0.44	5.83687e-17
HLA-E	7.96253e-16	0.283743	0.798	0.663	1.58837e-11
CYTOR	1.40154e-06	0.281998	0.733	0.649	0.0279579
PLCB1	3.63184e-10	0.281823	0.429	0.303	7.24479e-06
DIXDC1	1.62884e-07	0.281782	0.331	0.23	0.000488653
SGIP1	5.48139e-15	0.281396	0.113	0.041	1.09343e-10
ZFHX4	0.427575	0.280972	0.312	0.339	1
XYLT1	0.00705	0.279799	0.422	0.367	1
FSTL1	1.01365e-10	0.279689	0.362	0.255	2.02202e-06
CACNA1C	2.07967e-23	0.278068	0.118	0.033	4.14852e-19
FNDC3A	0.337031	0.275868	0.418	0.423	1
DLGAP1	2.28445e-07	0.275521	0.434	0.294	0.000685334
CDC42SE2	0.0998891	0.275197	0.347	0.29	1
ELMO1	5.43967e-22	0.274579	0.268	0.124	1.08511e-17
TMTC2	3.05035e-08	0.273675	0.411	0.279	9.15106e-05
PTPRG	1.63323e-09	0.272371	0.932	0.882	3.25797e-05
BMP5	2.89435e-41	0.271091	0.118	0.02	5.77365e-37
VCAM1	4.66852e-05	0.269228	0.141	0.091	0.931275
PITPNC1	4.86553e-08	0.268695	0.646	0.534	0.000970577
SLC35A5	8.57942e-18	0.266754	0.451	0.279	2.57382e-14
ATP8A1	0.000695262	0.266543	0.355	0.309	1
HSPH1	8.15105e-14	0.266005	0.519	0.376	2.44531e-10
SSH2	1.2791e-05	0.264918	0.375	0.334	0.0383729
RAB20	0.0314527	0.263515	0.371	0.324	1
RAP1B	4.37544e-10	0.26198	0.66	0.563	8.72814e-06
MSN	4.76887e-09	0.261096	0.62	0.526	9.51294e-05
TCF7L2	0.310046	0.260734	0.38	0.358	1
COL4A1	1.44749e-07	0.258851	0.768	0.691	0.00288744
HES1	0.0449202	0.258782	0.268	0.241	1
RAI2	7.08535e-15	0.258724	0.43	0.287	2.12561e-11
INTS6	0.000123834	0.258103	0.592	0.545	1
SH3KBP1	6.89842e-07	0.257971	0.383	0.278	0.00206953
TBC1D9	1.61432e-19	0.257856	0.11	0.033	3.22025e-15
MIS18BP1	0.0637664	0.257518	0.279	0.27	1
LNX1	0.00225173	0.256087	0.434	0.381	1
GUCY1A2	9.88549e-05	0.255509	0.146	0.099	1
NR4A3	2.45895e-06	0.255463	0.232	0.159	0.0490512
AL138689.2	1.12713e-15	0.255106	0.392	0.224	3.38138e-12
COBLL1	1.01799e-14	0.254918	0.422	0.267	3.05396e-11
ABCA1	4.42944e-06	0.254842	0.326	0.247	0.0883584
PDE7A	5.32551e-05	0.254406	0.27	0.207	1
POLG2	2.1119e-16	0.252805	0.439	0.297	6.33569e-13
ZNF814	1.50296e-10	0.252365	0.399	0.306	4.50888e-07
DHDH	1.02076e-10	-0.250259	0.383	0.25	3.06229e-07
TXNIP	2.29059e-14	-0.25276	0.465	0.321	6.87177e-11
ATP10A	4.10292e-09	-0.257292	0.389	0.265	1.23088e-05
PDE5A	3.00773e-14	-0.260638	0.467	0.324	9.02319e-11
COL5A2	8.47724e-10	-0.262463	0.451	0.353	2.54317e-06
RAI14	6.33943e-12	-0.264286	0.476	0.347	1.90183e-08
DNAJB1	1.72442e-06	-0.26544	0.437	0.355	0.00517326
RAB27A	2.10099e-07	-0.266248	0.404	0.291	0.000630298
AHR	1.42738e-09	-0.269296	0.47	0.327	4.28214e-06
ITGA9	3.0703e-12	-0.270343	0.345	0.192	9.21089e-09
ABCA5	5.45956e-07	-0.272083	0.451	0.342	0.00163787
RPS6KA6	2.16211e-07	-0.27483	0.369	0.282	0.000648633
CAPN12	6.72476e-11	-0.283573	0.401	0.244	2.01743e-07
IRAK1BP1	2.34593e-06	-0.284066	0.345	0.264	0.0070378
LONRF2	1.65025e-06	-0.284164	0.301	0.205	0.00495076
PRIM2	1.59278e-07	-0.28484	0.397	0.292	0.000477835
FXR2	1.7416e-06	-0.287043	0.322	0.292	0.0052248
453	1.37897e-19	-0.287255	0.523	0.35	4.13692e-16
IGFBP2	9.58973e-10	-0.289879	0.395	0.309	2.87692e-06
TES	3.6135e-22	-0.293365	0.483	0.302	1.08405e-18
NR2F2	4.5928e-10	-0.295995	0.373	0.246	1.37784e-06
LINC01588	3.52241e-07	-0.297127	0.321	0.204	0.00105672
HFM1	4.68949e-10	-0.30348	0.347	0.229	1.40685e-06
AC034195.1	2.94365e-08	-0.309212	0.34	0.252	8.83095e-05
460	6.80767e-27	-0.314275	0.551	0.311	2.0423e-23
XG	5.63528e-08	-0.315263	0.267	0.185	0.000169058
462	6.51401e-13	-0.31813	0.477	0.344	1.9542e-09
FAM241A	2.25075e-18	-0.324151	0.561	0.382	6.75226e-15
UBE2E1	1.99148e-15	-0.327162	0.542	0.394	5.97444e-12
UBE2E2	4.22748e-07	-0.328642	0.467	0.396	0.00126824
CACNA2D1	6.50693e-09	-0.329135	0.409	0.293	1.95208e-05
RGMA	1.97946e-09	-0.330935	0.411	0.28	5.93838e-06
ATP1A1-AS1	7.18301e-17	-0.332333	0.395	0.226	2.1549e-13
BNIP3L	3.93104e-07	-0.334117	0.324	0.26	0.00117931
FYN	2.98178e-09	-0.33452	0.436	0.34	8.94534e-06
P3H2	2.74446e-08	-0.337193	0.392	0.309	8.23337e-05
ERBB3	2.87695e-08	-0.338016	0.382	0.269	8.63084e-05
ZSWIM6	2.17348e-10	-0.338457	0.526	0.421	6.52044e-07
474	4.49093e-22	-0.344888	0.51	0.259	1.34728e-18
KLF6	2.2266e-08	-0.345415	0.441	0.36	6.67981e-05
ATP6V0A1	1.05449e-07	-0.347808	0.38	0.322	0.000316348
AC022816.1	6.49323e-10	-0.348065	0.463	0.31	1.94797e-06
ARMC3	1.3754e-08	-0.351988	0.371	0.252	4.12619e-05
EFEMP1	5.90948e-16	-0.366805	0.415	0.249	1.77284e-12
MEF2C	2.48674e-09	-0.369472	0.446	0.326	7.46021e-06
PHF21A	1.13866e-07	-0.371703	0.404	0.284	0.000341598
LIMCH1	6.97609e-11	-0.37825	0.43	0.314	2.09283e-07
RYR3	2.14347e-07	-0.380356	0.294	0.42	0.000643041
SHB	3.81888e-12	-0.386693	0.441	0.32	1.14566e-08
TRMT9B	1.51277e-06	-0.387025	0.389	0.325	0.00453831
486	9.00225e-15	-0.388594	0.542	0.366	2.70067e-11
CLIP2	1.09495e-07	-0.394868	0.401	0.269	0.000328485
RCAN1	3.13335e-07	-0.39527	0.42	0.301	0.000940006
NQO2	5.89053e-16	-0.397052	0.439	0.287	1.76716e-12
AFF1	1.9233e-06	-0.397642	0.406	0.35	0.0057699
TNNT3	1.46663e-34	-0.402312	0.608	0.337	4.39989e-31
MRPS30-DT	1.87302e-08	-0.40661	0.183	0.225	5.61905e-05
ERO1B	2.84745e-06	-0.408489	0.425	0.345	0.00854234
ADAMTS7	1.99842e-06	-0.410045	0.409	0.317	0.00599527
ZBTB16	3.92187e-13	-0.415255	0.406	0.293	1.17656e-09
HSPA1A	1.49768e-08	-0.41773	0.441	0.352	4.49303e-05
VEGFC	3.66146e-08	-0.41795	0.364	0.29	0.000109844
PELI1	1.46913e-09	-0.419446	0.394	0.265	4.4074e-06
NNMT	8.7976e-12	-0.422684	0.545	0.411	2.63928e-08
SLC25A37	6.15673e-09	-0.424501	0.448	0.335	1.84702e-05
GAS7	8.79214e-11	-0.424596	0.453	0.335	2.63764e-07
FBXL7	4.32426e-09	-0.43107	0.503	0.39	1.29728e-05
BANP	7.38199e-10	-0.434096	0.443	0.297	2.2146e-06
C2CD2	5.03061e-13	-0.435174	0.43	0.264	1.50918e-09
AP002518.2	3.65967e-15	-0.448178	0.439	0.285	1.0979e-11
ADCY9	3.81641e-11	-0.467826	0.373	0.232	1.14492e-07
AC007563.2	8.31942e-12	-0.470657	0.404	0.25	2.49583e-08
IGF2BP2	3.15999e-06	-0.473193	0.343	0.225	0.00947996
HELB	8.91705e-11	-0.478283	0.439	0.225	2.67511e-07
NRIP1	1.00857e-06	-0.485831	0.498	0.414	0.00302572
CHST11	3.34944e-07	-0.4865	0.38	0.28	0.00100483
CSF1	3.51923e-07	-0.486628	0.455	0.327	0.00105577
FADS2	1.12441e-07	-0.491373	0.448	0.308	0.000337323
CNRIP1	1.7566e-07	-0.495076	0.354	0.248	0.000526981
OPHN1	1.58631e-06	-0.496745	0.429	0.334	0.00475892
SNAPC1	3.6226e-13	-0.497314	0.455	0.315	1.08678e-09
AHCYL2	1.94945e-07	-0.498982	0.385	0.292	0.000584834
CCDC6	1.43502e-06	-0.500091	0.408	0.331	0.00430506
NCAM2	7.46446e-10	-0.505857	0.336	0.259	2.23934e-06
HAGH	3.52493e-13	-0.506621	0.448	0.33	1.05748e-09
ZDHHC20	9.40847e-07	-0.512213	0.355	0.278	0.00282254
AL008633.1	5.44561e-16	-0.512857	0.404	0.229	1.63368e-12
KLF12	1.37901e-09	-0.516882	0.451	0.33	4.13703e-06
AC079793.1	1.78301e-07	-0.523424	0.42	0.29	0.000534903
OAF	2.24487e-10	-0.524987	0.418	0.284	6.73462e-07
HULC	1.83522e-17	-0.526045	0.456	0.293	5.50565e-14
UBTD1	4.41521e-10	-0.531134	0.477	0.332	1.32456e-06
IGF1R	5.20706e-07	-0.532454	0.432	0.359	0.00156212
KAZN	2.14995e-07	-0.534643	0.43	0.332	0.000644985
FANCL	9.87462e-14	-0.53551	0.462	0.318	2.96238e-10
ZNF133	8.01367e-13	-0.536886	0.39	0.3	2.4041e-09
LPAR6	2.15012e-08	-0.542503	0.361	0.283	6.45036e-05
MCUR1	1.10202e-07	-0.544213	0.375	0.226	0.000330607
GIPC2	3.58612e-12	-0.548267	0.408	0.277	1.07584e-08
AGPAT4	9.22354e-25	-0.548959	0.395	0.207	2.76706e-21
NEXN	3.35149e-17	-0.550127	0.449	0.289	1.00545e-13
537	6.68371e-23	-0.563365	0.443	0.256	2.00511e-19
FAM117B	4.31931e-16	-0.566219	0.427	0.282	1.29579e-12
C2	1.57877e-06	-0.566453	0.296	0.207	0.00473632
SLC16A7	3.31552e-21	-0.567747	0.437	0.255	9.94656e-18
LINC01088	4.62845e-17	-0.569196	0.451	0.291	1.38853e-13
OARD1	6.47374e-22	-0.572992	0.498	0.267	1.94212e-18
IPMK	5.64669e-07	-0.573232	0.394	0.323	0.00169401
GPLD1	5.38961e-07	-0.57756	0.415	0.283	0.00161688
NEURL1B	4.02934e-12	-0.578275	0.397	0.2	1.2088e-08
PAWR	1.6569e-06	-0.578953	0.408	0.337	0.00497071
ZC3H12C	2.00629e-08	-0.579482	0.432	0.329	6.01888e-05
548	3.43588e-17	-0.581363	0.591	0.42	1.03076e-13
PVT1	2.89676e-06	-0.587523	0.322	0.406	0.00869028
550	6.04852e-21	-0.593902	0.484	0.323	1.81456e-17
NFATC1	3.67419e-08	-0.599024	0.432	0.353	0.000110226
FGF2	4.02849e-10	-0.601498	0.395	0.271	1.20855e-06
LDLRAD4	8.36576e-16	-0.602611	0.469	0.312	2.50973e-12
SMYD4	4.28869e-09	-0.606912	0.392	0.247	1.28661e-05
QKI	3.23937e-06	-0.614954	0.486	0.412	0.00971811
AC007389.1	9.5173e-20	-0.622841	0.538	0.332	2.85519e-16
MBNL2	1.05075e-07	-0.625345	0.389	0.306	0.000315224
C5orf56	9.27525e-07	-0.626742	0.399	0.266	0.00278258
SLC41A2	8.71307e-08	-0.634809	0.429	0.351	0.000261392
CTBS	6.62891e-08	-0.63895	0.397	0.3	0.000198867
CREM	3.60025e-07	-0.640849	0.437	0.357	0.00108007
LOXL2	8.09221e-07	-0.64219	0.42	0.246	0.00242766
MARCKS	9.42883e-08	-0.646107	0.472	0.374	0.000282865
ZDHHC21	1.75766e-06	-0.646997	0.429	0.343	0.00527299
565	3.1542e-08	-0.64865	0.371	0.278	9.4626e-05
ALDH1A3	6.73824e-22	-0.653886	0.502	0.33	2.02147e-18
PHKB	2.57232e-10	-0.655369	0.389	0.286	7.71696e-07
FHL1	2.24649e-06	-0.660506	0.437	0.324	0.00673948
PLA2G4C	1.19296e-07	-0.670949	0.317	0.223	0.000357889
DNAJA4	2.95357e-06	-0.671046	0.357	0.277	0.0088607
571	6.97002e-07	-0.674705	0.448	0.286	0.002091
KALRN	1.04049e-07	-0.677881	0.429	0.327	0.000312148
CDON	3.56277e-09	-0.679134	0.364	0.238	1.06883e-05
AL592295.4	1.27862e-11	-0.680773	0.456	0.267	3.83587e-08
IL10RB	9.51516e-20	-0.681023	0.463	0.277	2.85455e-16
VASP	2.7098e-06	-0.682037	0.389	0.312	0.0081294
NHSL1	2.80095e-06	-0.684918	0.31	0.247	0.00840284
GNB4	8.06287e-07	-0.695814	0.385	0.32	0.00241886
GPR137B	2.59869e-08	-0.699983	0.375	0.259	7.79608e-05
PDE4D	2.89841e-27	-0.700826	0.493	0.288	8.69522e-24
BHLHE40-AS1	1.53889e-09	-0.701247	0.451	0.307	4.61667e-06
LANCL1	2.37039e-09	-0.702936	0.422	0.324	7.11116e-06
TEN1	2.11608e-07	-0.706855	0.321	0.192	0.000634824
PDPN	6.0414e-16	-0.708694	0.497	0.323	1.81242e-12
ZNF438	3.30515e-07	-0.709263	0.359	0.29	0.000991544
RFFL	3.07556e-09	-0.711556	0.437	0.304	9.22669e-06
MAGI1	3.47047e-09	-0.716666	0.432	0.349	1.04114e-05
MOB3B	1.97156e-10	-0.719063	0.338	0.226	5.91469e-07
ST6GAL1	1.859e-31	-0.720143	0.47	0.218	5.577e-28
DZIP3	9.91737e-16	-0.721665	0.463	0.308	2.97521e-12
591	1.10495e-08	-0.731239	0.498	0.386	3.31485e-05
SPOCK1	4.99748e-10	-0.734926	0.463	0.338	1.49924e-06
LIMD1	1.08387e-24	-0.735116	0.542	0.346	3.2516e-21
RIPK2	6.74096e-12	-0.735315	0.472	0.303	2.02229e-08
PDK1	1.94044e-24	-0.739611	0.488	0.291	5.82131e-21
FBXL20	2.81453e-07	-0.740931	0.343	0.28	0.000844358
BCL2	3.56445e-07	-0.74281	0.409	0.348	0.00106934
COL5A3	5.08005e-08	-0.743662	0.408	0.295	0.000152401
ZNF670	3.67623e-08	-0.747815	0.43	0.307	0.000110287
TPD52	1.25478e-07	-0.74936	0.385	0.283	0.000376435
ENOX1	7.21359e-07	-0.75092	0.408	0.316	0.00216408
602	3.90892e-24	-0.75334	0.538	0.294	1.17268e-20
NR2F1-AS1	1.86829e-20	-0.753546	0.361	0.179	5.60488e-17
STX3	9.53652e-12	-0.755041	0.352	0.256	2.86096e-08
605	5.57461e-08	-0.75716	0.416	0.314	0.000167238
LAMC2	6.07715e-11	-0.761134	0.369	0.2	1.82315e-07
607	3.15661e-06	-0.765436	0.483	0.402	0.00946983
MID1	2.5181e-06	-0.766908	0.364	0.297	0.0075543
LINC00944	8.37063e-12	-0.771977	0.366	0.235	2.51119e-08
MYCBP2-AS1	3.6599e-09	-0.775696	0.47	0.349	1.09797e-05
WLS	4.43526e-10	-0.776292	0.425	0.303	1.33058e-06
EGLN3	1.01329e-13	-0.776982	0.441	0.272	3.03987e-10
GGT7	1.38417e-07	-0.77708	0.397	0.315	0.00041525
JDP2	4.39696e-10	-0.792309	0.357	0.223	1.31909e-06
GULP1	2.27224e-13	-0.798935	0.42	0.314	6.81671e-10
ANKRD44	1.46704e-08	-0.799374	0.39	0.289	4.40112e-05
INTS6L	3.50967e-10	-0.80091	0.432	0.31	1.0529e-06
AL590550.1	2.94549e-29	-0.802137	0.422	0.213	8.83647e-26
AL354740.1	1.58118e-09	-0.803481	0.406	0.276	4.74355e-06
AL049828.1	6.71658e-07	-0.805656	0.387	0.294	0.00201497
CACNB2	7.12432e-07	-0.814426	0.479	0.346	0.0021373
TMEM140	7.24054e-26	-0.816555	0.509	0.264	2.17216e-22
DDHD1	9.28036e-09	-0.816928	0.418	0.32	2.78411e-05
MPP5	1.30977e-06	-0.826537	0.413	0.297	0.0039293
DUS2	3.5245e-08	-0.842223	0.289	0.223	0.000105735
CCDC3	1.95382e-06	-0.843098	0.394	0.3	0.00586147
THAP6	2.62007e-22	-0.851603	0.408	0.217	7.86021e-19
ANKRD50	5.60031e-07	-0.854285	0.368	0.27	0.00168009
SOCS2	1.90281e-08	-0.859617	0.434	0.305	5.70844e-05
RRAGD	1.01114e-12	-0.861536	0.334	0.221	3.03342e-09
CROT	2.23393e-14	-0.861642	0.448	0.289	6.7018e-11
SLC36A1	3.87036e-11	-0.866991	0.425	0.307	1.16111e-07
G0S2	1.76612e-12	-0.86934	0.549	0.401	5.29836e-09
STRN	1.63706e-07	-0.872618	0.35	0.281	0.000491117
RUNX2	8.84566e-12	-0.877668	0.418	0.252	2.6537e-08
CTDSPL	3.48894e-07	-0.878619	0.334	0.28	0.00104668
PDZRN3	3.25093e-10	-0.878815	0.382	0.231	9.75279e-07
FGD4	1.04414e-14	-0.88138	0.383	0.236	3.13242e-11
PDZD2	2.23557e-15	-0.881481	0.502	0.31	6.70672e-12
BMP2	1.50818e-09	-0.881963	0.479	0.335	4.52455e-06
IL15	1.49259e-24	-0.88202	0.462	0.224	4.47777e-21
MANBA	8.37011e-08	-0.884666	0.331	0.208	0.000251103
643	7.3363e-31	-0.886185	0.585	0.325	2.20089e-27
RABIF	2.19171e-09	-0.886351	0.387	0.244	6.57512e-06
CBR3	1.57713e-06	-0.886664	0.436	0.295	0.0047314
PPP3CC	6.95396e-08	-0.887164	0.465	0.361	0.000208619
ID3	5.13663e-09	-0.891299	0.383	0.301	1.54099e-05
NMRK1	8.12264e-18	-0.893699	0.455	0.278	2.43679e-14
WIPI1	2.81732e-16	-0.898042	0.449	0.326	8.45197e-13
MBOAT7	1.34778e-07	-0.899703	0.373	0.269	0.000404335
NNT	3.00285e-06	-0.902319	0.439	0.363	0.00900855
SH3BGR	4.47681e-11	-0.904637	0.321	0.199	1.34304e-07
SIPA1L3	2.86341e-07	-0.905904	0.345	0.25	0.000859024
DLEU1	5.1938e-11	-0.907022	0.389	0.261	1.55814e-07
SLC38A1	8.61942e-09	-0.910732	0.411	0.33	2.58582e-05
OLFM2	4.18829e-08	-0.912683	0.371	0.269	0.000125649
PRH1	1.25633e-06	-0.913419	0.286	0.242	0.00376898
SYNJ1	1.21826e-11	-0.913577	0.357	0.223	3.65479e-08
LRCH1	2.5099e-11	-0.920473	0.486	0.378	7.52971e-08
PCNX2	4.44455e-07	-0.924464	0.341	0.241	0.00133336
DGLUCY	4.99249e-07	-0.932394	0.425	0.326	0.00149775
TEX14	3.89806e-16	-0.940423	0.432	0.249	1.16942e-12
MIRLET7BHG	3.65746e-09	-0.955092	0.383	0.275	1.09724e-05
FAT4	2.79133e-08	-0.95542	0.376	0.267	8.37399e-05
PKP2	1.68188e-15	-0.955755	0.462	0.305	5.04564e-12
SPAG1	2.62229e-06	-0.956683	0.361	0.259	0.00786686
PRSS23	6.02767e-11	-0.960742	0.436	0.313	1.8083e-07
GCNT4	7.12189e-24	-0.962084	0.451	0.219	2.13657e-20
DBF4B	9.46703e-08	-0.962365	0.436	0.284	0.000284011
WIPF1	4.3614e-09	-0.964744	0.409	0.295	1.30842e-05
45352	1.47762e-09	-0.974123	0.324	0.214	4.43287e-06
FNBP1L	7.8742e-07	-0.975464	0.34	0.275	0.00236226
TBL1X	1.14223e-08	-0.97801	0.437	0.304	3.4267e-05
MAPRE2	2.99333e-11	-0.980603	0.453	0.319	8.98e-08
MDGA1	3.13643e-06	-0.982631	0.361	0.251	0.00940928
PAX8-AS1	2.08836e-09	-0.984043	0.38	0.3	6.26508e-06
AC012363.1	3.6303e-07	-0.9915	0.322	0.205	0.00108909
ANGPTL4	1.49082e-11	-0.992462	0.382	0.248	4.47246e-08
DNASE1L1	1.24593e-07	-0.994765	0.389	0.3	0.000373779
MEG3	7.77254e-11	-1.0061	0.341	0.468	2.33176e-07
TBX15	8.38388e-10	-1.00652	0.418	0.298	2.51516e-06
AC008892.1	6.04328e-10	-1.00768	0.418	0.285	1.81298e-06
AL355574.1	5.50193e-10	-1.0109	0.35	0.236	1.65058e-06
MFSD11	2.81e-10	-1.01649	0.462	0.339	8.42999e-07
SNX24	2.31297e-15	-1.02047	0.446	0.283	6.93892e-12
PGM2L1	5.65188e-09	-1.02081	0.368	0.269	1.69556e-05
CPEB3	1.54623e-08	-1.02255	0.42	0.323	4.63868e-05
GYS1	8.02679e-15	-1.03581	0.559	0.391	2.40804e-11
COL27A1	5.99814e-08	-1.04012	0.397	0.273	0.000179944
CPQ	1.06095e-06	-1.04737	0.418	0.353	0.00318284
YIPF7	3.87801e-10	-1.05418	0.348	0.221	1.1634e-06
TAPT1-AS1	2.94789e-10	-1.05629	0.415	0.279	8.84366e-07
FLG-AS1	4.18167e-07	-1.05804	0.354	0.245	0.0012545
ANKUB1	1.49831e-06	-1.05834	0.328	0.258	0.00449494
NR4A1	8.30395e-15	-1.05885	0.474	0.356	2.49119e-11
WNT2B	1.67392e-08	-1.06441	0.371	0.249	5.02175e-05
SH3D19	1.18422e-07	-1.06835	0.434	0.352	0.000355265
HSPA1B	2.53533e-10	-1.07164	0.462	0.362	7.606e-07
DSE	8.57201e-12	-1.07256	0.42	0.278	2.5716e-08
NEURL1	1.49604e-21	-1.07933	0.551	0.326	4.48812e-18
PRKAG2	4.51158e-11	-1.0801	0.451	0.29	1.35347e-07
ZNF569	1.71262e-12	-1.08879	0.338	0.23	5.13785e-09
ABTB2	1.05258e-07	-1.09273	0.432	0.33	0.000315775
SVIP	3.0024e-19	-1.0932	0.441	0.263	9.00719e-16
GNAI1	2.05897e-08	-1.09666	0.448	0.334	6.17692e-05
C11orf49	2.28859e-08	-1.10064	0.361	0.27	6.86576e-05
PRRG1	1.1972e-06	-1.1012	0.385	0.305	0.00359161
PAK1	2.68604e-10	-1.10254	0.415	0.302	8.05813e-07
709	4.38298e-07	-1.10686	0.427	0.331	0.00131489
SLC35E3	1.3476e-07	-1.11008	0.362	0.263	0.000404281
CPPED1	1.68754e-25	-1.113	0.392	0.197	5.06261e-22
TPK1	1.069e-17	-1.11555	0.533	0.343	3.20699e-14
LINC00271	2.19352e-07	-1.11665	0.497	0.398	0.000658057
PHGDH	2.15124e-06	-1.118	0.216	0.27	0.00645372
KTN1-AS1	4.06925e-08	-1.1214	0.348	0.248	0.000122077
SYNPO2	5.48258e-11	-1.13559	0.401	0.235	1.64477e-07
DLG2	7.64466e-11	-1.13678	0.463	0.357	2.2934e-07
MXRA5	1.66424e-22	-1.13927	0.493	0.301	4.99272e-19
SPEF2	1.01542e-06	-1.14109	0.303	0.232	0.00304627
FAM219A	6.17835e-09	-1.15143	0.425	0.302	1.8535e-05
GPC3	1.43923e-11	-1.15168	0.307	0.21	4.31768e-08
AL122035.1	1.01486e-06	-1.15656	0.399	0.292	0.00304457
LNX2	1.82264e-08	-1.1591	0.406	0.32	5.46792e-05
AC090114.2	1.03004e-10	-1.16876	0.443	0.302	3.09013e-07
SAMD3	8.77964e-10	-1.17352	0.199	0.281	2.63389e-06
AC006504.5	2.692e-13	-1.17906	0.469	0.322	8.076e-10
PTPRU	4.05389e-26	-1.17908	0.533	0.309	1.21617e-22
FAM117A	9.90157e-09	-1.18085	0.341	0.233	2.97047e-05
CNIH3	4.90763e-07	-1.1815	0.378	0.3	0.00147229
MAGI3	2.42851e-06	-1.18357	0.409	0.342	0.00728553
TTLL5	1.76677e-06	-1.19025	0.404	0.318	0.00530031
BMERB1	1.24247e-06	-1.19126	0.382	0.299	0.00372742
CCDC125	7.03936e-14	-1.19516	0.413	0.267	2.11181e-10
FAM102B	1.50827e-10	-1.19867	0.35	0.252	4.5248e-07
MPP6	2.91268e-06	-1.20315	0.277	0.362	0.00873805
LINC01184	3.25833e-16	-1.20571	0.446	0.28	9.775e-13
HBEGF	5.01959e-07	-1.2114	0.368	0.29	0.00150588
SLC8B1	8.18124e-10	-1.21565	0.446	0.286	2.45437e-06
LPXN	2.58161e-07	-1.22648	0.343	0.217	0.000774484
MAP4K3-DT	1.53748e-11	-1.23131	0.456	0.322	4.61244e-08
STAU2	9.95664e-10	-1.2327	0.382	0.256	2.98699e-06
SH3PXD2B	4.51716e-12	-1.23395	0.385	0.253	1.35515e-08
C11orf65	1.61715e-14	-1.23396	0.615	0.466	4.85145e-11
NLRC5	1.70626e-06	-1.23906	0.436	0.327	0.00511877
FNIP2	1.56836e-12	-1.24209	0.476	0.352	4.70509e-09
NAV3	9.52988e-07	-1.24621	0.497	0.413	0.00285896
ZNF33A	1.14585e-11	-1.24696	0.401	0.277	3.43756e-08
CADM2	2.26742e-06	-1.24828	0.371	0.466	0.00680225
AC008269.1	1.80502e-12	-1.25004	0.341	0.206	5.41506e-09
SDCCAG8	2.20998e-07	-1.26764	0.348	0.287	0.000662993
SORCS2	1.8459e-11	-1.27122	0.42	0.272	5.53771e-08
SPDYA	1.89335e-06	-1.27682	0.338	0.241	0.00568005
ABCA3	8.208e-07	-1.27966	0.34	0.255	0.0024624
INPP5B	9.35666e-08	-1.2802	0.418	0.335	0.0002807
TRANK1	3.48879e-09	-1.28565	0.404	0.239	1.04664e-05
AC106897.1	6.86202e-07	-1.30704	0.305	0.255	0.00205861
NPNT	7.9697e-15	-1.31866	0.355	0.208	2.39091e-11
LINC01121	2.5811e-09	-1.31969	0.326	0.23	7.74331e-06
ENTPD3-AS1	1.23476e-08	-1.3265	0.361	0.215	3.70427e-05
KYAT1	1.48463e-06	-1.33052	0.423	0.353	0.00445388
MAPK4	2.29306e-12	-1.33053	0.375	0.252	6.87917e-09
BTC	4.86767e-11	-1.33846	0.315	0.217	1.4603e-07
CTNND2	4.26912e-09	-1.34428	0.378	0.288	1.28074e-05
GCDH	1.70159e-06	-1.36182	0.291	0.36	0.00510477
SMIM8	1.24433e-10	-1.36587	0.39	0.296	3.733e-07
TDP2	9.35031e-09	-1.36848	0.322	0.231	2.80509e-05
SPSB4	2.24145e-09	-1.37188	0.319	0.242	6.72434e-06
PIP5K1B	1.01088e-11	-1.38443	0.389	0.232	3.03264e-08
MIGA2	1.36191e-15	-1.38555	0.465	0.299	4.08574e-12
LYN	7.97585e-15	-1.41474	0.538	0.391	2.39275e-11
KLHDC1	4.46099e-12	-1.41649	0.382	0.242	1.3383e-08
GNG4	7.79234e-09	-1.42701	0.394	0.259	2.3377e-05
AL603839.3	4.93887e-08	-1.42964	0.307	0.188	0.000148166
MAPK10	1.64205e-07	-1.43627	0.307	0.226	0.000492615
ST3GAL5	2.62024e-19	-1.43673	0.561	0.347	7.86073e-16
PRX	2.84097e-15	-1.47484	0.507	0.325	8.52291e-12
ZFP14	9.6556e-12	-1.47918	0.333	0.2	2.89668e-08
AP001347.1	9.10694e-11	-1.4814	0.376	0.236	2.73208e-07
LINC01482	4.23339e-08	-1.485	0.324	0.232	0.000127002
LCLAT1	3.06202e-06	-1.49354	0.326	0.281	0.00918605
SMAD9	4.24291e-14	-1.49458	0.493	0.319	1.27287e-10
PARD6G	1.10352e-08	-1.51281	0.434	0.333	3.31056e-05
AC124852.1	3.46147e-12	-1.51377	0.38	0.246	1.03844e-08
AZIN1-AS1	9.63301e-08	-1.51479	0.347	0.276	0.00028899
ZNF704	4.00584e-10	-1.51711	0.453	0.35	1.20175e-06
ZNF827	2.9319e-07	-1.51784	0.404	0.325	0.000879569
ZNF709	2.09433e-09	-1.51814	0.434	0.315	6.283e-06
ITGB8	2.19982e-19	-1.54178	0.476	0.305	6.59947e-16
SLC9B1	1.03907e-11	-1.54329	0.404	0.258	3.1172e-08
HSPA4L	9.74129e-08	-1.54392	0.369	0.261	0.000292239
PRELID2	2.39349e-19	-1.54588	0.409	0.205	7.18047e-16
BRWD3	1.41678e-07	-1.54702	0.392	0.304	0.000425033
COL21A1	1.30591e-11	-1.54834	0.375	0.265	3.91774e-08
AC025171.1	3.73641e-13	-1.55163	0.324	0.158	1.12092e-09
LINC02207	1.18549e-08	-1.55806	0.397	0.261	3.55648e-05
AL355835.1	1.53514e-07	-1.56414	0.392	0.249	0.000460543
KIAA0825	1.09202e-06	-1.58029	0.42	0.306	0.00327605
ZC3H12B	6.07318e-11	-1.58591	0.387	0.233	1.82195e-07
ITPR2	2.01145e-07	-1.60337	0.409	0.353	0.000603435
AC005323.2	5.13337e-07	-1.60355	0.378	0.302	0.00154001
FZD3	1.72339e-07	-1.60486	0.39	0.299	0.000517016
AC078785.1	3.09576e-12	-1.60797	0.343	0.236	9.28727e-09
SHLD1	9.4644e-09	-1.61689	0.458	0.312	2.83932e-05
AL162253.2	2.13757e-07	-1.6209	0.434	0.339	0.000641272
GLCE	3.76526e-08	-1.66202	0.425	0.328	0.000112958
AL592429.2	3.05292e-06	-1.66499	0.394	0.285	0.00915877
LRIG2-DT	5.84628e-08	-1.66696	0.463	0.322	0.000175388
DNAJC6	8.26106e-07	-1.67507	0.375	0.305	0.00247832
AC099792.1	1.26912e-09	-1.68003	0.169	0.25	3.80735e-06
PARM1	7.58362e-09	-1.68531	0.395	0.288	2.27509e-05
CCDC62	1.78935e-06	-1.69657	0.192	0.269	0.00536805
GLCCI1	1.27246e-08	-1.73492	0.328	0.252	3.81737e-05
TTC26	2.0569e-07	-1.75195	0.329	0.234	0.00061707
NMNAT3	1.98126e-07	-1.75791	0.328	0.239	0.000594377
FAR2	1.89555e-08	-1.77005	0.286	0.22	5.68666e-05
SLC25A21	3.16262e-06	-1.78915	0.375	0.278	0.00948785
LINC01515	3.37944e-07	-1.8375	0.427	0.319	0.00101383
ABLIM2	1.74492e-07	-1.83875	0.233	0.319	0.000523477
ZCWPW2	7.13438e-10	-1.86271	0.38	0.248	2.14031e-06
SLC25A18	2.59996e-16	-1.86391	0.47	0.286	7.79987e-13
TP63	8.23742e-09	-1.86977	0.382	0.28	2.47123e-05
ST5	2.21773e-06	-1.87422	0.274	0.387	0.00665319
DGKI	9.14043e-07	-1.88735	0.242	0.183	0.00274213
RYR2	1.78937e-08	-1.90567	0.366	0.25	5.3681e-05
BNC2	2.20361e-06	-1.91033	0.436	0.355	0.00661083
OPN5	2.37318e-08	-1.9114	0.389	0.3	7.11953e-05
LINC01505	1.2312e-07	-1.91821	0.483	0.354	0.000369361
LINC00707	1.00309e-08	-1.91961	0.303	0.255	3.00926e-05
AC110023.1	2.57578e-16	-1.92818	0.394	0.248	7.72733e-13
MIR646HG	2.18282e-10	-1.92981	0.38	0.285	6.54846e-07
MAFA	2.72526e-15	-1.95001	0.371	0.192	8.17578e-12
UNC79	1.77169e-08	-1.99743	0.413	0.28	5.31508e-05
AL392023.2	1.16894e-07	-2.00973	0.373	0.264	0.000350683
IPCEF1	2.50684e-08	-2.01683	0.232	0.181	7.52051e-05
AC078778.1	1.22318e-06	-2.03221	0.409	0.268	0.00366953
MYO1F	1.76918e-07	-2.09613	0.35	0.23	0.000530753
AC098617.1	1.44763e-07	-2.10532	0.223	0.187	0.000434289
AC036214.4	1.52623e-09	-2.11508	0.125	0.184	4.5787e-06
AC002460.2	1.45538e-09	-2.12398	0.289	0.181	4.36613e-06
UBA6-AS1	3.35291e-07	-2.3284	0.279	0.209	0.00100587
PPP1R9A	9.34658e-07	-2.47437	0.263	0.369	0.00280397
MEG8	3.83547e-09	-2.6393	0.286	0.394	1.15064e-05

## Sheet: Sn-DEG in FAP
Dataset 3. DEGs and GO analysis from snRNA-seq data
Differentially expressed genes between senescent and non-senescent FAPs
Gene	p_val	avg_log2FC	pct.1	pct.2	p_val_adj
CXCL8	0	2.49718	0.818	0.303	0
PHLDB2	0	2.30664	0.678	0.322	0
CXCL1	0	2.14068	0.713	0.202	0
MMP3	0	1.92116	0.608	0.188	0
GLIS3	0	1.77466	0.851	0.436	0
INHBA	1.10003e-285	1.69516	0.583	0.295	3.13035e-281
IER3	0	1.67914	0.933	0.57	0
PRG4	0	1.66911	0.886	0.397	0
SEMA3C	0	1.64974	0.815	0.412	0
SDK1	0	1.64498	0.965	0.732	0
PDZRN4	1.09011e-260	1.56592	0.527	0.232	3.10212e-256
CXCL2	0	1.492	0.993	0.711	0
ALCAM	0	1.46692	0.554	0.238	0
MYO1E	0	1.42071	0.897	0.512	0
NFKB1	0	1.4056	0.992	0.792	0
ITGBL1	0	1.33331	0.867	0.682	0
CFAP161	0	1.33127	0.779	0.381	0
CYP1B1	0	1.26494	0.692	0.346	0
ABL2	0	1.22297	0.966	0.66	0
CD44	0	1.21959	0.994	0.85	0
VCAN	0	1.16132	0.973	0.898	0
ATP2B1	0	1.14561	0.903	0.625	0
ABI3BP	4.75201e-229	1.13771	0.949	0.884	1.35228e-224
TRIO	0	1.10577	0.996	0.925	0
THBS2	1.16837e-275	1.09289	0.669	0.377	3.32483e-271
NOTCH2	0	1.09114	0.964	0.751	0
45354	0	1.08738	0.89	0.59	0
CXCL3	0	1.07052	0.568	0.229	0
SPSB1	0	1.03257	0.961	0.769	0
EXT1	0	1.02241	0.991	0.901	0
IL6	0	1.00907	0.55	0.19	0
AC119674.1	0	1.00411	0.906	0.705	0
MEG8	6.98254e-308	1.00372	0.982	0.929	1.98702e-303
EPB41L3	0	1.00333	0.753	0.423	0
LRRC49	8.12658e-242	0.977388	0.558	0.278	2.31258e-237
MEDAG	0	0.969312	0.93	0.694	0
CREB5	2.36706e-254	0.956651	0.84	0.617	6.73595e-250
IRAK2	0	0.947417	0.682	0.238	0
SLC4A7	0	0.944277	0.977	0.777	0
SOD2	0	0.943485	0.998	0.943	0
KCNK1	0	0.94166	0.562	0.206	0
PLIN2	2.74464e-114	0.921515	0.442	0.26	7.81041e-110
CTSL	0	0.917108	0.953	0.766	0
PAM	2.61124e-204	0.899648	0.909	0.793	7.43079e-200
RUNX1	0	0.892235	0.961	0.777	0
ACSL4	3.8879e-224	0.883495	0.751	0.487	1.10638e-219
NFKBIA	0	0.878988	0.99	0.849	0
USP12	0	0.868518	0.97	0.746	0
PAPSS2	1.53731e-235	0.866945	0.51	0.235	4.37472e-231
SLC39A14	0	0.863411	0.96	0.678	0
FILIP1	5.33189e-232	0.85815	0.846	0.658	1.5173e-227
PDE4B	4.53523e-238	0.856771	0.472	0.202	1.29059e-233
FAM107B	6.75793e-299	0.856767	0.833	0.566	1.9231e-294
ROBO1	0	0.854138	0.95	0.82	0
RASAL2	1.68435e-126	0.85108	0.572	0.377	4.79315e-122
GFPT2	0	0.840186	0.993	0.887	0
ADK	3.73907e-234	0.839076	0.809	0.567	1.06403e-229
PTX3	6.61578e-250	0.834248	0.298	0.081	1.88265e-245
STAM	4.57069e-85	0.833289	0.424	0.265	1.30068e-80
SRGAP1	1.64432e-267	0.824907	0.921	0.757	4.67923e-263
KDM6B	0	0.81311	0.948	0.644	0
PDE7A	2.31609e-219	0.81229	0.831	0.636	6.59089e-215
DDX10	0	0.80408	0.679	0.335	0
PCOLCE2	1.48417e-247	0.80377	0.614	0.308	4.2235e-243
HRH1	0	0.802027	0.708	0.352	0
ATP13A3	0	0.801326	0.959	0.699	0
FGFR1	0	0.799353	0.988	0.919	0
FMNL2	2.97525e-141	0.79421	0.756	0.595	8.46666e-137
ADGRD1	2.26862e-272	0.791869	0.751	0.458	6.45581e-268
GABPB1	0	0.786495	0.599	0.24	0
PDPN	4.50678e-303	0.785179	0.641	0.309	1.2825e-298
CLMP	1.7306e-169	0.783402	0.596	0.359	4.92477e-165
BMERB1	8.75159e-190	0.780927	0.478	0.236	2.49044e-185
DCLK1	1.52387e-148	0.779351	0.948	0.878	4.33647e-144
THBS1	4.07269e-133	0.77616	0.459	0.249	1.15897e-128
TAF4B	0	0.7757	0.896	0.607	0
PSD3	3.06112e-192	0.77302	0.824	0.649	8.71102e-188
GPRC5A	0	0.768772	0.94	0.625	0
CD55	1.07422e-256	0.76815	0.806	0.528	3.05692e-252
PLAU	4.09347e-170	0.760294	0.698	0.467	1.16488e-165
PDLIM5	3.33412e-257	0.758385	0.855	0.608	9.4879e-253
TASOR2	0	0.757784	0.856	0.57	0
CYTOR	0	0.739733	0.926	0.644	0
WTAP	1.36595e-247	0.737844	0.939	0.744	3.88707e-243
IL33	1.66777e-63	0.735818	0.36	0.229	4.74597e-59
CACHD1	3.11493e-145	0.731361	0.626	0.402	8.86415e-141
LUCAT1	1.89108e-204	0.726738	0.395	0.156	5.38144e-200
PTGS2	2.41769e-182	0.726451	0.496	0.248	6.88002e-178
WDR43	0	0.725132	0.862	0.47	0
XYLT1	0	0.723752	0.976	0.823	0
TNFAIP6	1.7099e-233	0.722786	0.977	0.859	4.86587e-229
LINC00536	1.4965e-131	0.721964	0.114	0.021	4.2586e-127
MAT2A	5.87102e-269	0.717048	0.788	0.51	1.67072e-264
GEM	4.33753e-299	0.714504	0.978	0.809	1.23433e-294
BANP	1.10152e-131	0.705136	0.384	0.192	3.13458e-127
BMP6	1.42578e-30	0.703731	0.286	0.205	4.05733e-26
TNC	7.92971e-60	0.70303	0.212	0.105	2.25656e-55
SERPINE2	1.71869e-48	0.700642	0.427	0.311	4.89086e-44
FNIP2	7.12477e-234	0.700364	0.764	0.48	2.02749e-229
ELL2	5.95165e-266	0.697826	0.962	0.761	1.69366e-261
PLA2G2A	2.42991e-277	0.685479	0.424	0.14	6.9148e-273
VMP1	7.94402e-275	0.685334	0.907	0.681	2.26063e-270
LHFPL6	6.2253e-198	0.682405	0.949	0.862	1.77153e-193
SATB2	3.39574e-195	0.680584	0.424	0.183	9.66325e-191
ZEB2	2.6491e-211	0.673867	0.93	0.793	7.53853e-207
EML4	1.96447e-282	0.673584	0.939	0.698	5.59029e-278
BACH1	5.15969e-269	0.670765	0.883	0.623	1.46829e-264
ETS1	1.39422e-287	0.670538	0.901	0.624	3.96753e-283
HIVEP2	0	0.669147	0.996	0.929	0
SLC41A2	1.67045e-217	0.663258	0.683	0.392	4.75359e-213
UGP2	4.88751e-90	0.662966	0.562	0.388	1.39084e-85
HNRNPC	0	0.662437	0.987	0.899	0
NEK10	1.0994e-197	0.659576	0.456	0.202	3.12857e-193
BASP1	6.12332e-253	0.658839	0.453	0.176	1.74251e-248
ATP1B3	1.14301e-185	0.657483	0.888	0.72	3.25267e-181
PALM2-AKAP2	2.87193e-174	0.655202	0.542	0.29	8.17266e-170
AP002784.1	2.64606e-213	0.655117	0.671	0.379	7.52989e-209
PDE3A	9.7137e-86	0.646515	0.471	0.298	2.76423e-81
STARD13	8.53434e-81	0.645522	0.61	0.462	2.42862e-76
KIAA1217	2.80421e-95	0.64257	0.733	0.58	7.97995e-91
FST	3.76775e-119	0.6413	0.5	0.297	1.07219e-114
CLIP1	2.12628e-225	0.639408	0.9	0.717	6.05074e-221
PLPP3	9.17786e-121	0.635905	0.936	0.887	2.61175e-116
NDUFAF2	4.85629e-200	0.635484	0.622	0.348	1.38195e-195
CYB5D1	0	0.628012	0.569	0.221	0
MB21D2	3.17835e-233	0.627303	0.526	0.241	9.04463e-229
ZNF800	6.06901e-247	0.624695	0.764	0.481	1.72706e-242
AC016831.7	1.52876e-204	0.622698	0.771	0.52	4.35039e-200
FOSL1	4.93776e-250	0.621921	0.595	0.292	1.40514e-245
FER	8.4485e-161	0.611786	0.903	0.792	2.40419e-156
RABGEF1	1.34148e-226	0.611355	0.894	0.673	3.81744e-222
MIR222HG	2.93313e-213	0.610563	0.76	0.457	8.34681e-209
GPRC5D-AS1	1.26866e-134	0.609171	0.406	0.196	3.61023e-130
AL078604.4	1.52229e-211	0.608923	0.967	0.819	4.33198e-207
GALNT2	8.739e-219	0.608198	0.84	0.618	2.48686e-214
TIAM1	5.23096e-232	0.607377	0.773	0.46	1.48857e-227
MAP4K4	4.01299e-161	0.605316	0.902	0.748	1.14198e-156
FAM110B	3.18072e-74	0.602412	0.616	0.477	9.05138e-70
CPNE8	1.98941e-198	0.599801	0.882	0.663	5.66127e-194
SPAG17	3.38121e-71	0.598812	0.63	0.495	9.62191e-67
DDX21	7.63424e-287	0.598142	0.93	0.686	2.17248e-282
IL1R1	2.08916e-204	0.596683	0.834	0.567	5.94513e-200
EFNA5	2.78518e-106	0.59542	0.489	0.284	7.92578e-102
JARID2	3.89662e-53	0.593487	0.57	0.446	1.10886e-48
TRAF3	4.03831e-211	0.584318	0.709	0.426	1.14918e-206
SAMD4A	2.66569e-199	0.583547	0.985	0.935	7.58576e-195
FGF2	8.14857e-102	0.582847	0.503	0.315	2.31884e-97
ZHX2	1.66735e-144	0.582167	0.782	0.608	4.74479e-140
BX322234.1	6.42546e-178	0.581254	0.378	0.16	1.82849e-173
FBXL7	2.45538e-139	0.580086	0.941	0.872	6.98727e-135
DPP4	5.73983e-149	0.572942	0.461	0.236	1.63338e-144
LRCH1	1.42305e-163	0.569282	0.676	0.424	4.04956e-159
KIF21A	1.77581e-187	0.566304	0.464	0.211	5.05343e-183
FNDC3B	1.27171e-234	0.565454	0.999	0.992	3.61891e-230
DIO2	2.64093e-95	0.564434	0.445	0.263	7.5153e-91
CUX1	3.51705e-181	0.562284	0.769	0.537	1.00085e-176
ABCC9	2.47517e-81	0.561673	0.362	0.21	7.04358e-77
EPAS1	3.36448e-156	0.560368	0.835	0.643	9.57429e-152
ENPP1	1.33272e-170	0.559675	0.702	0.435	3.79253e-166
RMDN2-AS1	1.70883e-187	0.559205	0.406	0.17	4.86281e-183
USP10	2.40558e-278	0.557598	0.695	0.357	6.84555e-274
NTRK2	1.10572e-180	0.556812	0.604	0.33	3.14654e-176
LMCD1	3.63794e-34	0.553252	0.269	0.18	1.03525e-29
HIVEP1	1.26748e-179	0.552977	0.898	0.716	3.60687e-175
KHDRBS3	1.41007e-158	0.551195	0.894	0.687	4.01265e-154
IARS	3.96397e-171	0.549528	0.552	0.306	1.12803e-166
ADAMTS3	6.49869e-60	0.548544	0.392	0.25	1.84933e-55
TWIST2	3.01509e-164	0.546566	0.396	0.18	8.58005e-160
PPP3CC	8.2586e-187	0.544993	0.671	0.401	2.35015e-182
ITGB3	1.80295e-200	0.542689	0.504	0.242	5.13065e-196
NR4A3	2.84216e-159	0.540278	0.713	0.446	8.08792e-155
TSHZ2	2.82397e-48	0.537986	0.741	0.677	8.03618e-44
KCTD8	1.29579e-86	0.537848	0.386	0.22	3.68744e-82
ADAMTS5	1.8313e-96	0.535736	0.565	0.38	5.21132e-92
PLCB1	2.91398e-129	0.534682	0.764	0.563	8.29232e-125
CMSS1	2.33277e-104	0.533004	0.714	0.54	6.63835e-100
CHSY1	7.40675e-138	0.529903	0.681	0.454	2.10774e-133
OTUD4	4.65952e-210	0.529252	0.721	0.43	1.32596e-205
DENND5A	2.60768e-212	0.528373	0.897	0.667	7.42066e-208
EFCAB13	1.32883e-100	0.526973	0.428	0.251	3.78146e-96
UBASH3B	1.68725e-140	0.525563	0.717	0.475	4.8014e-136
HIVEP3	9.91776e-126	0.524697	0.361	0.172	2.8223e-121
TNFAIP8	1.08967e-162	0.52442	0.295	0.108	3.10089e-158
LINC01605	3.06069e-79	0.523864	0.263	0.129	8.70982e-75
KLHL29	9.47091e-90	0.522632	0.723	0.57	2.69514e-85
LRPPRC	1.08975e-201	0.519364	0.721	0.445	3.10111e-197
PGAP1	3.4106e-90	0.516977	0.428	0.256	9.70555e-86
CDH11	1.71905e-77	0.516553	0.517	0.35	4.89191e-73
ST3GAL1	1.31921e-140	0.514509	0.66	0.42	3.75408e-136
ARSJ	1.38692e-79	0.512698	0.418	0.252	3.94677e-75
MIR4435-2HG	9.15974e-144	0.5099	0.685	0.447	2.60659e-139
SCLT1	2.32373e-78	0.506833	0.502	0.336	6.61264e-74
UCK2	2.3257e-208	0.506248	0.547	0.263	6.61825e-204
MAP4K5	9.28773e-183	0.505698	0.881	0.653	2.64301e-178
TNFAIP2	1.61572e-145	0.503789	0.784	0.559	4.59787e-141
SLC16A7	7.02356e-79	0.502048	0.764	0.633	1.9987e-74
NAA15	1.09315e-209	0.49973	0.839	0.577	3.11076e-205
PUM3	3.65359e-193	0.499608	0.639	0.365	1.0397e-188
FBN1	8.13324e-128	0.495761	0.984	0.964	2.31448e-123
GNPNAT1	1.13976e-204	0.494195	0.362	0.137	3.24341e-200
LIF	0	0.493883	0.268	0.05	0
C11orf96	2.27277e-177	0.492877	0.909	0.702	6.46762e-173
AL139260.1	2.3141e-122	0.48821	0.56	0.337	6.58524e-118
PSME4	2.84552e-171	0.485062	0.889	0.676	8.09751e-167
SPAG9	3.04622e-195	0.482967	0.976	0.882	8.66862e-191
G3BP1	1.12614e-180	0.481465	0.801	0.56	3.20466e-176
UBE2E1	2.34033e-110	0.481392	0.728	0.536	6.65988e-106
AC009522.1	1.07079e-179	0.479008	0.273	0.087	3.04714e-175
BMPER	1.05673e-16	0.477279	0.737	0.733	3.00713e-12
MTHFD2L	3.94877e-157	0.477109	0.428	0.204	1.1237e-152
BZW2	9.22048e-150	0.46852	0.668	0.419	2.62387e-145
CRYM	6.88886e-190	0.468486	0.222	0.057	1.96036e-185
EIF4E	1.14028e-147	0.467718	0.712	0.453	3.24489e-143
EEA1	1.07136e-146	0.467041	0.871	0.704	3.04878e-142
NOL10	5.03806e-163	0.466347	0.666	0.409	1.43368e-158
SLC35F2	1.61977e-172	0.465992	0.444	0.203	4.60939e-168
LIMS1	9.11967e-113	0.462917	0.805	0.636	2.59519e-108
PFKFB3	3.2372e-150	0.462115	0.841	0.623	9.21209e-146
REL	1.40863e-148	0.461271	0.621	0.371	4.00853e-144
URB1	2.4492e-242	0.459686	0.49	0.204	6.96969e-238
AKR1C2	1.75342e-39	0.458994	0.326	0.222	4.98972e-35
CYP1B1-AS1	4.02372e-129	0.458858	0.495	0.273	1.14503e-124
GSPT1	5.06115e-181	0.45869	0.786	0.515	1.44025e-176
ITGAV	1.72645e-117	0.455726	0.752	0.561	4.91297e-113
BAZ1A	5.94184e-177	0.454201	0.955	0.788	1.69087e-172
ABL1	1.02597e-109	0.453629	0.734	0.551	2.91961e-105
ZFPM2	7.13063e-68	0.453446	0.914	0.884	2.02916e-63
RASD1	8.98368e-133	0.453366	0.475	0.255	2.55649e-128
PEAK1	3.28939e-155	0.453245	0.969	0.876	9.36062e-151
RBBP8	1.77481e-157	0.451095	0.431	0.204	5.05057e-153
HDX	1.07075e-82	0.448571	0.558	0.382	3.04702e-78
FAT1	1.05223e-91	0.448138	0.539	0.348	2.99433e-87
STK3	2.88499e-168	0.447818	0.974	0.903	8.20983e-164
MRTFA	2.52566e-150	0.447642	0.938	0.798	7.18726e-146
CCNY	8.48555e-115	0.446644	0.698	0.502	2.41473e-110
LINC01088	1.85625e-80	0.444412	0.628	0.461	5.28233e-76
PUM1	1.95356e-161	0.442543	0.777	0.54	5.55925e-157
EIF3H	7.44024e-154	0.441238	0.747	0.505	2.11727e-149
GUCY1A2	5.86716e-81	0.437857	0.227	0.102	1.66962e-76
ARID5B	5.40719e-173	0.433656	0.97	0.82	1.53872e-168
AC099489.1	2.5059e-113	0.433267	0.309	0.139	7.13104e-109
NCL	1.05675e-144	0.430887	0.828	0.646	3.00718e-140
MAMLD1	5.79272e-113	0.428268	0.242	0.096	1.64843e-108
TNFRSF10B	1.33914e-159	0.427218	0.707	0.441	3.8108e-155
FAM241A	1.99326e-108	0.425769	0.723	0.524	5.67222e-104
GBP2	1.25234e-100	0.424913	0.503	0.313	3.56379e-96
PAPPA	0.377021	0.42455	0.331	0.34	1
SMAD3	2.76131e-71	0.424411	0.7	0.557	7.85786e-67
NABP1	2.13025e-99	0.423789	0.783	0.608	6.06204e-95
GJA1	1.0928e-133	0.4233	0.703	0.468	3.10979e-129
RYBP	3.80675e-68	0.421024	0.803	0.67	1.08329e-63
MSC-AS1	2.31938e-59	0.417158	0.493	0.348	6.60026e-55
NFIL3	2.076e-127	0.415915	0.76	0.541	5.90766e-123
SIPA1L2	1.87605e-117	0.414875	0.394	0.199	5.33868e-113
PTPRE	5.96976e-73	0.414144	0.425	0.266	1.69882e-68
MCC	9.35164e-75	0.412794	0.682	0.526	2.66119e-70
SNX9	4.29431e-108	0.412391	0.905	0.784	1.22203e-103
GTPBP4	4.06037e-202	0.411911	0.519	0.247	1.15546e-197
LINC00513	7.79106e-124	0.411456	0.772	0.548	2.2171e-119
CHSY3	7.37729e-28	0.411092	0.512	0.421	2.09936e-23
CMIP	1.56423e-115	0.409245	0.426	0.232	4.45133e-111
DHX15	9.58029e-152	0.409219	0.744	0.505	2.72626e-147
KLHL21	1.55281e-164	0.408103	0.669	0.395	4.41883e-160
MAP3K20	9.29216e-91	0.406884	0.719	0.547	2.64427e-86
MFAP5	1.69818e-99	0.406823	0.907	0.815	4.8325e-95
SERBP1	2.39202e-144	0.406531	0.812	0.601	6.80697e-140
CHD1	1.08127e-138	0.406132	0.967	0.865	3.07698e-134
GPC6	1.84012e-80	0.402283	0.434	0.257	5.23643e-76
USP3	1.49512e-86	0.401671	0.665	0.488	4.25467e-82
USP36	2.63425e-128	0.40112	0.578	0.353	7.49628e-124
GABPB1-AS1	5.76763e-151	0.400474	0.515	0.273	1.6413e-146
NOC3L	5.91215e-179	0.400406	0.474	0.227	1.68242e-174
RNF149	1.29203e-128	0.399211	0.807	0.583	3.67672e-124
PDGFC	3.87608e-83	0.398762	0.295	0.151	1.10302e-78
PRRX1	1.05678e-54	0.398391	0.847	0.794	3.00727e-50
CAMK1D	3.674e-72	0.398262	0.767	0.634	1.04551e-67
SLC7A2	7.73697e-59	0.398254	0.173	0.08	2.20171e-54
USP15	2.6062e-107	0.39716	0.798	0.622	7.41647e-103
SMC5	1.07815e-83	0.396966	0.735	0.583	3.06809e-79
PKM	5.73515e-97	0.396812	0.626	0.438	1.63205e-92
SEC24A	7.84987e-126	0.396372	0.555	0.333	2.23384e-121
LARP4B	8.41835e-124	0.395957	0.764	0.558	2.39561e-119
EGLN1	2.52565e-114	0.394746	0.445	0.25	7.18723e-110
PITPNB	3.28656e-131	0.393325	0.897	0.73	9.35255e-127
SLC19A2	6.47281e-77	0.391613	0.764	0.599	1.84197e-72
OAF	4.30714e-36	0.391311	0.517	0.419	1.22568e-31
ECPAS	1.57856e-107	0.391208	0.817	0.632	4.49212e-103
RRAS2	1.49273e-80	0.391149	0.471	0.299	4.24787e-76
SLC16A1	2.20598e-114	0.390566	0.58	0.361	6.27757e-110
NEAT1	2.91351e-166	0.389197	1	0.998	8.29098e-162
MEG9	2.44248e-185	0.38888	0.318	0.114	6.95057e-181
EIF3J	9.38077e-146	0.388266	0.749	0.503	2.66949e-141
MDN1	4.45889e-124	0.387422	0.481	0.271	1.26887e-119
ZFAND3	1.07965e-119	0.386297	0.958	0.905	3.07237e-115
SLIT2	9.22196e-48	0.385532	0.949	0.929	2.62429e-43
NLGN1	6.78924e-51	0.384614	0.395	0.263	1.93201e-46
USP53	5.25519e-57	0.384393	0.603	0.461	1.49547e-52
ETS2	5.44948e-137	0.382499	0.721	0.474	1.55076e-132
ISM1	4.12385e-101	0.380015	0.228	0.092	1.17353e-96
ASAP1	1.57987e-111	0.379462	0.894	0.74	4.49584e-107
HIPK2	3.14617e-72	0.378765	0.416	0.259	8.95305e-68
ADAMTS17	1.09709e-80	0.378631	0.572	0.391	3.12198e-76
DIMT1	2.88237e-121	0.3781	0.556	0.329	8.20236e-117
IQCB1	2.2267e-121	0.377927	0.436	0.233	6.33652e-117
GNL3	3.35122e-145	0.377461	0.587	0.35	9.53657e-141
TCERG1	1.68679e-134	0.376512	0.598	0.364	4.80009e-130
RIPK2	6.89385e-114	0.374128	0.34	0.164	1.96178e-109
HSD11B1	3.07878e-60	0.373713	0.447	0.308	8.76128e-56
NRIP1	1.2741e-119	0.372818	0.967	0.859	3.62572e-115
EIF5B	1.67128e-114	0.372274	0.637	0.415	4.75595e-110
EIF3A	1.86536e-127	0.371422	0.813	0.607	5.30826e-123
PVT1	3.45735e-110	0.370989	0.544	0.328	9.83859e-106
PRRC2B	3.79671e-93	0.370737	0.774	0.614	1.08043e-88
ADAMTS4	6.22115e-101	0.368078	0.564	0.35	1.77035e-96
VCL	9.93754e-115	0.366585	0.877	0.705	2.82792e-110
ATXN7	1.16593e-96	0.366429	0.651	0.453	3.3179e-92
ZNF609	5.92141e-95	0.366165	0.685	0.489	1.68506e-90
TNFSF14	4.62513e-131	0.366024	0.374	0.176	1.31617e-126
TAGLN	2.45254e-111	0.365789	0.557	0.349	6.97921e-107
ERRFI1	1.59288e-41	0.365474	0.762	0.662	4.53286e-37
PNRC2	1.23029e-132	0.365309	0.521	0.303	3.50102e-128
CLINT1	4.2394e-114	0.364895	0.605	0.386	1.2064e-109
ITPRIP	1.79511e-125	0.361074	0.409	0.208	5.10835e-121
CACNA2D1	1.31353e-45	0.35881	0.857	0.806	3.7379e-41
PTPRM	1.11484e-66	0.35855	0.752	0.606	3.17249e-62
ICAM1	2.34002e-135	0.356972	0.559	0.31	6.659e-131
YAF2	1.05902e-60	0.35634	0.541	0.384	3.01366e-56
SRSF10	5.94856e-114	0.355859	0.692	0.478	1.69278e-109
ZFC3H1	2.68991e-98	0.355353	0.735	0.532	7.65469e-94
GATAD2A	3.0523e-110	0.354339	0.728	0.514	8.68592e-106
UGDH	5.75724e-90	0.354178	0.825	0.656	1.63834e-85
MGST1	2.1838e-90	0.351441	0.569	0.371	6.21444e-86
FNDC3A	5.07823e-54	0.350066	0.803	0.721	1.44511e-49
KCNQ1OT1	2.19933e-56	0.34905	0.749	0.63	6.25862e-52
TXNRD1	1.07178e-68	0.347536	0.645	0.473	3.04996e-64
EIF4A1	6.59914e-118	0.346469	0.902	0.753	1.87792e-113
TXLNG	8.25364e-99	0.345993	0.55	0.354	2.34874e-94
KITLG	3.65462e-53	0.345494	0.628	0.483	1.04e-48
SEPTIN9	4.13815e-96	0.34438	0.322	0.161	1.17759e-91
SOX5	1.67865e-79	0.34412	0.951	0.894	4.77694e-75
AL049629.1	5.64863e-83	0.344043	0.309	0.16	1.60743e-78
IL1RL2	3.8541e-104	0.343195	0.39	0.205	1.09676e-99
NFE2L2	1.92738e-114	0.343096	0.943	0.836	5.48474e-110
ADAM12	8.61659e-53	0.341307	0.2	0.102	2.45202e-48
MAP3K8	1.27411e-69	0.340901	0.663	0.492	3.62572e-65
PRKCA	4.13928e-74	0.340426	0.478	0.31	1.17791e-69
GRB10	2.7231e-56	0.339268	0.589	0.429	7.74912e-52
NAV2	3.27811e-54	0.338741	0.638	0.491	9.32852e-50
AGO2	5.85967e-93	0.338697	0.739	0.563	1.66749e-88
AC011997.1	2.85831e-165	0.338261	0.271	0.091	8.13388e-161
RCL1	3.96782e-126	0.337563	0.538	0.307	1.12912e-121
DENND4A	8.56035e-108	0.337441	0.985	0.901	2.43602e-103
GTF2F2	1.66045e-90	0.337139	0.334	0.174	4.72515e-86
NPM1	7.42699e-86	0.336791	0.775	0.616	2.1135e-81
RANBP2	1.39508e-74	0.336164	0.582	0.41	3.96998e-70
C9orf72	4.04578e-116	0.335912	0.366	0.183	1.15131e-111
UTP4	1.53658e-152	0.335173	0.453	0.221	4.37265e-148
TRIM44	1.49036e-88	0.335096	0.617	0.422	4.24113e-84
PROCR	4.24816e-69	0.33402	0.6	0.426	1.2089e-64
NUTM2A-AS1	1.5348e-88	0.333429	0.654	0.468	4.36759e-84
SVIL	2.18916e-59	0.333172	0.658	0.507	6.22968e-55
RND3	2.90818e-62	0.332612	0.833	0.725	8.27581e-58
UBAP1	1.05919e-86	0.33215	0.697	0.514	3.01412e-82
BRAF	4.07238e-78	0.331406	0.888	0.763	1.15888e-73
DRAM1	1.09501e-88	0.32898	0.4	0.229	3.11606e-84
MAPK6	6.0223e-96	0.328189	0.755	0.554	1.71377e-91
KIF13B	1.82388e-60	0.328151	0.422	0.277	5.1902e-56
PDK4	8.16664e-05	0.327433	0.443	0.411	1
LARGE1	3.11294e-80	0.326184	0.822	0.66	8.85848e-76
NPIPB5	7.06645e-109	0.324792	0.557	0.354	2.0109e-104
LAMC1	1.95672e-52	0.324137	0.966	0.939	5.56822e-48
GPX3	7.22409e-78	0.324049	0.706	0.532	2.05576e-73
FSTL1	4.51875e-82	0.323962	0.952	0.909	1.2859e-77
LINC00944	2.93007e-52	0.323707	0.167	0.08	8.3381e-48
EIF4A3	3.35886e-86	0.323251	0.504	0.322	9.5583e-82
PRKCE	3.4569e-58	0.322902	0.654	0.505	9.8373e-54
GALNT15	1.30241e-119	0.322768	0.427	0.217	3.70628e-115
RAPH1	5.11142e-70	0.321681	0.674	0.516	1.45456e-65
PNO1	4.71171e-153	0.320946	0.396	0.179	1.34081e-148
HEATR1	7.3816e-111	0.320772	0.433	0.237	2.10058e-106
ABCE1	3.73276e-122	0.320639	0.445	0.238	1.06223e-117
CEBPZ	5.28495e-110	0.320441	0.557	0.345	1.50394e-105
SLC30A7	2.35105e-82	0.320122	0.61	0.425	6.69039e-78
MIR17HG	4.53681e-133	0.319091	0.498	0.266	1.29104e-128
RHEB	2.08656e-82	0.318007	0.751	0.568	5.93773e-78
NEK1	1.57606e-41	0.3178	0.464	0.344	4.48499e-37
PKP4	1.44717e-60	0.316933	0.473	0.316	4.11822e-56
TRIM9	5.72639e-66	0.315933	0.402	0.247	1.62956e-61
RRP15	5.83953e-124	0.31527	0.423	0.218	1.66176e-119
LINC02062	1.29142e-81	0.314889	0.426	0.254	3.675e-77
RSL1D1	3.78706e-124	0.314412	0.519	0.298	1.07768e-119
SRFBP1	7.83373e-108	0.314353	0.421	0.226	2.22924e-103
TGIF1	3.21595e-106	0.313977	0.455	0.262	9.15164e-102
EIF1AX	1.18186e-79	0.313697	0.731	0.559	3.36321e-75
AKR1C1	1.73572e-31	0.313663	0.438	0.331	4.93933e-27
CD59	1.75379e-90	0.312349	0.835	0.675	4.99075e-86
RAB7A	1.15297e-99	0.311907	0.941	0.813	3.281e-95
PAXBP1	4.52477e-81	0.310061	0.561	0.382	1.28761e-76
AC016831.5	5.72502e-108	0.309698	0.449	0.253	1.62917e-103
CPEB2	6.80143e-20	0.309681	0.416	0.329	1.93548e-15
AC016831.1	2.58011e-127	0.309042	0.37	0.175	7.34223e-123
AF117829.1	2.30619e-66	0.308907	0.589	0.419	6.56273e-62
MYO9B	1.19174e-64	0.308637	0.451	0.299	3.39135e-60
OPA1	1.05535e-78	0.308336	0.502	0.33	3.00322e-74
LINC01091	1.08538e-44	0.307526	0.419	0.292	3.08867e-40
PHLDB1	1.07661e-69	0.307282	0.701	0.549	3.06372e-65
ZBTB21	7.89254e-97	0.307021	0.544	0.342	2.24598e-92
SGMS2	5.81485e-78	0.306814	0.462	0.288	1.65473e-73
EIF2S1	9.2145e-110	0.306428	0.514	0.306	2.62217e-105
PITPNC1	4.08758e-43	0.306214	0.461	0.335	1.1632e-38
DHX36	1.76951e-85	0.305398	0.681	0.492	5.0355e-81
UTP20	4.47658e-119	0.305136	0.349	0.167	1.2739e-114
LINC00472	1.28058e-34	0.304827	0.55	0.427	3.64415e-30
AL008633.1	1.09576e-32	0.304765	0.311	0.213	3.11821e-28
AL357507.1	4.86268e-51	0.304079	0.3	0.178	1.38377e-46
HMOX1	1.43606e-46	0.303996	0.292	0.177	4.08661e-42
STK40	4.55763e-79	0.303954	0.509	0.329	1.29696e-74
SP100	2.21134e-56	0.303251	0.58	0.429	6.29282e-52
SORBS2	1.29925e-59	0.302766	0.161	0.07	3.69727e-55
PMM2	6.9022e-112	0.302201	0.492	0.283	1.96416e-107
SLC7A5	2.52146e-81	0.302065	0.278	0.14	7.17533e-77
PRKY	4.02862e-42	0.301884	0.346	0.232	1.14642e-37
GNG12	8.94717e-43	0.301501	0.64	0.519	2.5461e-38
ACAT2	8.92942e-72	0.300784	0.32	0.178	2.54105e-67
KPNA4	1.65935e-84	0.3006	0.834	0.658	4.722e-80
DGKH	5.6899e-45	0.299733	0.479	0.347	1.61917e-40
YARS	2.74231e-100	0.29964	0.509	0.305	7.8038e-96
C17orf58	8.99855e-136	0.29956	0.215	0.07	2.56072e-131
VCAN-AS1	1.44473e-83	0.299246	0.393	0.224	4.11127e-79
TNFAIP3	1.07685e-84	0.299009	0.289	0.144	3.06438e-80
PLEKHM2	7.57292e-100	0.298848	0.586	0.375	2.15502e-95
LINC-PINT	6.89301e-75	0.298572	0.548	0.38	1.96154e-70
PDE1C	5.05793e-84	0.298562	0.198	0.08	1.43933e-79
OSBPL8	3.24141e-30	0.297837	0.736	0.646	9.22407e-26
EIF3B	2.09238e-108	0.296962	0.543	0.331	5.95428e-104
SMURF2	1.92169e-55	0.29663	0.68	0.535	5.46855e-51
TMEM63B	1.78416e-140	0.296617	0.37	0.167	5.07719e-136
IVNS1ABP	4.06135e-78	0.296083	0.628	0.439	1.15574e-73
IPO7	1.86835e-88	0.295542	0.782	0.586	5.31676e-84
CEP152	3.45363e-47	0.294638	0.189	0.099	9.82798e-43
ZNF644	1.11048e-59	0.294632	0.733	0.585	3.1601e-55
GBP1	9.66786e-73	0.292648	0.295	0.157	2.75118e-68
BMP2	6.35228e-58	0.292612	0.481	0.328	1.80767e-53
NSUN2	2.06622e-114	0.292219	0.43	0.231	5.87983e-110
HUNK	7.17607e-75	0.291405	0.233	0.11	2.04209e-70
PAX8-AS1	1.45839e-92	0.291173	0.244	0.108	4.15015e-88
YBX1	3.39317e-82	0.290587	0.685	0.497	9.65593e-78
AL133330.1	2.4009e-143	0.289773	0.322	0.133	6.83225e-139
FAM180A	5.60817e-82	0.289362	0.235	0.107	1.59592e-77
AXL	1.41338e-63	0.288092	0.731	0.577	4.02206e-59
USP47	3.14782e-42	0.287566	0.697	0.576	8.95775e-38
BIRC3	6.23311e-51	0.287472	0.229	0.125	1.77376e-46
CUL1	2.65494e-66	0.287454	0.702	0.536	7.55517e-62
BCCIP	8.77452e-127	0.287097	0.361	0.169	2.49696e-122
SACS	7.18435e-68	0.286354	0.459	0.3	2.04445e-63
SERTAD2	3.15414e-29	0.286336	0.441	0.341	8.97574e-25
TRIB1	3.40572e-90	0.284978	0.531	0.333	9.69166e-86
OSMR-AS1	2.91663e-57	0.283742	0.449	0.301	8.29985e-53
NFKBIZ	2.57882e-73	0.282461	0.785	0.633	7.33855e-69
SIK3	3.99258e-93	0.280669	0.955	0.848	1.13617e-88
DIP2C	3.94092e-44	0.280458	0.628	0.503	1.12147e-39
FLRT2	1.44958e-43	0.280177	0.577	0.437	4.12507e-39
KCNK5	1.77995e-236	0.279717	0.184	0.03	5.06519e-232
DHX9	3.54774e-74	0.279442	0.621	0.439	1.00958e-69
ZC3H12C	1.84825e-57	0.279422	0.373	0.237	5.25958e-53
NTM	1.04994e-86	0.279198	0.39	0.214	2.9878e-82
FLNB	2.29294e-45	0.279161	0.357	0.235	6.52503e-41
HNRNPAB	1.85901e-89	0.278846	0.589	0.392	5.2902e-85
NAF1	2.08446e-65	0.278314	0.419	0.264	5.93175e-61
ENO1	2.41075e-78	0.278196	0.632	0.445	6.86027e-74
GLYATL2	1.00709e-77	0.277794	0.267	0.132	2.86589e-73
FAM210A	7.97025e-106	0.277611	0.308	0.144	2.26809e-101
RPF2	2.93987e-101	0.277379	0.364	0.189	8.366e-97
APP	3.25041e-78	0.276857	0.965	0.916	9.24968e-74
HSPA9	1.02236e-79	0.276512	0.769	0.582	2.90934e-75
MPZL1	2.09295e-37	0.275495	0.606	0.485	5.9559e-33
ZNF207	1.02269e-75	0.274955	0.79	0.629	2.91028e-71
CHST7	6.19759e-83	0.273987	0.275	0.135	1.76365e-78
MFHAS1	8.57379e-67	0.273522	0.451	0.288	2.43984e-62
DENND4C	1.10949e-21	0.273202	0.527	0.441	3.15729e-17
SFXN5	2.83506e-43	0.272618	0.458	0.33	8.06774e-39
EFEMP1	2.08802e-85	0.271785	0.698	0.495	5.94187e-81
FOXP1	1.69625e-33	0.271609	0.75	0.664	4.82702e-29
NAA25	1.32406e-91	0.270953	0.435	0.251	3.76789e-87
ERN1	1.17814e-65	0.270802	0.515	0.349	3.35263e-61
GNL2	6.52158e-103	0.27034	0.37	0.192	1.85585e-98
FYN	1.12726e-43	0.269581	0.774	0.675	3.20785e-39
ABCC1	3.00002e-61	0.269137	0.407	0.264	8.53715e-57
NBPF14	1.4415e-92	0.269065	0.46	0.273	4.10207e-88
ANXA5	1.01306e-70	0.268509	0.885	0.745	2.88285e-66
CEP83	7.28858e-51	0.26849	0.48	0.341	2.07411e-46
ANKH	1.2133e-98	0.268487	0.813	0.607	3.4527e-94
AATF	2.87936e-78	0.268456	0.385	0.224	8.19381e-74
IGF2BP2	3.57853e-62	0.268445	0.23	0.116	1.01834e-57
TIPARP	6.01569e-62	0.268214	0.754	0.595	1.71189e-57
SLC43A3	3.71915e-64	0.267848	0.49	0.337	1.05836e-59
WRN	2.26067e-51	0.266853	0.482	0.34	6.43319e-47
PRMT3	2.07661e-79	0.266435	0.277	0.138	5.90942e-75
VEGFA	9.90788e-54	0.266409	0.416	0.281	2.81949e-49
CORO1C	2.67751e-54	0.266291	0.439	0.299	7.61938e-50
PTPN1	1.72343e-18	0.265984	0.342	0.265	4.90435e-14
COL12A1	2.84621e-36	0.265694	0.935	0.897	8.09947e-32
URB2	8.4333e-126	0.264975	0.305	0.13	2.39986e-121
TMEM233	7.33611e-42	0.264792	0.122	0.055	2.08764e-37
CREM	9.51911e-66	0.26445	0.417	0.263	2.70885e-61
SMARCC1	3.02772e-70	0.264399	0.664	0.481	8.61597e-66
ZC3H15	1.29954e-80	0.264207	0.49	0.312	3.69809e-76
FOXK2	7.95586e-67	0.263885	0.502	0.335	2.264e-62
UBE2G2	5.83369e-76	0.263418	0.496	0.322	1.66009e-71
ACSL3	2.17484e-41	0.263384	0.745	0.628	6.18894e-37
AVEN	1.52916e-66	0.263373	0.343	0.2	4.35152e-62
QTRT2	1.17256e-116	0.2632	0.311	0.138	3.33676e-112
TEX26-AS1	1.89258e-74	0.263126	0.565	0.38	5.38571e-70
RAP1B	3.4296e-61	0.262988	0.899	0.817	9.75961e-57
PNRC1	2.55708e-63	0.262072	0.858	0.738	7.27667e-59
YPEL2	1.0476e-38	0.261976	0.447	0.322	2.98115e-34
MEG3	5.24976e-47	0.261285	0.963	0.929	1.49392e-42
AP000331.1	2.78524e-74	0.261055	0.451	0.283	7.92595e-70
PPA1	5.29006e-61	0.260473	0.549	0.39	1.50539e-56
SEC22B	1.17397e-81	0.259841	0.385	0.223	3.34076e-77
UAP1	2.46197e-104	0.259811	0.967	0.86	7.00602e-100
LAMC2	4.42897e-28	0.259474	0.312	0.217	1.26035e-23
CAV1	5.28281e-17	0.258948	0.516	0.445	1.50333e-12
XRN2	2.9403e-67	0.258759	0.627	0.452	8.36722e-63
BIRC2	3.72492e-65	0.257958	0.451	0.292	1.06e-60
XRCC5	3.8175e-65	0.257713	0.677	0.518	1.08635e-60
PUS7	2.4454e-77	0.256843	0.382	0.22	6.95888e-73
PFKP	1.38647e-78	0.256653	0.439	0.266	3.94549e-74
LHFPL2	2.33832e-47	0.256464	0.71	0.572	6.65416e-43
RPS6KA3	1.29569e-69	0.256007	0.87	0.717	3.68715e-65
PTPRG	7.1071e-45	0.25564	0.978	0.959	2.02247e-40
GLS	2.21312e-69	0.254896	0.968	0.904	6.29787e-65
RAPGEF6	8.42126e-49	0.254894	0.479	0.341	2.39644e-44
NCR3LG1	3.58361e-160	0.254765	0.225	0.067	1.01979e-155
RBMS1	6.32525e-32	0.254554	0.836	0.766	1.79998e-27
DNAJC2	1.31153e-90	0.254157	0.356	0.188	3.73221e-86
PNPLA8	1.41355e-58	0.254096	0.655	0.49	4.02253e-54
C11orf91	1.66461e-136	0.252699	0.276	0.105	4.73699e-132
DNTTIP2	2.77165e-78	0.252606	0.405	0.242	7.88728e-74
PAK2	1.43636e-56	0.25221	0.552	0.397	4.08744e-52
EPHA6	1.59657e-54	0.252028	0.204	0.102	4.54336e-50
SMG1	6.78491e-60	0.252015	0.808	0.674	1.93078e-55
CTSS	3.32707e-68	0.25187	0.287	0.156	9.46786e-64
AHNAK	8.66579e-69	0.251368	0.924	0.864	2.46602e-64
NBPF10	7.9204e-97	0.25126	0.328	0.164	2.25391e-92
TOR3A	2.2206e-101	0.251148	0.272	0.121	6.31916e-97
SLC24A1	1.05545e-88	0.251077	0.305	0.152	3.0035e-84
DNER	5.96646e-128	0.250681	0.173	0.049	1.69788e-123
WARS2-AS1	1.52884e-53	0.250224	0.521	0.367	4.35062e-49
HSPA5	0.00656758	-0.250358	0.683	0.657	1
RHOB	5.70795e-23	-0.250511	0.267	0.346	1.62431e-18
PCDH17	4.00659e-26	-0.250631	0.081	0.154	1.14015e-21
SCMH1	1.81515e-21	-0.25077	0.247	0.322	5.16538e-17
ACSS3	2.64845e-53	-0.251778	0.067	0.177	7.53669e-49
KLF12	1.71629e-17	-0.252728	0.475	0.527	4.88404e-13
LSP1	1.53025e-38	-0.252985	0.267	0.375	4.35463e-34
TMEM263	4.79884e-39	-0.253205	0.255	0.367	1.36561e-34
IFITM3	6.825e-31	-0.253587	0.687	0.721	1.94219e-26
SOS1	5.43286e-26	-0.253919	0.221	0.307	1.54603e-21
ANKRD28	1.18461e-12	-0.254241	0.449	0.503	3.37104e-08
ACAP2	7.13788e-21	-0.254446	0.392	0.46	2.03123e-16
UGGT2	4.95522e-22	-0.254451	0.393	0.464	1.41011e-17
PPM1B	4.46193e-33	-0.255021	0.198	0.297	1.26973e-28
MAPK9	1.91737e-16	-0.255276	0.114	0.173	5.45626e-12
SLC38A2	3.5645e-12	-0.255296	0.702	0.72	1.01435e-07
DACH1	1.17872e-26	-0.25586	0.054	0.119	3.35429e-22
SERINC5	1.89601e-08	-0.257286	0.288	0.326	0.000539548
EPHA3	2.91172e-23	-0.257401	0.095	0.165	8.28587e-19
PCCA	7.34933e-25	-0.257783	0.328	0.411	2.0914e-20
PLOD1	2.99136e-55	-0.258053	0.151	0.28	8.51252e-51
BCHE	9.9904e-46	-0.258386	0.175	0.293	2.84297e-41
TMTC1	2.17494e-22	-0.258572	0.56	0.631	6.18923e-18
HOOK2	1.32499e-25	-0.259015	0.143	0.221	3.77053e-21
STXBP6	1.10065e-24	-0.259121	0.25	0.336	3.13211e-20
BNIP3L	1.30452e-34	-0.259422	0.194	0.294	3.71228e-30
MAP2K5	6.75758e-31	-0.259767	0.168	0.261	1.923e-26
POGZ	1.51123e-27	-0.259804	0.392	0.474	4.3005e-23
SPTBN1	1.00259e-35	-0.259916	0.921	0.939	2.85306e-31
CCDC80	9.97118e-26	-0.260397	0.85	0.888	2.8375e-21
CD81	9.87809e-39	-0.26044	0.82	0.854	2.81101e-34
TBCK	1.67976e-23	-0.260465	0.206	0.283	4.78009e-19
DLEU2	1.30044e-10	-0.260503	0.56	0.605	3.70067e-06
GRID1	3.82055e-26	-0.260581	0.256	0.346	1.08721e-21
FXYD6	7.30149e-66	-0.260682	0.138	0.286	2.07779e-61
JAZF1	1.65873e-20	-0.260736	0.388	0.461	4.72024e-16
DYNC1I1	1.59037e-25	-0.261543	0.175	0.26	4.5257e-21
RAB30	1.10851e-50	-0.262277	0.138	0.26	3.15448e-46
BMPR2	1.4644e-07	-0.263117	0.768	0.772	0.00416725
NLGN4Y	2.33903e-21	-0.263299	0.251	0.327	6.65618e-17
PPL	6.29656e-41	-0.26405	0.151	0.258	1.79181e-36
IGFBP5	3.47308e-38	-0.264175	0.532	0.635	9.88335e-34
SMARCA2	1.96608e-23	-0.26445	0.467	0.535	5.59486e-19
CNTLN	4.3995e-21	-0.264669	0.307	0.379	1.25197e-16
UBR5	2.66935e-25	-0.264861	0.823	0.842	7.59616e-21
KAT6B	4.24957e-25	-0.265342	0.384	0.463	1.2093e-20
BMPR1A	1.01051e-33	-0.265582	0.215	0.318	2.87562e-29
FADS2	4.04244e-62	-0.265794	0.116	0.25	1.15036e-57
MBNL2	1.09047e-29	-0.266321	0.316	0.413	3.10315e-25
PPP1R12B	4.4762e-31	-0.266524	0.186	0.28	1.27379e-26
TMCC1	8.51266e-38	-0.266585	0.116	0.215	2.42245e-33
GALM	4.42805e-39	-0.266612	0.148	0.252	1.26009e-34
GSN	9.71343e-29	-0.267511	0.99	0.989	2.76415e-24
CAB39L	1.3738e-34	-0.267534	0.182	0.283	3.90941e-30
MFSD4B	3.72685e-25	-0.267546	0.262	0.347	1.06055e-20
BICC1	6.66514e-30	-0.267553	0.757	0.825	1.8967e-25
ZNF292	4.35848e-31	-0.268223	0.265	0.362	1.24029e-26
UBA6	1.73757e-27	-0.268857	0.283	0.37	4.94459e-23
ENOX1	3.27591e-27	-0.269286	0.183	0.272	9.32226e-23
N4BP2L2	3.90332e-26	-0.269624	0.517	0.584	1.11077e-21
DDX58	1.72683e-05	-0.269972	0.462	0.469	0.491404
VIT	2.51454e-21	-0.270223	0.598	0.637	7.15561e-17
NUCKS1	4.08528e-27	-0.270657	0.544	0.605	1.16255e-22
MORF4L2	1.66792e-29	-0.27116	0.538	0.598	4.7464e-25
KIF13A	9.56908e-31	-0.271424	0.371	0.475	2.72307e-26
FBLN2	1.24267e-32	-0.271594	0.902	0.919	3.53626e-28
RPL41	6.05664e-47	-0.271747	0.967	0.972	1.72354e-42
AC012404.1	1.7834e-78	-0.271825	0.069	0.213	5.07503e-74
TENM4	1.95191e-34	-0.272649	0.214	0.32	5.55454e-30
GLA	0.0041224	-0.273483	0.327	0.335	1
CBR4	9.69535e-35	-0.273581	0.196	0.296	2.759e-30
EVI5	5.2598e-27	-0.274082	0.39	0.474	1.49678e-22
AP002518.2	0.000644552	-0.274123	0.412	0.407	1
TRIM69	1.95687e-11	-0.274152	0.187	0.233	5.56865e-07
ARHGEF12	2.67556e-14	-0.274387	0.485	0.521	7.61385e-10
ERO1B	0.000150505	-0.274738	0.461	0.474	1
ACTG1	1.89717e-29	-0.274838	0.675	0.723	5.39878e-25
KLF13	5.942e-37	-0.275703	0.259	0.365	1.69092e-32
GMDS-DT	1.83022e-28	-0.276702	0.188	0.278	5.20825e-24
KLHL13	7.9301e-31	-0.276739	0.112	0.198	2.25667e-26
BCL2	4.0617e-27	-0.276742	0.258	0.351	1.15584e-22
BIRC6	8.73106e-29	-0.278229	0.57	0.627	2.4846e-24
FAT3	1.76842e-30	-0.279059	0.137	0.228	5.0324e-26
SPRED1	6.74464e-08	-0.280364	0.71	0.694	0.00191932
SUCLG2	1.50712e-38	-0.281012	0.18	0.286	4.28882e-34
AC020651.2	1.31916e-38	-0.281057	0.03	0.105	3.75393e-34
ARID4B	1.60692e-19	-0.281398	0.845	0.851	4.5728e-15
RAP1A	3.18075e-26	-0.281616	0.371	0.453	9.05147e-22
KLF4	6.35812e-13	-0.282601	0.624	0.64	1.80933e-08
DIPK2A	2.89632e-13	-0.282614	0.29	0.343	8.24205e-09
ESYT2	1.06247e-25	-0.282631	0.654	0.696	3.02348e-21
UBB	1.41933e-26	-0.283443	0.585	0.63	4.03899e-22
ADAMTS9	0.154554	-0.28362	0.144	0.151	1
KLHL24	6.11632e-33	-0.283662	0.289	0.388	1.74052e-28
ANKIB1	4.01203e-42	-0.283827	0.155	0.266	1.1417e-37
ANKS1A	1.36498e-49	-0.284115	0.151	0.275	3.88433e-45
CPQ	1.80334e-59	-0.2849	0.732	0.818	5.13177e-55
DICER1	6.32691e-44	-0.285411	0.266	0.385	1.80045e-39
UBR1	0.489745	-0.285446	0.58	0.54	1
AFF4	6.52908e-26	-0.285835	0.73	0.76	1.85798e-21
ZNF438	2.79797e-42	-0.286279	0.135	0.245	7.96217e-38
KMT2C	3.48483e-39	-0.286507	0.712	0.762	9.91677e-35
AC087286.2	6.23269e-41	-0.287372	0.164	0.272	1.77364e-36
AL050309.1	1.68214e-31	-0.288521	0.177	0.275	4.78688e-27
CENPC	2.87862e-46	-0.289189	0.212	0.334	8.19169e-42
MYO1D	6.23875e-29	-0.28947	0.191	0.288	1.77536e-24
CDH18	3.06958e-16	-0.289977	0.077	0.128	8.73511e-12
DDX17	2.20471e-40	-0.291304	0.684	0.738	6.27393e-36
STYK1	5.03483e-29	-0.291317	0.038	0.1	1.43276e-24
SERPINF1	2.78123e-36	-0.291458	0.749	0.778	7.91456e-32
STXBP5	4.69718e-38	-0.291858	0.227	0.339	1.33668e-33
EPB41L2	1.1078e-38	-0.292269	0.933	0.948	3.15248e-34
OSBPL9	2.20479e-36	-0.292465	0.401	0.501	6.27419e-32
SERPINB9	5.57941e-28	-0.292513	0.258	0.347	1.58773e-23
ZNF148	1.37695e-34	-0.292781	0.226	0.323	3.91839e-30
SEPTIN7	1.90997e-42	-0.2932	0.485	0.583	5.4352e-38
GLUD1	3.03786e-30	-0.294219	0.277	0.372	8.64483e-26
AKAP13	3.55686e-20	-0.294299	0.913	0.923	1.01218e-15
PKN2	1.46511e-38	-0.294612	0.267	0.374	4.16927e-34
ATF2	1.89175e-33	-0.294986	0.268	0.368	5.38334e-29
PLEKHG1	2.19761e-07	-0.295202	0.096	0.128	0.00625374
CEP126	2.69974e-49	-0.295231	0.128	0.245	7.68265e-45
AL033523.1	3.33692e-10	-0.295255	0.106	0.146	9.49586e-06
PELI2	5.92009e-28	-0.295771	0.382	0.473	1.68468e-23
COL6A2	4.00637e-58	-0.296073	0.981	0.99	1.14009e-53
MRC2	4.7353e-45	-0.296378	0.815	0.853	1.34752e-40
CLASP2	1.54196e-34	-0.296492	0.275	0.378	4.38797e-30
YWHAZ	3.27348e-34	-0.296647	0.672	0.729	9.31535e-30
PHF21A	1.88128e-31	-0.297886	0.339	0.446	5.35356e-27
PER1	2.86871e-78	-0.298204	0.098	0.25	8.16348e-74
LCOR	8.33368e-39	-0.298426	0.205	0.315	2.37152e-34
TRPC1	9.31455e-34	-0.299662	0.366	0.467	2.65064e-29
NAALADL2	2.67464e-29	-0.299721	0.717	0.789	7.61122e-25
HSPE1	1.92723e-17	-0.300124	0.347	0.403	5.48431e-13
CREBRF	9.39914e-41	-0.300747	0.377	0.486	2.67471e-36
CCDC7	9.98541e-52	-0.300945	0.08	0.192	2.84155e-47
DYRK1A	7.13961e-27	-0.301235	0.407	0.492	2.03172e-22
RAB5A	9.08057e-30	-0.301479	0.354	0.437	2.58406e-25
HERC1	2.45236e-42	-0.301752	0.242	0.355	6.97867e-38
NR3C2	3.48568e-39	-0.302083	0.201	0.315	9.91919e-35
RASA1	1.04163e-36	-0.30276	0.321	0.424	2.96417e-32
DNAJB14	1.05319e-29	-0.303997	0.198	0.29	2.99706e-25
LDHC	1.57284e-20	-0.304416	0.098	0.162	4.47582e-16
PMP22	2.39536e-44	-0.305137	0.605	0.686	6.81646e-40
SVEP1	7.06668e-20	-0.306267	0.584	0.623	2.01096e-15
COL5A1	9.12058e-47	-0.306702	0.474	0.574	2.59544e-42
MAGI3	1.19083e-17	-0.307406	0.517	0.562	3.38873e-13
CDKN1C	1.52123e-38	-0.307565	0.315	0.42	4.32896e-34
STEAP4	0.000229416	-0.308911	0.473	0.498	1
EPS15	1.82931e-38	-0.309216	0.361	0.464	5.20566e-34
FAM214A	4.3041e-36	-0.309631	0.363	0.47	1.22482e-31
FAM184A	1.32719e-33	-0.309937	0.152	0.246	3.77679e-29
CATSPERB	1.25746e-16	-0.310039	0.218	0.282	3.57837e-12
ANK2	4.09008e-14	-0.310062	0.643	0.675	1.16391e-09
DNAJA4	6.52581e-18	-0.310091	0.112	0.17	1.85705e-13
PODN	1.04363e-52	-0.311592	0.444	0.56	2.96986e-48
CMTM8	1.60701e-44	-0.311724	0.131	0.244	4.57307e-40
GRASP	3.2031e-60	-0.311796	0.128	0.261	9.11506e-56
TBX15	2.62354e-36	-0.312871	0.279	0.384	7.46582e-32
AC011246.1	4.82055e-15	-0.313782	0.132	0.187	1.37178e-10
MON2	1.41158e-41	-0.314799	0.473	0.571	4.01693e-37
COLGALT2	4.39375e-44	-0.314926	0.207	0.325	1.25033e-39
RAPGEF2	1.35699e-20	-0.314953	0.383	0.452	3.8616e-16
LRRTM4	3.99704e-22	-0.315981	0.813	0.87	1.13744e-17
ARHGAP29	2.44704e-34	-0.316359	0.225	0.321	6.96356e-30
DLK1	2.50451e-36	-0.316643	0.039	0.113	7.12708e-32
KCTD12	8.95635e-48	-0.316937	0.326	0.449	2.54871e-43
GAS1	7.09312e-46	-0.317017	0.26	0.378	2.01849e-41
FTH1	2.61885e-45	-0.317898	0.8	0.845	7.45246e-41
POLR2A	7.62826e-19	-0.318794	0.428	0.479	2.17077e-14
FOXN3	3.26631e-49	-0.319487	0.8	0.859	9.29495e-45
SULF1	0.587995	-0.319698	0.39	0.374	1
HMGB1	1.1042e-32	-0.319814	0.72	0.774	3.14223e-28
AL591501.1	3.07461e-35	-0.320195	0.112	0.209	8.74942e-31
NFE2L3	1.22134e-56	-0.32037	0.107	0.231	3.47556e-52
AC022217.3	5.76476e-49	-0.320668	0.114	0.229	1.64048e-44
DPT	1.09155e-41	-0.320888	0.671	0.753	3.10622e-37
RAB11A	1.31508e-29	-0.322339	0.619	0.661	3.74232e-25
GPSM2	3.20215e-51	-0.322483	0.199	0.328	9.11237e-47
CEP170	2.1112e-37	-0.323717	0.3	0.405	6.00784e-33
NCOA3	3.79641e-40	-0.323729	0.205	0.317	1.08035e-35
MCTP1	0.610846	-0.323803	0.102	0.098	1
TGFBR1	2.182e-20	-0.324043	0.339	0.409	6.20932e-16
CNKSR2	5.26412e-38	-0.324353	0.172	0.277	1.49801e-33
RHOBTB3	2.90198e-36	-0.325157	0.564	0.644	8.25817e-32
SGCD	3.75816e-32	-0.325433	0.317	0.413	1.06946e-27
STOM	2.05709e-29	-0.326133	0.43	0.496	5.85387e-25
RAB44	1.06706e-26	-0.326808	0.079	0.148	3.03652e-22
ZNF106	2.93414e-39	-0.327078	0.275	0.381	8.34968e-35
CALD1	2.06102e-54	-0.328259	0.673	0.749	5.86504e-50
DNAJB6	1.47724e-21	-0.328456	0.549	0.591	4.20379e-17
FKBP5	5.51549e-21	-0.329442	0.431	0.491	1.56954e-16
HTRA3	4.08502e-40	-0.329883	0.442	0.534	1.16248e-35
UBR3	2.09329e-46	-0.330232	0.51	0.608	5.95686e-42
USP9Y	1.20871e-46	-0.330261	0.37	0.489	3.43961e-42
LRP1B	2.0754e-34	-0.330337	0.514	0.625	5.90598e-30
RFTN2	1.09794e-60	-0.33167	0.092	0.219	3.12441e-56
BOC	2.84919e-49	-0.33224	0.433	0.547	8.10794e-45
TACC1	1.23089e-35	-0.332896	0.629	0.694	3.50275e-31
PDZD2	3.52672e-49	-0.333244	0.173	0.297	1.0036e-44
CD99	5.46504e-59	-0.334564	0.674	0.751	1.55519e-54
PLXDC1	8.17998e-59	-0.334675	0.299	0.437	2.32778e-54
PHKB	3.52417e-60	-0.33552	0.158	0.293	1.00287e-55
SPTAN1	4.71426e-34	-0.335607	0.479	0.553	1.34154e-29
RNF144A	1.02714e-43	-0.335963	0.311	0.428	2.92293e-39
PLSCR4	7.07612e-43	-0.336305	0.335	0.445	2.01365e-38
CLASP1	1.27763e-49	-0.336645	0.345	0.47	3.63576e-45
MBD5	3.81577e-39	-0.336875	0.553	0.653	1.08585e-34
ITFG1	3.79231e-41	-0.336978	0.275	0.387	1.07918e-36
CLMN	2.68552e-75	-0.337592	0.094	0.241	7.64219e-71
TCF7L1	1.20722e-47	-0.338052	0.246	0.372	3.43537e-43
ADAMTSL2	1.7863e-104	-0.338571	0.047	0.214	5.08327e-100
AUH	1.20155e-38	-0.339002	0.158	0.262	3.41924e-34
ALPK3	3.74184e-74	-0.33943	0.082	0.224	1.06482e-69
LIMA1	4.30532e-43	-0.339684	0.54	0.624	1.22517e-38
UBR2	3.30441e-60	-0.339907	0.166	0.304	9.40336e-56
LRRC7	7.50459e-50	-0.340188	0.037	0.13	2.13558e-45
AL356124.1	2.38588e-35	-0.341018	0.34	0.434	6.78949e-31
MFGE8	1.67498e-57	-0.341661	0.356	0.481	4.7665e-53
KANSL1	3.45721e-53	-0.342512	0.221	0.354	9.83818e-49
USP48	8.0363e-53	-0.342997	0.145	0.268	2.28689e-48
USP9X	1.86702e-27	-0.34451	0.55	0.605	5.31298e-23
ENPP2	3.57928e-59	-0.344617	0.163	0.298	1.01856e-54
RFX2	2.87021e-29	-0.344621	0.251	0.343	8.16776e-25
ADAMTS9-AS2	1.71047e-33	-0.345009	0.245	0.357	4.86749e-29
RPS27	2.77818e-64	-0.345017	0.898	0.925	7.90586e-60
ZFP36L2	1.72118e-42	-0.345046	0.674	0.736	4.89797e-38
PTBP3	1.03667e-46	-0.345062	0.293	0.419	2.95005e-42
METTL15	2.19161e-56	-0.345398	0.139	0.269	6.23665e-52
SEMA4A	0.875773	-0.34593	0.435	0.395	1
ZNRF2	2.49312e-33	-0.346269	0.226	0.321	7.09466e-29
GREB1L	1.5406e-20	-0.346797	0.636	0.683	4.38408e-16
IFRD1	2.30495e-18	-0.347038	0.731	0.733	6.55921e-14
BNC2	4.67568e-52	-0.347359	0.681	0.777	1.33056e-47
C20orf194	5.94174e-76	-0.347716	0.118	0.272	1.69084e-71
TMSB10	2.52163e-44	-0.348346	0.684	0.741	7.17581e-40
PRKG1	1.55674e-38	-0.348819	0.665	0.754	4.43002e-34
IER2	1.28469e-07	-0.349084	0.469	0.475	0.00365583
NFIB	1.02765e-62	-0.350462	0.892	0.937	2.92439e-58
NCOA1	2.23115e-56	-0.35052	0.858	0.909	6.34918e-52
SLC2A14	4.45097e-18	-0.350876	0.07	0.123	1.26661e-13
KCNS3	4.83726e-82	-0.352423	0.085	0.24	1.37654e-77
ZNF280D	1.23843e-77	-0.352485	0.1	0.249	3.52419e-73
ARHGAP12	7.3781e-57	-0.353527	0.184	0.317	2.09959e-52
ADIRF	1.55434e-59	-0.354532	0.286	0.424	4.42319e-55
MAN1C1	1.52077e-49	-0.355485	0.282	0.413	4.32766e-45
MLLT10	5.83347e-75	-0.355814	0.128	0.282	1.66003e-70
LINC01697	8.01025e-59	-0.355819	0.101	0.23	2.27948e-54
CECR2	5.09602e-66	-0.35822	0.088	0.222	1.45017e-61
PDS5B	1.47832e-46	-0.358316	0.293	0.413	4.20685e-42
NBEA	2.57871e-51	-0.359185	0.271	0.402	7.33823e-47
EYA2	4.67477e-80	-0.359241	0.056	0.198	1.3303e-75
GHR	9.64963e-30	-0.359269	0.508	0.592	2.74599e-25
RET	4.8765e-78	-0.36077	0.179	0.339	1.38771e-73
SEMA5A	2.52943e-37	-0.360826	0.312	0.417	7.19799e-33
PRR16	2.73115e-34	-0.361202	0.107	0.199	7.77202e-30
APBB2	4.22653e-38	-0.361875	0.472	0.56	1.20274e-33
ROBO2	5.50815e-17	-0.36193	0.207	0.276	1.56745e-12
HSPA8	3.60989e-22	-0.362969	0.763	0.762	1.02727e-17
SPON2	3.60657e-79	-0.36368	0.3	0.466	1.02632e-74
C5orf56	7.36515e-53	-0.366049	0.168	0.294	2.0959e-48
GRM7	1.16978e-51	-0.366427	0.016	0.1	3.32884e-47
NR4A1	9.50138e-11	-0.366485	0.656	0.641	2.70381e-06
TUBA1A	1.07518e-40	-0.368319	0.274	0.388	3.05965e-36
PDGFRA	6.51699e-61	-0.368474	0.799	0.859	1.85454e-56
AKAP9	2.10715e-62	-0.369128	0.506	0.625	5.99631e-58
PDGFD	5.08571e-23	-0.369415	0.228	0.304	1.44724e-18
TBC1D4	5.03901e-45	-0.370549	0.273	0.391	1.43395e-40
NDFIP1	5.12263e-71	-0.371929	0.425	0.565	1.45775e-66
SMARCA1	1.88401e-28	-0.37247	0.317	0.402	5.36133e-24
KIAA1109	8.01592e-56	-0.372917	0.277	0.405	2.28109e-51
NID1	6.54832e-37	-0.373274	0.583	0.648	1.86346e-32
FGF13	1.41253e-45	-0.374408	0.113	0.229	4.01962e-41
COL18A1	1.51258e-77	-0.374832	0.374	0.526	4.30436e-73
EDA	9.19292e-26	-0.375168	0.376	0.456	2.61603e-21
RNF19A	2.46593e-17	-0.377392	0.591	0.628	7.0173e-13
SGCE	1.67163e-79	-0.377486	0.275	0.44	4.75695e-75
NFIC	2.43476e-75	-0.378049	0.408	0.553	6.92859e-71
MNAT1	4.04447e-65	-0.378058	0.159	0.301	1.15093e-60
ADAMTSL4-AS1	3.74777e-21	-0.379017	0.518	0.561	1.0665e-16
EMP2	4.00838e-52	-0.379212	0.521	0.619	1.14066e-47
LGALS1	7.43183e-60	-0.380701	0.797	0.842	2.11488e-55
WDFY3	3.22522e-54	-0.381348	0.61	0.702	9.17802e-50
CCN3	3.8218e-30	-0.383715	0.194	0.288	1.08757e-25
SLC8A1	1.00118e-34	-0.387622	0.124	0.219	2.84907e-30
BHLHE40	7.60633e-50	-0.387864	0.339	0.458	2.16453e-45
WSB1	4.75987e-71	-0.388049	0.772	0.843	1.35452e-66
TRERF1	2.8954e-67	-0.388336	0.185	0.33	8.23944e-63
PTEN	1.11548e-37	-0.389297	0.388	0.483	3.17433e-33
NKTR	6.3881e-85	-0.390703	0.26	0.438	1.81786e-80
NCAM2	1.25102e-51	-0.391007	0.473	0.635	3.56003e-47
DUSP1	2.059e-25	-0.392122	0.451	0.514	5.85928e-21
MYO9A	8.07086e-46	-0.392896	0.486	0.578	2.29672e-41
LINC01004	4.44111e-36	-0.393951	0.434	0.522	1.26381e-31
TNRC6B	3.64118e-67	-0.394874	0.51	0.631	1.03617e-62
MYADM	1.61998e-58	-0.395529	0.452	0.56	4.60998e-54
ANGPTL2	1.00633e-51	-0.398094	0.581	0.659	2.86372e-47
RIN2	4.53843e-57	-0.39835	0.286	0.422	1.2915e-52
ARIH1	2.27486e-26	-0.398404	0.851	0.851	6.47355e-22
ID3	1.93468e-46	-0.400281	0.261	0.383	5.50552e-42
EBF1	6.75751e-51	-0.40084	0.943	0.961	1.92298e-46
FTX	6.24487e-75	-0.401412	0.871	0.926	1.7771e-70
ADD3	4.34261e-51	-0.4015	0.633	0.69	1.23578e-46
UACA	9.1115e-58	-0.401626	0.257	0.39	2.59286e-53
SSH2	2.52849e-55	-0.401781	0.312	0.451	7.19532e-51
GAB1	9.70077e-36	-0.402102	0.402	0.505	2.76055e-31
STARD9	4.4602e-69	-0.402142	0.283	0.429	1.26924e-64
KMT2E	9.16313e-35	-0.410239	0.52	0.626	2.60755e-30
SDCCAG8	2.87474e-72	-0.411018	0.226	0.384	8.18066e-68
RORA	3.98939e-101	-0.411861	0.984	0.993	1.13526e-96
RPL37A	7.60794e-107	-0.412833	0.896	0.94	2.16499e-102
PLXDC2	1.40543e-37	-0.413337	0.801	0.843	3.99943e-33
SERPINH1	4.61662e-71	-0.414168	0.186	0.339	1.31375e-66
NAV3	2.28965e-67	-0.414525	0.273	0.436	6.51566e-63
FREM1	3.03498e-70	-0.415152	0.191	0.34	8.63664e-66
PBX1	9.80268e-59	-0.416925	0.354	0.49	2.78955e-54
FRY	4.71595e-55	-0.417192	0.323	0.453	1.34202e-50
LMNA	2.99201e-40	-0.419925	0.842	0.857	8.51437e-36
ECHDC2	2.43343e-89	-0.421399	0.303	0.475	6.92482e-85
EBF3	4.18266e-88	-0.422458	0.2	0.376	1.19026e-83
INTS6	1.00943e-07	-0.42299	0.874	0.845	0.00287254
KCND2	1.4e-24	-0.423696	0.402	0.489	3.98397e-20
HMGCLL1	1.40494e-82	-0.425202	0.107	0.266	3.99804e-78
BCLAF1	1.09719e-64	-0.427786	0.608	0.695	3.12227e-60
ZFHX4	1.94581e-69	-0.430638	0.347	0.49	5.53718e-65
SPARC	4.86025e-50	-0.431019	0.634	0.713	1.38308e-45
FTL	1.78419e-78	-0.432079	0.69	0.781	5.07727e-74
DENND2A	2.36539e-76	-0.432254	0.161	0.318	6.73119e-72
HIPK3	1.32502e-70	-0.433737	0.667	0.763	3.77061e-66
ABCA9-AS1	8.87673e-74	-0.435041	0.183	0.336	2.52605e-69
ZBTB20	2.18014e-130	-0.435274	0.994	0.996	6.20403e-126
SLC44A1	2.39455e-75	-0.435643	0.307	0.46	6.81418e-71
PDE7B	2.86386e-51	-0.43668	0.257	0.392	8.14967e-47
CTDSPL	6.35323e-81	-0.43855	0.158	0.322	1.80794e-76
COL6A3	1.59789e-82	-0.445434	0.952	0.974	4.54711e-78
NOX4	2.48321e-15	-0.445615	0.186	0.237	7.06647e-11
MARCKS	1.96232e-81	-0.449413	0.608	0.723	5.58418e-77
MT-ND3	2.42842e-202	-0.449428	1	1	6.91055e-198
SBF2	1.33167e-73	-0.450287	0.555	0.675	3.78954e-69
APCDD1	3.31889e-90	-0.450818	0.11	0.274	9.44456e-86
TC2N	1.40116e-67	-0.451823	0.183	0.33	3.98728e-63
SERPINB1	3.5856e-76	-0.452399	0.229	0.39	1.02035e-71
UTY	1.71354e-95	-0.45267	0.258	0.443	4.87623e-91
MBNL1	6.81957e-65	-0.452957	0.817	0.879	1.94064e-60
SNHG5	2.37904e-47	-0.453481	0.454	0.548	6.77003e-43
CXCL12	5.23077e-98	-0.457085	0.53	0.675	1.48852e-93
BTG2	1.71176e-15	-0.458783	0.626	0.624	4.87116e-11
AL035401.1	9.6722e-41	-0.46181	0.137	0.245	2.75242e-36
TSC22D3	6.31406e-104	-0.463054	0.201	0.392	1.79679e-99
P4HA1	3.08954e-16	-0.463368	0.576	0.606	8.79191e-12
ZEB1	9.20208e-76	-0.467731	0.732	0.827	2.61864e-71
MAMDC2	5.09695e-60	-0.472204	0.329	0.458	1.45044e-55
JUNB	2.22044e-34	-0.476206	0.946	0.926	6.31871e-30
TNRC6A	1.6306e-98	-0.477164	0.234	0.42	4.6402e-94
ZFP36	1.67526e-37	-0.477841	0.81	0.823	4.76729e-33
ITM2A	3.28965e-104	-0.478876	0.409	0.583	9.36137e-100
RHOJ	1.47287e-120	-0.481153	0.086	0.285	4.19133e-116
NR1D2	2.82391e-117	-0.482748	0.167	0.374	8.03601e-113
COL6A1	6.01587e-125	-0.483093	0.951	0.969	1.71194e-120
SH3D19	5.11059e-70	-0.485508	0.642	0.732	1.45432e-65
SOCS3	5.57365e-56	-0.487504	0.558	0.631	1.58609e-51
JDP2	5.72475e-37	-0.487911	0.255	0.355	1.62909e-32
RGMA	1.20152e-118	-0.488137	0.185	0.392	3.41916e-114
MT-ATP8	6.50054e-131	-0.490622	0.897	0.937	1.84986e-126
CLEC14A	3.30561e-114	-0.492774	0.2	0.402	9.40678e-110
FMO2	8.30954e-100	-0.494202	0.145	0.327	2.36465e-95
SERPINE1	2.44662e-08	-0.499099	0.298	0.334	0.000696235
MEOX2	7.10147e-90	-0.501727	0.097	0.261	2.02087e-85
SSBP2	1.44186e-86	-0.504516	0.631	0.76	4.10311e-82
HES1	8.56409e-41	-0.50466	0.395	0.493	2.43708e-36
TBC1D5	1.77958e-73	-0.506434	0.471	0.603	5.06414e-69
PLD5	2.20358e-97	-0.509677	0.057	0.22	6.27073e-93
PPFIBP1	1.26335e-72	-0.513497	0.462	0.602	3.59512e-68
TMEM135	1.90511e-96	-0.513662	0.158	0.34	5.42136e-92
ARL13B	2.13339e-59	-0.514772	0.465	0.571	6.071e-55
LINC00882	8.76558e-53	-0.517815	0.401	0.52	2.49442e-48
LIFR	8.21112e-85	-0.518438	0.603	0.715	2.33664e-80
ADAMTS12	3.1059e-108	-0.520199	0.145	0.341	8.83845e-104
MOB4	1.5449e-65	-0.520311	0.141	0.28	4.39633e-61
ADAM19	1.46283e-108	-0.52071	0.126	0.32	4.16278e-104
JUND	9.00194e-102	-0.522054	0.568	0.685	2.56168e-97
KLF10	2.60516e-141	-0.525217	0.188	0.419	7.41352e-137
SPATA6	6.79506e-95	-0.526554	0.274	0.448	1.93367e-90
NCALD	1.72056e-62	-0.530554	0.267	0.411	4.8962e-58
AKT3	8.29271e-126	-0.531863	0.683	0.831	2.35986e-121
IER5L	2.35232e-84	-0.538708	0.11	0.269	6.69401e-80
FGL2	1.33226e-110	-0.548968	0.297	0.487	3.79122e-106
OPHN1	1.45091e-108	-0.550134	0.541	0.695	4.12886e-104
SUPT5H	2.7679e-10	-0.552867	0.231	0.27	7.87661e-06
RPS6KA5	2.01119e-73	-0.554392	0.358	0.504	5.72324e-69
GNAS	1.54093e-127	-0.554419	0.7	0.814	4.38502e-123
ANGPTL1	5.28389e-116	-0.55446	0.289	0.493	1.50364e-111
ZBTB16	9.06972e-87	-0.554606	0.448	0.589	2.58097e-82
PER3	8.37526e-124	-0.555539	0.304	0.513	2.38335e-119
NOVA1	4.62069e-51	-0.555931	0.846	0.885	1.31491e-46
HSPG2	3.64955e-124	-0.566033	0.802	0.859	1.03855e-119
MGP	2.90559e-75	-0.567377	0.9	0.924	8.26842e-71
MME	1.47176e-87	-0.572021	0.566	0.695	4.18818e-83
PDE5A	1.45827e-121	-0.573967	0.19	0.402	4.14979e-117
IGFBP7	9.95553e-114	-0.577794	0.803	0.886	2.83304e-109
ABCA9	6.2794e-75	-0.57995	0.71	0.782	1.78693e-70
AC024230.1	1.71044e-61	-0.586478	0.434	0.586	4.86741e-57
NFATC2	3.81796e-36	-0.594251	0.359	0.449	1.08648e-31
FOXO1	5.39307e-115	-0.59651	0.584	0.733	1.53471e-110
HSPD1	2.36243e-10	-0.601509	0.731	0.7	6.72276e-06
TCF7L2	1.9591e-149	-0.601624	0.534	0.73	5.57501e-145
PLEKHA5	6.01362e-100	-0.602693	0.306	0.498	1.71129e-95
LAMA2	1.30114e-108	-0.603324	0.992	0.991	3.70266e-104
FAM13A	6.04616e-101	-0.609691	0.33	0.513	1.72056e-96
GULP1	3.11709e-96	-0.611614	0.362	0.548	8.87029e-92
COLEC12	8.63169e-118	-0.626881	0.468	0.652	2.45632e-113
LINC00377	2.48806e-119	-0.629763	0.159	0.364	7.08026e-115
SLC2A3	7.71647e-58	-0.63035	0.652	0.718	2.19587e-53
PDE1A	2.54344e-111	-0.633019	0.238	0.441	7.23787e-107
SPARCL1	3.21678e-144	-0.63695	0.89	0.933	9.15398e-140
NCOA2	2.05389e-137	-0.638393	0.305	0.523	5.84475e-133
TTN	1.27576e-09	-0.643152	0.136	0.178	3.63042e-05
RUNX1T1	1.23758e-109	-0.650659	0.374	0.567	3.52177e-105
COL5A2	3.04932e-132	-0.655409	0.58	0.756	8.67744e-128
CHD9	7.33706e-162	-0.656243	0.641	0.797	2.08791e-157
MTRNR2L8	2.99025e-65	-0.66364	0.069	0.191	8.50936e-61
DOCK5	1.05602e-175	-0.665069	0.152	0.416	3.00511e-171
FOSB	9.99609e-83	-0.679572	0.891	0.897	2.84459e-78
POLG2	1.25011e-103	-0.680454	0.255	0.437	3.55743e-99
KLF2	1.78351e-137	-0.686561	0.138	0.358	5.07533e-133
AC020916.1	9.21685e-96	-0.687841	0.33	0.492	2.62284e-91
ATF3	7.76012e-65	-0.691711	0.582	0.656	2.2083e-60
SMOC2	4.72265e-149	-0.693251	0.837	0.903	1.34392e-144
HSPB1	1.71519e-106	-0.706563	0.391	0.564	4.8809e-102
ABCA6	5.59559e-116	-0.708772	0.623	0.736	1.59234e-111
HMCN2	6.81838e-148	-0.714309	0.653	0.764	1.94031e-143
EBF2	3.39393e-163	-0.718794	0.541	0.725	9.65811e-159
LINC02511	1.78328e-72	-0.719604	0.122	0.272	5.07469e-68
PREX2	2.68494e-151	-0.729989	0.266	0.498	7.64054e-147
ABCA8	8.06605e-154	-0.733149	0.817	0.889	2.29536e-149
PLCB4	5.02054e-181	-0.73618	0.082	0.34	1.42869e-176
AFF3	4.08478e-118	-0.746781	0.333	0.53	1.16241e-113
PLEKHG2	1.86435e-24	-0.752273	0.351	0.405	5.30538e-20
SPRY1	1.9003e-170	-0.752927	0.256	0.508	5.40768e-166
HSP90AA1	2.32075e-70	-0.776272	0.981	0.973	6.60415e-66
AL445250.1	3.51777e-135	-0.785621	0.139	0.362	1.00105e-130
COL1A2	2.32918e-199	-0.786533	0.864	0.949	6.62815e-195
IL1RAPL1	2.96079e-119	-0.787704	0.147	0.364	8.42551e-115
ZNF385D	5.19131e-136	-0.790658	0.364	0.6	1.47729e-131
IGF1	3.16695e-193	-0.791058	0.417	0.667	9.01218e-189
TCF4	1.2328e-249	-0.796436	0.869	0.954	3.50817e-245
MIR99AHG	1.11883e-149	-0.797673	0.585	0.749	3.18384e-145
DNAJB1	3.02433e-112	-0.804999	0.485	0.623	8.60635e-108
APOD	3.00582e-70	-0.806637	0.918	0.929	8.55367e-66
EMP1	8.31043e-97	-0.810697	0.847	0.898	2.3649e-92
COL1A1	1.85899e-155	-0.823182	0.398	0.625	5.29013e-151
AL163541.1	7.8581e-124	-0.832992	0.044	0.232	2.23618e-119
ITIH5	1.26721e-216	-0.843907	0.567	0.763	3.60609e-212
EGR1	9.06942e-122	-0.884336	0.673	0.773	2.58089e-117
NFIA	1.63948e-286	-0.940318	0.837	0.932	4.66547e-282
COL3A1	1.24256e-230	-0.944733	0.492	0.762	3.53594e-226
ITGA8	1.66225e-226	-0.945192	0.05	0.338	4.73027e-222
TXNIP	6.82965e-168	-0.951775	0.498	0.683	1.94351e-163
AL590807.1	6.49701e-186	-0.967677	0.597	0.763	1.84885e-181
CXCL14	7.1821e-215	-1.03185	0.617	0.815	2.04381e-210
ABCA10	9.83186e-216	-1.111	0.51	0.718	2.79785e-211
HSPH1	6.85168e-52	-1.1822	0.74	0.745	1.94978e-47
PLCG2	2.18726e-121	-1.19122	0.044	0.226	6.22429e-117
HSPA1B	1.36534e-261	-1.28485	0.557	0.766	3.88534e-257
SCN7A	0	-1.39458	0.311	0.64	0
COL15A1	0	-1.40077	0.724	0.913	0
JUN	7.79827e-245	-1.42988	0.641	0.808	2.21915e-240
MTRNR2L12	1.01306e-48	-1.45611	0.355	0.434	2.88287e-44
HSPA1A	8.67893e-301	-1.54466	0.748	0.887	2.46976e-296
PTGDS	1.57294e-255	-1.61555	0.504	0.734	4.47612e-251
FOS	0	-1.89972	0.494	0.759	0

## Sheet: Sn-DEG in EC
Dataset 3. DEGs and GO analysis from snRNA-seq data
Differentially expressed genes between senescent and non-senescent ECs
Gene	p_val	avg_log2FC	pct.1	pct.2	p_val_adj
LRRTM4	3.04947e-218	3.18713	0.217	0.033	8.08263e-214
MEG8	5.97793e-223	2.98491	0.283	0.056	1.58445e-218
DCN	7.13941e-71	2.97282	0.612	0.447	1.8923e-66
NEGR1	4.85425e-289	2.83169	0.262	0.036	1.28662e-284
ABI3BP	2.82263e-127	2.80344	0.276	0.086	7.48138e-123
CFD	5.41914e-48	2.76041	0.521	0.388	1.43634e-43
LAMA2	4.10073e-119	2.65169	0.459	0.224	1.0869e-114
TNFAIP6	1.33221e-125	2.44849	0.281	0.092	3.53102e-121
ITGBL1	1.60086e-190	2.37076	0.195	0.03	4.24307e-186
CD44	4.52968e-238	2.28731	0.386	0.099	1.20059e-233
SOX5	3.45091e-304	2.1657	0.411	0.089	9.14664e-300
SLIT2	3.65811e-235	2.16208	0.294	0.057	9.69582e-231
CXCL8	2.02762e-111	2.1125	0.489	0.241	5.37421e-107
VCAN	7.16799e-166	2.09704	0.266	0.065	1.89988e-161
PRKG1	5.04388e-184	2.08227	0.312	0.08	1.33688e-179
GFPT2	8.5192e-160	2.01169	0.269	0.07	2.25801e-155
SDK1	2.02645e-114	1.91865	0.238	0.07	5.37112e-110
FOS	6.15779e-128	1.8311	0.769	0.537	1.63212e-123
FN1	4.72938e-141	1.78288	0.616	0.319	1.25352e-136
PRG4	2.67827e-43	1.77076	0.218	0.104	7.09874e-39
HSPA1A	1.34712e-138	1.7385	0.948	0.862	3.57055e-134
ROBO1	5.03913e-238	1.72308	0.27	0.047	1.33562e-233
GEM	1.07865e-217	1.71587	0.349	0.088	2.85896e-213
DCLK1	3.05985e-170	1.68953	0.294	0.075	8.11012e-166
COL6A3	7.94048e-164	1.61779	0.34	0.107	2.10463e-159
XYLT1	1.3528e-110	1.61086	0.254	0.082	3.5856e-106
FBN1	1.05948e-104	1.60272	0.42	0.2	2.80816e-100
NKAIN2	6.2751e-46	1.59516	0.109	0.033	1.66321e-41
IGFBP5	9.78912e-169	1.58777	0.392	0.132	2.59461e-164
MEG3	2.91227e-205	1.56818	0.271	0.054	7.71896e-201
HSPA1B	1.58029e-114	1.55819	0.842	0.657	4.18856e-110
COL1A2	5.43149e-189	1.55303	0.386	0.12	1.43962e-184
JUN	2.07459e-115	1.541	0.861	0.667	5.4987e-111
HSP90AA1	4.04851e-172	1.52937	0.985	0.902	1.07306e-167
PCDH9	1.42002e-180	1.52005	0.225	0.043	3.76375e-176
NOVA1	1.88603e-219	1.50878	0.225	0.035	4.99891e-215
COL6A2	1.57726e-129	1.49883	0.471	0.219	4.18054e-125
COL12A1	9.32437e-186	1.476	0.242	0.048	2.47143e-181
COL3A1	1.13914e-175	1.47538	0.361	0.109	3.0193e-171
RUNX1	6.39829e-147	1.46534	0.391	0.146	1.69587e-142
MMP3	1.60586e-54	1.45365	0.121	0.036	4.25634e-50
MGP	1.59499e-120	1.43516	0.497	0.245	4.22752e-116
APOD	5.68612e-49	1.42752	0.361	0.219	1.50711e-44
ZEB2	5.78593e-216	1.41381	0.334	0.079	1.53356e-211
FOSB	5.88985e-120	1.39366	0.803	0.559	1.56111e-115
CXCL1	8.73986e-112	1.39141	0.412	0.176	2.3165e-107
COL6A1	3.8958e-185	1.3743	0.391	0.126	1.03258e-180
PTGS2	7.04771e-85	1.35666	0.202	0.062	1.868e-80
EGR1	7.75837e-106	1.35533	0.691	0.447	2.05636e-101
CRISPLD2	1.31567e-157	1.35412	0.261	0.064	3.48718e-153
ELL2	3.86532e-76	1.30322	0.655	0.435	1.0245e-71
CXCL3	2.71115e-91	1.29927	0.59	0.343	7.18591e-87
SEMA3C	1.4175e-135	1.29355	0.16	0.028	3.75708e-131
ARL15	1.68152e-13	1.27449	0.735	0.651	4.45687e-09
VIM	7.83692e-109	1.27197	0.931	0.803	2.07718e-104
IER3	2.87046e-98	1.26458	0.752	0.505	7.60815e-94
RGS5	1.76916e-40	1.23798	0.298	0.17	4.68915e-36
EGFR	2.99037e-130	1.23621	0.469	0.206	7.92598e-126
KHDRBS3	4.83952e-68	1.21199	0.395	0.211	1.28271e-63
MAP1B	5.11939e-181	1.19599	0.333	0.091	1.35689e-176
ZFP36	8.89721e-79	1.18324	0.893	0.779	2.3582e-74
CYTOR	1.96006e-49	1.16681	0.642	0.48	5.19514e-45
SMOC2	4.56275e-149	1.16169	0.243	0.06	1.20936e-144
DDR2	1.29403e-99	1.15478	0.354	0.146	3.42983e-95
ARHGAP24	1.6115e-63	1.15384	0.4	0.219	4.27128e-59
PRRX1	2.25163e-217	1.151	0.247	0.043	5.96794e-213
RORA	7.13991e-50	1.13108	0.693	0.55	1.89243e-45
UST	5.44951e-296	1.11243	0.24	0.027	1.44439e-291
HES1	4.52452e-29	1.10968	0.612	0.49	1.19922e-24
TRPS1	1.38634e-148	1.09535	0.275	0.073	3.6745e-144
GLIS3	2.21815e-38	1.08815	0.448	0.296	5.87919e-34
SERPINE2	4.91801e-133	1.08798	0.213	0.049	1.30352e-128
DNAJB1	1.06283e-75	1.08515	0.596	0.38	2.81702e-71
PID1	2.46015e-263	1.08276	0.192	0.018	6.52062e-259
PTGDS	9.37847e-53	1.08252	0.307	0.158	2.48576e-48
CCDC80	1.61867e-175	1.08246	0.286	0.071	4.29029e-171
HSPB1	2.67281e-57	1.07254	0.712	0.55	7.08428e-53
NOTCH2	1.32365e-221	1.07135	0.227	0.035	3.50833e-217
CXCL2	3.10184e-58	1.06947	0.911	0.809	8.22142e-54
LRP1B	1.31324e-89	1.06004	0.158	0.04	3.48073e-85
GSN	1.63859e-46	1.05924	0.746	0.592	4.34308e-42
SDC2	7.084e-200	1.03841	0.239	0.043	1.87761e-195
NFKB1	2.36354e-57	1.03231	0.823	0.693	6.26456e-53
PCSK5	1.39027e-50	1.03176	0.533	0.35	3.6849e-46
CTSL	3.68298e-55	1.02995	0.312	0.163	9.76175e-51
JUNB	1.4873e-90	1.01903	0.981	0.927	3.9421e-86
BMPER	1.44843e-186	1.01379	0.167	0.021	3.83905e-182
CXCL14	1.91679e-62	1.01175	0.265	0.12	5.08046e-58
HOMER1	3.79974e-51	1.01114	0.243	0.113	1.00712e-46
PDE3A	8.06692e-135	1.01036	0.174	0.033	2.13814e-130
LUM	1.22714e-130	1.00439	0.289	0.091	3.25255e-126
SPAG17	9.97751e-119	0.996008	0.104	0.013	2.64454e-114
RND3	2.10744e-123	0.990237	0.344	0.125	5.58576e-119
BICC1	3.64365e-260	0.989065	0.21	0.023	9.65749e-256
HSP90AB1	6.65267e-91	0.988965	0.936	0.795	1.76329e-86
RHOB	9.96362e-71	0.984116	0.52	0.311	2.64086e-66
AL078604.4	2.11261e-26	0.962366	0.791	0.698	5.59947e-22
ARHGAP6	4.06368e-168	0.962352	0.246	0.054	1.07708e-163
GPRC5A	2.25115e-101	0.958798	0.239	0.076	5.96667e-97
TXNIP	9.92541e-87	0.957937	0.577	0.332	2.63073e-82
ARHGAP10	2.76811e-140	0.955076	0.291	0.085	7.33687e-136
ABCA1	1.85822e-109	0.926622	0.251	0.077	4.92522e-105
THBS4	9.18227e-98	0.924674	0.254	0.086	2.43376e-93
MEDAG	8.89222e-69	0.922088	0.302	0.137	2.35688e-64
DUSP1	1.18746e-70	0.921158	0.716	0.501	3.14737e-66
C3	3.43797e-138	0.91633	0.214	0.05	9.11233e-134
FBLN2	2.38241e-93	0.915395	0.395	0.186	6.31457e-89
MFAP5	2.84894e-97	0.908119	0.221	0.069	7.5511e-93
HSPH1	1.52537e-49	0.904559	0.774	0.626	4.04299e-45
ABCA8	1.71108e-167	0.902171	0.237	0.051	4.53522e-163
HSPD1	1.34432e-67	0.900466	0.737	0.53	3.56311e-63
BTG2	8.18565e-62	0.898753	0.665	0.47	2.16961e-57
ATF3	1.09007e-57	0.898669	0.723	0.545	2.88924e-53
PDE4D	1.20825e-45	0.896042	0.485	0.311	3.20247e-41
FOXO3	1.56682e-87	0.893972	0.643	0.373	4.15287e-83
PCSK6	3.80067e-104	0.893509	0.173	0.042	1.00737e-99
NR4A3	4.73796e-75	0.885213	0.301	0.129	1.2558e-70
MT-ND4	8.31227e-81	0.87813	0.998	0.99	2.20317e-76
AGTR1	1.42079e-268	0.86896	0.193	0.018	3.76579e-264
ANK2	1.22522e-188	0.868671	0.204	0.033	3.24744e-184
NEBL	2.94838e-25	0.861057	0.254	0.151	7.81468e-21
ERRFI1	8.16795e-77	0.854916	0.425	0.214	2.16491e-72
PARD3	8.67751e-75	0.847814	0.476	0.258	2.29998e-70
MYOC	8.72685e-107	0.847056	0.183	0.046	2.31305e-102
AC024230.1	2.48376e-171	0.846482	0.123	0.011	6.58322e-167
FILIP1	5.68364e-57	0.843761	0.397	0.219	1.50645e-52
MIR4435-2HG	8.87802e-39	0.840727	0.531	0.376	2.35312e-34
RPLP1	1.46343e-79	0.838409	0.907	0.776	3.87881e-75
NCAM2	4.85005e-129	0.835956	0.144	0.023	1.28551e-124
GADD45B	1.40964e-34	0.823191	0.798	0.68	3.73626e-30
COL5A2	8.95098e-170	0.821102	0.216	0.041	2.37246e-165
SLC39A14	3.89751e-58	0.818243	0.29	0.14	1.03303e-53
COL1A1	4.65588e-158	0.818129	0.215	0.043	1.23404e-153
SLC4A7	3.1392e-25	0.810766	0.507	0.382	8.32046e-21
SERPINE1	1.15233e-42	0.807866	0.369	0.213	3.05426e-38
MT-ND5	4.41264e-63	0.80586	0.963	0.894	1.16957e-58
GUCY1A2	2.45212e-79	0.805477	0.196	0.063	6.49934e-75
LTBP4	1.30864e-123	0.795869	0.302	0.1	3.46854e-119
ZFP36L1	4.22871e-62	0.792152	0.808	0.618	1.12082e-57
PDGFRA	1.67737e-171	0.790157	0.215	0.04	4.44586e-167
SOD2	5.6695e-43	0.78347	0.928	0.885	1.5027e-38
KCND2	1.94825e-148	0.783136	0.114	0.011	5.16383e-144
AL110292.1	7.68566e-129	0.781399	0.104	0.011	2.03708e-124
PTMA	1.71392e-65	0.781211	0.932	0.816	4.54274e-61
EEF1A1	5.03521e-70	0.776209	0.96	0.882	1.33458e-65
HSPA8	3.37649e-58	0.776129	0.867	0.695	8.94937e-54
UAP1	1.11097e-43	0.774377	0.607	0.434	2.94462e-39
FSTL1	2.42411e-55	0.77358	0.56	0.367	6.42511e-51
EPS8	6.1103e-72	0.767564	0.522	0.295	1.61954e-67
PPP1R15A	1.30281e-70	0.765277	0.72	0.503	3.45309e-66
UBB	1.26456e-75	0.764318	0.669	0.439	3.35172e-71
CADM2	9.48127e-18	0.760702	0.126	0.067	2.51301e-13
RPL13	1.00333e-60	0.759332	0.871	0.721	2.65932e-56
FGFR1	4.25642e-31	0.748396	0.655	0.502	1.12816e-26
CST3	2.25495e-38	0.74683	0.595	0.445	5.97673e-34
FAM110B	5.88412e-89	0.74298	0.193	0.056	1.55959e-84
BMP5	1.10193e-170	0.741182	0.167	0.023	2.92067e-166
CACNA1C	3.27374e-101	0.73763	0.167	0.039	8.67704e-97
MT-CO1	1.07627e-54	0.736624	0.994	0.988	2.85265e-50
EBF2	4.26571e-198	0.73646	0.213	0.033	1.13063e-193
KITLG	1.08536e-34	0.732837	0.693	0.549	2.87675e-30
TIMP3	3.29545e-59	0.730501	0.845	0.665	8.7346e-55
AL590807.1	1.65637e-192	0.730109	0.155	0.017	4.39021e-188
ATP2B1	3.44155e-43	0.730023	0.413	0.255	9.12182e-39
ABCA9	6.1747e-186	0.729215	0.16	0.019	1.63661e-181
C1R	2.06742e-120	0.728699	0.246	0.071	5.4797e-116
C11orf96	7.11652e-40	0.723793	0.64	0.478	1.88623e-35
SETBP1	1.47628e-118	0.718534	0.275	0.084	3.91289e-114
MT-ND2	1.11512e-56	0.718476	0.994	0.986	2.95561e-52
NAALADL2	1.41552e-52	0.715381	0.355	0.188	3.75184e-48
PLAU	2.63909e-49	0.711856	0.299	0.152	6.99492e-45
KLF2	2.59852e-35	0.70561	0.453	0.309	6.88739e-31
RPL13A	9.23286e-64	0.704791	0.911	0.794	2.44717e-59
LINC01088	4.28338e-111	0.701881	0.15	0.03	1.13531e-106
ZFP36L2	2.91631e-63	0.700297	0.648	0.422	7.72969e-59
SCN7A	3.44582e-83	0.69755	0.14	0.034	9.13315e-79
ZFHX3	9.57519e-125	0.693424	0.263	0.077	2.5379e-120
STEAP4	1.13523e-108	0.689814	0.179	0.043	3.00893e-104
MRC2	4.76946e-182	0.689068	0.222	0.04	1.26414e-177
CHD1	6.63927e-36	0.685723	0.771	0.643	1.75974e-31
RPS18	2.41884e-52	0.684973	0.845	0.701	6.41114e-48
FTH1	1.67403e-60	0.683911	0.743	0.53	4.43701e-56
FAM107B	3.90074e-58	0.682899	0.321	0.16	1.03389e-53
KLF6	5.82138e-46	0.681022	0.708	0.533	1.54296e-41
MT-CO2	3.5614e-57	0.674478	0.998	0.996	9.4395e-53
DMD	1.67919e-83	0.673292	0.239	0.085	4.45069e-79
KCTD12	1.10804e-29	0.670621	0.503	0.358	2.93685e-25
CAMK1D	1.10905e-44	0.67039	0.42	0.25	2.93954e-40
TMSB4X	5.04614e-42	0.668618	0.856	0.73	1.33748e-37
MT-ND1	6.72874e-52	0.665533	0.998	0.989	1.78345e-47
NFKBIA	2.67069e-50	0.663318	0.965	0.89	7.07868e-46
GAS7	2.27135e-122	0.662605	0.172	0.035	6.02022e-118
RPL18A	1.57967e-57	0.662229	0.693	0.491	4.18692e-53
TIAM1	2.60811e-98	0.662159	0.132	0.026	6.91281e-94
MIR99AHG	1.09758e-76	0.662059	0.218	0.075	2.90915e-72
TAF4B	7.38569e-38	0.658701	0.451	0.293	1.95758e-33
ENPP1	1.29079e-127	0.655765	0.168	0.032	3.42123e-123
PNRC1	3.80485e-67	0.655031	0.522	0.309	1.00848e-62
ABCA10	1.52023e-93	0.653995	0.156	0.037	4.02937e-89
CEBPB	5.90824e-118	0.650807	0.279	0.089	1.56598e-113
MMP2	1.31998e-154	0.650519	0.209	0.042	3.49861e-150
RPS2	2.6229e-52	0.649829	0.807	0.641	6.95198e-48
GREB1L	1.74831e-163	0.647419	0.153	0.02	4.63389e-159
IER2	5.20462e-28	0.646652	0.692	0.569	1.37949e-23
APOE	1.93562e-39	0.646372	0.149	0.061	5.13036e-35
RPS14	7.11334e-56	0.646021	0.778	0.591	1.88539e-51
SLC9A9	1.14339e-73	0.645143	0.236	0.088	3.03055e-69
MT-CO3	4.24129e-47	0.644404	0.999	0.997	1.12415e-42
UBC	3.34811e-46	0.643896	0.877	0.719	8.87416e-42
NIBAN1	1.05726e-60	0.640818	0.351	0.175	2.80226e-56
ALCAM	6.15186e-37	0.640684	0.193	0.09	1.63055e-32
IGFBP3	6.35897e-60	0.63885	0.183	0.066	1.68544e-55
ABCA6	1.79358e-175	0.638341	0.155	0.019	4.75388e-171
RPS12	2.59086e-48	0.63762	0.804	0.643	6.86708e-44
SQSTM1	8.26821e-46	0.637019	0.974	0.901	2.19149e-41
GPC6	9.12185e-96	0.636602	0.115	0.02	2.41775e-91
NFIA	2.57738e-43	0.634258	0.775	0.611	6.83134e-39
CILP	2.2753e-131	0.63267	0.206	0.048	6.03069e-127
LRP1	3.51341e-158	0.629963	0.213	0.043	9.31229e-154
RPL10	1.65124e-46	0.629603	0.888	0.769	4.37661e-42
MAGI2	1.23997e-40	0.627285	0.329	0.182	3.28655e-36
JUND	8.89596e-56	0.626268	0.643	0.442	2.35787e-51
CDH11	9.02782e-107	0.62616	0.145	0.029	2.39282e-102
C1S	4.6092e-56	0.623033	0.277	0.133	1.22167e-51
DEPP1	3.04728e-25	0.621457	0.172	0.092	8.07682e-21
FGF2	7.45113e-68	0.621222	0.225	0.085	1.97492e-63
FTL	4.92045e-52	0.620881	0.654	0.455	1.30417e-47
AXL	4.28111e-142	0.619954	0.182	0.034	1.13471e-137
TIMP1	1.32303e-59	0.618816	0.277	0.126	3.50668e-55
CAMK2D	5.13347e-42	0.614119	0.568	0.38	1.36063e-37
CLSTN2	5.1956e-145	0.612155	0.142	0.02	1.37709e-140
LAMC1	8.49673e-26	0.611294	0.635	0.505	2.25206e-21
TIMP2	1.30192e-73	0.610616	0.471	0.254	3.45073e-69
MT-CYB	5.80235e-46	0.609635	0.997	0.994	1.53791e-41
SAT1	8.53577e-22	0.608232	0.762	0.644	2.26241e-17
BCL6	1.64827e-43	0.608062	0.446	0.283	4.36874e-39
IGF1	2.73225e-127	0.607338	0.18	0.037	7.24182e-123
PSD3	5.13104e-46	0.601921	0.473	0.293	1.35998e-41
RPS16	3.26386e-49	0.600085	0.771	0.599	8.65085e-45
CREB5	1.41817e-30	0.599701	0.581	0.424	3.75887e-26
TNXB	7.45268e-24	0.598768	0.342	0.238	1.97533e-19
RPL3	1.03188e-46	0.596715	0.803	0.619	2.73499e-42
RPS11	2.92619e-48	0.594011	0.831	0.674	7.75587e-44
ATP1B3	2.6536e-22	0.593682	0.754	0.629	7.03336e-18
PLPP1	4.72885e-06	0.589719	0.589	0.515	0.125338
MSC-AS1	3.82438e-133	0.589025	0.144	0.022	1.01365e-128
STC1	3.68651e-19	0.58626	0.264	0.17	9.7711e-15
NTN4	1.08368e-34	0.58502	0.243	0.129	2.87229e-30
ABCC9	2.64026e-68	0.584938	0.136	0.037	6.99801e-64
S100A6	3.24166e-30	0.584598	0.789	0.657	8.59203e-26
RPS3A	6.91031e-45	0.583594	0.739	0.56	1.83158e-40
SPOCK1	5.78536e-115	0.582304	0.14	0.025	1.53341e-110
SPARC	3.05489e-24	0.575262	0.577	0.456	8.09697e-20
LGALS1	3.20612e-41	0.573241	0.689	0.509	8.49783e-37
ATP13A3	2.21503e-23	0.572381	0.765	0.658	5.87093e-19
MYC	5.08832e-45	0.57069	0.404	0.244	1.34866e-40
MME	7.20913e-108	0.567804	0.151	0.031	1.91078e-103
CACNA2D1	1.11186e-40	0.566859	0.38	0.224	2.94698e-36
NRIP1	1.38701e-19	0.566357	0.738	0.662	3.67628e-15
LPCAT2	2.48239e-55	0.56476	0.222	0.093	6.57959e-51
PSAP	7.91397e-53	0.563506	0.623	0.426	2.0976e-48
ANXA5	1.9541e-41	0.562441	0.61	0.442	5.17934e-37
RPS23	1.08388e-43	0.561094	0.801	0.628	2.87282e-39
RABGEF1	5.67086e-35	0.560461	0.522	0.36	1.50306e-30
MAP4K4	1.31138e-23	0.557942	0.677	0.556	3.47583e-19
ANKS1B	1.01104e-102	0.552736	0.162	0.037	2.67975e-98
DPT	3.22221e-108	0.552496	0.155	0.033	8.54046e-104
SLC19A2	5.32059e-55	0.552445	0.221	0.093	1.41022e-50
CLMP	1.5722e-79	0.552364	0.11	0.022	4.16712e-75
PDE7A	1.28975e-29	0.55005	0.34	0.215	3.41848e-25
RPL41	5.72034e-41	0.54985	0.913	0.819	1.51618e-36
ZBTB10	9.068e-42	0.548426	0.335	0.19	2.40347e-37
NEK10	3.50179e-23	0.545163	0.138	0.068	9.28151e-19
IGFBP6	6.12638e-45	0.54473	0.189	0.082	1.6238e-40
RPL27A	1.98273e-44	0.542776	0.787	0.627	5.25523e-40
INTS6	1.84441e-22	0.541357	0.801	0.694	4.8886e-18
RPL15	1.19955e-40	0.538076	0.701	0.515	3.17942e-36
SGIP1	1.54038e-20	0.537272	0.303	0.198	4.08277e-16
GLS	7.13461e-34	0.536788	0.918	0.824	1.89103e-29
FNDC3B	9.59017e-27	0.535521	0.979	0.954	2.54187e-22
CELF2	7.48541e-29	0.533982	0.483	0.332	1.98401e-24
TPT1	1.45427e-41	0.533528	0.948	0.876	3.85455e-37
CX3CL1	2.26659e-18	0.532997	0.474	0.367	6.00759e-14
SPSB1	3.08257e-09	0.532323	0.487	0.415	8.17036e-05
IER5L	1.49716e-37	0.532164	0.275	0.151	3.96821e-33
RAB31	2.06055e-98	0.530623	0.196	0.053	5.46149e-94
SLC38A2	4.16213e-38	0.529461	0.787	0.611	1.10317e-33
CALD1	4.21665e-38	0.5285	0.655	0.481	1.11762e-33
BNC2	1.91501e-46	0.52834	0.262	0.128	5.07575e-42
SRP14	4.10771e-41	0.528198	0.582	0.408	1.08875e-36
SVEP1	8.38895e-129	0.526819	0.137	0.021	2.22349e-124
CDK14	2.44383e-48	0.526567	0.39	0.214	6.47737e-44
PDZRN3	3.11321e-138	0.526537	0.131	0.017	8.25156e-134
NLGN1	4.46041e-57	0.52629	0.149	0.048	1.18223e-52
AC119674.1	9.51214e-11	0.526052	0.529	0.449	2.52119e-06
RPL11	3.92248e-40	0.52481	0.829	0.667	1.03965e-35
AP002784.1	6.36565e-42	0.522409	0.178	0.077	1.68721e-37
RPS13	2.84414e-41	0.521591	0.693	0.505	7.5384e-37
MT-ATP6	1.40637e-43	0.521238	1	0.999	3.72759e-39
RPL21	1.65032e-39	0.518615	0.741	0.589	4.37417e-35
BMP2	1.95062e-76	0.518577	0.204	0.068	5.17011e-72
HMOX1	1.59119e-32	0.513859	0.146	0.064	4.21745e-28
CALM1	1.83012e-31	0.512397	0.761	0.612	4.85073e-27
HMCN2	1.56882e-54	0.51084	0.23	0.1	4.15815e-50
HBP1	5.98665e-42	0.509222	0.483	0.308	1.58676e-37
ARSJ	2.55917e-67	0.509078	0.105	0.023	6.78307e-63
SOCS3	1.78702e-15	0.507701	0.778	0.719	4.7365e-11
ID2	1.17532e-33	0.507673	0.483	0.321	3.1152e-29
CD55	5.55314e-21	0.507158	0.718	0.597	1.47186e-16
RPL23	1.48076e-40	0.506897	0.815	0.643	3.92476e-36
ID1	2.9213e-26	0.506268	0.527	0.378	7.74289e-22
CCN5	2.91822e-84	0.50488	0.142	0.035	7.73473e-80
COL8A1	2.51071e-89	0.504765	0.15	0.036	6.65464e-85
SCARA5	1.58021e-137	0.503864	0.146	0.023	4.18834e-133
ITIH5	1.4281e-55	0.503678	0.211	0.087	3.78519e-51
EIF1	5.25408e-39	0.502272	0.936	0.835	1.39259e-34
HMGB1	4.27388e-44	0.500778	0.658	0.459	1.13279e-39
ANTXR2	3.69782e-63	0.500505	0.192	0.069	9.80108e-59
BACH2	5.51861e-43	0.499498	0.405	0.235	1.46271e-38
RPS27A	3.70934e-34	0.498426	0.802	0.668	9.83161e-30
S100A4	3.09916e-40	0.498013	0.438	0.275	8.21433e-36
MT-ND4L	2.65452e-33	0.497817	0.785	0.634	7.0358e-29
MIR155HG	2.70894e-13	0.497785	0.219	0.148	7.18004e-09
FBLN1	1.68311e-119	0.494935	0.162	0.032	4.46109e-115
RPL8	1.7516e-38	0.494407	0.701	0.521	4.64262e-34
RPL7A	2.60998e-35	0.493735	0.686	0.514	6.91774e-31
AFF3	1.90252e-99	0.493486	0.119	0.021	5.04263e-95
RPS4X	2.24114e-41	0.493252	0.637	0.453	5.94015e-37
RPL9	1.12867e-37	0.491532	0.758	0.585	2.99155e-33
BTG1	9.94792e-35	0.491424	0.755	0.58	2.6367e-30
RPL19	1.25718e-41	0.489751	0.797	0.622	3.33217e-37
USP12	1.61752e-23	0.489583	0.731	0.62	4.28724e-19
SEPTIN11	3.22429e-45	0.488464	0.379	0.216	8.54599e-41
GUCY1A1	5.73526e-47	0.485654	0.187	0.077	1.52013e-42
LTBP1	2.75792e-31	0.485507	0.47	0.314	7.30986e-27
CCN1	1.90292e-33	0.484018	0.444	0.293	5.04369e-29
RTN4	3.25381e-26	0.483951	0.878	0.777	8.62423e-22
KLF10	1.28029e-33	0.483869	0.478	0.325	3.39341e-29
PTPRD	1.07305e-118	0.483599	0.142	0.025	2.84411e-114
H3F3B	1.53674e-34	0.4832	0.945	0.872	4.07312e-30
NR4A2	4.90462e-32	0.482841	0.381	0.241	1.29997e-27
PELI2	2.35975e-29	0.482396	0.445	0.298	6.25453e-25
RAPH1	2.6902e-37	0.482232	0.469	0.301	7.13036e-33
RPS8	7.19563e-36	0.482118	0.782	0.618	1.9072e-31
FAT1	6.24457e-92	0.482069	0.109	0.019	1.65512e-87
SLC41A2	1.22002e-41	0.478837	0.188	0.083	3.23367e-37
ARID5B	4.87504e-27	0.478831	0.581	0.431	1.29213e-22
RPLP0	1.01852e-33	0.478225	0.535	0.382	2.69958e-29
RPL30	3.54197e-32	0.477511	0.791	0.632	9.38798e-28
RPL34	1.95735e-32	0.476934	0.8	0.662	5.18794e-28
RPL18	1.15761e-35	0.476457	0.719	0.552	3.06826e-31
RPS20	4.19912e-40	0.476088	0.823	0.658	1.11298e-35
RPS3	6.78538e-34	0.475784	0.686	0.518	1.79847e-29
IFRD1	8.43707e-24	0.475297	0.708	0.563	2.23624e-19
ANKRD33B	2.8279e-64	0.475191	0.186	0.064	7.49535e-60
PLD1	1.63688e-93	0.474427	0.132	0.027	4.33856e-89
WTAP	3.9803e-20	0.474278	0.672	0.55	1.05498e-15
LONRF3	4.50872e-50	0.473904	0.243	0.11	1.19504e-45
LMNA	3.06659e-33	0.473065	0.795	0.65	8.128e-29
CCN2	9.7288e-40	0.473024	0.245	0.124	2.57862e-35
CXCL12	1.79021e-36	0.472221	0.438	0.279	4.74495e-32
CFH	1.71771e-44	0.471638	0.406	0.238	4.55279e-40
NUDT4	7.73233e-30	0.471613	0.351	0.222	2.04945e-25
ZSWIM6	2.44763e-25	0.471543	0.974	0.94	6.48744e-21
RHOBTB3	1.07138e-73	0.471068	0.198	0.066	2.83969e-69
DNAJB6	8.4954e-23	0.469364	0.726	0.589	2.2517e-18
SOBP	1.87693e-50	0.46827	0.237	0.105	4.97481e-46
CPE	3.40371e-46	0.467992	0.163	0.064	9.02154e-42
KLHL29	1.01726e-44	0.465936	0.437	0.259	2.69624e-40
DST	6.88416e-28	0.46483	0.796	0.645	1.82465e-23
NFATC1	3.9699e-24	0.464332	0.439	0.312	1.05222e-19
CD83	5.86479e-23	0.46346	0.352	0.237	1.55446e-18
TNFAIP3	1.06421e-19	0.463111	0.517	0.398	2.82068e-15
RPL17	2.38512e-32	0.462596	0.763	0.61	6.32176e-28
SEMA5A	7.2875e-125	0.46249	0.128	0.019	1.93155e-120
GLI3	7.79058e-127	0.462092	0.177	0.036	2.06489e-122
PPM1L	2.18787e-35	0.460134	0.281	0.154	5.79895e-31
SULF1	1.87519e-20	0.460028	0.269	0.172	4.9702e-16
PPIA	4.56358e-32	0.45925	0.589	0.43	1.20958e-27
GNAS	1.21429e-28	0.458718	0.847	0.737	3.21847e-24
RPS9	1.34743e-36	0.458275	0.736	0.556	3.57137e-32
UGDH	1.98214e-27	0.455677	0.322	0.203	5.25366e-23
RPL29	7.48764e-35	0.455095	0.598	0.434	1.9846e-30
LINC00882	4.23368e-115	0.45211	0.128	0.02	1.12214e-110
RPS17	1.64567e-33	0.450743	0.679	0.512	4.36185e-29
THBS1	1.23319e-39	0.450442	0.157	0.065	3.26858e-35
SNX9	1.2016e-19	0.450038	0.775	0.671	3.18484e-15
EFNA5	4.05869e-90	0.449438	0.114	0.021	1.07576e-85
MEIS2	1.06247e-87	0.449394	0.131	0.028	2.81608e-83
CCL8	3.68092e-23	0.448496	0.17	0.09	9.75627e-19
TNFAIP2	1.53203e-28	0.44844	0.473	0.331	4.06066e-24
RPL28	1.83202e-31	0.448124	0.796	0.654	4.85576e-27
LPP	3.73521e-23	0.448028	0.849	0.761	9.90017e-19
RPS19	2.04153e-26	0.447407	0.712	0.573	5.41109e-22
LPAR1	8.09119e-147	0.446661	0.106	0.01	2.14457e-142
LTBP2	2.88034e-123	0.446394	0.133	0.021	7.63434e-119
SRGN	3.66607e-13	0.445173	0.648	0.555	9.71691e-09
NR3C1	1.41271e-35	0.444811	0.643	0.459	3.74439e-31
SERPINF1	5.34566e-75	0.443145	0.175	0.054	1.41687e-70
ADAMTS5	1.18691e-93	0.442754	0.117	0.021	3.14591e-89
RPL10A	7.56104e-32	0.441792	0.652	0.482	2.00405e-27
TENM1	2.73702e-166	0.439986	0.117	0.01	7.25448e-162
ANKRD28	4.6558e-25	0.438943	0.425	0.295	1.23402e-20
DNAJA1	2.58295e-23	0.437956	0.938	0.863	6.84612e-19
PAM	1.04321e-11	0.437663	0.596	0.493	2.76502e-07
QKI	1.67049e-17	0.436819	0.928	0.874	4.42763e-13
S100A11	3.72572e-30	0.435991	0.487	0.34	9.87503e-26
MAFB	1.71298e-46	0.43517	0.25	0.12	4.54026e-42
LINC00639	2.0691e-16	0.434831	0.189	0.116	5.48416e-12
SERPING1	2.80786e-23	0.434686	0.418	0.302	7.44223e-19
IRF1	4.47038e-15	0.433112	0.872	0.811	1.18488e-10
RPS6	5.44949e-29	0.43188	0.755	0.6	1.44439e-24
DSE	1.98139e-76	0.431629	0.196	0.063	5.25166e-72
COLEC12	4.41134e-58	0.431224	0.168	0.058	1.16923e-53
FILIP1L	4.59823e-28	0.429706	0.594	0.446	1.21876e-23
ACTB	1.59864e-31	0.428527	0.821	0.665	4.23718e-27
H3F3A	1.62799e-30	0.428474	0.808	0.656	4.31498e-26
MXI1	2.00012e-39	0.428356	0.215	0.103	5.3013e-35
PDE4B	2.41836e-15	0.428067	0.345	0.251	6.40987e-11
PCOLCE	8.71963e-113	0.427674	0.151	0.029	2.31114e-108
PHLPP1	1.48836e-13	0.427673	0.558	0.45	3.94491e-09
BHLHE40	1.51478e-23	0.427629	0.65	0.509	4.01494e-19
ERBB4	2.15462e-20	0.427545	0.118	0.057	5.71081e-16
H19	1.20122e-17	0.427053	0.277	0.188	3.18383e-13
CYLD	2.58805e-24	0.426744	0.473	0.335	6.85963e-20
FAU	3.4639e-32	0.426713	0.733	0.573	9.18108e-28
GALNT2	1.27414e-26	0.426527	0.35	0.227	3.37712e-22
NABP1	5.35138e-20	0.425878	0.416	0.301	1.41838e-15
TGFBR3	1.35114e-24	0.425548	0.328	0.214	3.58119e-20
PARVA	1.80788e-39	0.42488	0.335	0.189	4.7918e-35
C9	6.63847e-12	0.424534	0.116	0.069	1.75953e-07
NTRK2	7.21323e-65	0.424377	0.132	0.036	1.91187e-60
RPLP2	2.76228e-30	0.423592	0.833	0.688	7.32141e-26
INPP4B	6.37403e-29	0.421937	0.204	0.107	1.68944e-24
PELI1	5.15798e-05	0.421281	0.768	0.719	1
KLF4	7.31528e-15	0.419694	0.719	0.61	1.93892e-10
CYTH3	3.88224e-39	0.419066	0.35	0.201	1.02899e-34
CARMIL1	1.85159e-46	0.418882	0.133	0.046	4.90764e-42
ENOX1	2.71823e-75	0.418821	0.109	0.023	7.20467e-71
MYL6	4.0762e-26	0.418325	0.692	0.539	1.0804e-21
DLK1	4.48393e-20	0.417512	0.101	0.047	1.18846e-15
TOB1	4.62027e-37	0.416724	0.292	0.162	1.2246e-32
NPTN	6.92021e-31	0.416678	0.397	0.254	1.8342e-26
MAN2A1	1.89299e-24	0.414553	0.485	0.345	5.01736e-20
CAVIN1	3.02834e-32	0.414433	0.602	0.44	8.02661e-28
RBPJ	8.98295e-31	0.41393	0.419	0.273	2.38093e-26
RPS5	4.64485e-34	0.412013	0.553	0.385	1.23112e-29
NR4A1	1.3584e-22	0.411843	0.639	0.491	3.60043e-18
DLGAP1	4.03289e-19	0.411477	0.209	0.129	1.06892e-14
RNF149	8.4416e-30	0.411209	0.371	0.237	2.23745e-25
ACSL3	5.03949e-28	0.411184	0.4	0.264	1.33572e-23
PLK2	5.45108e-30	0.410992	0.352	0.223	1.44481e-25
EDA	1.52308e-50	0.409981	0.167	0.062	4.03691e-46
HNRNPU	4.01298e-26	0.406393	0.752	0.613	1.06364e-21
RPL7	3.40991e-27	0.405821	0.664	0.521	9.03796e-23
FBLN5	6.20873e-105	0.405157	0.178	0.042	1.64562e-100
SOX4	3.27456e-22	0.404862	0.549	0.403	8.67921e-18
COL14A1	5.06829e-60	0.404814	0.15	0.048	1.34335e-55
PGAP1	2.1864e-18	0.404651	0.163	0.094	5.79505e-14
ROR1	6.88252e-134	0.404563	0.116	0.014	1.82421e-129
FAP	6.35911e-45	0.403566	0.172	0.07	1.68548e-40
DAB2	1.20823e-22	0.403148	0.366	0.255	3.20241e-18
PCDH7	4.08501e-54	0.402635	0.119	0.034	1.08273e-49
CAMTA1	2.61631e-27	0.402589	0.617	0.457	6.93454e-23
EIF4G2	4.52721e-29	0.400199	0.681	0.519	1.19994e-24
TAF1	0.00293649	-0.301181	0.262	0.284	1
RFX2	0.0245383	-0.301462	0.39	0.4	1
RAMP3	1.66104e-11	-0.301671	0.167	0.238	4.40259e-07
SH3PXD2A	0.289764	-0.301882	0.377	0.368	1
MYO18A	2.68699e-13	-0.30192	0.129	0.203	7.12188e-09
RPH3AL	5.87165e-06	-0.303617	0.298	0.35	0.155628
BDKRB2	1.29679e-07	-0.305372	0.132	0.183	0.00343714
SHISA5	2.45436e-07	-0.30605	0.28	0.337	0.00650527
B4GALT5	0.013164	-0.306425	0.686	0.664	1
SETX	5.6938e-05	-0.306475	0.399	0.429	1
SPRED2	0.0332411	-0.306558	0.573	0.564	1
CNRIP1	2.74394e-05	-0.306755	0.371	0.408	0.727281
PALLD	0.553969	-0.307983	0.409	0.374	1
FRMD4A	0.0102705	-0.308379	0.509	0.505	1
DPYSL3	0.000644013	-0.309164	0.407	0.429	1
ELMO1	2.14684e-06	-0.309648	0.863	0.859	0.056902
SEC24B	1.83842e-05	-0.310383	0.465	0.493	0.487274
HLA-DPA1	0.00124262	-0.310407	0.368	0.39	1
MTRF1L	5.53603e-11	-0.311944	0.177	0.246	1.46733e-06
SMIM20	0.00129935	-0.313223	0.201	0.229	1
LAMA3	2.13672e-06	-0.313339	0.178	0.225	0.0566337
ANXA11	5.31192e-06	-0.314127	0.287	0.332	0.140792
SEMA6A-AS1	3.36818e-11	-0.314325	0.149	0.218	8.92737e-07
CASP4	0.000627154	-0.314442	0.388	0.409	1
HERC6	0.00597048	-0.314563	0.174	0.195	1
ZNF251	1.42818e-08	-0.315505	0.137	0.194	0.00037854
PHACTR1	0.142979	-0.31578	0.412	0.407	1
TRIP12	0.000103329	-0.318115	0.82	0.802	1
SHROOM4	0.0977657	-0.319487	0.353	0.356	1
CMTM7	0.00810632	-0.31957	0.209	0.232	1
CRK	9.73688e-06	-0.320718	0.458	0.485	0.258076
COL4A1	9.77808e-05	-0.320894	0.886	0.901	1
UBASH3B	0.0337232	-0.321108	0.481	0.416	1
DOCK6	4.1754e-06	-0.321534	0.259	0.304	0.110669
SLCO4A1	1.7432e-09	-0.321766	0.249	0.317	4.62036e-05
SBNO2	8.26895e-12	-0.323047	0.266	0.342	2.19168e-07
NRDC	4.55515e-06	-0.323193	0.278	0.321	0.120734
HLA-DRB1	0.000356256	-0.323321	0.613	0.614	1
CCNH	0.0306566	-0.32375	0.663	0.652	1
PML	8.08116e-08	-0.325099	0.331	0.386	0.00214191
MLKL	3.9894e-07	-0.325107	0.198	0.251	0.0105739
F8	2.43272e-07	-0.32584	0.49	0.549	0.00644791
LDLRAD4	0.00106134	-0.327128	0.599	0.598	1
CEP112	0.0036371	-0.327363	0.447	0.455	1
TSPAN9	5.46262e-08	-0.327777	0.34	0.398	0.00144787
LIMS1	0.0117796	-0.328928	0.668	0.658	1
IRAK3	4.41972e-07	-0.329199	0.225	0.276	0.0117145
ACO1	0.00111895	-0.329736	0.386	0.408	1
IL4R	0.000120476	-0.329923	0.389	0.419	1
FBXL7	0.000930959	-0.330264	0.898	0.898	1
MCPH1	9.13321e-05	-0.330426	0.282	0.318	1
ETS1	0.00402726	-0.330803	0.745	0.736	1
MACF1	1.87109e-05	-0.33119	0.872	0.858	0.495932
SPTLC2	6.23155e-06	-0.331432	0.254	0.295	0.165167
RCN1	7.93063e-06	-0.332635	0.442	0.467	0.210201
ADGRG6	5.35605e-07	-0.334915	0.079	0.12	0.0141962
WNT2B	0.00663068	-0.336132	0.34	0.354	1
REEP3	0.00696436	-0.337493	0.368	0.375	1
AC018816.1	0.0138385	-0.33903	0.405	0.411	1
ITGA6	0.000323173	-0.339061	0.632	0.648	1
NSUN6	1.29896e-07	-0.339798	0.538	0.579	0.00344289
JAK2	0.000185328	-0.339798	0.315	0.348	1
TTTY14	0.0368743	-0.339937	0.386	0.338	1
AC243964.3	1.14126e-08	-0.341197	0.285	0.345	0.00030249
SPATA6L	1.57173e-10	-0.342193	0.114	0.174	4.16586e-06
PLEKHA7	1.18871e-07	-0.344073	0.167	0.219	0.00315069
ZNF83	2.26164e-08	-0.345322	0.311	0.367	0.000599448
TEAD4	5.77996e-06	-0.34602	0.426	0.464	0.153198
TGM2	3.00678e-07	-0.346166	0.35	0.398	0.00796947
DGKH	0.000417083	-0.346807	0.595	0.601	1
OAS2	7.10466e-11	-0.348709	0.184	0.252	1.88309e-06
PRPSAP1	3.72767e-06	-0.349246	0.246	0.29	0.0988018
PLVAP	2.2984e-05	-0.35017	0.229	0.27	0.60919
ASRGL1	1.19717e-09	-0.350626	0.153	0.216	3.17311e-05
PLAT	0.158621	-0.350842	0.229	0.236	1
ARHGEF15	7.98306e-14	-0.351173	0.172	0.251	2.11591e-09
PCDH17	0.0195726	-0.351759	0.423	0.43	1
SELP	9.20243e-05	-0.353139	0.121	0.155	1
ADAMTS3	0.572203	-0.353506	0.239	0.226	1
HM13	1.08816e-09	-0.353578	0.239	0.303	2.88418e-05
ADGRF5	2.77541e-07	-0.354228	0.663	0.701	0.00735622
ADGRG1	1.40066e-09	-0.357049	0.428	0.483	3.71245e-05
CLEC1A	1.92038e-08	-0.357798	0.368	0.427	0.000508997
CYYR1	0.0671694	-0.358056	0.244	0.254	1
SYNE1	4.22773e-05	-0.359109	0.829	0.826	1
ELOC	1.99112e-05	-0.360411	0.393	0.422	0.527746
PLXDC2	0.0258878	-0.360414	0.862	0.829	1
CTNND1	6.31485e-06	-0.360608	0.503	0.525	0.167375
PKIG	0.0101987	-0.36071	0.464	0.462	1
EPSTI1	1.81828e-06	-0.361199	0.312	0.36	0.0481936
SIK2	0.0443821	-0.361837	0.546	0.527	1
STXBP6	0.946499	-0.361945	0.351	0.33	1
RSAD2	0.0487299	-0.362134	0.254	0.266	1
NOSTRIN	2.63266e-08	-0.362257	0.17	0.227	0.000697787
TEAD1	0.00032939	-0.36263	0.796	0.778	1
STARD13	0.00034485	-0.363124	0.725	0.715	1
ARHGAP23	1.2542e-10	-0.363488	0.294	0.363	3.32424e-06
PHACTR2	6.67629e-06	-0.363675	0.645	0.654	0.176955
ETS2	2.18254e-11	-0.364368	0.893	0.902	5.78483e-07
PROS1	0.000795291	-0.364773	0.347	0.369	1
SEMA6B	3.00532e-12	-0.364827	0.273	0.355	7.96561e-08
NUP98	1.12851e-07	-0.36574	0.591	0.623	0.00299111
CD59	6.72727e-13	-0.366302	0.916	0.92	1.78306e-08
PGS1	2.0565e-15	-0.367217	0.254	0.351	5.45074e-11
ITPKC	0.00053051	-0.367352	0.45	0.473	1
ST3GAL1	0.000122839	-0.369833	0.469	0.485	1
HLA-DQA1	1.21796e-06	-0.369953	0.192	0.239	0.0322819
MAML3	0.0154844	-0.370001	0.343	0.356	1
SP110	6.00408e-09	-0.37009	0.204	0.263	0.000159138
CLIC4	0.00524289	-0.371212	0.905	0.873	1
PRAG1	1.93491e-05	-0.371252	0.232	0.274	0.512848
HDGFL3	0.00115891	-0.371662	0.591	0.583	1
PTPRK	0.000869543	-0.373251	0.788	0.766	1
OSMR	0.000999399	-0.373425	0.524	0.533	1
RELL1	1.55623e-05	-0.375083	0.473	0.495	0.41248
IFIH1	3.97524e-07	-0.375087	0.414	0.458	0.0105364
DDX60L	5.66334e-08	-0.37525	0.209	0.265	0.00150107
CSGALNACT1	6.05457e-05	-0.375549	0.527	0.554	1
PTPRM	5.09608e-18	-0.375646	0.99	0.99	1.35071e-13
PLOD2	0.946641	-0.376309	0.586	0.552	1
TNFRSF1B	1.67355e-07	-0.377238	0.224	0.275	0.00443573
TSHZ1	1.89808e-06	-0.379888	0.296	0.345	0.0503087
HCP5	5.25187e-10	-0.38061	0.257	0.324	1.39201e-05
BTNL9	3.11158e-06	-0.381637	0.493	0.533	0.0824724
ABLIM3	0.00336251	-0.382045	0.493	0.496	1
DOCK1	2.15338e-06	-0.382101	0.684	0.675	0.0570754
ATP11C	0.00683389	-0.385055	0.54	0.528	1
STAT3	1.52917e-10	-0.385238	0.888	0.883	4.05305e-06
GNAQ	5.5476e-08	-0.386018	0.869	0.857	0.00147039
CCSER1	0.0159832	-0.386184	0.451	0.452	1
DAPK1	1.00154e-05	-0.3869	0.111	0.15	0.265457
FAM177A1	1.90095e-07	-0.388491	0.413	0.455	0.00503848
STK38	1.67425e-05	-0.389339	0.358	0.388	0.443759
STAU2	0.000305027	-0.389424	0.436	0.455	1
TPD52L1	1.08092e-08	-0.38956	0.133	0.188	0.000286498
RFTN1	6.96173e-06	-0.38983	0.561	0.59	0.184521
OSBPL10	0.0112273	-0.392922	0.372	0.385	1
MRTFB	3.0783e-05	-0.393737	0.36	0.392	0.815904
SH3RF3	0.000283054	-0.393754	0.451	0.477	1
OAS3	2.71173e-16	-0.394245	0.165	0.253	7.18744e-12
RAPGEF1	4.05143e-06	-0.394679	0.714	0.711	0.107383
PRKY	0.0118674	-0.394683	0.395	0.399	1
HIBCH	2.06694e-06	-0.395668	0.398	0.439	0.0547844
SHANK3	7.58401e-13	-0.396142	0.448	0.52	2.01014e-08
SGMS1	0.135729	-0.397225	0.487	0.467	1
EHD4	3.95713e-07	-0.397418	0.423	0.46	0.0104884
KLHL6	8.12364e-08	-0.397638	0.164	0.216	0.00215317
EEPD1	0.000394328	-0.397682	0.356	0.382	1
SERINC5	0.876393	-0.398022	0.502	0.466	1
MYO1D	0.00106727	-0.398627	0.391	0.41	1
SAMHD1	1.7977e-07	-0.400416	0.305	0.352	0.0047648
PIBF1	5.69512e-05	-0.401218	0.335	0.366	1
PARVB	5.91416e-07	-0.40136	0.337	0.381	0.0156755
NCOA3	1.22213e-06	-0.403069	0.655	0.68	0.0323926
GNA14	0.17273	-0.403428	0.233	0.237	1
RALGAPA2	1.68164e-09	-0.406048	0.842	0.879	4.4572e-05
IQCJ-SCHIP1	0.000811944	-0.406362	0.65	0.647	1
DACH1	3.30395e-08	-0.40805	0.603	0.65	0.000875711
C11orf91	1.55594e-13	-0.408159	0.302	0.38	4.12401e-09
FOXP1	0.00240038	-0.408421	0.833	0.814	1
TUBB6	4.72764e-06	-0.409184	0.592	0.599	0.125306
TRIM5	2.48138e-06	-0.409431	0.195	0.248	0.0657689
GRAMD1A	2.73707e-12	-0.410451	0.276	0.353	7.2546e-08
CAPZB	2.78117e-08	-0.412699	0.556	0.579	0.000737148
SULF2	3.59682e-08	-0.413248	0.411	0.456	0.000953337
UBA6	4.37874e-09	-0.41402	0.497	0.536	0.000116059
N4BP2L1	1.38576e-05	-0.414158	0.414	0.448	0.367295
ESR2	4.93131e-15	-0.414627	0.236	0.323	1.30704e-10
KLHL2	2.89046e-11	-0.41511	0.32	0.384	7.66116e-07
COL4A2	2.46036e-08	-0.415563	0.842	0.877	0.000652119
TRIM22	6.01183e-11	-0.416469	0.392	0.456	1.59344e-06
ATAD2B	1.04321e-07	-0.418112	0.367	0.408	0.00276504
STX11	7.92823e-08	-0.418911	0.596	0.618	0.00210138
RALGDS	7.36648e-14	-0.419688	0.312	0.396	1.95249e-09
ZNF608	2.64367e-05	-0.42268	0.255	0.293	0.700704
TCTEX1D1	1.82814e-13	-0.423844	0.177	0.26	4.8455e-09
RND1	0.0218419	-0.426752	0.368	0.372	1
SRGAP2	3.4911e-11	-0.429515	0.413	0.477	9.25317e-07
NECTIN2	1.48927e-11	-0.430352	0.472	0.527	3.94731e-07
TMTC1	0.0254518	-0.434179	0.817	0.801	1
GJA1	6.3195e-08	-0.436151	0.716	0.732	0.00167498
C22orf34	9.23324e-15	-0.436288	0.253	0.345	2.44727e-10
RASIP1	2.17355e-11	-0.439805	0.297	0.367	5.761e-07
KAT6A	2.86184e-09	-0.442308	0.664	0.68	7.58531e-05
SLC9B2	0.0719662	-0.44364	0.489	0.468	1
AL450384.2	2.79312e-06	-0.444026	0.22	0.267	0.0740315
TBC1D1	2.27382e-06	-0.444389	0.501	0.516	0.0602675
NBDY	3.10541e-14	-0.444482	0.264	0.345	8.2309e-10
ADAMTS9-AS2	0.00303698	-0.444873	0.517	0.528	1
CD93	6.80288e-11	-0.447377	0.681	0.69	1.8031e-06
PRKCE	6.34245e-09	-0.44742	0.792	0.81	0.000168107
FLT1	3.59964e-15	-0.448957	0.925	0.954	9.54085e-11
PLCB1	8.97529e-12	-0.450229	0.86	0.882	2.3789e-07
FNBP1L	0.000329005	-0.454116	0.343	0.367	1
NXN	0.00183677	-0.454189	0.563	0.555	1
AFDN	2.0913e-14	-0.455084	0.74	0.791	5.54298e-10
SASH1	1.24652e-08	-0.456848	0.904	0.898	0.000330391
ASAP1	3.26178e-15	-0.458376	0.939	0.945	8.64536e-11
LNX1	5.64581e-05	-0.45952	0.349	0.381	1
FOXN3	0.000209211	-0.460257	0.822	0.783	1
HIPK2	0.000565344	-0.462904	0.646	0.643	1
RNF122	7.81347e-13	-0.465836	0.422	0.493	2.07096e-08
KDR	1.31092e-05	-0.46743	0.392	0.427	0.34746
CDC42BPA	1.60844e-08	-0.468796	0.889	0.905	0.000426316
FCHSD2	5.80473e-06	-0.469877	0.723	0.722	0.153854
SMAD1	9.49682e-09	-0.470304	0.345	0.397	0.000251713
XAF1	9.77927e-12	-0.473017	0.615	0.639	2.592e-07
SHB	1.95277e-20	-0.473842	0.837	0.866	5.17581e-16
BTBD7	0.987192	-0.47802	0.686	0.65	1
MYO10	7.87159e-13	-0.478895	0.69	0.75	2.08637e-08
IL3RA	1.00893e-12	-0.481306	0.474	0.535	2.67418e-08
CSF3	0.0104019	-0.481667	0.297	0.315	1
IFI44	1.22995e-11	-0.482055	0.337	0.403	3.25998e-07
CFLAR	5.61654e-13	-0.482527	0.794	0.794	1.48866e-08
CDC42EP3	3.6767e-16	-0.483869	0.686	0.741	9.7451e-12
CACHD1	3.67132e-08	-0.483943	0.731	0.749	0.000973084
CSRP2	4.4589e-07	-0.485272	0.62	0.65	0.0118183
ANGPT2	0.643458	-0.485822	0.416	0.396	1
SERPINB1	0.000463674	-0.485906	0.442	0.458	1
DIPK2B	1.51607e-13	-0.486235	0.33	0.412	4.01834e-09
MX1	9.26537e-12	-0.486619	0.521	0.57	2.45579e-07
SLC6A16	1.83543e-17	-0.491556	0.211	0.305	4.86482e-13
LRMDA	1.92338e-11	-0.491785	0.849	0.849	5.09792e-07
PDLIM1	8.63747e-16	-0.494023	0.642	0.685	2.28936e-11
PLXNA2	4.87462e-14	-0.496607	0.713	0.76	1.29202e-09
LIMK2	6.02536e-08	-0.498705	0.436	0.475	0.00159702
RPS6KA2	2.82596e-14	-0.498806	0.398	0.476	7.49021e-10
TRAF3IP2	1.62212e-12	-0.50006	0.229	0.302	4.29943e-08
EIF2AK2	8.92855e-11	-0.500322	0.455	0.504	2.36651e-06
PREX2	4.43336e-10	-0.501765	0.755	0.778	1.17506e-05
CYTH1	2.75331e-19	-0.502202	0.875	0.888	7.29766e-15
AKAP12	0.0089234	-0.504605	0.824	0.815	1
HMCN1	0.000250031	-0.505565	0.545	0.551	1
EMCN	4.93003e-08	-0.508373	0.63	0.665	0.0013067
ADCY4	1.99989e-16	-0.514452	0.345	0.428	5.30071e-12
DAB2IP	1.97405e-17	-0.514597	0.437	0.527	5.23221e-13
STIM2	4.75646e-12	-0.515292	0.505	0.565	1.2607e-07
PXN	2.22028e-18	-0.516176	0.311	0.405	5.88485e-14
TEK	1.90391e-06	-0.516548	0.51	0.539	0.0504631
ST6GALNAC3	1.43185e-10	-0.517356	0.798	0.838	3.79512e-06
SNTB2	8.7961e-06	-0.525981	0.432	0.455	0.233141
RBMS2	3.8527e-19	-0.526345	0.275	0.378	1.02116e-14
ABLIM1	8.44444e-13	-0.526509	0.867	0.877	2.2382e-08
STOX2	9.15402e-08	-0.529788	0.358	0.401	0.00242627
PRKCH	3.09406e-11	-0.530612	0.613	0.65	8.20081e-07
SUSD6	5.43914e-16	-0.535011	0.619	0.661	1.44164e-11
DOC2B	2.45753e-20	-0.538053	0.309	0.41	6.51368e-16
CALCRL	0.00803453	-0.540908	0.572	0.566	1
KALRN	1.75367e-11	-0.54718	0.623	0.664	4.64811e-07
ST8SIA4	4.13242e-08	-0.549025	0.215	0.271	0.0010953
CNKSR3	0.0290116	-0.549742	0.579	0.559	1
CLIC5	0.0641341	-0.550125	0.381	0.381	1
MEF2C	1.05116e-10	-0.554425	0.609	0.649	2.78611e-06
BAIAP2L1	9.60529e-20	-0.557734	0.298	0.404	2.54588e-15
STX12	2.10754e-13	-0.55845	0.533	0.576	5.58604e-09
PACS1	8.30562e-07	-0.558715	0.402	0.436	0.022014
PIK3C2B	4.18373e-13	-0.565222	0.368	0.446	1.1089e-08
UBR1	4.87195e-10	-0.56799	0.646	0.681	1.29131e-05
ARHGAP31	1.74344e-21	-0.569268	0.804	0.848	4.62099e-17
TM4SF1	0.000572428	-0.570299	0.918	0.903	1
MCF2L	2.49082e-21	-0.572513	0.317	0.426	6.60192e-17
NRP2	1.5809e-10	-0.573834	0.349	0.421	4.19017e-06
ANKRD17	1.05528e-15	-0.576535	0.889	0.899	2.79702e-11
RCAN1	4.53998e-05	-0.579018	0.534	0.536	1
AC105450.1	4.63515e-13	-0.579067	0.392	0.469	1.22855e-08
NR5A2	2.12464e-17	-0.588916	0.16	0.25	5.63137e-13
SLC25A51	4.41667e-13	-0.59456	0.292	0.367	1.17064e-08
DOCK4	1.22641e-21	-0.607228	0.936	0.955	3.25061e-17
CADPS2	1.61663e-17	-0.607946	0.782	0.823	4.28488e-13
PIK3C2A	1.16808e-21	-0.611733	0.547	0.625	3.09599e-17
RERE	2.12345e-19	-0.616234	0.868	0.884	5.62819e-15
GALNT18	5.62891e-09	-0.618684	0.638	0.664	0.000149194
PTPRB	2.14798e-22	-0.619237	0.754	0.816	5.69321e-18
TANC1	2.74783e-23	-0.625872	0.775	0.843	7.28312e-19
ZNRF1	3.5386e-14	-0.625908	0.534	0.573	9.37907e-10
CMIP	6.41016e-13	-0.630702	0.616	0.634	1.69901e-08
SVIL	7.9437e-09	-0.634191	0.52	0.561	0.000210548
PKD1L1	5.85294e-13	-0.635142	0.282	0.359	1.55132e-08
ADAMTS9-AS1	5.59402e-09	-0.641381	0.402	0.446	0.00014827
TMEM165	7.53954e-15	-0.642812	0.707	0.724	1.99836e-10
PALM2-AKAP2	7.20678e-19	-0.647997	0.863	0.903	1.91016e-14
SSH1	7.96173e-29	-0.651598	0.865	0.886	2.11026e-24
CRYBG3	8.69522e-11	-0.653831	0.568	0.586	2.30467e-06
ADGRL4	4.08725e-29	-0.659147	0.888	0.928	1.08332e-24
AL157871.4	4.83193e-13	-0.6659	0.338	0.416	1.2807e-08
DNM3	7.37543e-18	-0.668799	0.402	0.484	1.95486e-13
CEMIP2	9.45582e-14	-0.67067	0.851	0.861	2.50626e-09
TMTC2	4.56389e-10	-0.672557	0.677	0.699	1.20966e-05
MAGI1	3.06618e-30	-0.676467	0.865	0.913	8.12692e-26
PPFIBP1	1.99971e-32	-0.67687	0.872	0.923	5.30024e-28
SRSF4	8.01984e-32	-0.678403	0.733	0.769	2.12566e-27
LDB2	4.99068e-22	-0.684037	0.745	0.805	1.32278e-17
PARP14	9.31274e-26	-0.706381	0.713	0.765	2.46834e-21
CPXM2	0.00664497	-0.707293	0.223	0.235	1
ITGA1	4.91633e-15	-0.708565	0.711	0.754	1.30307e-10
HIPK3	1.0695e-22	-0.713767	0.857	0.876	2.83472e-18
AP001037.1	6.8017e-23	-0.717581	0.259	0.372	1.80279e-18
RBPMS	2.14865e-20	-0.718604	0.801	0.829	5.69499e-16
TJP2	1.31079e-16	-0.719725	0.554	0.606	3.47425e-12
PITPNM2	9.10405e-16	-0.721824	0.294	0.377	2.41303e-11
SP100	4.98894e-29	-0.731095	0.81	0.849	1.32232e-24
AL049629.1	3.96348e-14	-0.732455	0.442	0.505	1.05052e-09
ADAMTS4	9.67645e-06	-0.734251	0.583	0.599	0.256474
PKP4	5.18569e-17	-0.743676	0.727	0.781	1.37447e-12
ETV6	5.89733e-28	-0.750026	0.83	0.849	1.56309e-23
CDH13	2.59406e-31	-0.751594	0.757	0.846	6.87557e-27
SORBS1	2.17566e-12	-0.755102	0.67	0.701	5.76658e-08
VWF	4.43726e-43	-0.764531	0.84	0.916	1.1761e-38
ACER3	6.7149e-24	-0.774755	0.729	0.776	1.77978e-19
SYNE2	2.13151e-64	-0.782426	0.968	0.983	5.64958e-60
PLEKHG1	4.33646e-34	-0.789553	0.911	0.949	1.14938e-29
TTN	0.668903	-0.798943	0.148	0.141	1
NRP1	8.464e-22	-0.812749	0.834	0.875	2.24338e-17
IL1R1	4.12654e-09	-0.820262	0.539	0.575	0.000109374
ATP11A	9.20778e-24	-0.830873	0.692	0.747	2.44052e-19
PCAT19	2.42293e-49	-0.836268	0.709	0.792	6.42198e-45
ARAP2	6.13948e-06	-0.839724	0.379	0.415	0.162727
SNTG2	4.3656e-18	-0.852584	0.493	0.567	1.1571e-13
CCL14	4.28199e-09	-0.854099	0.197	0.254	0.000113494
ACKR1	0.000288876	-0.854112	0.236	0.262	1
BCR	1.29085e-16	-0.865948	0.522	0.56	3.42139e-12
ERG	3.5477e-38	-0.869405	0.888	0.924	9.40318e-34
TSHZ2	3.19822e-05	-0.881187	0.606	0.616	0.847688
BMPR2	2.30649e-50	-0.881619	0.971	0.977	6.11334e-46
WARS	1.76514e-17	-0.885042	0.699	0.757	4.67849e-13
EVA1C	6.07003e-37	-0.885603	0.776	0.825	1.60886e-32
MX2	4.85202e-11	-0.896678	0.359	0.413	1.28603e-06
BACE2	5.72706e-42	-0.911139	0.787	0.831	1.51796e-37
ZNF385D	1.94469e-17	-0.967837	0.695	0.756	5.1544e-13
ADAMTS9	7.22782e-22	-1.00834	0.859	0.901	1.91573e-17
SEMA6A	4.56116e-34	-1.00926	0.527	0.635	1.20893e-29
AL589693.1	3.59042e-21	-1.02533	0.31	0.41	9.51642e-17
PITPNC1	4.70053e-46	-1.02568	0.881	0.933	1.24587e-41
FLI1	1.04115e-50	-1.02919	0.656	0.77	2.75957e-46
ARHGEF3	1.5049e-29	-1.03781	0.552	0.638	3.98873e-25
TPO	6.3152e-30	-1.06048	0.564	0.668	1.67384e-25
ANO2	3.5555e-66	-1.07321	0.791	0.889	9.42386e-62
RHOJ	1.2531e-23	-1.09395	0.566	0.646	3.32134e-19
RAPGEF4	5.78045e-42	-1.16951	0.657	0.741	1.53211e-37
MCTP1	2.00323e-33	-1.17312	0.888	0.939	5.30956e-29

## Sheet: Sn-DEG in SMC
Dataset 3. DEGs and GO analysis from snRNA-seq data
Differentially expressed genes between senescent and non-senescent SMCs
Gene	p_val	avg_log2FC	pct.1	pct.2	p_val_adj
PRG4	0	6.0377	0.941	0.116	0
FN1	3.88147e-265	5.37993	1	0.492	9.20142e-261
MMP3	0	4.90646	0.798	0.052	0
ABI3BP	0	4.43153	0.989	0.233	0
SEMA3C	0	4.11401	0.922	0.117	0
LRP1B	0	3.95413	0.872	0.081	0
ZNF385B	0	3.87555	0.811	0.037	0
PLA2G2A	0	3.85628	0.841	0.041	0
TNFAIP6	0	3.7514	0.972	0.199	0
CLU	4.63976e-243	3.63279	0.88	0.266	1.0999e-238
ITGBL1	0	3.57101	0.928	0.095	0
CRTAC1	0	3.51127	0.787	0.05	0
CXCL8	2.91113e-235	3.48563	0.815	0.196	6.90113e-231
INHBA	2.35181e-136	3.45145	0.722	0.256	5.5752e-132
AL078604.4	4.99571e-257	3.40142	0.97	0.341	1.18428e-252
CXCL1	0	3.32824	0.743	0.08	0
HTRA1	8.47291e-271	3.27724	0.841	0.178	2.00859e-266
LINC01605	3.47416e-271	2.91477	0.689	0.082	8.23585e-267
KYNU	0	2.89265	0.635	0.02	0
VCAM1	0	2.88754	0.791	0.065	0
SLIT2	1.98164e-270	2.80518	0.948	0.226	4.69767e-266
CYP1B1	0	2.77667	0.88	0.11	0
EPB41L3	0	2.75211	0.846	0.078	0
MEG8	4.97952e-305	2.68232	0.924	0.159	1.18044e-300
SOD2	1.74019e-219	2.67957	0.989	0.682	4.12529e-215
ITGB8	0	2.65547	0.752	0.025	0
NEK10	4.92183e-277	2.63006	0.796	0.124	1.16677e-272
ERRFI1	1.46378e-182	2.62479	0.911	0.441	3.47004e-178
GPRC5D-AS1	0	2.59609	0.772	0.046	0
AC105402.3	5.70786e-66	2.57986	0.263	0.049	1.35311e-61
SDK1	5.85428e-194	2.57292	0.974	0.615	1.38782e-189
CREB5	9.50276e-225	2.56333	0.97	0.429	2.25272e-220
MGAT4C	2.15874e-275	2.53156	0.498	0.021	5.11752e-271
PSD3	3.70174e-237	2.5247	0.965	0.387	8.77534e-233
MMP1	1.05567e-177	2.5084	0.298	0.008	2.50258e-173
VEGFC	7.83524e-301	2.44916	0.759	0.088	1.85742e-296
CDH11	2.0039e-239	2.4212	0.835	0.182	4.75045e-235
TIMP1	7.05375e-158	2.33814	0.891	0.389	1.67216e-153
LUM	3.26979e-298	2.33696	0.893	0.167	7.75136e-294
IER3	8.17642e-169	2.31451	0.941	0.495	1.9383e-164
TMEM260	1.90372e-178	2.3092	0.513	0.065	4.51295e-174
STAM	7.78333e-151	2.29807	0.635	0.148	1.84512e-146
XYLT1	1.19602e-197	2.29332	0.97	0.505	2.83529e-193
GFPT2	1.42082e-246	2.27459	0.985	0.38	3.36819e-242
MAGI2	1.12513e-151	2.24981	0.935	0.56	2.66724e-147
BMP6	1.4354e-219	2.24256	0.58	0.066	3.40275e-215
SEMA3E	0	2.23276	0.698	0.025	0
MIR99AHG	9.62594e-229	2.22613	0.926	0.26	2.28193e-224
NFKB1	3.2787e-179	2.22482	0.957	0.579	7.77248e-175
FAT1	7.79545e-59	2.21953	0.78	0.484	1.84799e-54
COL1A2	7.55723e-206	2.19401	0.98	0.49	1.79152e-201
CXCL3	4.42292e-187	2.18505	0.622	0.109	1.0485e-182
FAM155A	3.92922e-209	2.17762	0.428	0.026	9.31461e-205
SEMA3A	0	2.17442	0.607	0.015	0
COLEC12	0	2.15773	0.9	0.09	0
KAZN	3.32529e-125	2.10018	0.878	0.474	7.88293e-121
WTAP	5.78884e-179	2.08886	0.967	0.554	1.3723e-174
C1R	1.22627e-288	2.07531	0.961	0.248	2.907e-284
EFNA5	0	2.06205	0.798	0.059	0
LINC01060	2.33203e-306	2.05608	0.463	0.008	5.5283e-302
CCDC80	1.89284e-231	2.0555	0.948	0.341	4.48718e-227
FSTL1	2.58846e-235	2.04027	0.987	0.38	6.1362e-231
PCSK6	0	2.03146	0.833	0.074	0
FNIP2	9.70352e-165	2.01237	0.876	0.368	2.30032e-160
TSHZ2	3.38876e-233	1.99836	0.876	0.186	8.03339e-229
ADAMTS5	1.08786e-171	1.99492	0.737	0.193	2.57888e-167
SLC4A7	4.49382e-157	1.98935	0.97	0.732	1.06531e-152
MIR222HG	1.21498e-254	1.98036	0.865	0.165	2.88023e-250
CEMIP	4.34895e-239	1.97993	0.504	0.034	1.03096e-234
CDK14	7.64947e-192	1.97363	0.93	0.388	1.81338e-187
CLMP	3.69409e-303	1.96963	0.75	0.076	8.75722e-299
KIAA1217	1.80326e-69	1.95679	0.804	0.542	4.27481e-65
EFEMP1	0	1.94485	0.848	0.068	0
SNED1	9.88894e-251	1.94316	0.965	0.258	2.34427e-246
GPC6	3.12674e-171	1.94033	0.891	0.3	7.41225e-167
EREG	4.93014e-249	1.93499	0.415	0.012	1.16874e-244
PLOD2	1.66389e-159	1.92697	0.9	0.359	3.94441e-155
UST	1.14716e-258	1.92371	0.911	0.193	2.71946e-254
NOTCH2	8.50191e-233	1.9222	0.963	0.33	2.01546e-228
DDR2	1.67792e-117	1.91681	0.913	0.533	3.97767e-113
ABL2	5.12853e-181	1.91486	0.937	0.453	1.21577e-176
THBS4	1.53028e-257	1.90672	0.867	0.185	3.62768e-253
ATP2B1	1.66945e-176	1.9029	0.9	0.382	3.9576e-172
MEDAG	3.75935e-242	1.88678	0.891	0.197	8.91192e-238
RUNX1	9.66289e-187	1.88401	0.993	0.649	2.29068e-182
VCAN	5.05777e-182	1.84666	0.672	0.12	1.19899e-177
ZSWIM6	1.41441e-130	1.83914	0.993	0.965	3.35301e-126
PLXDC2	2.94026e-243	1.82529	0.93	0.205	6.97017e-239
ADGRA3	7.03507e-271	1.82192	0.789	0.124	1.66773e-266
MEG3	5.99243e-298	1.81238	0.922	0.137	1.42056e-293
ROBO1	3.85146e-166	1.81098	0.959	0.466	9.13028e-162
COL6A3	1.5344e-159	1.80148	0.926	0.364	3.63744e-155
FGF10	0	1.79917	0.626	0.02	0
TMEM196	0	1.79843	0.635	0.007	0
FNDC3B	2.327e-184	1.79816	1	0.912	5.51638e-180
SLC7A2	1.20393e-28	1.78741	0.626	0.446	2.85404e-24
SERPINE2	1.43899e-112	1.78692	0.383	0.058	3.41126e-108
EXT1	9.81316e-166	1.78566	0.998	0.776	2.32631e-161
RMDN2-AS1	2.25963e-285	1.77043	0.604	0.042	5.35668e-281
CD44	1.94834e-114	1.76614	0.967	0.771	4.61873e-110
DCN	2.57491e-130	1.76557	0.959	0.593	6.10407e-126
GULP1	9.38539e-192	1.76348	0.863	0.256	2.2249e-187
GSK3B	1.33531e-107	1.76345	0.848	0.466	3.16549e-103
MAN1A1	3.95202e-174	1.76224	0.957	0.478	9.36865e-170
GPC5	8.29985e-197	1.76049	0.459	0.037	1.96756e-192
MYPN	0	1.74582	0.565	0.015	0
PLCB1	5.53303e-179	1.74066	0.872	0.262	1.31166e-174
ENPP1	4.24909e-207	1.73924	0.83	0.202	1.00729e-202
SCARA5	0	1.73593	0.833	0.075	0
BCAT1	0	1.7119	0.685	0.017	0
COL3A1	2.92243e-89	1.67836	0.804	0.382	6.92791e-85
CFD	4.6756e-142	1.67597	0.943	0.497	1.1084e-137
PTGS2	4.14336e-140	1.66266	0.457	0.067	9.82224e-136
GABRB1	0	1.65024	0.561	0.012	0
APOE	4.00057e-121	1.64907	0.593	0.145	9.48374e-117
LINC01619	7.44044e-98	1.64365	0.843	0.447	1.76383e-93
ADK	7.43176e-140	1.64125	0.93	0.442	1.76177e-135
CXCL2	4.11446e-115	1.64098	0.867	0.447	9.75375e-111
PDE4B	3.06858e-97	1.63728	0.657	0.215	7.27437e-93
ELMO1	4.84881e-274	1.63485	0.861	0.143	1.14946e-269
PCOLCE	5.37924e-280	1.63407	0.839	0.141	1.2752e-275
SLC39A14	2.20705e-179	1.63364	0.959	0.496	5.23204e-175
GPRC5A	2.52606e-184	1.63003	0.937	0.381	5.98828e-180
PDLIM5	8.28854e-118	1.6299	0.961	0.728	1.96488e-113
PPP4R4	3.34039e-259	1.61958	0.417	0.01	7.91873e-255
C1S	1.79932e-229	1.61183	0.948	0.295	4.26547e-225
ALCAM	4.37395e-117	1.6109	0.583	0.141	1.03689e-112
ITGAV	7.01374e-183	1.60992	0.954	0.448	1.66268e-178
FBN1	7.80985e-153	1.59471	0.943	0.389	1.8514e-148
GEM	1.1154e-142	1.57585	0.959	0.545	2.64416e-138
ANKH	2.09208e-188	1.56824	0.876	0.25	4.95948e-184
AL392086.3	1.04245e-204	1.56742	0.341	0.01	2.47123e-200
CLIC5	1.01407e-213	1.55342	0.528	0.05	2.40397e-209
HBEGF	6.07412e-200	1.54798	0.659	0.118	1.43993e-195
BMPER	6.57507e-134	1.54589	0.467	0.074	1.55869e-129
LINC00598	2.85318e-253	1.54028	0.491	0.026	6.76375e-249
TNC	3.58221e-86	1.53521	0.883	0.505	8.49198e-82
TLL1	1.65987e-124	1.53397	0.309	0.026	3.9349e-120
TNXB	1.33101e-256	1.53175	0.876	0.173	3.15529e-252
FOXP2	0	1.51884	0.709	0.053	0
TIAM1	0	1.5073	0.735	0.058	0
CCBE1	8.45203e-81	1.50296	0.183	0.013	2.00364e-76
UGDH	6.78902e-132	1.49955	0.876	0.378	1.6094e-127
UGP2	2.80659e-120	1.49936	0.726	0.257	6.6533e-116
KCNQ1OT1	2.46118e-150	1.4965	0.898	0.375	5.83447e-146
GLIS3	9.52716e-30	1.49522	0.702	0.476	2.25851e-25
GABRA4	0	1.49335	0.589	0.006	0
BASP1	0	1.492	0.609	0.034	0
ARAP2	2.72385e-177	1.48455	0.515	0.063	6.45717e-173
PAPSS2	4.81327e-173	1.48285	0.626	0.111	1.14103e-168
ANK3	2.14344e-210	1.47692	0.615	0.078	5.08124e-206
SLC41A2	6.19272e-217	1.47648	0.7	0.113	1.46805e-212
COL5A2	7.65133e-157	1.47267	0.876	0.317	1.81382e-152
UNC5C	1.62002e-101	1.46506	0.635	0.206	3.84043e-97
CFH	2.93649e-210	1.46106	0.774	0.151	6.96125e-206
SEMA5A	3.14418e-72	1.46082	0.739	0.349	7.45359e-68
LRMDA	1.47751e-131	1.45772	0.891	0.403	3.50259e-127
FGF14	5.61393e-201	1.44674	0.661	0.096	1.33084e-196
UAP1	2.10443e-117	1.44628	0.95	0.591	4.98875e-113
STARD13	1.36945e-59	1.44587	0.865	0.735	3.24642e-55
SOX5	1.73886e-90	1.44482	0.987	0.981	4.12214e-86
FAM110B	1.01953e-100	1.42053	0.883	0.473	2.41691e-96
ERN1	1.42777e-195	1.41398	0.826	0.22	3.38468e-191
CDON	0	1.41359	0.693	0.038	0
LRP1	3.57534e-236	1.40444	0.943	0.271	8.47571e-232
TNFAIP3	5.87301e-88	1.39553	0.587	0.191	1.39225e-83
BMERB1	7.65507e-148	1.39316	0.722	0.193	1.81471e-143
NFKBIZ	4.81224e-136	1.39287	0.952	0.607	1.14079e-131
TWISTNB	9.35581e-104	1.39263	0.596	0.184	2.21789e-99
LINC01239	8.07355e-251	1.39104	0.511	0.03	1.91392e-246
MRC2	5.87364e-286	1.38015	0.898	0.152	1.39241e-281
SHANK2	3.94208e-279	1.37868	0.433	0.009	9.34508e-275
NFKBIA	9.70048e-146	1.37692	0.965	0.678	2.2996e-141
LUCAT1	8.2829e-135	1.3741	0.47	0.076	1.96354e-130
S100A10	4.81345e-158	1.37163	0.88	0.315	1.14108e-153
PDE4DIP	1.17286e-177	1.37136	0.813	0.246	2.78037e-173
RSPO3	0	1.37015	0.507	0.012	0
MSC-AS1	2.56093e-141	1.37003	0.815	0.263	6.07095e-137
ASPH	3.50038e-168	1.36894	0.88	0.303	8.29799e-164
C1GALT1	2.06615e-270	1.36162	0.728	0.093	4.898e-266
RABGEF1	9.61707e-123	1.3599	0.95	0.7	2.27982e-118
AL365295.1	5.75882e-253	1.35659	0.624	0.061	1.36519e-248
FYN	5.71124e-137	1.35304	0.922	0.384	1.35391e-132
EGFR	9.5913e-99	1.35097	0.941	0.632	2.27371e-94
STEAP4	2.88397e-109	1.34999	0.841	0.323	6.83674e-105
TNFAIP8	1.19675e-95	1.34898	0.646	0.229	2.83701e-91
IRAK2	1.63024e-282	1.34765	0.793	0.11	3.86464e-278
CHST11	7.74642e-115	1.33822	0.591	0.149	1.83637e-110
EPHA6	1.44641e-280	1.32752	0.513	0.022	3.42887e-276
PAM	9.20702e-82	1.32375	0.952	0.631	2.18262e-77
PDE4D	6.36505e-94	1.32343	0.5	0.127	1.5089e-89
RETREG1	0	1.32008	0.65	0.038	0
LINC00944	1.57666e-235	1.31948	0.45	0.022	3.73763e-231
HMGA2	1.16566e-281	1.31664	0.485	0.017	2.76332e-277
DGKI	1.07002e-161	1.31093	0.539	0.083	2.53658e-157
TIMP3	1.10293e-56	1.3097	0.978	0.948	2.61462e-52
ADAMTS3	7.73777e-98	1.30703	0.498	0.113	1.83432e-93
ADAMTS17	1.54311e-120	1.30512	0.813	0.336	3.6581e-116
NTN4	1.20195e-55	1.30484	0.77	0.498	2.84933e-51
PDPN	0	1.29907	0.72	0.041	0
PDGFRA	9.79423e-267	1.29316	0.77	0.099	2.32182e-262
TMEM236	5.17162e-150	1.28874	0.246	0.006	1.22598e-145
AGPAT4	1.32635e-126	1.28807	0.683	0.195	3.14424e-122
APLP2	2.21456e-127	1.28389	0.952	0.723	5.24984e-123
GPX3	7.41272e-150	1.28225	0.73	0.208	1.75726e-145
ISLR	0	1.28225	0.767	0.079	0
SGK1	1.03307e-198	1.27996	0.73	0.142	2.449e-194
LINC00910	6.11811e-141	1.27463	0.702	0.191	1.45036e-136
ANXA1	1.72433e-107	1.27151	0.913	0.516	4.08769e-103
MMP2	1.11213e-211	1.26932	0.73	0.127	2.63641e-207
CHI3L2	1.25923e-214	1.25929	0.359	0.01	2.98513e-210
ACSL4	5.42448e-77	1.25573	0.717	0.306	1.28593e-72
HMCN1	2.38631e-138	1.25167	0.589	0.121	5.65698e-134
BNC2	1.03564e-151	1.24485	0.587	0.105	2.45508e-147
SGCD	1.15223e-163	1.2434	0.6	0.104	2.73147e-159
TRPS1	1.12308e-83	1.24331	0.92	0.563	2.66237e-79
CCN5	1.02952e-205	1.23916	0.63	0.086	2.44058e-201
NOVA1	1.18223e-163	1.22911	0.661	0.126	2.8026e-159
PSAP	2.84773e-153	1.22876	0.974	0.641	6.75082e-149
COL8A1	8.82071e-113	1.22629	0.389	0.058	2.09104e-108
TENM3	4.15943e-200	1.22455	0.439	0.03	9.86035e-196
CRYM	4.93915e-285	1.21945	0.437	0.008	1.17088e-280
DPYD	1.96963e-124	1.21596	0.976	0.691	4.66922e-120
HRH1	1.31213e-250	1.20375	0.657	0.069	3.11053e-246
PPP3CC	3.58574e-117	1.20076	0.811	0.327	8.50036e-113
LRRC23	1.09011e-109	1.20063	0.643	0.189	2.58422e-105
NFATC2	1.6043e-123	1.20002	0.735	0.224	3.80316e-119
CFI	0	1.19833	0.667	0.023	0
ITM2B	1.10795e-129	1.19438	0.987	0.861	2.6265e-125
PLEKHA6	7.25594e-190	1.19165	0.522	0.059	1.72009e-185
CAMK1D	1.46874e-109	1.18948	0.9	0.457	3.4818e-105
HAS1	2.18618e-171	1.18411	0.657	0.12	5.18257e-167
SPSB1	2.17439e-104	1.18191	0.802	0.325	5.15461e-100
PID1	2.03976e-140	1.17645	0.502	0.079	4.83545e-136
CMIP	2.94998e-73	1.16958	0.739	0.371	6.99323e-69
PHLDA1	2.08264e-130	1.16669	0.761	0.266	4.93711e-126
CFB	0	1.16441	0.609	0.028	0
CADPS2	1.61636e-160	1.16068	0.889	0.269	3.83175e-156
CP	1.21637e-160	1.15209	0.328	0.018	2.88354e-156
BICC1	6.43387e-155	1.15208	0.62	0.113	1.52521e-150
MYO1E	5.22924e-80	1.14802	0.913	0.596	1.23964e-75
OSBPL8	2.29241e-81	1.1463	0.891	0.58	5.43438e-77
AUTS2	7.0565e-86	1.13907	0.976	0.842	1.67281e-81
PLA2G4A	6.56965e-227	1.13785	0.487	0.033	1.5574e-222
EFNB2	5.64809e-103	1.13399	0.576	0.157	1.33894e-98
ROS1	1.20129e-125	1.13233	0.176	0.001	2.84777e-121
ERC1	6.20138e-71	1.12502	0.924	0.737	1.4701e-66
MGP	2.70405e-54	1.12134	0.904	0.628	6.41023e-50
SH3PXD2B	8.26765e-141	1.12124	0.617	0.137	1.95993e-136
ROR2	9.6312e-207	1.11593	0.478	0.038	2.28317e-202
GLCCI1	4.72542e-144	1.11591	0.674	0.163	1.12021e-139
AC083837.1	6.17085e-71	1.11541	0.18	0.016	1.46286e-66
NFATC1	1.02459e-117	1.11413	0.82	0.315	2.42889e-113
ARHGAP28	7.16297e-218	1.11214	0.535	0.049	1.69805e-213
MIR31HG	6.86875e-207	1.1118	0.341	0.009	1.62831e-202
CCN2	1.10819e-131	1.11107	0.659	0.169	2.62706e-127
GOLM1	1.60973e-190	1.10742	0.754	0.15	3.81603e-186
SMIM14	3.6679e-152	1.10202	0.713	0.193	8.69512e-148
ANKRD28	1.24391e-80	1.09952	0.796	0.366	2.94882e-76
MCC	8.17308e-77	1.09898	0.709	0.294	1.93751e-72
ELOVL7	3.42268e-157	1.09889	0.407	0.039	8.1138e-153
DIRC3	4.18474e-86	1.09665	0.633	0.222	9.92036e-82
EPHA3	7.68029e-125	1.09186	0.576	0.127	1.82069e-120
NEGR1	1.41344e-36	1.088	0.393	0.154	3.35069e-32
IFI27	4.77603e-125	1.08782	0.715	0.226	1.13221e-120
ATXN1	6.54565e-55	1.08371	0.913	0.775	1.55171e-50
PLAGL1	5.64569e-113	1.08303	0.83	0.335	1.33837e-108
ADAMTS16	9.85618e-265	1.07408	0.47	0.018	2.33651e-260
AC002074.1	1.6532e-187	1.06076	0.454	0.04	3.91908e-183
TNFAIP2	3.66512e-145	1.05721	0.724	0.19	8.68853e-141
SLC9A9	4.69088e-197	1.05611	0.7	0.118	1.11202e-192
ID2	6.18242e-97	1.05488	0.696	0.26	1.4656e-92
AF117829.1	3.14731e-124	1.05376	0.761	0.255	7.46102e-120
HAS2	3.10284e-76	1.0518	0.4	0.091	7.35558e-72
CUX1	2.31959e-106	1.04877	0.95	0.669	5.49883e-102
GPR1	5.27088e-138	1.0485	0.267	0.013	1.24951e-133
ADAMTSL1	1.71959e-198	1.047	0.43	0.029	4.07645e-194
FLRT2	5.35116e-152	1.03685	0.591	0.106	1.26855e-147
FAP	3.68024e-211	1.03606	0.611	0.076	8.72437e-207
TRAF1	5.0978e-151	1.03569	0.402	0.041	1.20848e-146
ARHGAP24	1.97335e-87	1.03263	0.726	0.278	4.67801e-83
MAP3K8	1.15733e-87	1.03053	0.852	0.44	2.74357e-83
TRHDE	2.41276e-234	1.02653	0.467	0.026	5.71968e-230
ADCY8	9.87786e-173	1.02583	0.263	0.004	2.34164e-168
ANTXR2	5.4998e-140	1.01636	0.715	0.186	1.30378e-135
EMP3	9.71681e-120	1.01586	0.643	0.181	2.30347e-115
AC078923.1	2.17817e-92	1.01411	0.235	0.021	5.16357e-88
HLA-A	2.00336e-86	1.01357	0.926	0.588	4.74917e-82
APP	5.8757e-96	1.01015	0.98	0.812	1.39289e-91
PIK3CB	5.32638e-121	1.00908	0.496	0.099	1.26267e-116
SRGAP1	1.82216e-37	1.00877	0.665	0.386	4.31961e-33
LAMA2	1.0512e-50	1.00857	0.504	0.191	2.49199e-46
DCLK1	1.35327e-26	1.00617	0.559	0.361	3.20806e-22
45354	6.60212e-74	1.00542	0.787	0.36	1.5651e-69
HLA-B	4.69864e-42	0.999951	0.874	0.662	1.11386e-37
NCAM2	3.67852e-98	0.999688	0.45	0.091	8.72031e-94
SPOCK1	3.37144e-140	0.999102	0.478	0.069	7.99234e-136
EML1	1.98664e-158	0.997424	0.698	0.16	4.70952e-154
COL12A1	1.13356e-58	0.997216	0.709	0.345	2.68722e-54
FGFR1	4.11693e-72	0.99237	0.974	0.806	9.7596e-68
LHFPL2	1.38447e-117	0.984891	0.822	0.29	3.28203e-113
LPAR1	1.30931e-177	0.984064	0.509	0.059	3.10384e-173
THRB	7.58065e-107	0.982514	0.702	0.231	1.79707e-102
PLTP	3.78612e-190	0.981994	0.609	0.091	8.97538e-186
CCL20	6.58124e-79	0.981027	0.141	0.005	1.56015e-74
ADAM12	4.12064e-52	0.979028	0.22	0.039	9.76838e-48
PPP3CA	3.77455e-82	0.975398	0.915	0.532	8.94794e-78
AC025580.2	1.35364e-171	0.974175	0.304	0.011	3.20895e-167
PLD1	8.85072e-117	0.957423	0.583	0.139	2.09815e-112
AL034417.2	4.47456e-67	0.953796	0.411	0.115	1.06074e-62
MET	8.21834e-172	0.952621	0.522	0.067	1.94824e-167
PRICKLE2	2.31844e-65	0.951804	0.761	0.378	5.49609e-61
FBXL7	2.34623e-64	0.950534	0.965	0.728	5.56197e-60
NRIP1	6.40147e-77	0.950016	0.946	0.681	1.51753e-72
PRKCA	1.28607e-62	0.944853	0.904	0.672	3.04877e-58
DYNC2H1	2.1696e-97	0.942834	0.672	0.221	5.14326e-93
RAPH1	8.50681e-85	0.941075	0.78	0.358	2.01662e-80
PTPRD	5.19087e-89	0.938872	0.715	0.272	1.23055e-84
RIPK2	1.95979e-134	0.938724	0.509	0.089	4.64588e-130
NLGN4Y	3.96558e-168	0.93797	0.47	0.052	9.40081e-164
MCTP2	6.77357e-216	0.937209	0.37	0.011	1.60574e-211
COL22A1	2.52184e-219	0.93459	0.32	0.003	5.97827e-215
PMP22	8.96503e-92	0.932305	0.791	0.348	2.12525e-87
ARHGAP15	9.59037e-10	0.930049	0.252	0.154	2.27349e-05
VKORC1	9.04404e-143	0.929872	0.596	0.13	2.14398e-138
EPB41L2	3.00375e-91	0.928131	0.97	0.621	7.1207e-87
SLC16A10	4.20849e-144	0.925663	0.33	0.025	9.97664e-140
AC005062.1	1.8685e-223	0.924678	0.335	0.004	4.42947e-219
FGF5	6.29006e-128	0.923938	0.274	0.017	1.49112e-123
CYLD	3.75934e-75	0.92213	0.676	0.282	8.91188e-71
BACH1	2.05711e-59	0.918957	0.961	0.842	4.87659e-55
KCNK1	4.52581e-200	0.915892	0.459	0.035	1.07289e-195
MAMLD1	5.25995e-63	0.915192	0.428	0.129	1.24692e-58
GK	1.81197e-143	0.915187	0.452	0.062	4.29546e-139
SERTAD2	9.36887e-62	0.914787	0.68	0.313	2.22098e-57
ACAT2	5.00652e-145	0.914485	0.478	0.07	1.18685e-140
CBLB	4.1357e-41	0.913516	0.841	0.617	9.80409e-37
UBAP2	8.84136e-84	0.912772	0.663	0.253	2.09593e-79
AP002370.2	6.03033e-190	0.910424	0.341	0.013	1.42955e-185
DST	1.04356e-92	0.906501	0.987	0.834	2.47385e-88
C6orf62	4.56263e-95	0.902829	0.724	0.287	1.08162e-90
ARSJ	2.87318e-88	0.901594	0.52	0.139	6.81115e-84
AC007319.1	1.32659e-32	0.900237	0.598	0.347	3.14482e-28
GALNT1	6.36375e-103	0.899352	0.667	0.215	1.50859e-98
CTTNBP2	1.34759e-120	0.898882	0.483	0.091	3.1946e-116
CRLF1	1.80308e-146	0.888397	0.517	0.084	4.27439e-142
NT5E	5.9623e-245	0.887121	0.52	0.035	1.41342e-240
HSP90B1	1.78008e-84	0.881902	0.922	0.595	4.21986e-80
NEDD4L	7.4311e-165	0.875458	0.461	0.051	1.76162e-160
CSGALNACT1	5.20876e-78	0.873418	0.722	0.26	1.23479e-73
RBM47	1.70667e-135	0.873205	0.311	0.023	4.04583e-131
GLS	7.10145e-73	0.871022	0.987	0.885	1.68347e-68
GCH1	1.38786e-102	0.870899	0.607	0.169	3.29006e-98
MIR100HG	9.38578e-126	0.867769	0.507	0.088	2.22499e-121
SLC1A1	1.60259e-194	0.867573	0.448	0.035	3.79909e-190
LRRTM4	1.59804e-26	0.865763	0.261	0.092	3.78832e-22
HIVEP1	4.27882e-58	0.865616	0.843	0.529	1.01434e-53
KITLG	6.97776e-88	0.864552	0.661	0.227	1.65415e-83
LINC01807	1.49946e-42	0.862458	0.126	0.014	3.55462e-38
KLRD1	2.46046e-64	0.860628	0.43	0.129	5.83276e-60
GASK1B	3.2501e-115	0.860566	0.567	0.135	7.70469e-111
SLC19A2	4.7275e-90	0.859453	0.698	0.246	1.1207e-85
PTGDS	1.83646e-51	0.859071	0.548	0.238	4.35351e-47
LINC01411	2.42642e-155	0.857679	0.237	0.003	5.75208e-151
AP002784.1	3.86658e-84	0.856625	0.502	0.137	9.16613e-80
AC092910.3	6.94787e-157	0.8554	0.367	0.029	1.64706e-152
KLF4	4.5657e-91	0.85383	0.83	0.381	1.08234e-86
ALDH1A2	2.88323e-87	0.852374	0.441	0.098	6.83499e-83
ARNTL2	5.26416e-209	0.852369	0.404	0.02	1.24792e-204
FAM135B	1.70136e-213	0.849977	0.361	0.01	4.03326e-209
SQSTM1	5.62023e-49	0.842829	0.935	0.783	1.33233e-44
USP12	3.03303e-58	0.841902	0.95	0.821	7.19009e-54
CFAP161	3.5475e-38	0.840961	0.543	0.271	8.40971e-34
MT-ND5	5.87895e-107	0.840034	1	0.993	1.39366e-102
AKR1C2	1.38713e-75	0.840031	0.302	0.052	3.28833e-71
ARHGAP20	8.41218e-157	0.839989	0.511	0.071	1.99419e-152
FER	6.23414e-48	0.83924	0.915	0.669	1.47787e-43
RND3	1.107e-45	0.837084	0.813	0.511	2.62424e-41
DAB2	2.28503e-150	0.835535	0.733	0.176	5.4169e-146
HECTD2	2.58309e-77	0.834556	0.578	0.2	6.12348e-73
EEA1	3.08174e-71	0.834523	0.863	0.52	7.30557e-67
CXCL12	4.99284e-18	0.833637	0.541	0.379	1.1836e-13
NNMT	2.93386e-96	0.832943	0.82	0.328	6.95502e-92
GAS7	1.99043e-121	0.829824	0.507	0.092	4.71852e-117
PKM	3.4889e-94	0.825034	0.826	0.385	8.27078e-90
TIMP2	3.63407e-78	0.822809	0.907	0.591	8.61492e-74
KLF5	7.23764e-119	0.821554	0.572	0.134	1.71576e-114
IL1R1	1.75991e-28	0.819464	0.715	0.458	4.17205e-24
CD63	2.2438e-67	0.819168	0.959	0.823	5.31915e-63
LNX1	1.47553e-167	0.818888	0.448	0.045	3.4979e-163
BDKRB2	5.53299e-166	0.815594	0.328	0.017	1.31165e-161
SND1	1.10996e-79	0.812859	0.874	0.469	2.63128e-75
AC016831.7	3.15498e-62	0.810301	0.785	0.413	7.4792e-58
RCAN1	3.47481e-33	0.810267	0.661	0.391	8.23738e-29
TEX26	3.36698e-124	0.808265	0.263	0.016	7.98176e-120
ANO5	5.52168e-115	0.806817	0.222	0.01	1.30897e-110
ABCA5	8.46128e-65	0.806484	0.665	0.299	2.00583e-60
B2M	5.07207e-57	0.806055	0.991	0.966	1.20239e-52
SH3BGRL3	3.24268e-110	0.80555	0.515	0.119	7.68711e-106
FGF2	4.95596e-74	0.802508	0.398	0.094	1.17486e-69
NPAS2	2.59969e-65	0.790706	0.385	0.099	6.16282e-61
LTBP3	2.18302e-132	0.789528	0.752	0.227	5.17508e-128
TRIM9	4.30574e-124	0.786998	0.45	0.071	1.02072e-119
HNRNPC	9.85578e-75	0.786063	0.978	0.941	2.33641e-70
PLEKHA5	1.67164e-19	0.781667	0.537	0.324	3.96278e-15
AKR1C1	6.40762e-62	0.781206	0.3	0.063	1.51899e-57
MTRNR2L12	0.0050972	0.778393	0.563	0.507	1
AL078459.1	1.25938e-88	0.777084	0.413	0.09	2.98547e-84
CYP27C1	1.31155e-161	0.776596	0.428	0.041	3.10916e-157
PRRX1	2.32339e-52	0.772431	0.843	0.501	5.50782e-48
NCOA7	9.22812e-78	0.767665	0.665	0.242	2.18762e-73
CRISPLD1	4.22652e-202	0.766097	0.346	0.01	1.00194e-197
C17orf58	6.54381e-163	0.764714	0.38	0.03	1.55128e-158
CRADD	6.46795e-23	0.764096	0.391	0.189	1.53329e-18
CHI3L1	1.04568e-125	0.762218	0.217	0.006	2.47889e-121
RSRP1	3.47615e-69	0.762102	0.857	0.517	8.24055e-65
AHR	1.2245e-46	0.76191	0.587	0.28	2.90279e-42
FGF10-AS1	2.34586e-188	0.76065	0.328	0.011	5.56109e-184
CYB5D1	8.95741e-138	0.760607	0.533	0.095	2.12344e-133
NSD3	5.62941e-11	0.760167	0.517	0.393	1.33451e-06
NAALADL2	7.93701e-57	0.759368	0.791	0.406	1.88155e-52
ASB3	4.00412e-62	0.758537	0.613	0.252	9.49218e-58
ADAMTSL3	1.57806e-119	0.757267	0.622	0.144	3.74096e-115
NAV1	1.05176e-78	0.756929	0.598	0.198	2.49331e-74
RGCC	3.21463e-65	0.755984	0.526	0.187	7.6206e-61
MAPK10	8.63336e-56	0.754493	0.448	0.149	2.04662e-51
TGFB2	5.92973e-47	0.754217	0.637	0.303	1.4057e-42
CPED1	6.35252e-21	0.753931	0.58	0.392	1.50593e-16
TLN2	2.08308e-91	0.752348	0.589	0.17	4.93815e-87
INSIG1	5.10085e-66	0.751697	0.661	0.275	1.20921e-61
GJA1	2.34652e-133	0.750615	0.661	0.156	5.56265e-129
ISM1	2.29953e-142	0.749351	0.363	0.033	5.45127e-138
PCOLCE2	2.69895e-196	0.748898	0.489	0.044	6.39814e-192
MYO16	9.01846e-121	0.748263	0.202	0.005	2.13792e-116
RIN2	1.42227e-63	0.74629	0.624	0.253	3.37164e-59
RNF217	1.02709e-40	0.742759	0.448	0.178	2.43481e-36
C3	1.27578e-63	0.742261	0.372	0.092	3.02436e-59
P4HB	5.90562e-98	0.740734	0.672	0.229	1.39999e-93
PRDM6	2.27988e-164	0.739433	0.376	0.028	5.40468e-160
LRRC2	4.45779e-181	0.7387	0.387	0.025	1.05676e-176
SH3D19	1.36847e-63	0.736624	0.683	0.286	3.24409e-59
TEX26-AS1	2.10973e-136	0.735458	0.493	0.076	5.00133e-132
SNX9	1.15403e-22	0.732313	0.896	0.766	2.73575e-18
PEAK1	4.42467e-55	0.73086	0.967	0.83	1.04891e-50
TPRG1	1.53695e-75	0.73076	0.457	0.121	3.6435e-71
BMPR1B	3.02913e-23	0.72638	0.259	0.101	7.18085e-19
RORA	9.5878e-48	0.724766	0.972	0.87	2.27288e-43
EYA4	1.48857e-93	0.722398	0.374	0.065	3.52882e-89
SPAG9	2.54677e-61	0.721033	0.98	0.871	6.03738e-57
THBS2	4.26099e-102	0.720511	0.335	0.045	1.01011e-97
FAM214A	2.77856e-52	0.720115	0.713	0.36	6.58685e-48
CAV1	6.97941e-33	0.719762	0.9	0.782	1.65454e-28
LRRK1	1.19353e-123	0.71964	0.47	0.078	2.82939e-119
FAM49A	6.4e-85	0.718992	0.574	0.168	1.51718e-80
WDPCP	8.0433e-75	0.718626	0.648	0.24	1.90675e-70
AGTR1	8.87995e-53	0.715142	0.522	0.206	2.10508e-48
ADAMTS2	2.09452e-60	0.713483	0.524	0.179	4.96527e-56
MYOF	4.31982e-43	0.711136	0.817	0.533	1.02406e-38
FHIT	8.35946e-65	0.71018	0.604	0.216	1.98169e-60
ACVR1	1.38438e-98	0.708504	0.58	0.157	3.28181e-94
SFRP1	1.98489e-79	0.70625	0.241	0.028	4.70537e-75
LGALS3BP	9.20613e-119	0.705893	0.65	0.173	2.18241e-114
SLC2A1	2.34552e-120	0.705304	0.413	0.063	5.56028e-116
STK17A	1.33308e-59	0.704943	0.707	0.343	3.16021e-55
AMPD3	1.73367e-117	0.703273	0.398	0.056	4.10984e-113
ADGRB3	3.59651e-20	0.702051	0.639	0.447	8.52588e-16
SAMD12	1.91715e-86	0.701477	0.302	0.044	4.5448e-82
WDR25	1.70166e-107	0.700129	0.387	0.061	4.03397e-103
TMTC1	2.93712e-21	0.699087	0.709	0.521	6.96274e-17
LINC02246	5.32324e-105	0.698918	0.335	0.043	1.26193e-100
TGFBR3	2.57501e-57	0.69832	0.802	0.445	6.10433e-53
DAPK1	3.61875e-143	0.696081	0.326	0.023	8.5786e-139
CPQ	3.04487e-53	0.695589	0.772	0.415	7.21817e-49
TFPI	5.55995e-50	0.69387	0.865	0.526	1.31804e-45
TRAF3	8.32045e-75	0.692973	0.589	0.196	1.97245e-70
PIEZO1	2.87459e-170	0.692789	0.526	0.069	6.81451e-166
CYP1B1-AS1	8.4007e-134	0.691689	0.422	0.054	1.99147e-129
ABTB2	2.67381e-51	0.691404	0.737	0.374	6.33854e-47
ANGPTL2	1.92704e-85	0.689807	0.648	0.212	4.56824e-81
SNX14	1.32792e-74	0.685824	0.563	0.185	3.14796e-70
ARL6IP5	1.22159e-92	0.685552	0.652	0.221	2.89591e-88
ALDH1A3	1.69439e-166	0.685479	0.437	0.042	4.01673e-162
ATP13A3	1.03783e-48	0.68268	0.935	0.725	2.46028e-44
LINC00513	8.52383e-53	0.680682	0.739	0.38	2.02066e-48
BAIAP2	2.67975e-99	0.680308	0.48	0.106	6.35263e-95
TMEM117	3.00633e-59	0.679373	0.55	0.197	7.1268e-55
FOXP1	4.25891e-37	0.677222	0.95	0.806	1.00962e-32
AC011287.1	9.68094e-59	0.676209	0.215	0.032	2.29496e-54
MT-ND2	3.20374e-90	0.671788	1	1	7.5948e-86
GLI3	6.89133e-65	0.67174	0.67	0.271	1.63366e-60
FAM180A	1.9586e-182	0.671151	0.348	0.016	4.64306e-178
TENT5A	4.48449e-60	0.669915	0.674	0.293	1.06309e-55
ZNF800	2.9036e-63	0.669629	0.761	0.366	6.88328e-59
CST3	7.17953e-64	0.668399	0.959	0.707	1.70198e-59
KIF1B	4.31283e-61	0.66794	0.865	0.505	1.0224e-56
AC108734.4	2.36262e-49	0.667145	0.261	0.057	5.60083e-45
DRAM1	1.2554e-111	0.66249	0.454	0.082	2.97605e-107
ANXA2	1.48822e-59	0.661862	0.95	0.689	3.52798e-55
PGM3	4.55257e-94	0.661338	0.522	0.134	1.07923e-89
ABCA10	3.17477e-86	0.65977	0.474	0.113	7.52611e-82
MFSD2A	4.01648e-219	0.659483	0.433	0.023	9.52148e-215
NBL1	4.40541e-87	0.658876	0.609	0.201	1.04435e-82
VAV3	1.01591e-91	0.658704	0.278	0.033	2.40831e-87
TENM1	1.38738e-75	0.6564	0.513	0.149	3.28893e-71
SLC2A12	3.51032e-198	0.655632	0.391	0.021	8.32157e-194
LTBP1	3.06985e-19	0.65454	0.663	0.486	7.27739e-15
AC084816.1	2.40243e-103	0.653681	0.287	0.03	5.69521e-99
GALNT7	1.18766e-93	0.651404	0.476	0.108	2.81547e-89
MTMR7	1.63494e-24	0.650954	0.157	0.042	3.87578e-20
CKAP4	1.04423e-120	0.649765	0.535	0.112	2.47546e-116
PLAU	4.52661e-14	0.647149	0.3	0.164	1.07308e-09
PDGFC	9.55546e-53	0.645898	0.563	0.229	2.26522e-48
SULF1	5.76793e-73	0.645699	0.5	0.14	1.36734e-68
MDFIC	3.12613e-105	0.6453	0.574	0.137	7.41082e-101
HSD11B1	5.39131e-165	0.643446	0.376	0.027	1.27806e-160
CSN1S1	5.38171e-108	0.641464	0.152	0.001	1.27579e-103
CD55	2.86669e-29	0.64097	0.757	0.503	6.79578e-25
DCBLD2	3.08578e-62	0.640136	0.659	0.281	7.31515e-58
VPS13A	2.04272e-50	0.640049	0.607	0.277	4.84247e-46
LINC01010	3.11682e-159	0.638931	0.28	0.01	7.38873e-155
GAN	1.129e-46	0.637915	0.402	0.137	2.67641e-42
CLIC6	3.17522e-168	0.637025	0.411	0.034	7.52718e-164
CD68	3.05268e-236	0.636877	0.428	0.017	7.23668e-232
DUSP10	8.21762e-108	0.635948	0.409	0.068	1.94807e-103
FAM107B	1.83421e-29	0.635881	0.839	0.674	4.34819e-25
AL110292.1	1.25019e-25	0.633313	0.161	0.041	2.9637e-21
MAML2	4.54904e-22	0.633017	0.8	0.597	1.0784e-17
EBF1	2.78721e-23	0.632506	0.967	0.927	6.60736e-19
AC084740.1	1.49192e-70	0.632297	0.163	0.012	3.53673e-66
LAMB1	8.66726e-84	0.631655	0.557	0.161	2.05466e-79
POLG2	5.18145e-48	0.631093	0.493	0.188	1.22831e-43
PCBP3	4.13216e-49	0.630284	0.448	0.162	9.7957e-45
PPIC	9.10351e-128	0.628829	0.461	0.074	2.15808e-123
PRUNE2	2.5527e-81	0.627879	0.45	0.107	6.05143e-77
SPAG17	1.57741e-47	0.627783	0.226	0.045	3.73941e-43
CLIC2	2.92653e-76	0.627744	0.365	0.076	6.93763e-72
BZW1	1.05986e-57	0.62747	0.733	0.379	2.51251e-53
SNAPC1	1.03333e-13	0.624905	0.25	0.126	2.44962e-09
VPS13B	1.21131e-52	0.623533	0.948	0.687	2.87152e-48
HMOX1	2.79139e-39	0.623468	0.226	0.055	6.61727e-35
AC009522.1	1.66767e-121	0.623377	0.298	0.025	3.95337e-117
VIM	3.76085e-57	0.622947	1	0.973	8.91547e-53
CYBRD1	2.6971e-84	0.622734	0.72	0.269	6.39373e-80
STON2	2.85289e-78	0.622469	0.361	0.072	6.76306e-74
BZW2	1.43547e-56	0.621919	0.713	0.332	3.40292e-52
MAPK6	5.08492e-61	0.621865	0.761	0.382	1.20543e-56
TEAD1	1.22014e-48	0.621761	0.796	0.438	2.89247e-44
NEAT1	1.39455e-49	0.619364	1	0.999	3.30593e-45
MTRNR2L8	0.00297831	0.618605	0.27	0.236	1
PMAIP1	3.07799e-115	0.61562	0.363	0.047	7.29669e-111
IARS	4.02358e-36	0.614268	0.615	0.345	9.53831e-32
APCDD1L	6.26253e-140	0.613347	0.28	0.014	1.4846e-135
PDGFRL	1.02678e-54	0.613069	0.424	0.135	2.43408e-50
LIMCH1	5.5514e-71	0.61165	0.457	0.124	1.31601e-66
PLEKHA1	5.30289e-51	0.611321	0.483	0.186	1.2571e-46
ITPR2	9.4666e-53	0.611202	0.75	0.374	2.24415e-48
PDGFD	1.27997e-115	0.610744	0.313	0.031	3.03429e-111
FAM133B	1.75849e-51	0.610218	0.77	0.435	4.16868e-47
SIPA1L1	1.65518e-27	0.609946	0.746	0.503	3.92376e-23
HLA-C	2.29466e-32	0.609384	0.802	0.575	5.43973e-28
PAX8-AS1	1.22844e-100	0.608264	0.374	0.061	2.91215e-96
TIAM2	1.60364e-24	0.607729	0.546	0.318	3.8016e-20
REL	3.71208e-33	0.607645	0.713	0.452	8.79987e-29
EFL1	1.79358e-82	0.606002	0.348	0.064	4.25186e-78
APOD	3.11245e-18	0.605206	0.467	0.277	7.37838e-14
INHBA-AS1	7.18144e-107	0.60412	0.296	0.031	1.70243e-102
ARNTL	5.49771e-98	0.60178	0.467	0.101	1.30329e-93
DUSP1	8.91094e-41	0.601459	0.739	0.437	2.11243e-36
KIF21A	4.38336e-36	0.600606	0.489	0.227	1.03912e-31
MXRA5	6.87131e-81	0.600031	0.293	0.045	1.62891e-76
MFAP5	1.51582e-34	0.599976	0.333	0.119	3.59339e-30
HSPH1	5.6966e-13	0.598577	0.704	0.544	1.35044e-08
GALNT10	1.22304e-64	0.596978	0.591	0.213	2.89934e-60
SLC25A37	7.11462e-30	0.594887	0.502	0.26	1.68659e-25
CALU	1.57038e-66	0.594661	0.785	0.376	3.72273e-62
CEP152	7.55832e-60	0.594343	0.239	0.041	1.79177e-55
IQCN	2.80255e-69	0.593204	0.522	0.166	6.64373e-65
ETNK1	8.05243e-37	0.592599	0.809	0.521	1.90891e-32
SLC30A7	6.12841e-57	0.59173	0.702	0.327	1.4528e-52
EZH2	3.1513e-33	0.590684	0.578	0.301	7.47048e-29
HK2	1.59012e-122	0.590319	0.378	0.047	3.76954e-118
DLG2	1.79548e-35	0.589923	0.9	0.658	4.25637e-31
45627	7.72484e-47	0.586785	0.693	0.325	1.83125e-42
AC005532.1	3.70478e-212	0.586356	0.361	0.011	8.78254e-208
KCNT2	1.00714e-78	0.586141	0.35	0.065	2.38752e-74
TLE4	3.77887e-32	0.586078	0.854	0.662	8.9582e-28
ZFP91	3.25899e-18	0.585406	0.45	0.262	7.72576e-14
PLSCR2	5.72613e-79	0.583173	0.289	0.044	1.35744e-74
PCDH9	1.74535e-30	0.582771	0.617	0.315	4.13752e-26
PDE7B	3.63866e-56	0.581306	0.372	0.103	8.62581e-52
PPIB	4.30292e-61	0.577804	0.626	0.266	1.02005e-56
DLEU2	1.34226e-23	0.577675	0.77	0.552	3.18197e-19
TWIST1	2.79574e-85	0.577254	0.263	0.032	6.62757e-81
COL1A1	1.31406e-21	0.576503	0.543	0.326	3.11511e-17
S100A6	1.19893e-23	0.573342	0.963	0.894	2.84217e-19
FAM126A	1.33979e-44	0.573188	0.883	0.578	3.1761e-40
LINC01004	3.57943e-42	0.572567	0.667	0.346	8.4854e-38
DPT	8.21029e-58	0.572178	0.343	0.086	1.94633e-53
AL078604.2	1.19723e-175	0.571897	0.361	0.021	2.83814e-171
CD47	2.18707e-76	0.571413	0.613	0.217	5.18466e-72
NOTCH2NLC	4.01827e-75	0.57083	0.465	0.129	9.5257e-71
PHTF2	8.28899e-64	0.570767	0.524	0.178	1.96499e-59
PRMT3	5.4906e-59	0.570352	0.402	0.118	1.3016e-54
MORC4	8.61701e-80	0.569638	0.461	0.116	2.04275e-75
TMEM63B	9.6201e-110	0.567955	0.433	0.076	2.28054e-105
CYBA	1.22877e-112	0.567231	0.493	0.099	2.91293e-108
GSN	7.31126e-23	0.566749	0.904	0.76	1.73321e-18
HERC4	2.52361e-34	0.566656	0.848	0.578	5.98246e-30
PTX3	3.52795e-38	0.5653	0.13	0.018	8.36336e-34
RMDN2	1.90714e-99	0.565254	0.324	0.043	4.52108e-95
LYN	6.70954e-104	0.563802	0.4	0.066	1.59056e-99
MAFB	2.9974e-39	0.563332	0.528	0.246	7.10564e-35
SRPX2	8.43865e-106	0.562154	0.385	0.059	2.00047e-101
RNF217-AS1	1.04484e-53	0.56186	0.211	0.035	2.47689e-49
GABPB1	5.72509e-39	0.56104	0.507	0.229	1.35719e-34
FAM171B	2.97901e-81	0.560931	0.341	0.063	7.06203e-77
PTPRS	9.04858e-68	0.560877	0.639	0.248	2.14506e-63
GALNT5	3.59139e-252	0.560625	0.374	0.005	8.51376e-248
ESR1	3.85782e-84	0.560429	0.515	0.133	9.14534e-80
BTG1	1.09431e-45	0.560386	0.967	0.783	2.59416e-41
CD83	3.97816e-24	0.558839	0.228	0.079	9.43061e-20
CD248	9.71256e-112	0.557831	0.407	0.064	2.30246e-107
PDZRN4	0.259937	0.557467	0.202	0.181	1
SNX29	1.42036e-58	0.55724	0.674	0.298	3.36712e-54
MAGI2-AS3	9.00452e-80	0.556052	0.517	0.15	2.13461e-75
SAT1	1.04755e-35	0.555972	0.85	0.585	2.48333e-31
APCDD1L-DT	1.63142e-117	0.555338	0.274	0.021	3.86745e-113
LINC01602	3.55728e-108	0.554828	0.237	0.015	8.4329e-104
MRC1	1.45544e-52	0.554747	0.12	0.008	3.45026e-48
FAT4	5.59024e-61	0.553606	0.441	0.129	1.32522e-56
ICAM1	5.89594e-39	0.552859	0.439	0.172	1.39769e-34
LMO7	5.4655e-82	0.552668	0.291	0.043	1.29565e-77
FNIP1	1.53603e-42	0.552119	0.85	0.558	3.64132e-38
AC008691.1	2.91808e-136	0.551473	0.222	0.005	6.91759e-132
PTGFR	4.54849e-119	0.551418	0.311	0.029	1.07827e-114
ZNF385D	3.91024e-25	0.551025	0.715	0.474	9.26961e-21
SERPING1	3.75295e-44	0.549844	0.828	0.499	8.89675e-40
COL6A1	7.47803e-36	0.549632	0.909	0.727	1.77274e-31
ADGRG2	2.23182e-113	0.548662	0.293	0.027	5.29075e-109
NUCB2	2.4795e-78	0.548601	0.476	0.13	5.8779e-74
MTHFD1L	2.15059e-55	0.548362	0.491	0.17	5.09819e-51
CDH23	2.87104e-107	0.548305	0.376	0.056	6.80608e-103
IGFBP6	3.9771e-47	0.54816	0.511	0.209	9.42812e-43
ADSS	1.59496e-49	0.547351	0.537	0.221	3.78101e-45
STARD13-AS	1.55132e-51	0.546692	0.452	0.163	3.67756e-47
DYM	4.79191e-38	0.545975	0.739	0.412	1.13597e-33
COL14A1	4.71185e-05	0.545636	0.587	0.527	1
PSME4	2.76568e-25	0.543203	0.846	0.671	6.55632e-21
ANPEP	2.05222e-206	0.542788	0.352	0.01	4.865e-202
MT-ND4L	6.17671e-43	0.542589	0.991	0.916	1.46425e-38
ZNF804A	8.97123e-59	0.541989	0.111	0.005	2.12672e-54
NABP1	3.0194e-33	0.541091	0.717	0.418	7.15779e-29
APBB1IP	2.29912e-156	0.541007	0.3	0.014	5.45028e-152
AHCYL2	5.49589e-50	0.540898	0.496	0.19	1.30286e-45
SERPINF1	6.27918e-45	0.540369	0.452	0.178	1.48854e-40
LINC00571	2.25086e-79	0.540141	0.317	0.053	5.33589e-75
TES	9.88941e-51	0.539941	0.433	0.146	2.34438e-46
PLD3	2.11997e-84	0.538672	0.559	0.163	5.0256e-80
PHF19	1.8926e-53	0.538413	0.237	0.046	4.48659e-49
HTRA4	1.03784e-121	0.536779	0.193	0.004	2.4603e-117
ENOSF1	1.23515e-92	0.536603	0.515	0.124	2.92805e-88
MTHFD2L	1.89001e-40	0.5366	0.393	0.144	4.48046e-36
VIT	6.3307e-112	0.536194	0.422	0.067	1.50076e-107
RPS6KA3	1.99593e-26	0.535811	0.874	0.725	4.73155e-22
IFI6	2.73399e-73	0.535414	0.45	0.122	6.48119e-69
KDM4C	1.12204e-49	0.534121	0.717	0.361	2.65991e-45
LPCAT2	5.66375e-52	0.532535	0.28	0.064	1.34265e-47
KIAA1324L	1.17512e-53	0.532271	0.454	0.15	2.78574e-49
CGNL1	3.81828e-147	0.531849	0.348	0.027	9.05162e-143
KCTD9	1.466e-27	0.530815	0.559	0.322	3.47531e-23
RFX3-AS1	1.91727e-51	0.530301	0.45	0.155	4.54509e-47
ADAM32	3.05902e-60	0.529544	0.27	0.052	7.2517e-56
FAM114A1	1.56694e-96	0.528079	0.509	0.12	3.71459e-92
MYOC	2.71905e-31	0.527807	0.285	0.098	6.44578e-27
TYMP	5.43051e-65	0.527353	0.559	0.195	1.28736e-60
KCNIP1	1.15151e-85	0.52723	0.198	0.014	2.72978e-81
CD82	2.25974e-102	0.525032	0.404	0.071	5.35693e-98
TMX4	1.26298e-40	0.524313	0.4	0.148	2.99402e-36
SSC5D	6.70627e-154	0.523608	0.409	0.04	1.58979e-149
PALMD	1.80282e-86	0.522765	0.365	0.065	4.27377e-82
GMDS	5.89345e-28	0.521548	0.813	0.607	1.3971e-23
ANXA5	8.89394e-41	0.520545	0.896	0.645	2.1084e-36
ADGRV1	3.75259e-43	0.520448	0.291	0.081	8.89589e-39
IFNAR2	7.19248e-49	0.51895	0.407	0.137	1.70505e-44
SNX31	2.73638e-39	0.518695	0.302	0.092	6.48685e-35
EVL	9.43814e-34	0.516158	0.5	0.235	2.23741e-29
RARRES1	8.02883e-84	0.515414	0.246	0.027	1.90332e-79
AK1	7.26534e-53	0.515273	0.426	0.146	1.72232e-48
ASCC3	1.64452e-37	0.514777	0.657	0.342	3.89849e-33
KDM6B	9.60607e-29	0.513372	0.889	0.752	2.27721e-24
ACOT13	3.924e-98	0.513334	0.37	0.06	9.30224e-94
EPB41L1	7.6874e-64	0.5133	0.422	0.122	1.82238e-59
LINC00607	2.10093e-112	0.512724	0.228	0.012	4.98047e-108
MITF	2.31057e-41	0.511451	0.593	0.273	5.47743e-37
AF165147.1	1.53447e-32	0.511117	0.283	0.093	3.6376e-28
STAT1	1.07689e-63	0.51039	0.389	0.104	2.55288e-59
HIVEP3	1.00008e-36	0.509796	0.48	0.212	2.37079e-32
ZNF267	1.0648e-67	0.509216	0.454	0.13	2.52422e-63
CD81	4.45644e-40	0.508411	0.937	0.786	1.05644e-35
ABR	5.7349e-18	0.507937	0.604	0.418	1.35951e-13
STEAP2-AS1	9.02025e-115	0.50624	0.202	0.006	2.13834e-110
HECW2	2.14489e-77	0.505636	0.265	0.037	5.08467e-73
NOX4	1.67818e-100	0.50528	0.25	0.021	3.9783e-96
ANK1	5.87843e-08	0.504533	0.287	0.181	0.00139354
NDNF	2.04746e-137	0.504485	0.304	0.02	4.8537e-133
GBP2	7.82522e-30	0.504438	0.528	0.278	1.85505e-25
AC119674.1	9.97999e-13	0.503602	0.746	0.625	2.36586e-08
GALNT15	1.77594e-99	0.503587	0.28	0.03	4.21003e-95
LAMC1	1.25403e-22	0.503448	0.909	0.729	2.97279e-18
GPRC5D	1.55187e-191	0.503222	0.311	0.007	3.67885e-187
ERAP2	3.94491e-104	0.502683	0.428	0.077	9.35181e-100
SRFBP1	5.42465e-48	0.502419	0.572	0.242	1.28597e-43
LMAN1	6.27388e-61	0.502148	0.58	0.225	1.48729e-56
PLAC9	2.45483e-37	0.501932	0.776	0.477	5.81942e-33
RUBCNL	8.2166e-131	0.501895	0.298	0.021	1.94783e-126
FGL2	7.36397e-45	0.501104	0.35	0.109	1.7457e-40
GSE1	2.9255e-70	0.500754	0.496	0.145	6.93519e-66
NBPF14	4.61633e-86	0.500688	0.459	0.109	1.09435e-81
PRRC2B	1.2442e-22	-0.501133	0.537	0.711	2.94951e-18
MAP3K5	1.55841e-11	-0.501329	0.17	0.307	3.69436e-07
RPS27	2.80761e-29	-0.501775	0.915	0.949	6.65571e-25
NOLC1	4.36499e-22	-0.503889	0.378	0.569	1.03476e-17
CLASP2	3.79809e-11	-0.504172	0.352	0.476	9.00375e-07
KANK2	7.90116e-23	-0.50439	0.246	0.459	1.87305e-18
SERTAD1	3.341e-21	-0.505013	0.287	0.487	7.92018e-17
EIF3I	5.6197e-25	-0.505185	0.159	0.391	1.33221e-20
CTNNB1	6.39647e-18	-0.505292	0.541	0.686	1.51635e-13
ARHGAP17	1.92535e-14	-0.506	0.387	0.528	4.56424e-10
XRCC5	8.47194e-10	-0.506149	0.587	0.641	2.00836e-05
ERF	2.11186e-30	-0.507829	0.12	0.387	5.00637e-26
ZBTB38	5.1385e-18	-0.509333	0.491	0.643	1.21813e-13
MT1E	5.46782e-11	-0.509768	0.263	0.389	1.2962e-06
MAFK	6.98005e-33	-0.510713	0.113	0.393	1.65469e-28
PBX1	2.05126e-13	-0.51109	0.343	0.492	4.86272e-09
ACTG2	1.0143e-30	-0.512796	0.007	0.243	2.4045e-26
RBKS	3.44448e-18	-0.513026	0.202	0.4	8.16548e-14
TMEM184C	1.81716e-27	-0.51324	0.054	0.289	4.30776e-23
TMEM165	4.83944e-09	-0.515374	0.761	0.754	0.000114724
AEBP1	4.827e-28	-0.516079	0.302	0.559	1.14429e-23
EIF1	6.74683e-26	-0.516294	0.965	0.945	1.5994e-21
AL035401.1	2.40139e-09	-0.516455	0.046	0.145	5.69274e-05
TTC19	1.03336e-14	-0.517616	0.404	0.54	2.44968e-10
CHST8	1.07998e-22	-0.518532	0.033	0.228	2.5602e-18
RGL3	1.64311e-26	-0.519639	0.028	0.248	3.89515e-22
SLMAP	4.35823e-17	-0.520138	0.243	0.421	1.03316e-12
RALY	3.11178e-20	-0.520895	0.398	0.568	7.37679e-16
NACA	1.15644e-24	-0.52098	0.7	0.779	2.74146e-20
PPP4R3A	2.06308e-18	-0.521907	0.235	0.427	4.89073e-14
ATP9B	1.40856e-15	-0.522118	0.367	0.517	3.33913e-11
CRYAB	4.20397e-18	-0.522123	0.141	0.335	9.96594e-14
RAB21	6.55302e-18	-0.522883	0.752	0.812	1.55346e-13
HOOK3	1.82106e-15	-0.523138	0.661	0.703	4.317e-11
HIP1	2.761e-13	-0.525872	0.402	0.55	6.54524e-09
FAM177A1	1.0249e-20	-0.526878	0.291	0.484	2.42963e-16
ID4	7.08153e-10	-0.527102	0.248	0.364	1.67875e-05
RAB11A	1.53406e-18	-0.527695	0.424	0.582	3.63663e-14
MAP3K2	8.17905e-16	-0.528549	0.409	0.543	1.93892e-11
FAM241A	1.89582e-28	-0.528568	0.304	0.585	4.49424e-24
ANO6	4.15675e-21	-0.528581	0.776	0.878	9.854e-17
FILIP1	5.50571e-36	-0.528735	0.42	0.715	1.30518e-31
LCOR	1.55462e-17	-0.529621	0.207	0.391	3.68538e-13
CYSTM1	2.00936e-16	-0.52969	0.365	0.518	4.76339e-12
SRPK2	1.64216e-14	-0.530461	0.348	0.501	3.8929e-10
NFIL3	2.67885e-20	-0.531148	0.835	0.893	6.35048e-16
ZNF706	9.28246e-25	-0.531318	0.207	0.441	2.2005e-20
CASC15	1.21487e-11	-0.531971	0.174	0.308	2.87996e-07
AKT3	5.70647e-20	-0.532357	0.685	0.797	1.35278e-15
SPECC1L	3.1227e-18	-0.532858	0.189	0.378	7.40267e-14
GJC1	4.02016e-33	-0.53309	0.059	0.332	9.5302e-29
NUP98	1.07317e-20	-0.534401	0.746	0.805	2.54406e-16
NUDT4	5.82879e-14	-0.535815	0.493	0.597	1.38177e-09
PPARGC1A	3.08026e-11	-0.535887	0.148	0.288	7.30207e-07
DAB2IP	3.95626e-34	-0.536806	0.054	0.331	9.37872e-30
NMD3	4.0991e-14	-0.539077	0.4	0.566	9.71733e-10
RAPGEF5	7.62249e-27	-0.541964	0.022	0.245	1.80699e-22
BTF3	5.87852e-26	-0.542424	0.478	0.658	1.39356e-21
BCOR	6.06257e-32	-0.544724	0.083	0.35	1.43719e-27
ZFAND5	1.68447e-25	-0.545291	0.657	0.755	3.99319e-21
EHD2	7.76348e-36	-0.545373	0.083	0.372	1.84041e-31
RLIM	1.62614e-21	-0.545917	0.246	0.451	3.85493e-17
DEK	8.13712e-28	-0.547139	0.393	0.594	1.92899e-23
GPCPD1	6.15802e-14	-0.547421	0.528	0.622	1.45982e-09
RPL37A	1.91903e-28	-0.548073	0.928	0.956	4.54926e-24
YPEL5	8.35157e-27	-0.548299	0.207	0.444	1.97982e-22
SLC25A25	3.59487e-29	-0.548388	0.126	0.386	8.522e-25
ENAH	1.03115e-12	-0.550692	0.804	0.849	2.44443e-08
FOS	1.55956e-18	-0.551222	0.654	0.828	3.69709e-14
PARD3	1.12593e-24	-0.551729	0.828	0.913	2.66913e-20
PPP1R12C	8.82715e-36	-0.551962	0.07	0.356	2.09256e-31
SEPTIN9	5.96168e-18	-0.553608	0.583	0.729	1.41328e-13
CSNK1E	1.43017e-32	-0.5544	0.159	0.436	3.39036e-28
LDB3	1.48875e-34	-0.555117	0.03	0.303	3.52924e-30
CDC14B	4.03696e-13	-0.555213	0.178	0.327	9.57001e-09
MCU	5.21193e-10	-0.55585	0.293	0.41	1.23554e-05
LINC01197	7.3716e-31	-0.55589	0.011	0.251	1.74751e-26
HNRNPU	5.82788e-25	-0.556465	0.872	0.919	1.38156e-20
CHCHD10	8.28213e-35	-0.557472	0.089	0.375	1.96336e-30
XKR6	2.83365e-22	-0.557825	0.089	0.302	6.71745e-18
KIAA1958	5.29648e-17	-0.558048	0.128	0.304	1.25558e-12
RPL36A	6.3541e-26	-0.558888	0.622	0.751	1.5063e-21
ZNF718	2.61613e-18	-0.559428	0.159	0.35	6.2018e-14
THBD	8.34224e-21	-0.559462	0.12	0.334	1.97761e-16
ELMSAN1	2.69313e-21	-0.560383	0.211	0.422	6.38433e-17
FHL1	4.77266e-22	-0.561269	0.267	0.476	1.13141e-17
DTNA	3.86419e-24	-0.561441	0.072	0.296	9.16044e-20
CDK17	6.84183e-16	-0.563195	0.626	0.733	1.62192e-11
ITGB1	1.39802e-37	-0.563966	0.939	0.953	3.31415e-33
HSPA1A	1.43732e-26	-0.564273	0.654	0.851	3.40731e-22
RPL14	1.90436e-29	-0.564814	0.824	0.874	4.51448e-25
TPM4	1.26612e-20	-0.565242	0.489	0.647	3.00147e-16
PPP2CA	5.29732e-25	-0.567906	0.357	0.565	1.25578e-20
SMC5	6.89263e-24	-0.569517	0.687	0.833	1.63397e-19
IER5L	2.68492e-20	-0.570194	0.13	0.334	6.36488e-16
MECP2	6.18895e-25	-0.570269	0.257	0.482	1.46715e-20
PPIL4	1.53762e-24	-0.570519	0.261	0.476	3.64509e-20
CACNA1A	5.00176e-34	-0.571118	0.015	0.277	1.18572e-29
PPP2R2B	1.11542e-19	-0.571969	0.017	0.185	2.64421e-15
STK38	3.25052e-27	-0.57532	0.128	0.369	7.70569e-23
CAV2	2.89816e-32	-0.576901	0.15	0.423	6.87037e-28
EIF1B	4.41176e-26	-0.577544	0.207	0.441	1.04585e-21
TTLL7	8.68627e-34	-0.578625	0.061	0.337	2.05917e-29
PLCE1	4.62052e-22	-0.578635	0.187	0.402	1.09534e-17
ATP11A	5.03465e-12	-0.580145	0.239	0.367	1.19351e-07
ZCCHC2	1.26191e-18	-0.580309	0.243	0.429	2.99149e-14
PLEKHG1	4.10416e-07	-0.580853	0.041	0.12	0.00972933
PRDM16	8.66397e-37	-0.581094	0.046	0.338	2.05388e-32
ITGA1	6.51732e-18	-0.581582	0.296	0.489	1.545e-13
SYTL2	1.59852e-25	-0.582444	0.124	0.358	3.78946e-21
MAP2	1.43776e-32	-0.582654	0.028	0.288	3.40835e-28
ACVR1B	4.19564e-34	-0.582761	0.076	0.355	9.94619e-30
NRARP	1.29602e-36	-0.583466	0.02	0.299	3.07235e-32
PLCXD1	2.77514e-32	-0.583918	0.028	0.284	6.57876e-28
SNRK	6.03106e-25	-0.584515	0.143	0.374	1.42972e-20
DOCK9	4.85337e-08	-0.585653	0.385	0.472	0.00115054
CASP9	1.8645e-26	-0.585718	0.059	0.285	4.41999e-22
CCDC107	2.01201e-36	-0.586136	0.052	0.338	4.76968e-32
IPMK	1.35366e-17	-0.586347	0.196	0.378	3.20898e-13
RPL7	2.25087e-27	-0.587782	0.83	0.872	5.3359e-23
PPP2R5A	2.24011e-29	-0.588177	0.113	0.37	5.31041e-25
BTAF1	1.55144e-16	-0.588191	0.511	0.636	3.67784e-12
SSBP2	7.11151e-20	-0.590904	0.667	0.808	1.68586e-15
CAMTA1	4.58534e-25	-0.591693	0.55	0.705	1.087e-20
ARID2	9.4457e-19	-0.592716	0.439	0.623	2.2392e-14
SH3BGRL	1.4395e-26	-0.593159	0.291	0.51	3.41249e-22
USP9X	5.24665e-21	-0.595813	0.587	0.691	1.24377e-16
RPL38	6.82735e-33	-0.596297	0.678	0.818	1.61849e-28
PICALM	6.53401e-24	-0.597592	0.693	0.802	1.54895e-19
TUBB6	6.62222e-25	-0.59811	0.574	0.725	1.56986e-20
TBX18	2.00382e-11	-0.599193	0.313	0.43	4.75027e-07
SELENOK	8.78696e-23	-0.599995	0.18	0.394	2.08304e-18
TAF1	5.57415e-20	-0.600583	0.18	0.376	1.32141e-15
NR4A3	3.83193e-29	-0.601823	0.607	0.81	9.08397e-25
PBRM1	2.63208e-15	-0.602917	0.411	0.536	6.23962e-11
CD59	1.35973e-23	-0.603248	0.628	0.745	3.22338e-19
PAFAH1B1	1.22974e-29	-0.603567	0.543	0.725	2.91523e-25
MBNL2	1.03887e-20	-0.603923	0.3	0.498	2.46274e-16
CSNK1D	6.93534e-39	-0.605163	0.157	0.465	1.64409e-34
REV3L	1.59329e-12	-0.607513	0.796	0.83	3.77706e-08
ITPKB	2.78184e-22	-0.607566	0.117	0.33	6.59464e-18
NPC1	3.00316e-21	-0.607839	0.393	0.566	7.11929e-17
CKB	8.4498e-40	-0.608289	0.043	0.348	2.00311e-35
SNHG15	2.89941e-32	-0.608652	0.133	0.404	6.87335e-28
ATP1A2	7.45128e-44	-0.609564	0.017	0.338	1.7664e-39
MAPKAPK2	1.98811e-29	-0.610262	0.535	0.704	4.71301e-25
RAP1A	6.6193e-18	-0.610672	0.363	0.522	1.56917e-13
ZNF131	7.27903e-25	-0.610976	0.35	0.555	1.72557e-20
RASSF1	7.04718e-40	-0.611402	0.067	0.377	1.6706e-35
LONRF1	2.98378e-30	-0.614498	0.141	0.408	7.07335e-26
KDM5D	3.37414e-22	-0.61494	0.08	0.286	7.99874e-18
MYOM1	7.36237e-39	-0.615032	0.024	0.321	1.74532e-34
UQCRB	1.14027e-27	-0.615241	0.361	0.564	2.70312e-23
WSB1	1.5184e-34	-0.615297	0.617	0.795	3.59951e-30
IFI16	5.93139e-23	-0.616346	0.811	0.883	1.4061e-18
UBA6	1.86908e-27	-0.616592	0.198	0.446	4.43084e-23
PPIG	2.06598e-27	-0.616809	0.272	0.505	4.8976e-23
AC002066.1	2.46277e-16	-0.617105	0.065	0.229	5.83825e-12
CD36	9.30917e-21	-0.617619	0.048	0.234	2.20683e-16
INSR	1.34047e-23	-0.617802	0.241	0.462	3.17771e-19
LGALS1	2.65607e-33	-0.618293	0.676	0.825	6.29647e-29
CSF1R	1.49583e-20	-0.618318	0.07	0.26	3.54602e-16
ASXL1	6.27722e-22	-0.618379	0.628	0.766	1.48808e-17
GRID1	2.11238e-29	-0.618546	0.076	0.332	5.0076e-25
RPL9	2.15614e-29	-0.619069	0.865	0.898	5.11134e-25
ATP2B4	3.03377e-23	-0.619313	0.635	0.743	7.19186e-19
C1orf21	3.08076e-12	-0.620061	0.326	0.469	7.30326e-08
DGKD	1.18883e-19	-0.620152	0.38	0.545	2.81824e-15
AFF4	2.97825e-31	-0.620658	0.822	0.894	7.06025e-27
PMEPA1	7.58107e-30	-0.622173	0.511	0.696	1.79717e-25
NDUFA4	5.00653e-26	-0.627668	0.265	0.484	1.18685e-21
PTEN	1.61724e-24	-0.631098	0.443	0.643	3.83384e-20
BRD4	2.4032e-36	-0.633153	0.389	0.631	5.69702e-32
ECRG4	3.04046e-07	-0.633871	0.226	0.318	0.00720771
LARP4	3.5193e-21	-0.633914	0.38	0.559	8.34286e-17
KCNAB1	1.38784e-44	-0.63409	0.022	0.347	3.29001e-40
FAU	8.55709e-35	-0.63433	0.83	0.893	2.02854e-30
GUK1	5.09279e-20	-0.634902	0.235	0.418	1.2073e-15
SSTR2	4.24277e-26	-0.635222	0.033	0.252	1.00579e-21
SMCHD1	8.4588e-23	-0.639633	0.557	0.705	2.00524e-18
SELENOW	4.59492e-32	-0.640167	0.148	0.415	1.08927e-27
SLC25A6	6.82116e-34	-0.640314	0.335	0.576	1.61702e-29
EOGT	1.08366e-25	-0.641228	0.196	0.433	2.56892e-21
PFN1	1.1898e-28	-0.641948	0.296	0.52	2.82055e-24
ADCY5	2.5518e-38	-0.643213	0.024	0.316	6.0493e-34
AOC3	1.16296e-48	-0.644039	0.03	0.378	2.75692e-44
RNF122	1.30613e-30	-0.644491	0.067	0.323	3.09632e-26
KLHL15	1.38824e-25	-0.645551	0.27	0.493	3.29096e-21
CACNA2D3	6.23834e-28	-0.646667	0.065	0.307	1.47886e-23
KCNE4	1.85129e-19	-0.646945	0.091	0.284	4.38868e-15
ATXN7	2.91039e-22	-0.647191	0.509	0.654	6.89936e-18
HS6ST3	5.30958e-09	-0.648542	0.048	0.145	0.000125869
ANKRD12	3.32771e-28	-0.649612	0.85	0.93	7.88867e-24
NRP1	3.34419e-11	-0.649821	0.57	0.661	7.92775e-07
CNOT2	2.87921e-15	-0.651257	0.457	0.583	6.82545e-11
MAP3K20	4.33311e-26	-0.651616	0.715	0.814	1.02721e-21
STK24	4.75871e-23	-0.65196	0.637	0.725	1.1281e-18
VDAC1	6.57663e-31	-0.652507	0.213	0.473	1.55906e-26
CARMN	1.08291e-28	-0.652852	0.022	0.253	2.56716e-24
LRRC32	8.83952e-48	-0.653078	0.037	0.384	2.0955e-43
COX7C	2.72998e-35	-0.653446	0.309	0.565	6.4717e-31
BHLHE40	7.60445e-30	-0.653931	0.293	0.539	1.80271e-25
C9orf72	3.22282e-31	-0.654205	0.139	0.407	7.64002e-27
TRAK1	2.46023e-23	-0.654425	0.291	0.501	5.83221e-19
IRF2BP2	1.87137e-29	-0.655892	0.3	0.541	4.43626e-25
ZFP36	1.03474e-16	-0.656774	0.648	0.767	2.45296e-12
PELI2	1.62976e-17	-0.657676	0.359	0.531	3.86351e-13
VPS45	4.68341e-19	-0.659233	0.102	0.287	1.11025e-14
ARIH1	6.52048e-25	-0.659752	0.939	0.959	1.54575e-20
IL6	1.70564e-20	-0.660621	0.407	0.644	4.0434e-16
GRB10	6.0917e-29	-0.661385	0.215	0.497	1.4441e-24
ISYNA1	1.09192e-50	-0.663444	0.028	0.386	2.5885e-46
KAT6A	3.94116e-33	-0.664875	0.491	0.713	9.34292e-29
SOCS3	9.5254e-30	-0.664921	0.507	0.724	2.25809e-25
BRAF	6.30156e-21	-0.670024	0.883	0.912	1.49385e-16
YWHAZ	4.21221e-38	-0.670838	0.702	0.83	9.98546e-34
BCAM	4.59402e-51	-0.672289	0.013	0.371	1.08906e-46
CCL8	2.0806e-16	-0.673653	0.02	0.164	4.93227e-12
ADAMTS9-AS1	1.19484e-35	-0.676618	0.024	0.301	2.83248e-31
NEXN	1.09273e-39	-0.677199	0.057	0.363	2.59043e-35
SLC38A11	5.50846e-31	-0.681116	0.009	0.248	1.30584e-26
CRIP2	3.80647e-41	-0.682347	0.098	0.416	9.02361e-37
TEAD3	1.71244e-42	-0.683073	0.076	0.402	4.05952e-38
SEPHS2	1.08217e-32	-0.684496	0.067	0.335	2.56539e-28
CSRNP1	1.06441e-40	-0.686183	0.298	0.58	2.5233e-36
COL4A1	4.82704e-26	-0.689398	0.917	0.963	1.1443e-21
NCOA1	6.52026e-38	-0.690182	0.691	0.865	1.54569e-33
SRSF3	1.82119e-42	-0.69201	0.38	0.657	4.31732e-38
CSNK1A1	9.62685e-40	-0.692369	0.904	0.929	2.28214e-35
RGS16	2.04748e-18	-0.695025	0.265	0.466	4.85375e-14
KLF10	7.27975e-41	-0.695191	0.143	0.464	1.72574e-36
MPPED2	9.56173e-33	-0.695633	0.037	0.301	2.2667e-28
SKAP2	1.13568e-29	-0.695861	0.059	0.307	2.69224e-25
CDC27	3.79769e-14	-0.696651	0.511	0.637	9.0028e-10
IGFBP5	2.2419e-32	-0.69684	0.811	0.95	5.31464e-28
MTHFD2	3.24319e-38	-0.697322	0.283	0.56	7.6883e-34
SH3PXD2A	2.63037e-27	-0.697546	0.576	0.733	6.23556e-23
DNTTIP2	7.76928e-38	-0.698453	0.237	0.522	1.84179e-33
GALNT18	3.03091e-21	-0.699562	0.185	0.394	7.18507e-17
SMURF1	1.84282e-26	-0.700994	0.38	0.595	4.3686e-22
YTHDC1	8.2193e-34	-0.702113	0.478	0.665	1.94847e-29
FADS3	1.53657e-38	-0.706064	0.146	0.456	3.64259e-34
CCNT1	5.90802e-35	-0.707169	0.193	0.474	1.40056e-30
MYC	7.29365e-27	-0.708238	0.493	0.695	1.72903e-22
MICAL2	1.50404e-33	-0.710249	0.163	0.445	3.56548e-29
JUND	1.13936e-40	-0.710983	0.624	0.79	2.70097e-36
C20orf194	7.65823e-30	-0.712119	0.141	0.404	1.81546e-25
RAB6A	2.99527e-22	-0.713318	0.235	0.443	7.10058e-18
FARP1	1.58894e-29	-0.713434	0.287	0.54	3.76675e-25
RPL5	7.30852e-42	-0.71371	0.798	0.881	1.73256e-37
AC012409.2	2.08543e-36	-0.71455	0.026	0.306	4.94371e-32
FLT1	5.91853e-12	-0.715082	0.046	0.167	1.40305e-07
NID1	1.29049e-32	-0.715921	0.17	0.453	3.05923e-28
SNTB1	1.53488e-22	-0.716242	0.217	0.433	3.63859e-18
SLC9B2	1.69258e-29	-0.716916	0.274	0.529	4.01244e-25
TSC22D1	5.98153e-27	-0.718141	0.289	0.518	1.41798e-22
RPS7	9.27764e-43	-0.718416	0.652	0.797	2.19936e-38
CRIP1	1.90506e-27	-0.719473	0.598	0.75	4.51613e-23
ZHX2	2.14279e-14	-0.722389	0.83	0.854	5.0797e-10
MIR22HG	2.31387e-35	-0.72886	0.348	0.591	5.48526e-31
MGLL	3.30596e-46	-0.730407	0.167	0.525	7.83712e-42
EMP2	4.31129e-38	-0.731584	0.372	0.641	1.02203e-33
RBPMS	1.42763e-31	-0.732096	0.613	0.83	3.38433e-27
KIAA0232	4.2525e-34	-0.732967	0.328	0.589	1.0081e-29
SIK3	7.90332e-38	-0.733024	0.941	0.984	1.87356e-33
KLF11	1.05068e-51	-0.734945	0.028	0.391	2.49073e-47
TBX2	1.38997e-51	-0.735067	0.013	0.373	3.29506e-47
C1QTNF1	5.76067e-35	-0.738131	0.33	0.584	1.36562e-30
HSPA1B	9.88494e-32	-0.742222	0.422	0.697	2.34332e-27
FHL5	2.61345e-45	-0.747293	0.022	0.352	6.19545e-41
ZEB1	6.6818e-27	-0.754367	0.637	0.786	1.58399e-22
CDH13	3.77598e-27	-0.754424	0.15	0.405	8.95133e-23
EPN2	2.43023e-35	-0.754425	0.339	0.596	5.7611e-31
LRRC8B	2.45722e-30	-0.754665	0.25	0.509	5.82509e-26
HIPK1	5.33619e-29	-0.754759	0.133	0.387	1.265e-24
RERGL	6.60319e-40	-0.757943	0.011	0.305	1.56535e-35
TRPC6	4.5622e-31	-0.759806	0.03	0.279	1.08152e-26
PDGFA	4.71025e-50	-0.759877	0.072	0.433	1.11661e-45
HSPB1	7.48003e-35	-0.762197	0.591	0.769	1.77322e-30
ARID5A	1.5172e-48	-0.7622	0.2	0.543	3.59668e-44
PDS5B	9.08317e-31	-0.763582	0.291	0.541	2.15326e-26
NDUFS2	1.86041e-45	-0.766166	0.07	0.408	4.41028e-41
UBA2	4.67812e-47	-0.767356	0.433	0.716	1.10899e-42
HNRNPM	2.86265e-55	-0.767445	0.559	0.792	6.7862e-51
BCAS2	2.30622e-41	-0.771211	0.067	0.385	5.46713e-37
EFHD1	1.43925e-51	-0.771296	0.08	0.452	3.41189e-47
CNN3	1.33762e-47	-0.775382	0.185	0.529	3.17096e-43
SCLT1	5.9721e-15	-0.778712	0.489	0.604	1.41575e-10
HSPD1	1.06908e-53	-0.780343	0.62	0.852	2.53437e-49
JMY	2.13751e-20	-0.783924	0.307	0.487	5.06719e-16
MAFF	9.14727e-51	-0.784698	0.391	0.693	2.16845e-46
ROCK1	3.54903e-38	-0.787384	0.489	0.685	8.41334e-34
ZFYVE16	1.40783e-31	-0.790168	0.552	0.721	3.33739e-27
TGFBI	8.07665e-44	-0.791538	0.117	0.45	1.91465e-39
NSRP1	3.39322e-22	-0.793141	0.348	0.531	8.04396e-18
PPP1R14A	4.0757e-56	-0.79326	0.013	0.396	9.66185e-52
PTN	2.881e-36	-0.794221	0.067	0.356	6.8297e-32
PTMA	2.53391e-46	-0.799031	0.943	0.972	6.00689e-42
RNF180	4.83464e-41	-0.799153	0.072	0.388	1.1461e-36
CDK11B	1.48239e-22	-0.799729	0.054	0.254	3.51417e-18
SESN1	4.83352e-26	-0.801581	0.33	0.545	1.14584e-21
CDH6	2.18556e-53	-0.80201	0.017	0.387	5.18109e-49
BCL6	1.25246e-27	-0.802744	0.72	0.836	2.96909e-23
CTNNA1	6.14434e-55	-0.803652	0.846	0.939	1.45658e-50
HSPE1	8.67877e-45	-0.804418	0.293	0.596	2.05739e-40
COL27A1	5.75566e-46	-0.804817	0.185	0.532	1.36444e-41
OSBPL6	2.57057e-29	-0.805628	0.148	0.407	6.09379e-25
SOX6	1.86832e-26	-0.806082	0.398	0.621	4.42904e-22
KLF2	2.82994e-28	-0.806418	0.213	0.462	6.70866e-24
CRTC3	2.2837e-47	-0.8077	0.226	0.562	5.41374e-43
BCL2	1.49134e-18	-0.812545	0.172	0.361	3.53537e-14
NFASC	1.80225e-62	-0.813169	0.024	0.441	4.27242e-58
MT1X	5.2616e-31	-0.816768	0.128	0.39	1.24731e-26
POLA1	1.01496e-22	-0.817602	0.207	0.417	2.40607e-18
TM4SF1	1.70017e-34	-0.818021	0.1	0.396	4.03043e-30
MAT2A	1.38715e-34	-0.818516	0.759	0.869	3.28838e-30
ANO1	3.30954e-58	-0.823356	0.035	0.431	7.8456e-54
TNS1	2.3045e-59	-0.823834	0.441	0.749	5.46304e-55
KLHL23	1.7996e-51	-0.824948	0.054	0.419	4.26614e-47
HNRNPUL1	1.17208e-33	-0.825067	0.28	0.53	2.77853e-29
CLCN3	2.49377e-20	-0.826009	0.172	0.365	5.91174e-16
ADRA1A	8.92422e-39	-0.827792	0.024	0.318	2.11558e-34
PARM1	7.27581e-41	-0.828711	0.128	0.456	1.7248e-36
PDE5A	1.52583e-47	-0.832775	0.111	0.467	3.61713e-43
CDC42EP4	2.82283e-57	-0.834551	0.124	0.523	6.69179e-53
MGST3	9.99402e-47	-0.836774	0.252	0.568	2.36918e-42
TJP1	2.19023e-44	-0.837096	0.598	0.798	5.19216e-40
PKIG	1.4149e-34	-0.837359	0.159	0.439	3.35416e-30
TLN1	3.91067e-56	-0.840101	0.424	0.717	9.27062e-52
ACTN4	2.7103e-57	-0.84076	0.585	0.804	6.42504e-53
CNN1	5.49957e-58	-0.842431	0.007	0.397	1.30373e-53
AFF3	3.66995e-32	-0.84265	0.139	0.418	8.69998e-28
RALGPS2	3.14526e-19	-0.846281	0.161	0.35	7.45615e-15
BTBD9	1.78732e-15	-0.848563	0.598	0.689	4.23702e-11
TINAGL1	1.41683e-72	-0.850679	0.007	0.463	3.35873e-68
CTH	1.26096e-28	-0.851433	0.061	0.301	2.98923e-24
SEMA6A	4.28625e-25	-0.853179	0.05	0.267	1.0161e-20
FKBP5	1.82775e-38	-0.858237	0.285	0.581	4.33286e-34
STAT3	3.52363e-58	-0.859765	0.854	0.943	8.35312e-54
MT2A	4.09026e-24	-0.862756	0.863	0.918	9.69636e-20
VPS13D	5.46333e-42	-0.862769	0.289	0.58	1.29514e-37
FOSL2	1.0425e-62	-0.863236	0.548	0.809	2.47136e-58
KCNMA1	6.9081e-27	-0.863514	0.207	0.448	1.63764e-22
ADGRF5	7.3795e-29	-0.863585	0.037	0.275	1.74938e-24
SSBP3	4.73063e-38	-0.863862	0.361	0.609	1.12144e-33
ITIH5	1.20163e-65	-0.865349	0.291	0.699	2.84858e-61
VAPA	2.01551e-52	-0.86581	0.474	0.755	4.77797e-48
ITGA7	1.02668e-66	-0.868589	0.054	0.488	2.43384e-62
NET1	2.04286e-41	-0.870146	0.093	0.41	4.8428e-37
ZNF460	2.14315e-49	-0.871087	0.085	0.438	5.08055e-45
DNAJB9	3.11663e-40	-0.871368	0.2	0.498	7.38827e-36
HIPK3	2.72543e-55	-0.872529	0.463	0.796	6.4609e-51
MRVI1	7.51231e-67	-0.87444	0.013	0.447	1.78087e-62
CALM2	1.17557e-63	-0.876146	0.737	0.883	2.78681e-59
ERBB4	6.17053e-23	-0.877465	0.207	0.436	1.46279e-18
ECE1	3.13264e-46	-0.878592	0.4	0.673	7.42624e-42
PTPRK	2.44988e-50	-0.879246	0.504	0.819	5.80769e-46
NR4A2	3.30246e-44	-0.879737	0.439	0.712	7.82881e-40
CNRIP1	7.02409e-48	-0.880972	0.085	0.435	1.66513e-43
SH3RF3	2.26218e-35	-0.881973	0.211	0.493	5.36272e-31
PPP1CB	2.56033e-50	-0.898109	0.443	0.7	6.06952e-46
FABP4	9.08151e-55	-0.903346	0.037	0.42	2.15286e-50
ALPK3	2.11864e-46	-0.906113	0.087	0.432	5.02245e-42
LDLR	5.75853e-46	-0.90813	0.18	0.528	1.36512e-41
HEYL	6.82975e-65	-0.909199	0.015	0.441	1.61906e-60
HES1	1.85586e-34	-0.912558	0.289	0.604	4.3995e-30
DGKH	8.03816e-51	-0.915903	0.493	0.768	1.90553e-46
ACTB	1.56506e-36	-0.92415	0.898	0.928	3.71012e-32
RHOQ	2.94031e-50	-0.924667	0.607	0.826	6.9703e-46
SOD3	2.19767e-61	-0.928149	0.133	0.544	5.20979e-57
LAMA3	9.50935e-54	-0.92974	0.041	0.42	2.25429e-49
KALRN	1.54384e-45	-0.934479	0.389	0.689	3.65982e-41
COL4A2	4.3901e-46	-0.935446	0.92	0.971	1.04072e-41
MYH9	2.14362e-66	-0.940828	0.548	0.824	5.08166e-62
MYO1D	4.41716e-55	-0.944495	0.37	0.732	1.04713e-50
AGTPBP1	2.83023e-30	-0.961382	0.078	0.335	6.70934e-26
CLSTN2	3.46979e-09	-0.96142	0.191	0.304	8.22549e-05
EPAS1	1.38445e-74	-0.963119	0.702	0.939	3.28197e-70
MIR29B2CHG	5.04436e-61	-0.963736	0.096	0.5	1.19582e-56
BTG2	4.93562e-50	-0.966188	0.587	0.827	1.17004e-45
ARHGAP29	1.19597e-64	-0.967136	0.13	0.552	2.83517e-60
CSRP1	7.93215e-58	-0.968092	0.148	0.532	1.8804e-53
PLCB4	1.58549e-58	-0.968883	0.128	0.546	3.75857e-54
SUSD6	7.03911e-58	-0.972669	0.3	0.665	1.66869e-53
TTTY14	1.80802e-11	-0.974967	0.411	0.52	4.28609e-07
PELI1	7.97424e-37	-0.982687	0.363	0.627	1.89037e-32
ZNRD1	4.08524e-22	-0.985456	0.046	0.238	9.68447e-18
HS3ST2	1.8849e-27	-0.986932	0.091	0.348	4.46834e-23
SEPTIN7	3.44035e-76	-0.995131	0.522	0.822	8.1557e-72
TRIM33	5.66384e-47	-0.99753	0.202	0.536	1.34267e-42
DAAM2	5.99335e-62	-0.999366	0.061	0.478	1.42078e-57
B3GALNT2	3.01647e-46	-1.00472	0.135	0.481	7.15084e-42
FRAS1	4.27242e-25	-1.00508	0.033	0.246	1.01282e-20
CASQ2	1.54374e-63	-1.00566	0.004	0.421	3.6596e-59
PPP1R15A	1.18334e-50	-1.00573	0.65	0.818	2.80523e-46
ELF2	5.62774e-68	-1.00627	0.807	0.943	1.33411e-63
USP36	4.59049e-45	-1.00639	0.424	0.698	1.08822e-40
UBE2W	1.18487e-57	-1.00714	0.167	0.552	2.80886e-53
AVPR1A	9.73115e-30	-1.00725	0.043	0.294	2.30687e-25
PCNX4	3.20969e-26	-1.01072	0.396	0.59	7.60888e-22
C11orf96	2.1974e-33	-1.02238	0.924	0.964	5.20917e-29
EGFLAM	5.31877e-52	-1.02632	0.035	0.399	1.26087e-47
ARHGAP10	1.13035e-74	-1.02796	0.554	0.873	2.67961e-70
IL1RAPL1	4.96725e-28	-1.03015	0.07	0.316	1.17754e-23
NGF	1.16913e-41	-1.03177	0.111	0.442	2.77155e-37
LITAF	1.18084e-65	-1.03433	0.422	0.76	2.79931e-61
NXN	1.58173e-39	-1.03597	0.18	0.488	3.74966e-35
MCTP1	3.75022e-08	-1.04068	0.115	0.223	0.000889027
FRMD3	1.79157e-41	-1.05567	0.107	0.428	4.24709e-37
MACROD2	2.78071e-20	-1.06138	0.128	0.326	6.59196e-16
ETS2	2.35851e-77	-1.06824	0.443	0.805	5.59108e-73
CHD1	4.35322e-77	-1.07209	0.854	0.963	1.03197e-72
JUN	3.54707e-41	-1.0733	0.641	0.866	8.40869e-37
STOM	2.10431e-74	-1.0739	0.333	0.719	4.98848e-70
PITPNC1	3.93024e-29	-1.07636	0.476	0.686	9.31702e-25
ZBTB16	5.52822e-77	-1.07829	0.198	0.653	1.31052e-72
CCL2	7.27948e-39	-1.08374	0.485	0.797	1.72567e-34
KMT2E	2.88017e-64	-1.08442	0.428	0.79	6.82773e-60
NCAPG2	2.25058e-15	-1.08672	0.07	0.22	5.33522e-11
MTUS1	7.00813e-56	-1.09178	0.38	0.72	1.66135e-51
SLC22A3	3.11191e-60	-1.09272	0.041	0.456	7.37709e-56
FRY	9.10424e-82	-1.09291	0.341	0.792	2.15825e-77
APBB2	1.92047e-57	-1.09377	0.437	0.738	4.55267e-53
NR2F2	2.40241e-67	-1.0947	0.076	0.516	5.69516e-63
TACC2	1.76386e-75	-1.09659	0.248	0.682	4.18141e-71
CEBPD	1.8259e-77	-1.12206	0.735	0.931	4.32849e-73
LGR5	2.73461e-32	-1.12422	0.013	0.263	6.48266e-28
PDK4	2.97697e-21	-1.12485	0.404	0.625	7.0572e-17
COL25A1	1.18557e-18	-1.1249	0.065	0.241	2.81051e-14
MYOCD	6.06055e-57	-1.13303	0.022	0.414	1.43671e-52
PALLD	5.86547e-64	-1.13354	0.483	0.801	1.39047e-59
MEF2C	8.70074e-72	-1.13627	0.111	0.565	2.0626e-67
RANBP2	2.28796e-43	-1.13636	0.535	0.737	5.42384e-39
ATP10A	7.16921e-58	-1.1392	0.102	0.507	1.69953e-53
MFGE8	1.90311e-88	-1.14567	0.239	0.702	4.51151e-84
NHS	2.38732e-36	-1.14615	0.324	0.58	5.65937e-32
MAML3	6.43881e-46	-1.14716	0.183	0.519	1.52639e-41
YBX3	5.13807e-94	-1.14789	0.804	0.96	1.21803e-89
EBF2	1.16727e-59	-1.15176	0.307	0.689	2.76714e-55
MXI1	1.26293e-64	-1.15236	0.085	0.51	2.9939e-60
NR4A1	7.82636e-83	-1.16154	0.515	0.87	1.85532e-78
ABCC9	7.90043e-19	-1.16993	0.135	0.328	1.87288e-14
TANC1	1.03272e-60	-1.17264	0.241	0.618	2.44816e-56
PDGFRB	1.46056e-78	-1.17312	0.224	0.677	3.4624e-74
CTBP2	4.69144e-83	-1.17515	0.465	0.833	1.11215e-78
WDR45B	1.48193e-57	-1.17643	0.124	0.51	3.51306e-53
MYL6	2.66687e-66	-1.18172	0.724	0.871	6.32208e-62
MIDN	1.5008e-83	-1.18378	0.413	0.795	3.5578e-79
SYNPO2	3.29445e-75	-1.18893	0.311	0.751	7.80982e-71
SORBS1	3.15428e-64	-1.18928	0.537	0.811	7.47753e-60
PLN	1.18534e-66	-1.19171	0.022	0.456	2.80996e-62
FCHSD2	4.85198e-67	-1.19559	0.3	0.685	1.15021e-62
FOXK2	2.39587e-72	-1.19708	0.335	0.719	5.67965e-68
AC005261.1	7.48671e-56	-1.2074	0.261	0.609	1.7748e-51
DGKB	4.73894e-53	-1.21741	0.035	0.407	1.12341e-48
PAWR	1.10802e-70	-1.22401	0.133	0.589	2.62666e-66
GUCY1A1	1.7104e-92	-1.22454	0.035	0.573	4.05469e-88
SERINC5	2.24872e-53	-1.23106	0.339	0.666	5.33082e-49
ATF3	8.94286e-77	-1.23448	0.526	0.863	2.11999e-72
KIAA0040	3.732e-88	-1.23584	0.141	0.662	8.84707e-84
CDKN1A	6.07368e-85	-1.23955	0.678	0.908	1.43983e-80
GJA4	4.25827e-71	-1.24559	0.017	0.473	1.00946e-66
PIP5K1B	1.88646e-67	-1.2475	0.02	0.458	4.47205e-63
RASAL2	2.37882e-65	-1.25025	0.663	0.909	5.63922e-61
MRTFA	2.72699e-68	-1.25087	0.798	0.927	6.4646e-64
MT1M	5.99594e-68	-1.25172	0.072	0.506	1.4214e-63
ANKRD13C	1.61035e-25	-1.25317	0.222	0.433	3.8175e-21
BNIP3L	1.60293e-69	-1.2631	0.237	0.65	3.79991e-65
ELOC	2.27824e-56	-1.26861	0.243	0.6	5.4008e-52
CSRP2	1.4589e-79	-1.27175	0.1	0.586	3.45847e-75
RRAD	1.08362e-31	-1.27321	0.115	0.386	2.56883e-27
ARL5B	6.88196e-89	-1.27325	0.274	0.728	1.63144e-84
MFHAS1	1.89197e-65	-1.27427	0.422	0.738	4.48511e-61
BACH2	2.3897e-38	-1.28367	0.465	0.71	5.66502e-34
DNAJC27	1.49277e-57	-1.28415	0.041	0.437	3.53876e-53
SYNM	8.09282e-72	-1.29108	0.104	0.551	1.91848e-67
ARHGEF7	3.47894e-88	-1.29126	0.248	0.718	8.24718e-84
MAP1B	1.26995e-110	-1.30237	0.283	0.863	3.01054e-106
FLNA	1.03305e-86	-1.30547	0.561	0.839	2.44896e-82
KCTD20	2.89899e-77	-1.31109	0.17	0.627	6.87234e-73
AKAP6	4.11535e-66	-1.31522	0.05	0.485	9.75584e-62
PPP1R12B	3.98963e-84	-1.3169	0.224	0.682	9.45781e-80
PPP1R12A	3.15665e-109	-1.31847	0.578	0.891	7.48316e-105
THBS1	3.9363e-63	-1.32114	0.174	0.619	9.3314e-59
ANGPT2	2.77308e-62	-1.32436	0.05	0.471	6.57386e-58
ADAMTS1	1.07434e-86	-1.33299	0.617	0.917	2.54683e-82
UTRN	6.22472e-119	-1.33372	0.761	0.965	1.47563e-114
PDLIM3	9.21214e-81	-1.33851	0.176	0.668	2.18383e-76
COL18A1	1.87344e-118	-1.3392	0.265	0.805	4.44119e-114
ITGA8	5.03274e-75	-1.34025	0.039	0.508	1.19306e-70
LMOD1	5.34224e-102	-1.35196	0.039	0.611	1.26643e-97
VPS37B	2.54912e-67	-1.35424	0.215	0.619	6.04294e-63
MSRB3	3.58075e-102	-1.35573	0.222	0.746	8.48852e-98
NCALD	2.10897e-86	-1.36403	0.104	0.621	4.99953e-82
CH25H	6.37289e-41	-1.37102	0.022	0.328	1.51076e-36
ARHGAP6	2.30247e-96	-1.3777	0.322	0.82	5.45824e-92
NCKAP5	4.32846e-48	-1.38277	0.159	0.508	1.02611e-43
LRRFIP1	4.59572e-109	-1.39599	0.811	0.958	1.08946e-104
MPRIP	3.88648e-130	-1.4012	0.361	0.872	9.21329e-126
A2M	2.18583e-123	-1.40821	0.072	0.716	5.18172e-119
RNF152	1.31981e-78	-1.4089	0.18	0.648	3.12874e-74
BTBD7	8.65018e-67	-1.40964	0.561	0.839	2.05061e-62
ALG13	2.24062e-17	-1.41049	0.407	0.532	5.31163e-13
FILIP1L	1.05509e-85	-1.41763	0.611	0.898	2.50119e-81
BMPR2	1.51675e-81	-1.42008	0.587	0.883	3.5956e-77
JUNB	9.04251e-124	-1.42303	0.852	0.985	2.14362e-119
AL139260.1	5.31703e-23	-1.42825	0.32	0.494	1.26046e-18
CLMN	2.04757e-119	-1.42848	0.074	0.698	4.85398e-115
ETV6	3.93162e-89	-1.43143	0.415	0.808	9.32029e-85
MUSTN1	5.10988e-88	-1.44218	0.03	0.551	1.21135e-83
SYNE2	2.4503e-116	-1.44423	0.307	0.826	5.80867e-112
NTRK3	2.73124e-86	-1.45114	0.024	0.539	6.47467e-82
PLEKHO1	9.57679e-99	-1.45263	0.05	0.604	2.27027e-94
ARHGAP26	1.67763e-72	-1.45881	0.641	0.865	3.97699e-68
SLC8A1	1.28647e-45	-1.45969	0.217	0.541	3.04971e-41
KLF9	4.15149e-129	-1.46291	0.502	0.919	9.84152e-125
RNF150	2.11525e-46	-1.46774	0.046	0.388	5.01441e-42
ROCK2	6.71084e-112	-1.47247	0.507	0.885	1.59087e-107
ZNF10	1.17782e-63	-1.47304	0.207	0.596	2.79214e-59
DSTN	3.37438e-68	-1.47813	0.73	0.88	7.99929e-64
LPP	5.4222e-150	-1.4865	0.963	0.997	1.28539e-145
PRMT9	1.54957e-76	-1.49013	0.065	0.539	3.67341e-72
PLCL1	1.57189e-64	-1.50636	0.283	0.676	3.72632e-60
HES4	7.28457e-115	-1.52112	0.072	0.677	1.72688e-110
GUCY1A2	8.78953e-84	-1.52619	0.172	0.66	2.08365e-79
LCLAT1	3.54e-61	-1.53179	0.185	0.588	8.39193e-57
LBH	2.0873e-82	-1.53312	0.296	0.713	4.94816e-78
PDE3A	2.48818e-88	-1.53662	0.511	0.895	5.89847e-84
INPP4B	9.61677e-90	-1.5419	0.187	0.711	2.27975e-85
SRL	5.81583e-66	-1.54294	0.043	0.478	1.3787e-61
TACC1	1.78626e-89	-1.55081	0.6	0.874	4.2345e-85
NR2F2-AS1	2.06225e-90	-1.56576	0.124	0.646	4.88878e-86
TBC1D1	2.53895e-103	-1.56662	0.333	0.801	6.01883e-99
OPA3	5.04132e-70	-1.57091	0.139	0.574	1.1951e-65
ADCY3	2.47045e-103	-1.57293	0.102	0.663	5.85645e-99
CMSS1	1.24009e-12	-1.57338	0.761	0.818	2.93976e-08
ACTN1	1.61498e-134	-1.5847	0.072	0.736	3.82846e-130
AXL	3.86397e-105	-1.58605	0.548	0.88	9.15992e-101
CCDC3	1.67545e-107	-1.60109	0.061	0.648	3.97181e-103
CREM	1.77937e-71	-1.60799	0.424	0.739	4.21817e-67
SLC2A3	9.74418e-94	-1.61748	0.317	0.794	2.30996e-89
EIF4A3	1.14199e-79	-1.63464	0.359	0.75	2.7072e-75
RHOB	4.10457e-82	-1.65294	0.265	0.696	9.7303e-78
AC025280.3	5.51847e-110	-1.66057	0.091	0.686	1.30821e-105
IQCJ-SCHIP1	1.51962e-97	-1.67865	0.254	0.748	3.60241e-93
DMD	1.75122e-121	-1.71915	0.311	0.862	4.15144e-117
RGS5	1.27404e-69	-1.72291	0.052	0.509	3.02024e-65
NOTCH3	2.45817e-162	-1.74558	0.072	0.802	5.82734e-158
NBEA	1.16325e-08	-1.74739	0.285	0.385	0.00027576
BANP	2.63672e-23	-1.74936	0.302	0.498	6.2506e-19
CALD1	2.87925e-145	-1.75423	0.872	0.975	6.82555e-141
MCAM	4.01378e-135	-1.78584	0.041	0.719	9.51507e-131
ADIRF	5.38392e-120	-1.78963	0.343	0.821	1.27631e-115
TMEM131L	1.76123e-82	-1.82106	0.152	0.627	4.17517e-78
TPM1	2.78318e-137	-1.83408	0.115	0.766	6.5978e-133
USP37	9.39464e-124	-1.83505	0.235	0.783	2.22709e-119
FRMD4A	2.68459e-97	-1.84366	0.3	0.769	6.36408e-93
MYLK	2.8608e-134	-1.84886	0.048	0.722	6.78181e-130
MT1A	1.87434e-112	-1.85714	0.033	0.638	4.4433e-108
NBEAL1	1.07056e-135	-1.86219	0.552	0.92	2.53788e-131
EDNRA	1.83773e-123	-1.88237	0.104	0.725	4.35651e-119
ADAMTS9-AS2	8.45696e-115	-1.89219	0.587	0.935	2.00481e-110
NTRK2	1.94633e-130	-1.9447	0.367	0.871	4.61396e-126
APOLD1	3.11492e-113	-1.97558	0.146	0.73	7.38424e-109
GLA	1.09232e-95	-1.98035	0.278	0.755	2.58945e-91
CACNB2	3.80064e-95	-2.05262	0.089	0.635	9.00979e-91
PRKG1	5.41372e-173	-2.06769	0.837	0.98	1.28338e-168
RASA1	1.71807e-134	-2.08553	0.333	0.839	4.07286e-130
ENPEP	2.75584e-82	-2.09787	0.013	0.517	6.53299e-78
ZFHX3	2.29148e-90	-2.10425	0.726	0.867	5.43219e-86
AKAP12	1.48489e-123	-2.11226	0.324	0.873	3.52009e-119
ADGRL3	9.1705e-48	-2.1179	0.085	0.439	2.17396e-43
GADD45B	1.84123e-148	-2.13671	0.47	0.924	4.36483e-144
RCAN2	8.42286e-147	-2.23576	0.048	0.755	1.99672e-142
NEK1	1.35842e-58	-2.25316	0.487	0.751	3.22028e-54
ADAMTS4	1.62208e-119	-2.26609	0.278	0.828	3.8453e-115
CTNNA3	5.86887e-144	-2.3683	0.083	0.769	1.39127e-139
UBR1	2.13075e-123	-2.37841	0.496	0.892	5.05115e-119
ZNF141	3.24804e-120	-2.41759	0.148	0.728	7.69981e-116
SLIT3	9.46136e-191	-2.46248	0.124	0.903	2.24291e-186
TPM2	3.46706e-168	-2.48216	0.085	0.829	8.219e-164
ZNF331	1.47726e-149	-2.53296	0.239	0.852	3.50199e-145
CYCS	4.33224e-115	-2.58471	0.341	0.797	1.027e-110
MYL9	1.07647e-170	-2.59002	0.161	0.862	2.55188e-166
IGFBP7	6.63204e-203	-2.65572	0.413	0.981	1.57219e-198
ADAMTS9	1.07497e-132	-2.67441	0.326	0.864	2.54832e-128
PGAP1	3.33149e-105	-2.72201	0.211	0.746	7.89764e-101
CACNA1C	1.7136e-202	-2.72989	0.176	0.935	4.06227e-198
ESYT2	2.19634e-136	-2.7457	0.75	0.954	5.20665e-132
ATP1B3	1.40604e-136	-2.81365	0.824	0.961	3.33317e-132
CRISPLD2	3.07882e-189	-2.98647	0.293	0.955	7.29865e-185
ACTA2	2.3016e-178	-2.99462	0.093	0.854	5.45617e-174
CCNH	4.54422e-154	-3.00191	0.639	0.95	1.07725e-149
TAGLN	3.89025e-188	-3.02776	0.202	0.913	9.22222e-184
CPE	8.69998e-181	-3.14245	0.163	0.893	2.06242e-176
MYH11	3.10356e-178	-3.42336	0.085	0.858	7.35731e-174
RGS6	9.67982e-192	-3.88654	0.13	0.913	2.2947e-187

## Sheet: GO_SnDEG_MuSC
Dataset 3. DEGs and GO analysis from snRNA-seq data
Enriched Gene Ontology biological process terms for DEGs between senescent and non-senescent MuSCs
ID	Description	GeneRatio	BgRatio	pvalue	p.adjust	qvalue	geneID	Count
GO:0042060	wound healing	33/392	422/18722	8.7098e-11	9.06037e-08	6.88533e-08	DCN/COL3A1/PDGFRB/PLAU/COL1A1/TGFB1/PDGFRA/PLAUR/MYOF/CD44/TNFAIP3/DUOX1/PRKCE/JMJD1C/FAP/FN1/CASK/WNT5B/PROS1/JAK2/B4GALT1/PRKG1/PLPP3/EXT1/VWF/PHLDB2/SMOC2/SERPINE2/CAV1/SERPINE1/EGFR/GJA1/IL6	33
GO:0045785	positive regulation of cell adhesion	32/392	437/18722	8.8933e-10	6.1675e-07	4.68693e-07	NEDD9/CD74/ICAM1/MAP3K8/DOCK5/CCL2/CXCL12/ITGA6/IL7/EPHA4/NRP1/HLA-DRB1/PLAUR/ITGAV/YES1/CD44/PRKCE/FN1/CD83/JAK2/B2M/HSPH1/PLPP3/NFKBIZ/MYOC/FBLN2/CAV1/IL6/HLA-E/VCAM1/HES1/NR4A3	32
GO:0030336	negative regulation of cell migration	27/392	344/18722	4.40887e-09	2.03837e-06	1.54903e-06	DCN/MCTP1/CD74/APOD/ADAMTS9/COL3A1/PTPRM/CCL2/TGFB1/CXCL12/SEMA6D/EPHA4/ANGPT2/DLC1/ATP2B4/CLIC4/SLIT2/PRKG1/DACH1/MCC/CYP1B1/PHLDB2/SERPINE1/GJA1/PLCB1/PTPRG/BMP5	27
GO:0048660	regulation of smooth muscle cell proliferation	19/392	180/18722	8.12181e-09	3.37949e-06	2.5682e-06	APOD/NAMPT/PDGFRB/TGFB1/ADAMTS1/ID2/BMPR2/CALCRL/JUN/TNFAIP3/ELN/SOD2/JAK2/TCF7L2/PRKG1/EGFR/GJA1/IL6/NR4A3	19
GO:2000146	negative regulation of cell motility	27/392	359/18722	1.09563e-08	4.05006e-06	3.0778e-06	DCN/MCTP1/CD74/APOD/ADAMTS9/COL3A1/PTPRM/CCL2/TGFB1/CXCL12/SEMA6D/EPHA4/ANGPT2/DLC1/ATP2B4/CLIC4/SLIT2/PRKG1/DACH1/MCC/CYP1B1/PHLDB2/SERPINE1/GJA1/PLCB1/PTPRG/BMP5	27
GO:0040013	negative regulation of locomotion	28/392	391/18722	1.68757e-08	4.53339e-06	3.4451e-06	DCN/MCTP1/CD74/APOD/ADAMTS9/COL3A1/PTPRM/CCL2/TGFB1/CXCL12/SEMA6D/EPHA4/ANGPT2/DLC1/NRP1/ATP2B4/CLIC4/SLIT2/PRKG1/DACH1/MCC/CYP1B1/PHLDB2/SERPINE1/GJA1/PLCB1/PTPRG/BMP5	28
GO:0090130	tissue migration	23/392	365/18722	2.97489e-06	0.000238048	0.000180902	DCN/RHOJ/ADAMTS9/SASH1/PTPRM/DOCK5/TGFB1/BMPER/ANGPT2/EFNB2/BMPR2/NRP1/ATP2B4/SLIT2/PRKCE/FAP/PLPP3/PIK3R3/MCC/CYP1B1/SMOC2/FSTL1/PTPRG	23
GO:0050727	regulation of inflammatory response	22/392	386/18722	2.34869e-05	0.00100752	0.000765652	AGTR1/C3/SOCS3/MGLL/CALCRL/HLA-DRB1/ZFP36/YES1/TNFAIP3/TNFAIP6/NFKBIA/JAK2/NFKB1/NFKBIZ/MMP3/TNIP1/NEAT1/SERPINE1/BIRC3/EGFR/IL6/HLA-E	22
GO:0006979	response to oxidative stress	21/392	446/18722	0.000501269	0.0105343	0.00800539	MCTP1/APOD/PDGFRB/COL1A1/NCOA7/PDGFRA/EPAS1/TRPA1/JUN/TNFAIP3/DUOX1/CPEB2/SOD2/JAK2/MMP3/RBPMS/CYP1B1/KDM6B/EGFR/IL6/NR4A3	21
GO:0030198	extracellular matrix organization	28/392	301/18722	4.57846e-11	8.02111e-08	6.09556e-08	TNXB/COL12A1/LUM/ADAMTS9/COL3A1/CRISPLD2/COL1A1/TGFB1/ADAMTS1/PDGFRA/COL15A1/ADAMTS4/COL1A2/ELN/FAP/ADAMTS15/CTSS/B4GALT1/MMP3/EXT1/ADAMTS3/CYP1B1/PHLDB2/SMOC2/FBLN2/CAV1/IL6/COL4A1	28
GO:0043062	extracellular structure organization	28/392	302/18722	4.95084e-11	8.02111e-08	6.09556e-08	TNXB/COL12A1/LUM/ADAMTS9/COL3A1/CRISPLD2/COL1A1/TGFB1/ADAMTS1/PDGFRA/COL15A1/ADAMTS4/COL1A2/ELN/FAP/ADAMTS15/CTSS/B4GALT1/MMP3/EXT1/ADAMTS3/CYP1B1/PHLDB2/SMOC2/FBLN2/CAV1/IL6/COL4A1	28
GO:0045229	external encapsulating structure organization	28/392	304/18722	5.78307e-11	8.02111e-08	6.09556e-08	TNXB/COL12A1/LUM/ADAMTS9/COL3A1/CRISPLD2/COL1A1/TGFB1/ADAMTS1/PDGFRA/COL15A1/ADAMTS4/COL1A2/ELN/FAP/ADAMTS15/CTSS/B4GALT1/MMP3/EXT1/ADAMTS3/CYP1B1/PHLDB2/SMOC2/FBLN2/CAV1/IL6/COL4A1	28
GO:0061298	retina vasculature development in camera-type eye	8/392	17/18722	7.09232e-10	5.90223e-07	4.48533e-07	RHOJ/PDGFRB/PDGFRA/BMPR2/NRP1/CLIC4/CYP1B1/COL4A1	8
GO:0002237	response to molecule of bacterial origin	28/392	363/18722	3.32847e-09	1.97854e-06	1.50357e-06	DCN/CXCL8/ICAM1/SASH1/CXCL2/CCL2/TGFB1/CXCL3/BMP6/PTGFR/ZFP36/JUN/TNFAIP3/CXCL1/NFKBIA/PRKCE/SOD2/JAK2/B2M/NFKB1/AKAP12/TNIP1/IRAK2/SERPINE1/GJA1/IL6/VCAM1/ABCA1	28
GO:0032496	response to lipopolysaccharide	27/392	343/18722	4.1413e-09	2.03837e-06	1.54903e-06	DCN/CXCL8/ICAM1/SASH1/CXCL2/CCL2/TGFB1/CXCL3/BMP6/PTGFR/ZFP36/JUN/TNFAIP3/CXCL1/NFKBIA/PRKCE/SOD2/JAK2/NFKB1/AKAP12/TNIP1/IRAK2/SERPINE1/GJA1/IL6/VCAM1/ABCA1	27
GO:0048659	smooth muscle cell proliferation	19/392	184/18722	1.168e-08	4.05006e-06	3.0778e-06	APOD/NAMPT/PDGFRB/TGFB1/ADAMTS1/ID2/BMPR2/CALCRL/JUN/TNFAIP3/ELN/SOD2/JAK2/TCF7L2/PRKG1/EGFR/GJA1/IL6/NR4A3	19
GO:0050673	epithelial cell proliferation	30/392	437/18722	1.34471e-08	4.11473e-06	3.12694e-06	PTPRM/AGTR1/CCL2/TGFB1/BMPER/CXCL12/MTSS1/ID2/BMP6/BMPR2/NRP1/ALDH1A2/ZFP36/TNFAIP3/THBS4/FAP/CASK/AR/B4GALT1/B2M/TCF7L2/FLT1/MCC/CAV1/EGFR/GJA1/IL6/BMP5/HES1/NR4A3	30
GO:0031589	cell-substrate adhesion	27/392	363/18722	1.38443e-08	4.11473e-06	3.12694e-06	NEDD9/TNXB/APOD/ADAMTS9/COL3A1/DOCK5/PLAU/COL1A1/ITGA6/ITGA1/ANGPT2/DLC1/GBP1/NRP1/ITGAV/CD44/PEAK1/PRKCE/FN1/CASK/JAK2/VWF/PHLDB2/MYOC/FBLN2/SERPINE1/VCAM1	27
GO:0051271	negative regulation of cellular component movement	27/392	367/18722	1.74319e-08	4.53339e-06	3.4451e-06	DCN/MCTP1/CD74/APOD/ADAMTS9/COL3A1/PTPRM/CCL2/TGFB1/CXCL12/SEMA6D/EPHA4/ANGPT2/DLC1/ATP2B4/CLIC4/SLIT2/PRKG1/DACH1/MCC/CYP1B1/PHLDB2/SERPINE1/GJA1/PLCB1/PTPRG/BMP5	27
GO:0032102	negative regulation of response to external stimulus	29/392	420/18722	2.08381e-08	4.98476e-06	3.78811e-06	PLAU/CCL2/SEMA6D/EPHA4/ANGPT2/SOCS3/PDGFRA/A2M/CALCRL/NRP1/HLA-DRB1/ZFP36/YES1/FGL2/TNFAIP3/TNFAIP6/SLIT2/FAP/CASK/SAMHD1/PROS1/NFKB1/PRKG1/PHLDB2/SERPINE2/SERPINE1/GJA1/IFI16/HLA-E	29
GO:0061041	regulation of wound healing	16/392	134/18722	2.15635e-08	4.98476e-06	3.78811e-06	PLAU/PDGFRA/TNFAIP3/DUOX1/PRKCE/FAP/CASK/PROS1/PRKG1/PLPP3/PHLDB2/SMOC2/SERPINE2/CAV1/SERPINE1/GJA1	16
GO:0003018	vascular process in circulatory system	22/392	263/18722	3.97245e-08	8.69966e-06	6.61121e-06	SLC2A3/ICAM1/DOCK5/DOCK4/AGTR1/TGFB1/ITGA1/BMP6/BMPR2/YES1/ATP2B4/ARHGAP42/SLIT2/TJP2/SOD2/ATP8A1/PRKG1/AKAP12/EXT1/CAV1/EGFR/GJA1	22
GO:0060326	cell chemotaxis	24/392	310/18722	4.22107e-08	8.78194e-06	6.67374e-06	CXCL8/CD74/CXCL2/PDGFRB/DOCK4/AGTR1/CCL2/CXCL12/CXCL3/ITGA1/PDGFRA/NRP1/CAMK1D/THBS4/CXCL1/MTUS1/SLIT2/ACKR3/LPAR1/FLT1/SMOC2/SERPINE1/IL6/VCAM1	24
GO:1903034	regulation of response to wounding	17/392	167/18722	8.54202e-08	1.69254e-05	1.28623e-05	PLAU/EPHA4/PDGFRA/TNFAIP3/DUOX1/PRKCE/FAP/CASK/PROS1/PRKG1/PLPP3/PHLDB2/SMOC2/SERPINE2/CAV1/SERPINE1/GJA1	17
GO:0071222	cellular response to lipopolysaccharide	19/392	209/18722	9.17936e-08	1.73615e-05	1.31937e-05	CXCL8/ICAM1/SASH1/CXCL2/CCL2/TGFB1/CXCL3/BMP6/ZFP36/TNFAIP3/CXCL1/NFKBIA/PRKCE/NFKB1/TNIP1/IRAK2/SERPINE1/IL6/ABCA1	19
GO:0050678	regulation of epithelial cell proliferation	26/392	381/18722	1.44058e-07	2.6062e-05	1.98055e-05	PTPRM/AGTR1/CCL2/TGFB1/CXCL12/MTSS1/BMP6/BMPR2/NRP1/ALDH1A2/ZFP36/TNFAIP3/THBS4/CASK/AR/B4GALT1/B2M/TCF7L2/FLT1/MCC/CAV1/EGFR/GJA1/BMP5/HES1/NR4A3	26
GO:0010810	regulation of cell-substrate adhesion	19/392	221/18722	2.21021e-07	3.67868e-05	2.79557e-05	NEDD9/APOD/DOCK5/PLAU/COL1A1/ITGA6/ANGPT2/DLC1/GBP1/NRP1/PEAK1/PRKCE/FN1/CASK/JAK2/PHLDB2/MYOC/FBLN2/SERPINE1	19
GO:0071219	cellular response to molecule of bacterial origin	19/392	221/18722	2.21021e-07	3.67868e-05	2.79557e-05	CXCL8/ICAM1/SASH1/CXCL2/CCL2/TGFB1/CXCL3/BMP6/ZFP36/TNFAIP3/CXCL1/NFKBIA/PRKCE/NFKB1/TNIP1/IRAK2/SERPINE1/IL6/ABCA1	19
GO:0050920	regulation of chemotaxis	19/392	223/18722	2.5432e-07	4.03927e-05	3.06959e-05	CXCL8/CD74/PDGFRB/CCL2/TGFB1/CXCL12/SEMA6D/ANGPT2/PDGFRA/EFNB2/BMPR2/NRP1/CAMK1D/THBS4/MTUS1/SLIT2/SMOC2/SERPINE1/IL6	19
GO:0071216	cellular response to biotic stimulus	20/392	246/18722	2.62823e-07	4.03927e-05	3.06959e-05	CXCL8/ICAM1/SASH1/CXCL2/CCL2/TGFB1/CXCL3/BMP6/ZFP36/TNFAIP3/CXCL1/NFKBIA/PRKCE/HSPA5/NFKB1/TNIP1/IRAK2/SERPINE1/IL6/ABCA1	20
GO:0050900	leukocyte migration	25/392	369/18722	2.88061e-07	4.03927e-05	3.06959e-05	CXCL8/CD74/ICAM1/APOD/CXCL2/CCL2/CXCL12/CXCL3/KITLG/ITGA1/CAMK1D/YES1/THBS4/CXCL1/MTUS1/SLIT2/B4GALT1/FLT1/EXT1/SERPINE1/IL6/PLCB1/BMP5/VCAM1/MSN	25
GO:0001667	ameboidal-type cell migration	29/392	475/18722	2.90059e-07	4.03927e-05	3.06959e-05	DCN/RHOJ/ADAMTS9/SASH1/PTPRM/DOCK5/TGFB1/BMPER/SEMA6D/KITLG/ANGPT2/ACVR1B/EFNB2/BMPR2/NRP1/ATP2B4/SLIT2/PRKCE/FAP/FN1/PLPP3/AKAP12/PIK3R3/MCC/CYP1B1/SMOC2/GJA1/FSTL1/PTPRG	29
GO:0022407	regulation of cell-cell adhesion	28/392	448/18722	2.91223e-07	4.03927e-05	3.06959e-05	CD74/ICAM1/MAP3K8/CCL2/TGFB1/CXCL12/IL7/BMP6/HLA-DRB1/PLAUR/YES1/CD44/FGL2/CD83/JAK2/B2M/HSPH1/IRF1/PRKG1/PLPP3/NFKBIZ/SERPINE2/CAV1/IL6/HLA-E/VCAM1/HES1/NR4A3	28
GO:0014812	muscle cell migration	13/392	110/18722	5.15604e-07	6.92074e-05	5.25934e-05	DOCK5/PDGFRB/PLAU/DOCK4/SEMA6D/GRB10/ADAMTS1/NRP1/THBS4/SLIT2/PRKG1/SERPINE1/NR4A3	13
GO:0022409	positive regulation of cell-cell adhesion	21/392	284/18722	6.38207e-07	8.29869e-05	6.30649e-05	CD74/ICAM1/MAP3K8/CCL2/IL7/HLA-DRB1/PLAUR/YES1/CD44/CD83/JAK2/B2M/HSPH1/PLPP3/NFKBIZ/CAV1/IL6/HLA-E/VCAM1/HES1/NR4A3	21
GO:0044409	entry into host	15/392	151/18722	6.77075e-07	8.5373e-05	6.48783e-05	GSN/CXCL8/CD74/ICAM1/AGTR1/TRIM25/EFNB2/NRP1/HLA-DRB1/ITGAV/TRIM38/SLC10A1/XPR1/CAV1/EGFR	15
GO:0001655	urogenital system development	23/392	338/18722	8.03622e-07	9.61419e-05	7.30619e-05	DCN/GREB1L/PDGFRB/AGTR1/BMPER/MME/ADAMTS1/FBN1/EPHA4/ANGPT2/MTSS1/PDGFRA/BMP6/NRP1/ALDH1A2/SLIT2/ANKS6/CRIP1/HSPB11/AR/EXT1/COL4A1/HES1	23
GO:0050730	regulation of peptidyl-tyrosine phosphorylation	20/392	264/18722	8.08692e-07	9.61419e-05	7.30619e-05	NEDD9/CD74/ICAM1/TGFB1/KITLG/IL7/EPHA4/SOCS3/BMP6/NRP1/YES1/CD44/THBS4/PRKCE/JAK2/GPRC5A/CAV1/EGFR/IL6/HES1	20
GO:0014909	smooth muscle cell migration	12/392	97/18722	8.61804e-07	9.96102e-05	7.56976e-05	DOCK5/PDGFRB/PLAU/DOCK4/SEMA6D/GRB10/ADAMTS1/NRP1/SLIT2/PRKG1/SERPINE1/NR4A3	12
GO:0061299	retina vasculature morphogenesis in camera-type eye	5/392	10/18722	9.06721e-07	0.000101969	7.74905e-05	RHOJ/NRP1/CLIC4/CYP1B1/COL4A1	5
GO:0003158	endothelium development	14/392	136/18722	1.03663e-06	0.000113511	8.62617e-05	ICAM1/BMP6/BMPR2/NRP1/COL15A1/CLIC4/TJP2/APOLD1/KDM6B/GJA1/PLCB1/FSTL1/RAP1B/MSN	14
GO:0007159	leukocyte cell-cell adhesion	24/392	371/18722	1.14102e-06	0.000121003	9.19547e-05	CD74/ICAM1/MAP3K8/CCL2/CXCL12/IL7/HLA-DRB1/YES1/CD44/FGL2/CD83/B2M/HSPH1/IRF1/NFKBIZ/EXT1/TNIP1/CAV1/IL6/HLA-E/VCAM1/MSN/HES1/NR4A3	24
GO:0045446	endothelial cell differentiation	13/392	118/18722	1.16321e-06	0.000121003	9.19547e-05	ICAM1/BMP6/BMPR2/NRP1/COL15A1/CLIC4/TJP2/APOLD1/KDM6B/PLCB1/FSTL1/RAP1B/MSN	13
GO:0033002	muscle cell proliferation	19/392	248/18722	1.2893e-06	0.000130848	9.94366e-05	APOD/NAMPT/PDGFRB/TGFB1/ADAMTS1/ID2/BMPR2/CALCRL/JUN/TNFAIP3/ELN/SOD2/JAK2/TCF7L2/PRKG1/EGFR/GJA1/IL6/NR4A3	19
GO:0018108	peptidyl-tyrosine phosphorylation	24/392	375/18722	1.37854e-06	0.000136573	0.000103787	NEDD9/CD74/ICAM1/PDGFRB/TGFB1/KITLG/IL7/EPHA4/SOCS3/PDGFRA/BMP6/NRP1/YES1/CD44/PEAK1/THBS4/PRKCE/JAK2/FLT1/GPRC5A/CAV1/EGFR/IL6/HES1	24
GO:0018212	peptidyl-tyrosine modification	24/392	378/18722	1.58555e-06	0.00015343	0.000116597	NEDD9/CD74/ICAM1/PDGFRB/TGFB1/KITLG/IL7/EPHA4/SOCS3/PDGFRA/BMP6/NRP1/YES1/CD44/PEAK1/THBS4/PRKCE/JAK2/FLT1/GPRC5A/CAV1/EGFR/IL6/HES1	24
GO:0051056	regulation of small GTPase mediated signal transduction	21/392	302/18722	1.72215e-06	0.000159242	0.000121014	PREX2/COL3A1/ARHGAP26/PDGFRB/RALGAPA2/KITLG/CYTH1/SQSTM1/SPATA13/DLC1/ARHGAP31/NRP1/ITGAV/ARHGAP42/SLIT2/LPAR1/SIPA1L1/CDC42SE2/PLEKHG1/MYOC/ABCA1	21
GO:0072001	renal system development	21/392	302/18722	1.72215e-06	0.000159242	0.000121014	DCN/GREB1L/PDGFRB/AGTR1/BMPER/MME/ADAMTS1/FBN1/EPHA4/ANGPT2/MTSS1/PDGFRA/BMP6/NRP1/ALDH1A2/SLIT2/ANKS6/HSPB11/EXT1/COL4A1/HES1	21
GO:0048661	positive regulation of smooth muscle cell proliferation	12/392	104/18722	1.83216e-06	0.000165731	0.000125945	NAMPT/PDGFRB/TGFB1/ADAMTS1/ID2/CALCRL/JUN/JAK2/EGFR/GJA1/IL6/NR4A3	12
GO:0010631	epithelial cell migration	23/392	357/18722	2.04897e-06	0.000178915	0.000135965	DCN/RHOJ/ADAMTS9/SASH1/PTPRM/DOCK5/TGFB1/BMPER/ANGPT2/EFNB2/BMPR2/NRP1/ATP2B4/SLIT2/PRKCE/FAP/PLPP3/PIK3R3/MCC/CYP1B1/SMOC2/FSTL1/PTPRG	23
GO:0046718	viral entry into host cell	14/392	144/18722	2.06391e-06	0.000178915	0.000135965	GSN/CD74/ICAM1/AGTR1/TRIM25/EFNB2/NRP1/HLA-DRB1/ITGAV/TRIM38/SLC10A1/XPR1/CAV1/EGFR	14
GO:0090132	epithelium migration	23/392	360/18722	2.35979e-06	0.00020039	0.000152284	DCN/RHOJ/ADAMTS9/SASH1/PTPRM/DOCK5/TGFB1/BMPER/ANGPT2/EFNB2/BMPR2/NRP1/ATP2B4/SLIT2/PRKCE/FAP/PLPP3/PIK3R3/MCC/CYP1B1/SMOC2/FSTL1/PTPRG	23
GO:0014910	regulation of smooth muscle cell migration	11/392	89/18722	2.49252e-06	0.000207428	0.000157632	DOCK5/PDGFRB/PLAU/DOCK4/SEMA6D/ADAMTS1/NRP1/SLIT2/PRKG1/SERPINE1/NR4A3	11
GO:0060390	regulation of SMAD protein signal transduction	7/392	31/18722	2.8493e-06	0.000232469	0.000176663	CILP/TGFB1/BMP6/BMPR2/JAK2/RBPMS/SPTBN1	7
GO:1903039	positive regulation of leukocyte cell-cell adhesion	18/392	239/18722	3.12469e-06	0.000245318	0.000186426	CD74/ICAM1/MAP3K8/CCL2/IL7/HLA-DRB1/YES1/CD44/CD83/B2M/HSPH1/NFKBIZ/CAV1/IL6/HLA-E/VCAM1/HES1/NR4A3	18
GO:0043410	positive regulation of MAPK cascade	27/392	480/18722	3.56025e-06	0.000274337	0.000208479	CD74/ICAM1/IGFBP6/SASH1/GADD45B/PDGFRB/TAOK3/CCL2/TGFB1/BMPER/KITLG/EPHA4/PDGFRA/SH3RF3/NRP1/HLA-DRB1/CD44/ACKR3/PRKCE/LPAR1/AR/FLT1/AKAP12/EGFR/IL6/PLCB1/RAP1B	27
GO:0097191	extrinsic apoptotic signaling pathway	17/392	219/18722	3.9092e-06	0.000295748	0.000224751	ICAM1/TGFB1/ITGA6/KITLG/IL7/ATF3/ACVR1B/NRP1/ITGAV/IFI27/TNFAIP3/AR/JAK2/TCF7L2/CAV1/SERPINE1/BMP5	17
GO:0001822	kidney development	20/392	293/18722	4.02706e-06	0.00029898	0.000227206	DCN/GREB1L/PDGFRB/AGTR1/BMPER/MME/ADAMTS1/FBN1/EPHA4/ANGPT2/MTSS1/PDGFRA/BMP6/NRP1/ALDH1A2/SLIT2/ANKS6/HSPB11/EXT1/HES1	20
GO:0032103	positive regulation of response to external stimulus	25/392	427/18722	4.09561e-06	0.00029898	0.000227206	CXCL8/CD74/SASH1/PDGFRB/AGTR1/TGFB1/CXCL12/C3/BMP6/BMPR2/NRP1/CAMK1D/THBS4/NFKBIA/SLIT2/JAK2/NFKBIZ/TNIP1/NEAT1/SMOC2/SERPINE1/EGFR/IL6/IFI16/HLA-E	25
GO:1903035	negative regulation of response to wounding	11/392	94/18722	4.29182e-06	0.000306423	0.000232863	PLAU/EPHA4/PDGFRA/FAP/CASK/PROS1/PRKG1/PHLDB2/SERPINE2/SERPINE1/GJA1	11
GO:0052126	movement in host environment	15/392	175/18722	4.34486e-06	0.000306423	0.000232863	GSN/CXCL8/CD74/ICAM1/AGTR1/TRIM25/EFNB2/NRP1/HLA-DRB1/ITGAV/TRIM38/SLC10A1/XPR1/CAV1/EGFR	15
GO:0030199	collagen fibril organization	9/392	61/18722	4.67647e-06	0.000324313	0.000246458	TNXB/COL12A1/LUM/COL3A1/COL1A1/COL1A2/EXT1/ADAMTS3/CYP1B1	9
GO:0061045	negative regulation of wound healing	10/392	78/18722	5.11574e-06	0.000348961	0.000265189	PLAU/PDGFRA/FAP/CASK/PROS1/PRKG1/PHLDB2/SERPINE2/SERPINE1/GJA1	10
GO:0051701	biological process involved in interaction with host	16/392	203/18722	6.18771e-06	0.000412582	0.000313537	GSN/CXCL8/CD74/ICAM1/AGTR1/TRIM25/EFNB2/NRP1/HLA-DRB1/ITGAV/TRIM38/SLC10A1/XPR1/TNIP1/CAV1/EGFR	16
GO:0007266	Rho protein signal transduction	13/392	137/18722	6.24674e-06	0.000412582	0.000313537	RHOJ/COL3A1/PDGFRB/AGTR1/CTNNAL1/DLC1/NRP1/ARHGAP42/COL1A2/LPAR1/CDC42SE2/MYOC/ABCA1	13
GO:0007178	transmembrane receptor protein serine/threonine kinase signaling pathway	22/392	355/18722	6.37707e-06	0.000414609	0.000315078	CILP/COL3A1/TGFB1/BMPER/PCSK6/FBN1/CRIM1/ACVR1B/BMP6/BMPR2/JUN/COL1A2/HSPA5/JAK2/RBPMS/EXT1/HIVEP1/SPTBN1/CAV1/FSTL1/BMP5/HES1	22
GO:0007162	negative regulation of cell adhesion	20/392	303/18722	6.65738e-06	0.000426175	0.000323867	CD74/APOD/COL1A1/TGFB1/CXCL12/ANGPT2/BMP6/DLC1/GBP1/HLA-DRB1/FGL2/CASK/JAK2/IRF1/PRKG1/CYP1B1/PHLDB2/SERPINE2/MYOC/SERPINE1	20
GO:0043542	endothelial cell migration	19/392	279/18722	7.25034e-06	0.000454664	0.000345517	DCN/RHOJ/ADAMTS9/SASH1/PTPRM/TGFB1/BMPER/ANGPT2/EFNB2/BMPR2/NRP1/ATP2B4/SLIT2/FAP/PLPP3/PIK3R3/CYP1B1/SMOC2/FSTL1	19
GO:0052372	modulation by symbiont of entry into host	8/392	49/18722	7.32096e-06	0.000454664	0.000345517	GSN/CXCL8/CD74/TRIM25/HLA-DRB1/ITGAV/TRIM38/CAV1	8
GO:0016032	viral process	24/392	415/18722	7.86048e-06	0.000480992	0.000365525	GSN/ZC3HAV1/CXCL8/CD74/ICAM1/AGTR1/CCL2/TRIM25/MGAT5/EFNB2/NRP1/HLA-DRB1/ITGAV/ZFP36/IFI27/JUN/TRIM38/SLC10A1/XPR1/ST6GALNAC3/TNIP1/CAV1/EGFR/IFI16	24
GO:0035296	regulation of tube diameter	13/392	141/18722	8.56811e-06	0.00050214	0.000381595	ICAM1/DOCK5/DOCK4/AGTR1/ITGA1/BMPR2/ARHGAP42/SOD2/PRKG1/EXT1/CAV1/EGFR/GJA1	13
GO:0050921	positive regulation of chemotaxis	13/392	141/18722	8.56811e-06	0.00050214	0.000381595	CXCL8/CD74/PDGFRB/TGFB1/CXCL12/BMPR2/NRP1/CAMK1D/THBS4/SLIT2/SMOC2/SERPINE1/IL6	13
GO:0097746	blood vessel diameter maintenance	13/392	141/18722	8.56811e-06	0.00050214	0.000381595	ICAM1/DOCK5/DOCK4/AGTR1/ITGA1/BMPR2/ARHGAP42/SOD2/PRKG1/EXT1/CAV1/EGFR/GJA1	13
GO:0007160	cell-matrix adhesion	17/392	233/18722	8.93304e-06	0.000511837	0.000388965	TNXB/APOD/ADAMTS9/COL3A1/PLAU/ITGA1/DLC1/NRP1/ITGAV/CD44/PEAK1/FN1/CASK/PHLDB2/MYOC/SERPINE1/VCAM1	17
GO:1903037	regulation of leukocyte cell-cell adhesion	21/392	336/18722	9.09601e-06	0.000511837	0.000388965	CD74/ICAM1/MAP3K8/CCL2/CXCL12/IL7/HLA-DRB1/YES1/CD44/FGL2/CD83/B2M/HSPH1/IRF1/NFKBIZ/CAV1/IL6/HLA-E/VCAM1/HES1/NR4A3	21
GO:0019229	regulation of vasoconstriction	9/392	66/18722	9.1026e-06	0.000511837	0.000388965	ICAM1/DOCK5/DOCK4/AGTR1/BMPR2/ARHGAP42/CAV1/EGFR/GJA1	9
GO:0035150	regulation of tube size	13/392	142/18722	9.25565e-06	0.000513503	0.000390231	ICAM1/DOCK5/DOCK4/AGTR1/ITGA1/BMPR2/ARHGAP42/SOD2/PRKG1/EXT1/CAV1/EGFR/GJA1	13
GO:0002685	regulation of leukocyte migration	16/392	210/18722	9.5151e-06	0.000520952	0.000395891	CXCL8/CD74/ICAM1/APOD/CCL2/CXCL12/KITLG/CAMK1D/THBS4/MTUS1/SLIT2/SERPINE1/IL6/PLCB1/BMP5/MSN	16
GO:0045986	negative regulation of smooth muscle contraction	5/392	15/18722	9.90855e-06	0.000534066	0.000405857	DOCK5/DOCK4/CALCRL/ARHGAP42/PRKG1	5
GO:0048009	insulin-like growth factor receptor signaling pathway	7/392	37/18722	1.00113e-05	0.000534066	0.000405857	CILP/IGFBP6/GRB10/CRIM1/AR/PLCB1/BMP5	7
GO:0032970	regulation of actin filament-based process	23/392	396/18722	1.13433e-05	0.000597463	0.000454035	GSN/ICAM1/PDGFRB/ADD3/CXCL12/MTSS1/PLEKHG2/PDGFRA/DLC1/NRP1/SLIT2/PRKCE/LPAR1/ELN/PAM/FCHSD2/DIXDC1/SSH2/PHLDB2/MYOC/SPTBN1/CAV1/CACNA1C	23
GO:0010812	negative regulation of cell-substrate adhesion	9/392	68/18722	1.16807e-05	0.000604236	0.000459182	APOD/COL1A1/ANGPT2/DLC1/GBP1/CASK/PHLDB2/MYOC/SERPINE1	9
GO:0045765	regulation of angiogenesis	21/392	342/18722	1.18978e-05	0.000604236	0.000459182	DCN/RHOJ/CXCL8/ADAMTS9/SASH1/PTPRM/BMPER/PRKCB/ADAMTS1/C3/ANGPT2/NRP1/ATP2B4/TNFAIP3/THBS4/FLT1/CEMIP2/CYP1B1/SMOC2/SERPINE1/IL6	21
GO:0010742	macrophage derived foam cell differentiation	7/392	38/18722	1.20528e-05	0.000604236	0.000459182	AGTR1/TGFB1/PRKCH/ITGAV/NFKBIA/NFKB1/ABCA1	7
GO:0090077	foam cell differentiation	7/392	38/18722	1.20528e-05	0.000604236	0.000459182	AGTR1/TGFB1/PRKCH/ITGAV/NFKBIA/NFKB1/ABCA1	7
GO:0044403	biological process involved in symbiotic interaction	19/392	290/18722	1.25582e-05	0.000622077	0.000472741	GSN/CXCL8/CD74/ICAM1/AGTR1/TRIM25/EFNB2/NRP1/HLA-DRB1/ITGAV/IFI27/JUN/TRIM38/SLC10A1/FN1/XPR1/TNIP1/CAV1/EGFR	19
GO:0019058	viral life cycle	20/392	317/18722	1.29467e-05	0.000633781	0.000481635	GSN/ZC3HAV1/CXCL8/CD74/ICAM1/AGTR1/CCL2/TRIM25/EFNB2/NRP1/HLA-DRB1/ITGAV/IFI27/TRIM38/SLC10A1/XPR1/TNIP1/CAV1/EGFR/IFI16	20
GO:0009612	response to mechanical stimulus	16/392	216/18722	1.3551e-05	0.000655649	0.000498253	DCN/GSN/COL3A1/COL1A1/CXCL12/ANGPT2/BMP6/TRPA1/JUN/NFKBIA/STRBP/NFKB1/IRF1/SERPINE2/EGFR/GJA1	16
GO:1901342	regulation of vasculature development	21/392	348/18722	1.54565e-05	0.000739245	0.000561781	DCN/RHOJ/CXCL8/ADAMTS9/SASH1/PTPRM/BMPER/PRKCB/ADAMTS1/C3/ANGPT2/NRP1/ATP2B4/TNFAIP3/THBS4/FLT1/CEMIP2/CYP1B1/SMOC2/SERPINE1/IL6	21
GO:0002683	negative regulation of immune system process	24/392	434/18722	1.6493e-05	0.000779855	0.000592642	CD74/APOD/COL3A1/CCL2/TGFB1/CXCL12/KITLG/FBN1/ID2/GBP1/A2M/HLA-DRB1/YES1/FGL2/TNFAIP3/SLIT2/SAMHD1/TSC22D3/IRF1/ADGRF5/IFI16/HLA-E/PLCB1/BMP5	24
GO:0097529	myeloid leukocyte migration	16/392	220/18722	1.70267e-05	0.000796046	0.000604946	CXCL8/CD74/CXCL2/CCL2/CXCL12/CXCL3/ITGA1/CAMK1D/THBS4/CXCL1/MTUS1/SLIT2/FLT1/SERPINE1/IL6/PLCB1	16
GO:0007599	hemostasis	16/392	222/18722	1.9045e-05	0.000880516	0.000669138	COL3A1/PLAU/FLI1/PDGFRA/PLAUR/JMJD1C/FAP/FN1/PROS1/JAK2/PRKG1/VWF/SERPINE2/CAV1/SERPINE1/IL6	16
GO:0035924	cellular response to vascular endothelial growth factor stimulus	9/392	73/18722	2.09875e-05	0.000957579	0.000727702	DCN/PDGFRB/PDGFRA/NRP1/ATP2B4/FLT1/ADAMTS3/SMOC2/VCAM1	9
GO:2001234	negative regulation of apoptotic signaling pathway	16/392	224/18722	2.12731e-05	0.000957579	0.000727702	CD74/ICAM1/CXCL12/ITGA6/IL7/NRP1/PLAUR/ITGAV/CD44/TNFAIP3/ACKR3/AR/SOD2/TCF7L2/SERPINE1/BMP5	16
GO:0007015	actin filament organization	24/392	441/18722	2.14023e-05	0.000957579	0.000727702	GSN/NEDD9/ICAM1/ADD3/CXCL12/RUFY3/MTSS1/PLEKHG2/PLS3/DLC1/NRP1/SLIT2/PRKCE/LPAR1/ELN/FAT1/FCHSD2/JAK2/SSH2/SH3KBP1/PHLDB2/MYOC/SPTBN1/ELMO1	24
GO:0032956	regulation of actin cytoskeleton organization	21/392	357/18722	2.26059e-05	0.00099486	0.000756033	GSN/ICAM1/PDGFRB/ADD3/CXCL12/MTSS1/PLEKHG2/PDGFRA/DLC1/NRP1/SLIT2/PRKCE/LPAR1/ELN/PAM/FCHSD2/DIXDC1/SSH2/PHLDB2/MYOC/SPTBN1	21
GO:0019221	cytokine-mediated signaling pathway	25/392	472/18722	2.27137e-05	0.00099486	0.000756033	CXCL8/CD74/CXCL2/CCL2/CXCL12/CXCL3/IL7/IFI27/CD44/TNFAIP3/CXCL1/NFKBIA/SLIT2/DUOX1/ACKR3/SAMHD1/JAK2/IRF1/EXT1/IRAK2/CAV1/IFNAR2/BIRC3/IL6/PLCB1	25
GO:0070371	ERK1 and ERK2 cascade	20/392	330/18722	2.31332e-05	0.00100268	0.000761974	CD74/ICAM1/PDGFRB/CCL2/TGFB1/BMPER/GRB10/ATF3/PDGFRA/GBP1/NRP1/HLA-DRB1/ITGAV/CD44/ACKR3/FN1/AKAP12/TNIP1/EGFR/RAP1B	20
GO:0060391	positive regulation of SMAD protein signal transduction	5/392	18/18722	2.68415e-05	0.00113967	0.000866077	TGFB1/BMP6/BMPR2/JAK2/RBPMS	5
GO:0048608	reproductive structure development	23/392	424/18722	3.3395e-05	0.0014036	0.00106665	DCN/GREB1L/ICAM1/JUNB/PDGFRB/MME/KITLG/ADAMTS1/C3/SOCS3/PDGFRA/BMP6/BMPR2/EPAS1/SLIT2/HSPA5/CRIP1/AR/FNDC3A/SERPINE2/GJA1/BMP5/HES1	23
GO:0031663	lipopolysaccharide-mediated signaling pathway	8/392	60/18722	3.39863e-05	0.00141417	0.00107468	SASH1/CCL2/TGFB1/BMP6/TNFAIP3/NFKBIA/PRKCE/IRAK2	8
GO:2001237	negative regulation of extrinsic apoptotic signaling pathway	10/392	97/18722	3.59443e-05	0.00148083	0.00112534	ICAM1/ITGA6/IL7/NRP1/ITGAV/TNFAIP3/AR/TCF7L2/SERPINE1/BMP5	10
GO:0061458	reproductive system development	23/392	427/18722	3.72469e-05	0.00151945	0.00115469	DCN/GREB1L/ICAM1/JUNB/PDGFRB/MME/KITLG/ADAMTS1/C3/SOCS3/PDGFRA/BMP6/BMPR2/EPAS1/SLIT2/HSPA5/CRIP1/AR/FNDC3A/SERPINE2/GJA1/BMP5/HES1	23
GO:0010743	regulation of macrophage derived foam cell differentiation	6/392	32/18722	4.63382e-05	0.00185584	0.00141033	AGTR1/PRKCH/ITGAV/NFKBIA/NFKB1/ABCA1	6
GO:0150063	visual system development	21/392	375/18722	4.63849e-05	0.00185584	0.00141033	RHOJ/MFAP5/PTPRM/PDGFRB/C3/FBN1/PDGFRA/LIMK2/BMP6/BMPR2/NRP1/ALDH1A2/ATP2B4/CLIC4/FAT1/WNT5B/SDK1/FLT1/CYP1B1/CACNA1C/COL4A1	21
GO:0010632	regulation of epithelial cell migration	18/392	292/18722	4.73406e-05	0.00187604	0.00142568	DCN/RHOJ/ADAMTS9/SASH1/PTPRM/DOCK5/TGFB1/BMPER/ANGPT2/BMPR2/NRP1/ATP2B4/SLIT2/PRKCE/PLPP3/MCC/SMOC2/PTPRG	18
GO:0014911	positive regulation of smooth muscle cell migration	7/392	47/18722	5.10819e-05	0.00200521	0.00152383	DOCK5/PDGFRB/DOCK4/SEMA6D/ADAMTS1/NRP1/NR4A3	7
GO:0050870	positive regulation of T cell activation	15/392	216/18722	5.30068e-05	0.00206132	0.00156648	CD74/MAP3K8/CCL2/IL7/HLA-DRB1/YES1/CD83/B2M/HSPH1/NFKBIZ/CAV1/IL6/HLA-E/VCAM1/HES1	15
GO:0060395	SMAD protein signal transduction	9/392	82/18722	5.36912e-05	0.00206267	0.0015675	CILP/TGFB1/BMP6/BMPR2/JUN/JAK2/RBPMS/SPTBN1/BMP5	9
GO:0050878	regulation of body fluid levels	21/392	379/18722	5.4033e-05	0.00206267	0.0015675	COL3A1/PLAU/FLI1/PDGFRA/PLAUR/PRKCE/JMJD1C/FAP/FN1/PAM/PROS1/JAK2/PRKG1/EXT1/VWF/SERPINE2/CAV1/SERPINE1/EGFR/GJA1/IL6	21
GO:0007596	blood coagulation	15/392	217/18722	5.5877e-05	0.00211367	0.00160626	COL3A1/PLAU/PDGFRA/PLAUR/JMJD1C/FAP/FN1/PROS1/JAK2/PRKG1/VWF/SERPINE2/CAV1/SERPINE1/IL6	15
GO:0048880	sensory system development	21/392	381/18722	5.82637e-05	0.00217459	0.00165255	RHOJ/MFAP5/PTPRM/PDGFRB/C3/FBN1/PDGFRA/LIMK2/BMP6/BMPR2/NRP1/ALDH1A2/ATP2B4/CLIC4/FAT1/WNT5B/SDK1/FLT1/CYP1B1/CACNA1C/COL4A1	21
GO:0050731	positive regulation of peptidyl-tyrosine phosphorylation	14/392	193/18722	5.85325e-05	0.00217459	0.00165255	NEDD9/CD74/ICAM1/TGFB1/KITLG/EPHA4/BMP6/NRP1/YES1/CD44/THBS4/JAK2/IL6/HES1	14
GO:0030593	neutrophil chemotaxis	10/392	103/18722	6.03371e-05	0.00222179	0.00168843	CXCL8/CD74/CXCL2/CCL2/CXCL3/ITGA1/CAMK1D/THBS4/CXCL1/SLIT2	10
GO:0010720	positive regulation of cell development	18/392	298/18722	6.15842e-05	0.00224782	0.00170821	NEDD9/DOCK5/TGFB1/CXCL12/MME/PRKCH/EPHA4/RUFY3/ID2/BMPR2/NRP1/SLIT2/FN1/SERPINE2/MYOC/EGFR/IL6/HES1	18
GO:0042310	vasoconstriction	9/392	84/18722	6.50152e-05	0.00231084	0.0017561	ICAM1/DOCK5/DOCK4/AGTR1/BMPR2/ARHGAP42/CAV1/EGFR/GJA1	9
GO:0002064	epithelial cell development	15/392	220/18722	6.53219e-05	0.00231084	0.0017561	ICAM1/FLNB/BMP6/COL15A1/CLIC4/TJP2/AR/FAT1/WNT5B/B4GALT1/FNDC3A/PLCB1/BMP5/RAP1B/MSN	15
GO:0032963	collagen metabolic process	10/392	104/18722	6.55322e-05	0.00231084	0.0017561	TNXB/PDGFRB/COL1A1/TGFB1/COL1A2/FAP/CTSS/MMP3/ADAMTS3/IL6	10
GO:1903076	regulation of protein localization to plasma membrane	10/392	104/18722	6.55322e-05	0.00231084	0.0017561	PID1/TGFB1/PRKCH/SQSTM1/GBP1/ATP2B4/PRKCE/AR/SPTBN1/EGFR	10
GO:0030195	negative regulation of blood coagulation	7/392	49/18722	6.73077e-05	0.00233389	0.00177362	PLAU/PDGFRA/FAP/PROS1/PRKG1/SERPINE2/SERPINE1	7
GO:0038084	vascular endothelial growth factor signaling pathway	7/392	49/18722	6.73077e-05	0.00233389	0.00177362	DCN/PDGFRB/PDGFRA/NRP1/FLT1/ADAMTS3/SMOC2	7
GO:0030193	regulation of blood coagulation	8/392	66/18722	6.83999e-05	0.00235217	0.0017875	PLAU/PDGFRA/FAP/PROS1/PRKG1/SERPINE2/CAV1/SERPINE1	8
GO:0050817	coagulation	15/392	222/18722	7.237e-05	0.00246829	0.00187575	COL3A1/PLAU/PDGFRA/PLAUR/JMJD1C/FAP/FN1/PROS1/JAK2/PRKG1/VWF/SERPINE2/CAV1/SERPINE1/IL6	15
GO:1901653	cellular response to peptide	20/392	359/18722	7.52892e-05	0.00254698	0.00193555	ICAM1/PID1/NAMPT/AGTR1/PRKCB/GRB10/FBN1/EPHA4/SOCS3/INSIG1/CPEB2/JAK2/NFKB1/SLC39A14/PIK3R3/CAV1/GJA1/VCAM1/RAP1B/NR4A3	20
GO:1900047	negative regulation of hemostasis	7/392	50/18722	7.68716e-05	0.00257954	0.00196029	PLAU/PDGFRA/FAP/PROS1/PRKG1/SERPINE2/SERPINE1	7
GO:0035023	regulation of Rho protein signal transduction	9/392	86/18722	7.82855e-05	0.00260597	0.00198037	COL3A1/PDGFRB/DLC1/NRP1/ARHGAP42/LPAR1/CDC42SE2/MYOC/ABCA1	9
GO:0090287	regulation of cellular response to growth factor stimulus	18/392	304/18722	7.94981e-05	0.00262533	0.00199509	DCN/TGFB1/BMPER/PRKCB/PCSK6/GRB10/FBN1/CRIM1/BMPR2/ATP2B4/SLIT2/HSPA5/CASK/ADAMTS3/SMOC2/CAV1/FSTL1/HES1	18
GO:0110053	regulation of actin filament organization	17/392	277/18722	8.07802e-05	0.00264666	0.0020113	GSN/ICAM1/ADD3/CXCL12/MTSS1/PLEKHG2/DLC1/NRP1/SLIT2/PRKCE/LPAR1/ELN/FCHSD2/SSH2/PHLDB2/MYOC/SPTBN1	17
GO:2001236	regulation of extrinsic apoptotic signaling pathway	12/392	151/18722	8.22718e-05	0.00267448	0.00203244	ICAM1/ITGA6/IL7/ATF3/NRP1/ITGAV/TNFAIP3/AR/TCF7L2/CAV1/SERPINE1/BMP5	12
GO:0050769	positive regulation of neurogenesis	15/392	225/18722	8.41893e-05	0.00271559	0.00206368	TGFB1/CXCL12/MME/PRKCH/EPHA4/RUFY3/ID2/BMPR2/NRP1/SLIT2/FN1/SERPINE2/EGFR/IL6/HES1	15
GO:1900046	regulation of hemostasis	8/392	68/18722	8.48873e-05	0.00271705	0.00206479	PLAU/PDGFRA/FAP/PROS1/PRKG1/SERPINE2/CAV1/SERPINE1	8
GO:0030509	BMP signaling pathway	12/392	152/18722	8.76695e-05	0.00278468	0.00211618	TGFB1/BMPER/PCSK6/FBN1/CRIM1/BMP6/BMPR2/EXT1/HIVEP1/FSTL1/BMP5/HES1	12
GO:0034612	response to tumor necrosis factor	16/392	253/18722	9.18485e-05	0.00289532	0.00220026	AFF3/CXCL8/ICAM1/PID1/COL1A1/CCL2/GBP1/ZFP36/TNFAIP3/NFKBIA/JAK2/NFKB1/AKAP12/EXT1/BIRC3/VCAM1	16
GO:0045932	negative regulation of muscle contraction	5/392	23/18722	9.66997e-05	0.00299201	0.00227374	DOCK5/DOCK4/CALCRL/ARHGAP42/PRKG1	5
GO:0007265	Ras protein signal transduction	19/392	337/18722	9.70068e-05	0.00299201	0.00227374	RHOJ/COL3A1/PDGFRB/AGTR1/CTNNAL1/KITLG/CYTH1/SQSTM1/DLC1/NRP1/JUN/ARHGAP42/COL1A2/LPAR1/CDC42SE2/MYOC/ELMO1/RAP1B/ABCA1	19
GO:0022604	regulation of cell morphogenesis	18/392	309/18722	9.77921e-05	0.00299201	0.00227374	NEDD9/RHOJ/ICAM1/DOCK5/CCL2/EPHA4/FGD6/DLC1/GBP1/NRP1/CD44/SYNE3/LPAR1/FN1/CDC42SE2/SH3KBP1/MYOC/MSN	18
GO:0070372	regulation of ERK1 and ERK2 cascade	18/392	309/18722	9.77921e-05	0.00299201	0.00227374	CD74/ICAM1/PDGFRB/CCL2/TGFB1/BMPER/ATF3/PDGFRA/GBP1/NRP1/HLA-DRB1/CD44/ACKR3/FN1/AKAP12/TNIP1/EGFR/RAP1B	18
GO:0048015	phosphatidylinositol-mediated signaling	13/392	178/18722	9.98168e-05	0.00303166	0.00230388	DCN/PREX2/PDGFRB/PDGFRA/PLCB4/FN1/JAK2/FLT1/CA8/SERPINE2/MYOC/EGFR/PLCB1	13
GO:0071356	cellular response to tumor necrosis factor	15/392	229/18722	0.000102553	0.00309219	0.00234987	CXCL8/ICAM1/PID1/COL1A1/CCL2/GBP1/ZFP36/TNFAIP3/NFKBIA/JAK2/NFKB1/AKAP12/EXT1/BIRC3/VCAM1	15
GO:0090092	regulation of transmembrane receptor protein serine/threonine kinase signaling pathway	16/392	256/18722	0.0001054	0.00315518	0.00239774	CILP/TGFB1/BMPER/PCSK6/FBN1/CRIM1/ACVR1B/BMP6/BMPR2/HSPA5/JAK2/RBPMS/CAV1/FSTL1/BMP5/HES1	16
GO:0030595	leukocyte chemotaxis	15/392	230/18722	0.000107656	0.00318904	0.00242348	CXCL8/CD74/CXCL2/CCL2/CXCL12/CXCL3/ITGA1/CAMK1D/THBS4/CXCL1/MTUS1/SLIT2/FLT1/SERPINE1/IL6	15
GO:0048846	axon extension involved in axon guidance	6/392	37/18722	0.000108831	0.00318904	0.00242348	CXCL12/SEMA6D/BMPR2/NRP1/SLIT2/ALCAM	6
GO:1902284	neuron projection extension involved in neuron projection guidance	6/392	37/18722	0.000108831	0.00318904	0.00242348	CXCL12/SEMA6D/BMPR2/NRP1/SLIT2/ALCAM	6
GO:0034109	homotypic cell-cell adhesion	9/392	90/18722	0.000111723	0.00324819	0.00246842	PDGFRA/PLAUR/FN1/TJP2/JAK2/PRKG1/PLPP3/SERPINE2/IL6	9
GO:0050819	negative regulation of coagulation	7/392	53/18722	0.00011241	0.00324819	0.00246842	PLAU/PDGFRA/FAP/PROS1/PRKG1/SERPINE2/SERPINE1	7
GO:0050818	regulation of coagulation	8/392	71/18722	0.000115694	0.00332001	0.00252301	PLAU/PDGFRA/FAP/PROS1/PRKG1/SERPINE2/CAV1/SERPINE1	8
GO:0001654	eye development	20/392	371/18722	0.000117692	0.00335422	0.002549	RHOJ/MFAP5/PTPRM/PDGFRB/FBN1/PDGFRA/LIMK2/BMP6/BMPR2/NRP1/ALDH1A2/ATP2B4/CLIC4/FAT1/WNT5B/SDK1/FLT1/CYP1B1/CACNA1C/COL4A1	20
GO:0071676	negative regulation of mononuclear cell migration	5/392	24/18722	0.00012006	0.00339844	0.00258261	APOD/CCL2/SLIT2/PLCB1/BMP5	5
GO:0048017	inositol lipid-mediated signaling	13/392	182/18722	0.000124873	0.0035108	0.00266799	DCN/PREX2/PDGFRB/PDGFRA/PLCB4/FN1/JAK2/FLT1/CA8/SERPINE2/MYOC/EGFR/PLCB1	13
GO:0033627	cell adhesion mediated by integrin	8/392	72/18722	0.000127813	0.00354553	0.00269438	ICAM1/PLAU/FBN1/ITGAV/PLPP3/EXT1/CYP1B1/SERPINE1	8
GO:0043903	regulation of biological process involved in symbiotic interaction	8/392	72/18722	0.000127813	0.00354553	0.00269438	GSN/CXCL8/CD74/TRIM25/HLA-DRB1/ITGAV/TRIM38/CAV1	8
GO:0051090	regulation of DNA-binding transcription factor activity	22/392	440/18722	0.000161108	0.00443954	0.00337378	BHLHE40/ICAM1/PRKCB/TRIM25/PRKCH/ID2/CAMK1D/TRIM38/TNFAIP3/ESR2/SGK3/NFKBIA/AR/DDX58/JAK2/TCF7L2/PLPP3/CYP1B1/IRAK2/CAV1/IL6/HES1	22
GO:0043010	camera-type eye development	18/392	322/18722	0.000163775	0.00448335	0.00340707	RHOJ/PTPRM/PDGFRB/FBN1/PDGFRA/LIMK2/BMPR2/NRP1/ALDH1A2/ATP2B4/CLIC4/FAT1/WNT5B/SDK1/FLT1/CYP1B1/CACNA1C/COL4A1	18
GO:1904035	regulation of epithelial cell apoptotic process	9/392	96/18722	0.000183741	0.00499704	0.00379744	GSN/ICAM1/CCL2/ZFP36/TNFAIP3/JAK2/TCF7L2/SERPINE1/IL6	9
GO:0030203	glycosaminoglycan metabolic process	10/392	118/18722	0.000188907	0.00509067	0.0038686	DCN/PDGFRB/TGFB1/CD44/FUCA1/CSGALNACT1/XYLT1/NFKB1/CEMIP2/EXT1	10
GO:0071772	response to BMP	12/392	165/18722	0.000190854	0.00509067	0.0038686	TGFB1/BMPER/PCSK6/FBN1/CRIM1/BMP6/BMPR2/EXT1/HIVEP1/FSTL1/BMP5/HES1	12
GO:0071773	cellular response to BMP stimulus	12/392	165/18722	0.000190854	0.00509067	0.0038686	TGFB1/BMPER/PCSK6/FBN1/CRIM1/BMP6/BMPR2/EXT1/HIVEP1/FSTL1/BMP5/HES1	12
GO:0001953	negative regulation of cell-matrix adhesion	6/392	41/18722	0.000196157	0.00519878	0.00395076	APOD/DLC1/CASK/PHLDB2/MYOC/SERPINE1	6
GO:0010043	response to zinc ion	7/392	58/18722	0.000200469	0.00527943	0.00401204	MT1E/MT1X/CRIP1/PAM/SOD2/MT2A/VCAM1	7
GO:0050729	positive regulation of inflammatory response	11/392	142/18722	0.000202628	0.00527973	0.00401227	AGTR1/C3/NFKBIA/JAK2/NFKBIZ/TNIP1/NEAT1/SERPINE1/EGFR/IL6/HLA-E	11
GO:0070374	positive regulation of ERK1 and ERK2 cascade	14/392	217/18722	0.000203018	0.00527973	0.00401227	CD74/ICAM1/PDGFRB/CCL2/TGFB1/BMPER/PDGFRA/NRP1/HLA-DRB1/CD44/ACKR3/AKAP12/EGFR/RAP1B	14
GO:0051962	positive regulation of nervous system development	16/392	272/18722	0.000211418	0.00546403	0.00415233	ADGRL2/TGFB1/CXCL12/MME/PRKCH/EPHA4/RUFY3/ID2/BMPR2/NRP1/SLIT2/FN1/SERPINE2/EGFR/IL6/HES1	16
GO:0061437	renal system vasculature development	5/392	27/18722	0.000216559	0.00552823	0.00420112	PDGFRB/ANGPT2/PDGFRA/NRP1/HES1	5
GO:0061440	kidney vasculature development	5/392	27/18722	0.000216559	0.00552823	0.00420112	PDGFRB/ANGPT2/PDGFRA/NRP1/HES1	5
GO:0001935	endothelial cell proliferation	13/392	193/18722	0.000223534	0.00567149	0.00430999	PTPRM/AGTR1/CCL2/BMPER/CXCL12/BMP6/BMPR2/NRP1/ALDH1A2/THBS4/FLT1/CAV1/GJA1	13
GO:0019216	regulation of lipid metabolic process	18/392	331/18722	0.000229814	0.00579549	0.00440422	CD74/APOD/IGFBP7/PDGFRB/AGTR1/TGFB1/C3/PDGFRA/ID2/BMP6/INSIG1/PRKCE/FLT1/NFKB1/ADGRF5/CAV1/BMP5/NR4A3	18
GO:1904019	epithelial cell apoptotic process	10/392	121/18722	0.000232048	0.00581657	0.00442024	GSN/ICAM1/CCL2/BMPR2/ZFP36/TNFAIP3/JAK2/TCF7L2/SERPINE1/IL6	10
GO:0002688	regulation of leukocyte chemotaxis	10/392	122/18722	0.000248146	0.00614606	0.00467063	CXCL8/CD74/CCL2/CXCL12/CAMK1D/THBS4/MTUS1/SLIT2/SERPINE1/IL6	10
GO:1990266	neutrophil migration	10/392	122/18722	0.000248146	0.00614606	0.00467063	CXCL8/CD74/CXCL2/CCL2/CXCL3/ITGA1/CAMK1D/THBS4/CXCL1/SLIT2	10
GO:0060041	retina development in camera-type eye	11/392	147/18722	0.000273987	0.00674591	0.00512648	RHOJ/PTPRM/PDGFRB/PDGFRA/BMPR2/NRP1/ATP2B4/CLIC4/SDK1/CYP1B1/COL4A1	11
GO:0051770	positive regulation of nitric-oxide synthase biosynthetic process	4/392	16/18722	0.000282133	0.00690562	0.00524785	NAMPT/CCL2/JAK2/AKAP12	4
GO:0009615	response to virus	19/392	367/18722	0.000289357	0.00704102	0.00535074	ZC3HAV1/CXCL12/IFI44/GBP1/IFI27/FGL2/SERINC5/TNFAIP3/SAMHD1/XPR1/DDX58/NFKB1/IRF1/DCLK1/EXT1/IFNAR2/BIRC3/IL6/IFI16	19
GO:0061448	connective tissue development	15/392	252/18722	0.00029171	0.00705701	0.00536289	LUM/PDGFRB/COL1A1/TGFB1/SOX5/BMP6/BMPR2/CD44/CRIP1/WNT5B/OXCT1/SLC39A14/EXT1/MGP/BMP5	15
GO:0071621	granulocyte chemotaxis	10/392	125/18722	0.000302161	0.00722582	0.00549118	CXCL8/CD74/CXCL2/CCL2/CXCL3/ITGA1/CAMK1D/THBS4/CXCL1/SLIT2	10
GO:1904375	regulation of protein localization to cell periphery	10/392	125/18722	0.000302161	0.00722582	0.00549118	PID1/TGFB1/PRKCH/SQSTM1/GBP1/ATP2B4/PRKCE/AR/SPTBN1/EGFR	10
GO:0060393	regulation of pathway-restricted SMAD protein phosphorylation	7/392	62/18722	0.000305234	0.00725759	0.00551533	TGFB1/BMPER/ACVR1B/BMP6/BMPR2/RBPMS/BMP5	7
GO:0022617	extracellular matrix disassembly	7/392	63/18722	0.0003373	0.00797445	0.0060601	TGFB1/ADAMTS4/FAP/ADAMTS15/CTSS/MMP3/IL6	7
GO:1903522	regulation of blood circulation	15/392	256/18722	0.000344946	0.00810915	0.00616246	ICAM1/DOCK5/DOCK4/AGTR1/MEF2A/BMPR2/EPAS1/SCN3B/ATP2B4/ARHGAP42/JAK2/CAV1/EGFR/GJA1/CACNA1C	15
GO:0010038	response to metal ion	19/392	373/18722	0.000354088	0.00827729	0.00629024	ICAM1/JUNB/MEF2A/BMP6/CPNE8/MT1E/MT1X/JUN/CLIC4/HSPA5/CRIP1/PAM/ACO1/SOD2/B2M/MT2A/CAV1/EGFR/VCAM1	19
GO:0001885	endothelial cell development	7/392	64/18722	0.000372009	0.00864766	0.00657169	ICAM1/COL15A1/CLIC4/TJP2/PLCB1/RAP1B/MSN	7
GO:0006022	aminoglycan metabolic process	10/392	129/18722	0.000389158	0.00899604	0.00683644	DCN/PDGFRB/TGFB1/CD44/FUCA1/CSGALNACT1/XYLT1/NFKB1/CEMIP2/EXT1	10
GO:0010594	regulation of endothelial cell migration	14/392	232/18722	0.000401604	0.00922809	0.00701278	DCN/RHOJ/ADAMTS9/SASH1/PTPRM/TGFB1/BMPER/ANGPT2/BMPR2/NRP1/ATP2B4/SLIT2/PLPP3/SMOC2	14
GO:0001936	regulation of endothelial cell proliferation	12/392	179/18722	0.000403632	0.00922809	0.00701278	PTPRM/AGTR1/CCL2/CXCL12/BMP6/BMPR2/NRP1/ALDH1A2/THBS4/FLT1/CAV1/GJA1	12
GO:0008360	regulation of cell shape	11/392	154/18722	0.00040864	0.00926092	0.00703773	RHOJ/ICAM1/CCL2/FGD6/DLC1/SYNE3/LPAR1/FN1/CDC42SE2/SH3KBP1/MSN	11
GO:0060389	pathway-restricted SMAD protein phosphorylation	7/392	65/18722	0.000409519	0.00926092	0.00703773	TGFB1/BMPER/ACVR1B/BMP6/BMPR2/RBPMS/BMP5	7
GO:0007229	integrin-mediated signaling pathway	9/392	107/18722	0.000415476	0.00929459	0.00706332	NEDD9/COL3A1/ITGA6/ADAMTS1/ITGA1/NRP1/ITGAV/FN1/PLPP3	9
GO:0032526	response to retinoic acid	9/392	107/18722	0.000415476	0.00929459	0.00706332	IGFBP7/PDGFRB/COL1A1/BMP6/ALDH1A2/YES1/WNT5B/GJA1/ABCA1	9
GO:0042311	vasodilation	6/392	47/18722	0.000421494	0.00931869	0.00708163	ITGA1/SOD2/PRKG1/EXT1/EGFR/GJA1	6
GO:0043114	regulation of vascular permeability	6/392	47/18722	0.000421494	0.00931869	0.00708163	TGFB1/BMP6/YES1/SLIT2/TJP2/AKAP12	6
GO:0048710	regulation of astrocyte differentiation	5/392	31/18722	0.000425511	0.00931869	0.00708163	EPHA4/ID2/SERPINE2/IL6/HES1	5
GO:0071711	basement membrane organization	5/392	31/18722	0.000425511	0.00931869	0.00708163	CTSS/EXT1/PHLDB2/CAV1/COL4A1	5
GO:1903510	mucopolysaccharide metabolic process	8/392	86/18722	0.000439596	0.009532	0.00724373	DCN/TGFB1/CD44/CSGALNACT1/XYLT1/NFKB1/CEMIP2/EXT1	8
GO:0050679	positive regulation of epithelial cell proliferation	13/392	207/18722	0.000439833	0.009532	0.00724373	AGTR1/CXCL12/BMP6/BMPR2/NRP1/TNFAIP3/THBS4/AR/B4GALT1/TCF7L2/EGFR/BMP5/NR4A3	13
GO:0060485	mesenchyme development	16/392	291/18722	0.000448166	0.00965161	0.00733463	PDGFRB/COL1A1/TGFB1/SEMA6D/KITLG/BMPR2/NRP1/ALDH1A2/FN1/USF3/TCF7L2/EXT1/PHLDB2/IL6/BMP5/HES1	16
GO:0014015	positive regulation of gliogenesis	7/392	66/18722	0.000449991	0.00965161	0.00733463	TGFB1/PRKCH/ID2/SERPINE2/EGFR/IL6/HES1	7
GO:0002686	negative regulation of leukocyte migration	6/392	48/18722	0.000473317	0.0100999	0.00767527	APOD/CCL2/CXCL12/SLIT2/PLCB1/BMP5	6
GO:0048762	mesenchymal cell differentiation	14/392	236/18722	0.000476571	0.0101174	0.00768861	COL1A1/TGFB1/SEMA6D/KITLG/NRP1/ALDH1A2/FN1/USF3/TCF7L2/EXT1/PHLDB2/IL6/BMP5/HES1	14
GO:0090022	regulation of neutrophil chemotaxis	5/392	32/18722	0.000495728	0.0104707	0.00795708	CXCL8/CD74/CAMK1D/THBS4/SLIT2	5
GO:0070098	chemokine-mediated signaling pathway	8/392	88/18722	0.000513598	0.0107391	0.00816106	CXCL8/CXCL2/CCL2/CXCL12/CXCL3/CXCL1/SLIT2/ACKR3	8
GO:0010862	positive regulation of pathway-restricted SMAD protein phosphorylation	6/392	49/18722	0.000529969	0.0109712	0.00833741	TGFB1/ACVR1B/BMP6/BMPR2/RBPMS/BMP5	6
GO:1904894	positive regulation of receptor signaling pathway via STAT	6/392	49/18722	0.000529969	0.0109712	0.00833741	TGFB1/MGAT5/JAK2/CYP1B1/IL6/HES1	6
GO:0046686	response to cadmium ion	7/392	68/18722	0.000540492	0.0111011	0.00843615	MT1E/MT1X/JUN/SOD2/B2M/MT2A/EGFR	7
GO:0007369	gastrulation	12/392	185/18722	0.000542885	0.0111011	0.00843615	COL12A1/BMPR2/ITGAV/FN1/WNT5B/EXT1/ETS2/PHLDB2/COL6A1/KDM6B/GJA1/NR4A3	12
GO:0014066	regulation of phosphatidylinositol 3-kinase signaling	9/392	111/18722	0.000544273	0.0111011	0.00843615	DCN/PDGFRB/PDGFRA/FN1/JAK2/FLT1/SERPINE2/MYOC/EGFR	9
GO:2001233	regulation of apoptotic signaling pathway	18/392	356/18722	0.000548631	0.0111011	0.00843615	CD74/ICAM1/CXCL12/ITGA6/IL7/ATF3/NRP1/PLAUR/ITGAV/CD44/TNFAIP3/ACKR3/AR/SOD2/TCF7L2/CAV1/SERPINE1/BMP5	18
GO:0051235	maintenance of location	17/392	326/18722	0.000549585	0.0111011	0.00843615	GSN/SRGN/C3/FBN1/JPH1/TRPA1/INSIG1/ITGAV/NFKBIA/PRKCE/HSPA5/NFKB1/CAV1/GJA1/IL6/CACNA1C/ABCA1	17
GO:0031290	retinal ganglion cell axon guidance	4/392	19/18722	0.000571705	0.0113796	0.00864782	PTPRM/NRP1/SLIT2/ALCAM	4
GO:0097501	stress response to metal ion	4/392	19/18722	0.000571705	0.0113796	0.00864782	MT1E/MT1X/HSPA5/MT2A	4
GO:0003382	epithelial cell morphogenesis	5/392	33/18722	0.000574315	0.0113796	0.00864782	FLNB/COL15A1/CLIC4/AR/FAT1	5
GO:0034110	regulation of homotypic cell-cell adhesion	5/392	33/18722	0.000574315	0.0113796	0.00864782	PLAUR/JAK2/PRKG1/SERPINE2/IL6	5
GO:0010633	negative regulation of epithelial cell migration	9/392	112/18722	0.000581122	0.01146	0.00870886	DCN/ADAMTS9/PTPRM/TGFB1/ANGPT2/ATP2B4/SLIT2/MCC/PTPRG	9
GO:0050867	positive regulation of cell activation	20/392	420/18722	0.000589071	0.0115601	0.00878494	CD74/MAP3K8/PDGFRB/CCL2/TGFB1/IL7/HLA-DRB1/YES1/CD83/JAK2/B2M/HSPH1/SH3KBP1/NFKBIZ/CAV1/IL6/HLA-E/VCAM1/HES1/NR4A3	20
GO:1904738	vascular associated smooth muscle cell migration	6/392	50/18722	0.000591755	0.0115601	0.00878494	DOCK5/DOCK4/GRB10/ADAMTS1/PRKG1/NR4A3	6
GO:0050863	regulation of T cell activation	17/392	329/18722	0.00060917	0.0118447	0.00900121	CD74/MAP3K8/CCL2/IL7/HLA-DRB1/YES1/FGL2/CD83/B2M/HSPH1/IRF1/NFKBIZ/CAV1/IL6/HLA-E/VCAM1/HES1	17
GO:0071347	cellular response to interleukin-1	9/392	113/18722	0.000619989	0.011999	0.00911847	CXCL8/ICAM1/CCL2/GBP1/NFKB1/AKAP12/IRAK2/IL6/PLCB1	9
GO:0050714	positive regulation of protein secretion	10/392	137/18722	0.00062628	0.0120646	0.00916835	TGFB1/BMP6/HLA-DRB1/MYRIP/PRKCE/JAK2/OXCT1/TCF7L2/EGFR/GJA1	10
GO:0045123	cellular extravasation	7/392	70/18722	0.000644906	0.0123661	0.00939751	ICAM1/CCL2/CXCL12/ITGA1/EXT1/PLCB1/VCAM1	7
GO:0048872	homeostasis of number of cells	15/392	272/18722	0.000649757	0.012402	0.00942476	CD74/KITLG/IL7/ACVR1B/ID2/EPAS1/ZFP36/TNFAIP3/TSC22D3/JAK2/B2M/EXT1/ADGRF5/IL6/FSTL1	15
GO:0046578	regulation of Ras protein signal transduction	12/392	189/18722	0.00065657	0.0124748	0.00948011	COL3A1/PDGFRB/KITLG/CYTH1/SQSTM1/DLC1/NRP1/ARHGAP42/LPAR1/CDC42SE2/MYOC/ABCA1	12
GO:0051216	cartilage development	12/392	190/18722	0.000687916	0.013011	0.00988756	LUM/COL1A1/TGFB1/SOX5/BMP6/BMPR2/CD44/WNT5B/SLC39A14/EXT1/MGP/BMP5	12
GO:0050680	negative regulation of epithelial cell proliferation	11/392	164/18722	0.000694003	0.0130667	0.00992991	PTPRM/CCL2/TGFB1/MTSS1/CASK/AR/B2M/FLT1/MCC/CAV1/GJA1	11
GO:0050767	regulation of neurogenesis	18/392	364/18722	0.000710273	0.0133128	0.0101169	BHLHE40/TGFB1/CXCL12/MME/SEMA6D/PRKCH/EPHA4/RUFY3/ID2/BMPR2/NRP1/SLIT2/FN1/B2M/SERPINE2/EGFR/IL6/HES1	18
GO:0045185	maintenance of protein location	8/392	93/18722	0.000743428	0.0138718	0.0105417	GSN/SRGN/FBN1/INSIG1/NFKBIA/HSPA5/CAV1/GJA1	8
GO:0032355	response to estradiol	10/392	141/18722	0.000783522	0.0145546	0.0110606	PDGFRB/COL1A1/TGFB1/NCOA3/PTGFR/ALDH1A2/ESR2/PAM/EGFR/GJA1	10
GO:0000302	response to reactive oxygen species	13/392	222/18722	0.000847277	0.0156188	0.0118694	APOD/PDGFRB/COL1A1/PDGFRA/TRPA1/JUN/TNFAIP3/SOD2/CYP1B1/KDM6B/EGFR/IL6/NR4A3	13
GO:0051767	nitric-oxide synthase biosynthetic process	4/392	21/18722	0.000854047	0.0156188	0.0118694	NAMPT/CCL2/JAK2/AKAP12	4
GO:0051769	regulation of nitric-oxide synthase biosynthetic process	4/392	21/18722	0.000854047	0.0156188	0.0118694	NAMPT/CCL2/JAK2/AKAP12	4
GO:0007044	cell-substrate junction assembly	8/392	95/18722	0.000855827	0.0156188	0.0118694	APOD/ITGA6/DLC1/NRP1/PEAK1/FN1/PHLDB2/MYOC	8
GO:0002437	inflammatory response to antigenic stimulus	7/392	74/18722	0.000901455	0.0163103	0.0123949	ICAM1/C3/HLA-DRB1/YES1/EXT1/KDM6B/HLA-E	7
GO:0071674	mononuclear cell migration	12/392	196/18722	0.000903489	0.0163103	0.0123949	ICAM1/APOD/CCL2/CXCL12/SLIT2/FLT1/EXT1/SERPINE1/IL6/PLCB1/BMP5/MSN	12
GO:0007249	I-kappaB kinase/NF-kappaB signaling	15/392	281/18722	0.000905477	0.0163103	0.0123949	CD74/PRKCB/TRIM25/SQSTM1/HLA-DRB1/TLE1/TRIM38/TNFAIP3/NFKBIA/PRKCE/LPAR1/TNIP1/IRAK2/BIRC3/GJA1	15
GO:0014065	phosphatidylinositol 3-kinase signaling	10/392	144/18722	0.000921648	0.0165301	0.0125618	DCN/PREX2/PDGFRB/PDGFRA/FN1/JAK2/FLT1/SERPINE2/MYOC/EGFR	10
GO:0009743	response to carbohydrate	14/392	253/18722	0.000942512	0.016793	0.0127616	ICAM1/NAMPT/PRKCB/COL6A2/ANGPT2/CALCRL/HLA-DRB1/PRKCE/SOD2/OXCT1/TCF7L2/SLC39A14/GJA1/RAP1B	14
GO:0071248	cellular response to metal ion	12/392	197/18722	0.000944378	0.016793	0.0127616	JUNB/MEF2A/BMP6/CPNE8/MT1E/MT1X/JUN/CLIC4/HSPA5/B2M/MT2A/EGFR	12
GO:0048675	axon extension	9/392	120/18722	0.000955752	0.0169229	0.0128604	CXCL12/SEMA6D/RUFY3/BMPR2/NRP1/SLIT2/FN1/DCLK1/ALCAM	9
GO:0002524	hypersensitivity	3/392	10/18722	0.000979747	0.0170163	0.0129313	C3/EXT1/HLA-E	3
GO:0003056	regulation of vascular associated smooth muscle contraction	3/392	10/18722	0.000979747	0.0170163	0.0129313	DOCK5/DOCK4/ARHGAP42	3
GO:0030214	hyaluronan catabolic process	3/392	10/18722	0.000979747	0.0170163	0.0129313	TGFB1/CD44/CEMIP2	3
GO:1990868	response to chemokine	8/392	97/18722	0.000981471	0.0170163	0.0129313	CXCL8/CXCL2/CCL2/CXCL12/CXCL3/CXCL1/SLIT2/ACKR3	8
GO:1990869	cellular response to chemokine	8/392	97/18722	0.000981471	0.0170163	0.0129313	CXCL8/CXCL2/CCL2/CXCL12/CXCL3/CXCL1/SLIT2/ACKR3	8
GO:0071241	cellular response to inorganic substance	13/392	226/18722	0.000998214	0.0172347	0.0130973	JUNB/MEF2A/BMP6/CPNE8/MT1E/MT1X/JUN/CLIC4/HSPA5/B2M/MMP3/MT2A/EGFR	13
GO:0002224	toll-like receptor signaling pathway	9/392	121/18722	0.00101391	0.0174333	0.0132483	TNFAIP3/NFKBIA/PRKCE/CTSS/IRF1/TNIP1/IRAK2/CAV1/BIRC3	9
GO:0042542	response to hydrogen peroxide	10/392	146/18722	0.00102438	0.017509	0.0133058	PDGFRB/COL1A1/TRPA1/JUN/TNFAIP3/SOD2/CYP1B1/KDM6B/IL6/NR4A3	10
GO:0090280	positive regulation of calcium ion import	4/392	22/18722	0.00102673	0.017509	0.0133058	PDGFRB/CCL2/CXCL12/CASK	4
GO:0046777	protein autophosphorylation	13/392	227/18722	0.00103928	0.0176507	0.0134135	PDGFRB/TAOK3/EPHA4/PDGFRA/ACVR1B/VRK1/YES1/PEAK1/GRK5/JAK2/FLT1/CAV1/EGFR	13
GO:0010518	positive regulation of phospholipase activity	6/392	56/18722	0.00108835	0.0182606	0.013877	PDGFRB/AGTR1/PDGFRA/LPAR1/FLT1/EGFR	6
GO:0048008	platelet-derived growth factor receptor signaling pathway	6/392	56/18722	0.00108835	0.0182606	0.013877	APOD/PDGFRB/PDGFRA/NRP1/JAK2/NR4A3	6
GO:1904645	response to amyloid-beta	6/392	56/18722	0.00108835	0.0182606	0.013877	ICAM1/NAMPT/EPHA4/MMP3/GJA1/VCAM1	6
GO:0070482	response to oxygen levels	17/392	347/18722	0.00109628	0.0183198	0.0139219	ICAM1/NAMPT/PDGFRB/PLAU/COL1A1/CXCL12/ANGPT2/EPAS1/PRKCE/PAM/CPEB2/MALAT1/SOD2/KCND2/APOLD1/CAV1/VCAM1	17
GO:0002478	antigen processing and presentation of exogenous peptide antigen	5/392	38/18722	0.00111494	0.018557	0.0141022	CD74/HLA-DRB1/CTSS/B2M/HLA-E	5
GO:0045444	fat cell differentiation	13/392	229/18722	0.00112565	0.0186607	0.014181	TGFB1/PDGFRA/ID2/INSIG1/ZFP36/MEDAG/WNT5B/TCF7L2/ADGRF5/IL6/PLCB1/HES1/NR4A3	13
GO:0097530	granulocyte migration	10/392	148/18722	0.00113629	0.018707	0.0142162	CXCL8/CD74/CXCL2/CCL2/CXCL3/ITGA1/CAMK1D/THBS4/CXCL1/SLIT2	10
GO:0010811	positive regulation of cell-substrate adhesion	9/392	123/18722	0.00113882	0.018707	0.0142162	NEDD9/DOCK5/ITGA6/NRP1/PRKCE/FN1/JAK2/MYOC/FBLN2	9
GO:0010827	regulation of glucose transmembrane transport	7/392	77/18722	0.00114193	0.018707	0.0142162	PID1/MEF2A/PRKCB/GRB10/C3/YES1/NR4A3	7
GO:0048771	tissue remodeling	11/392	175/18722	0.00118229	0.0192168	0.0146036	TGFB1/IL7/BMPR2/EPAS1/TNFAIP3/THBS4/EXT1/CAV1/EGFR/GJA1/IL6	11
GO:1905475	regulation of protein localization to membrane	11/392	175/18722	0.00118229	0.0192168	0.0146036	GSN/PID1/TGFB1/PRKCH/SQSTM1/GBP1/ATP2B4/PRKCE/AR/SPTBN1/EGFR	11
GO:0010883	regulation of lipid storage	6/392	57/18722	0.00119528	0.0192337	0.0146164	C3/ITGAV/NFKBIA/NFKB1/IL6/ABCA1	6
GO:0045834	positive regulation of lipid metabolic process	10/392	149/18722	0.00119589	0.0192337	0.0146164	CD74/PDGFRB/AGTR1/TGFB1/PDGFRA/BMP6/PRKCE/FLT1/ADGRF5/NR4A3	10
GO:0046545	development of primary female sexual characteristics	8/392	100/18722	0.00119719	0.0192337	0.0146164	ICAM1/KITLG/ADAMTS1/PDGFRA/ACVR1B/SLIT2/HSPA5/DACH1	8
GO:0010888	negative regulation of lipid storage	4/392	23/18722	0.00122252	0.0194334	0.0147682	ITGAV/NFKBIA/IL6/ABCA1	4
GO:0030539	male genitalia development	4/392	23/18722	0.00122252	0.0194334	0.0147682	GREB1L/PDGFRA/BMP6/AR	4
GO:0051091	positive regulation of DNA-binding transcription factor activity	14/392	260/18722	0.00122363	0.0194334	0.0147682	ICAM1/PRKCB/TRIM25/PRKCH/CAMK1D/TRIM38/ESR2/AR/DDX58/JAK2/PLPP3/IRAK2/CAV1/IL6	14
GO:0032024	positive regulation of insulin secretion	7/392	78/18722	0.00123238	0.0194873	0.0148092	HLA-DRB1/MYRIP/PRKCE/JAK2/OXCT1/TCF7L2/GJA1	7
GO:0043434	response to peptide hormone	19/392	414/18722	0.0012364	0.0194873	0.0148092	ICAM1/PID1/AGTR1/COL1A1/CXCL12/PRKCB/GRB10/FBN1/SOCS3/INSIG1/CPEB2/JAK2/NFKB1/SLC39A14/PIK3R3/CAV1/GJA1/RAP1B/NR4A3	19
GO:0071375	cellular response to peptide hormone stimulus	15/392	290/18722	0.00124174	0.0194976	0.014817	PID1/AGTR1/PRKCB/GRB10/FBN1/SOCS3/INSIG1/CPEB2/JAK2/NFKB1/SLC39A14/PIK3R3/CAV1/RAP1B/NR4A3	15
GO:0150115	cell-substrate junction organization	8/392	101/18722	0.00127695	0.0199751	0.0151799	APOD/ITGA6/DLC1/NRP1/PEAK1/FN1/PHLDB2/MYOC	8
GO:0030324	lung development	11/392	177/18722	0.00129591	0.0201724	0.0153298	CRISPLD2/PDGFRB/MME/PDGFRA/BMPR2/EPAS1/ALDH1A2/HSPB11/EXT1/EGFR/HES1	11
GO:0002763	positive regulation of myeloid leukocyte differentiation	6/392	58/18722	0.00131007	0.0201724	0.0153298	CD74/TGFB1/KITLG/ID2/HLA-DRB1/JUN	6
GO:0034350	regulation of glial cell apoptotic process	3/392	11/18722	0.00132631	0.0201724	0.0153298	CCL2/PRKCH/AKAP12	3
GO:0043589	skin morphogenesis	3/392	11/18722	0.00132631	0.0201724	0.0153298	COL1A1/ITGA6/COL1A2	3
GO:0045657	positive regulation of monocyte differentiation	3/392	11/18722	0.00132631	0.0201724	0.0153298	CD74/HLA-DRB1/JUN	3
GO:0046598	positive regulation of viral entry into host cell	3/392	11/18722	0.00132631	0.0201724	0.0153298	CD74/HLA-DRB1/TRIM38	3
GO:0075294	positive regulation by symbiont of entry into host	3/392	11/18722	0.00132631	0.0201724	0.0153298	CD74/HLA-DRB1/TRIM38	3
GO:0014068	positive regulation of phosphatidylinositol 3-kinase signaling	7/392	79/18722	0.00132834	0.0201724	0.0153298	DCN/PDGFRB/PDGFRA/FN1/JAK2/FLT1/MYOC	7
GO:0008643	carbohydrate transport	10/392	152/18722	0.00139015	0.0210342	0.0159847	SLC2A3/PID1/MEF2A/PRKCB/GRB10/C3/SLC45A4/YES1/SLC35A5/NR4A3	10
GO:0010543	regulation of platelet activation	5/392	40/18722	0.00141247	0.0211413	0.0160661	PDGFRA/JAK2/PRKG1/SERPINE2/IL6	5
GO:0010863	positive regulation of phospholipase C activity	5/392	40/18722	0.00141247	0.0211413	0.0160661	PDGFRB/PDGFRA/LPAR1/FLT1/EGFR	5
GO:0071276	cellular response to cadmium ion	5/392	40/18722	0.00141247	0.0211413	0.0160661	MT1E/MT1X/JUN/MT2A/EGFR	5
GO:0043551	regulation of phosphatidylinositol 3-kinase activity	6/392	59/18722	0.00143308	0.0212921	0.0161807	PDGFRB/TGFB1/SOCS3/PDGFRA/FLT1/PIK3R3	6
GO:0002438	acute inflammatory response to antigenic stimulus	4/392	24/18722	0.00144301	0.0212921	0.0161807	ICAM1/C3/EXT1/HLA-E	4
GO:0043567	regulation of insulin-like growth factor receptor signaling pathway	4/392	24/18722	0.00144301	0.0212921	0.0161807	CILP/IGFBP6/AR/BMP5	4
GO:0090023	positive regulation of neutrophil chemotaxis	4/392	24/18722	0.00144301	0.0212921	0.0161807	CXCL8/CD74/CAMK1D/THBS4	4
GO:0090277	positive regulation of peptide hormone secretion	8/392	103/18722	0.00144913	0.0213068	0.0161918	HLA-DRB1/MYRIP/PRKCE/JAK2/OXCT1/TCF7L2/EGFR/GJA1	8
GO:0001952	regulation of cell-matrix adhesion	9/392	128/18722	0.00150617	0.0220675	0.0167699	APOD/PLAU/DLC1/NRP1/PEAK1/CASK/PHLDB2/MYOC/SERPINE1	9
GO:0042110	T cell activation	21/392	487/18722	0.00151783	0.0221603	0.0168405	GSN/CD74/ICAM1/MAP3K8/CCL2/IL7/HLA-DRB1/YES1/CD44/FGL2/CD83/B2M/HSPH1/IRF1/NFKBIZ/CAV1/IL6/HLA-E/VCAM1/MSN/HES1	21
GO:0030323	respiratory tube development	11/392	181/18722	0.00155014	0.0223962	0.0170198	CRISPLD2/PDGFRB/MME/PDGFRA/BMPR2/EPAS1/ALDH1A2/HSPB11/EXT1/EGFR/HES1	11
GO:0045766	positive regulation of angiogenesis	11/392	181/18722	0.00155014	0.0223962	0.0170198	CXCL8/SASH1/BMPER/PRKCB/C3/ANGPT2/NRP1/FLT1/CYP1B1/SMOC2/SERPINE1	11
GO:1904018	positive regulation of vasculature development	11/392	181/18722	0.00155014	0.0223962	0.0170198	CXCL8/SASH1/BMPER/PRKCB/C3/ANGPT2/NRP1/FLT1/CYP1B1/SMOC2/SERPINE1	11
GO:1902622	regulation of neutrophil migration	5/392	41/18722	0.0015814	0.0227689	0.017303	CXCL8/CD74/CAMK1D/THBS4/SLIT2	5
GO:0030111	regulation of Wnt signaling pathway	16/392	328/18722	0.00158912	0.0228011	0.0173274	IGFBP6/NXN/COL1A1/TGFB1/GRB10/TLE1/TNFAIP3/PRICKLE1/WNT5B/DIXDC1/TCF7L2/NFKB1/PLPP3/MCC/CAV1/EGFR	16
GO:0035051	cardiocyte differentiation	10/392	156/18722	0.00168833	0.0237539	0.0180515	PDGFRB/MEF2A/TGFB1/PDGFRA/EFNB2/PRICKLE1/KDM6B/EGFR/VCAM1/HES1	10
GO:0015012	heparan sulfate proteoglycan biosynthetic process	4/392	25/18722	0.00168977	0.0237539	0.0180515	CSGALNACT1/XYLT1/TCF7L2/EXT1	4
GO:0042730	fibrinolysis	4/392	25/18722	0.00168977	0.0237539	0.0180515	PLAU/FAP/PROS1/SERPINE1	4
GO:0072012	glomerulus vasculature development	4/392	25/18722	0.00168977	0.0237539	0.0180515	PDGFRB/ANGPT2/PDGFRA/HES1	4
GO:0090330	regulation of platelet aggregation	4/392	25/18722	0.00168977	0.0237539	0.0180515	JAK2/PRKG1/SERPINE2/IL6	4
GO:1904754	positive regulation of vascular associated smooth muscle cell migration	4/392	25/18722	0.00168977	0.0237539	0.0180515	DOCK5/DOCK4/ADAMTS1/NR4A3	4
GO:0051251	positive regulation of lymphocyte activation	17/392	362/18722	0.00172466	0.0241534	0.0183551	CD74/MAP3K8/CCL2/TGFB1/IL7/HLA-DRB1/YES1/CD83/B2M/HSPH1/SH3KBP1/NFKBIZ/CAV1/IL6/HLA-E/VCAM1/HES1	17
GO:1903800	positive regulation of production of miRNAs involved in gene silencing by miRNA	3/392	12/18722	0.00174107	0.0241534	0.0183551	TGFB1/EGFR/IL6	3
GO:0002793	positive regulation of peptide secretion	8/392	106/18722	0.00174141	0.0241534	0.0183551	HLA-DRB1/MYRIP/PRKCE/JAK2/OXCT1/TCF7L2/EGFR/GJA1	8
GO:0019882	antigen processing and presentation	8/392	106/18722	0.00174141	0.0241534	0.0183551	CD74/ICAM1/HLA-DRB1/FGL2/CTSS/B2M/EXT1/HLA-E	8
GO:0045773	positive regulation of axon extension	5/392	42/18722	0.00176472	0.0241546	0.018356	CXCL12/RUFY3/BMPR2/NRP1/FN1	5
GO:0046596	regulation of viral entry into host cell	5/392	42/18722	0.00176472	0.0241546	0.018356	GSN/CD74/TRIM25/HLA-DRB1/TRIM38	5
GO:0046688	response to copper ion	5/392	42/18722	0.00176472	0.0241546	0.018356	ICAM1/MT1E/MT1X/PAM/MT2A	5
GO:1900274	regulation of phospholipase C activity	5/392	42/18722	0.00176472	0.0241546	0.018356	PDGFRB/PDGFRA/LPAR1/FLT1/EGFR	5
GO:0051899	membrane depolarization	7/392	83/18722	0.00177196	0.0241741	0.0183709	DCN/SCN7A/SCN3B/JUN/MYOC/CAV1/CACNA1C	7
GO:0032835	glomerulus development	6/392	62/18722	0.00185535	0.0250653	0.0190481	PDGFRB/ANGPT2/MTSS1/PDGFRA/EXT1/HES1	6
GO:0060135	maternal process involved in female pregnancy	6/392	62/18722	0.00185535	0.0250653	0.0190481	JUNB/ANGPT2/BMPR2/PAM/AR/GJA1	6
GO:1903078	positive regulation of protein localization to plasma membrane	6/392	62/18722	0.00185535	0.0250653	0.0190481	PRKCH/SQSTM1/ATP2B4/PRKCE/SPTBN1/EGFR	6
GO:0008217	regulation of blood pressure	11/392	186/18722	0.0019239	0.0259073	0.0196879	NAMPT/AGTR1/MME/ID2/BMPR2/ARHGAP42/COL1A2/AR/SOD2/EXT1/GJA1	11
GO:0034446	substrate adhesion-dependent cell spreading	8/392	108/18722	0.00196084	0.026031	0.019782	NEDD9/DOCK5/GBP1/NRP1/ITGAV/PEAK1/FN1/MYOC	8
GO:0046887	positive regulation of hormone secretion	9/392	133/18722	0.00196321	0.026031	0.019782	BMP6/HLA-DRB1/MYRIP/PRKCE/JAK2/OXCT1/TCF7L2/EGFR/GJA1	9
GO:0006027	glycosaminoglycan catabolic process	4/392	26/18722	0.00196437	0.026031	0.019782	TGFB1/CD44/FUCA1/CEMIP2	4
GO:0019883	antigen processing and presentation of endogenous antigen	4/392	26/18722	0.00196437	0.026031	0.019782	CD74/HLA-DRB1/B2M/HLA-E	4
GO:0060037	pharyngeal system development	4/392	26/18722	0.00196437	0.026031	0.019782	BMPR2/ADGRF5/BMP5/HES1	4
GO:0008064	regulation of actin polymerization or depolymerization	11/392	187/18722	0.0020068	0.0265089	0.0201451	GSN/ICAM1/ADD3/CXCL12/PLEKHG2/SLIT2/PRKCE/ELN/FCHSD2/SSH2/SPTBN1	11
GO:0008277	regulation of G protein-coupled receptor signaling pathway	9/392	134/18722	0.00206667	0.0272134	0.0206805	CXCL8/RGS16/C3/MGLL/ATP2B4/GRK5/GNG7/SLC39A14/PLCB1	9
GO:0062197	cellular response to chemical stress	16/392	337/18722	0.0020898	0.0273813	0.0208081	EFHD1/NCOA7/PDGFRA/EPAS1/JUN/TNFAIP3/CPEB2/SOD2/JAK2/MMP3/CYP1B1/CAV1/KDM6B/EGFR/IL6/NR4A3	16
GO:0030832	regulation of actin filament length	11/392	188/18722	0.00209259	0.0273813	0.0208081	GSN/ICAM1/ADD3/CXCL12/PLEKHG2/SLIT2/PRKCE/ELN/FCHSD2/SSH2/SPTBN1	11
GO:0008154	actin polymerization or depolymerization	12/392	217/18722	0.0021469	0.028004	0.0212813	GSN/ICAM1/ADD3/CXCL12/PLEKHG2/SLIT2/PRKCE/ELN/FCHSD2/JAK2/SSH2/SPTBN1	12
GO:0002687	positive regulation of leukocyte migration	9/392	135/18722	0.00217443	0.0282369	0.0214583	CXCL8/CD74/ICAM1/CXCL12/KITLG/CAMK1D/THBS4/SERPINE1/IL6	9
GO:0006940	regulation of smooth muscle contraction	6/392	64/18722	0.00218512	0.0282369	0.0214583	DOCK5/DOCK4/CALCRL/ARHGAP42/PRKG1/CAV1	6
GO:0032507	maintenance of protein location in cell	6/392	64/18722	0.00218512	0.0282369	0.0214583	GSN/SRGN/INSIG1/HSPA5/CAV1/GJA1	6
GO:1904659	glucose transmembrane transport	8/392	110/18722	0.00220149	0.02827	0.0214835	SLC2A3/PID1/MEF2A/PRKCB/GRB10/C3/YES1/NR4A3	8
GO:0048545	response to steroid hormone	16/392	339/18722	0.00221733	0.02827	0.0214835	ICAM1/IGFBP7/COL1A1/TGFB1/TRERF1/BMP6/ZFP36/ESR2/SLIT2/PAM/AR/JAK2/CAV1/EGFR/IL6/NR4A3	16
GO:0010745	negative regulation of macrophage derived foam cell differentiation	3/392	13/18722	0.00222844	0.02827	0.0214835	ITGAV/NFKBIA/ABCA1	3
GO:0034112	positive regulation of homotypic cell-cell adhesion	3/392	13/18722	0.00222844	0.02827	0.0214835	PLAUR/JAK2/IL6	3
GO:0048711	positive regulation of astrocyte differentiation	3/392	13/18722	0.00222844	0.02827	0.0214835	ID2/SERPINE2/HES1	3
GO:0070486	leukocyte aggregation	3/392	13/18722	0.00222844	0.02827	0.0214835	CD44/MSN/NR4A3	3
GO:0071624	positive regulation of granulocyte chemotaxis	4/392	27/18722	0.00226833	0.0286618	0.0217812	CXCL8/CD74/CAMK1D/THBS4	4
GO:0030041	actin filament polymerization	11/392	190/18722	0.0022731	0.0286618	0.0217812	GSN/ICAM1/ADD3/PLEKHG2/SLIT2/PRKCE/ELN/FCHSD2/JAK2/SSH2/SPTBN1	11
GO:0019915	lipid storage	7/392	87/18722	0.00232281	0.0291121	0.0221234	C3/ITGAV/NFKBIA/NFKB1/CAV1/IL6/ABCA1	7
GO:0051262	protein tetramerization	7/392	87/18722	0.00232281	0.0291121	0.0221234	TRPA1/HLA-DRB1/ALDH1A2/TRPM3/SAMHD1/SOD2/B2M	7
GO:0002720	positive regulation of cytokine production involved in immune response	6/392	65/18722	0.00236569	0.029385	0.0223308	CD74/DDX58/B2M/IL6/HLA-E/NR4A3	6
GO:0043122	regulation of I-kappaB kinase/NF-kappaB signaling	13/392	249/18722	0.00236927	0.029385	0.0223308	CD74/PRKCB/TRIM25/SQSTM1/HLA-DRB1/TLE1/TRIM38/TNFAIP3/PRKCE/LPAR1/TNIP1/BIRC3/GJA1	13
GO:0045926	negative regulation of growth	13/392	249/18722	0.00236927	0.029385	0.0223308	TGFB1/SEMA6D/ACVR1B/SERTAD2/BMPR2/NRP1/MT1E/MT1X/ESR2/SLIT2/MT2A/SERPINE2/GJA1	13
GO:0050804	modulation of chemical synaptic transmission	19/392	439/18722	0.00240378	0.029385	0.0223308	MCTP1/SRGN/CCL2/PRKCB/MME/STXBP5/EPHA4/SQSTM1/PLCB4/PRKCE/SIPA1L1/CASK/JAK2/DLGAP1/AKAP12/SERPINE2/EGFR/PLCB1/RAP1B	19
GO:0044706	multi-multicellular organism process	12/392	220/18722	0.00240491	0.029385	0.0223308	IGFBP7/NAMPT/JUNB/ANGPT2/ACVR1B/PTGFR/BMPR2/PAM/AR/B4GALT1/SERPINE2/GJA1	12
GO:0022602	ovulation cycle process	5/392	45/18722	0.00240815	0.029385	0.0223308	ADAMTS1/PDGFRA/SLIT2/HSPA5/PAM	5
GO:0035307	positive regulation of protein dephosphorylation	5/392	45/18722	0.00240815	0.029385	0.0223308	PDGFRB/TGFB1/ITGA1/DLC1/JAK2	5
GO:0071354	cellular response to interleukin-6	5/392	45/18722	0.00240815	0.029385	0.0223308	ICAM1/PID1/JAK2/NFKB1/IL6	5
GO:1904646	cellular response to amyloid-beta	5/392	45/18722	0.00240815	0.029385	0.0223308	ICAM1/NAMPT/EPHA4/GJA1/VCAM1	5
GO:0050792	regulation of viral process	10/392	164/18722	0.00243997	0.0296863	0.0225598	GSN/ZC3HAV1/CXCL8/CD74/TRIM25/HLA-DRB1/ZFP36/TRIM38/TNIP1/IFI16	10
GO:0002526	acute inflammatory response	8/392	112/18722	0.00246475	0.0297322	0.0225947	ICAM1/C3/FN1/B4GALT1/EXT1/IL6/HLA-E/VCAM1	8
GO:0043406	positive regulation of MAP kinase activity	8/392	112/18722	0.00246475	0.0297322	0.0225947	SASH1/PDGFRB/TAOK3/TGFB1/KITLG/EPHA4/FLT1/EGFR	8
GO:0099177	regulation of trans-synaptic signaling	19/392	440/18722	0.00246518	0.0297322	0.0225947	MCTP1/SRGN/CCL2/PRKCB/MME/STXBP5/EPHA4/SQSTM1/PLCB4/PRKCE/SIPA1L1/CASK/JAK2/DLGAP1/AKAP12/SERPINE2/EGFR/PLCB1/RAP1B	19
GO:0055076	transition metal ion homeostasis	9/392	138/18722	0.00252479	0.0303631	0.0230741	SCARA5/BMP6/MT1E/EPAS1/MT1X/ACO1/B2M/SLC39A14/MT2A	9
GO:0051893	regulation of focal adhesion assembly	6/392	66/18722	0.00255726	0.0305769	0.0232366	APOD/DLC1/NRP1/PEAK1/PHLDB2/MYOC	6
GO:0090109	regulation of cell-substrate junction assembly	6/392	66/18722	0.00255726	0.0305769	0.0232366	APOD/DLC1/NRP1/PEAK1/PHLDB2/MYOC	6
GO:0002696	positive regulation of leukocyte activation	18/392	409/18722	0.00259269	0.0307725	0.0233852	CD74/MAP3K8/CCL2/TGFB1/IL7/HLA-DRB1/YES1/CD83/B2M/HSPH1/SH3KBP1/NFKBIZ/CAV1/IL6/HLA-E/VCAM1/HES1/NR4A3	18
GO:0010575	positive regulation of vascular endothelial growth factor production	4/392	28/18722	0.0026032	0.0307725	0.0233852	TGFB1/C3/CYP1B1/IL6	4
GO:0061082	myeloid leukocyte cytokine production	4/392	28/18722	0.0026032	0.0307725	0.0233852	CD74/TGFB1/DDX58/NR4A3	4
GO:1902624	positive regulation of neutrophil migration	4/392	28/18722	0.0026032	0.0307725	0.0233852	CXCL8/CD74/CAMK1D/THBS4	4
GO:0061028	establishment of endothelial barrier	5/392	46/18722	0.00265619	0.031235	0.0237367	ICAM1/TJP2/PLCB1/RAP1B/MSN	5
GO:0051960	regulation of nervous system development	19/392	443/18722	0.00265734	0.031235	0.0237367	BHLHE40/ADGRL2/TGFB1/CXCL12/MME/SEMA6D/PRKCH/EPHA4/RUFY3/ID2/BMPR2/NRP1/SLIT2/FN1/B2M/SERPINE2/EGFR/IL6/HES1	19
GO:1901654	response to ketone	11/392	194/18722	0.00267204	0.0313193	0.0238008	ICAM1/IGFBP7/TGFB1/TRERF1/PTGFR/SLIT2/PRKCE/AR/CAV1/EGFR/MSN	11
GO:0016055	Wnt signaling pathway	19/392	444/18722	0.00272412	0.0317276	0.024111	IGFBP6/NXN/COL1A1/TGFB1/GRB10/TLE1/TNFAIP3/GRK5/PRICKLE1/WNT5B/DIXDC1/TCF7L2/NFKB1/PLPP3/EXT1/MCC/MYOC/CAV1/EGFR	19
GO:0008645	hexose transmembrane transport	8/392	114/18722	0.00275205	0.0317276	0.024111	SLC2A3/PID1/MEF2A/PRKCB/GRB10/C3/YES1/NR4A3	8
GO:0046660	female sex differentiation	8/392	114/18722	0.00275205	0.0317276	0.024111	ICAM1/KITLG/ADAMTS1/PDGFRA/ACVR1B/SLIT2/HSPA5/DACH1	8
GO:0090100	positive regulation of transmembrane receptor protein serine/threonine kinase signaling pathway	8/392	114/18722	0.00275205	0.0317276	0.024111	TGFB1/ACVR1B/BMP6/BMPR2/JAK2/RBPMS/BMP5/HES1	8
GO:1904892	regulation of receptor signaling pathway via STAT	8/392	114/18722	0.00275205	0.0317276	0.024111	TGFB1/SOCS3/MGAT5/JAK2/CYP1B1/CAV1/IL6/HES1	8
GO:0010517	regulation of phospholipase activity	6/392	67/18722	0.00276024	0.0317276	0.024111	PDGFRB/AGTR1/PDGFRA/LPAR1/FLT1/EGFR	6
GO:0070527	platelet aggregation	6/392	67/18722	0.00276024	0.0317276	0.024111	PDGFRA/FN1/JAK2/PRKG1/SERPINE2/IL6	6
GO:0030900	forebrain development	17/392	379/18722	0.00277916	0.031747	0.0241258	COL3A1/CXCL12/ID2/DLC1/NRP1/ALDH1A2/ATP2B4/SLIT2/B2M/DIXDC1/PRKG1/DCLK1/PCDH9/EXT1/KDM6B/PLCB1/HES1	17
GO:0035437	maintenance of protein localization in endoplasmic reticulum	3/392	14/18722	0.00279245	0.031747	0.0241258	INSIG1/HSPA5/GJA1	3
GO:0061043	regulation of vascular wound healing	3/392	14/18722	0.00279245	0.031747	0.0241258	TNFAIP3/SMOC2/SERPINE1	3
GO:0070141	response to UV-A	3/392	14/18722	0.00279245	0.031747	0.0241258	MME/MMP3/EGFR	3
GO:0046849	bone remodeling	7/392	90/18722	0.00281606	0.0318413	0.0241975	TGFB1/IL7/TNFAIP3/EXT1/EGFR/GJA1/IL6	7
GO:1904705	regulation of vascular associated smooth muscle cell proliferation	7/392	90/18722	0.00281606	0.0318413	0.0241975	ADAMTS1/JUN/SOD2/JAK2/PRKG1/GJA1/NR4A3	7
GO:0198738	cell-cell signaling by wnt	19/392	446/18722	0.0028619	0.032272	0.0245248	IGFBP6/NXN/COL1A1/TGFB1/GRB10/TLE1/TNFAIP3/GRK5/PRICKLE1/WNT5B/DIXDC1/TCF7L2/NFKB1/PLPP3/EXT1/MCC/MYOC/CAV1/EGFR	19
GO:0071675	regulation of mononuclear cell migration	8/392	115/18722	0.00290517	0.0326713	0.0248282	APOD/CCL2/CXCL12/SLIT2/SERPINE1/PLCB1/BMP5/MSN	8
GO:0019884	antigen processing and presentation of exogenous antigen	5/392	47/18722	0.00292222	0.0327746	0.0249067	CD74/HLA-DRB1/CTSS/B2M/HLA-E	5
GO:0030099	myeloid cell differentiation	17/392	381/18722	0.00293262	0.0328028	0.0249281	CD74/JUNB/TGFB1/KITLG/FLI1/FBN1/ACVR1B/ID2/EPAS1/HLA-DRB1/ZFP36/JUN/NFKBIA/JAK2/B2M/ADGRF5/IFI16	17
GO:1902230	negative regulation of intrinsic apoptotic signaling pathway in response to DNA damage	4/392	29/18722	0.00297046	0.0329809	0.0250635	CD74/CXCL12/CD44/ACKR3	4
GO:1902547	regulation of cellular response to vascular endothelial growth factor stimulus	4/392	29/18722	0.00297046	0.0329809	0.0250635	DCN/ATP2B4/ADAMTS3/SMOC2	4
GO:0042698	ovulation cycle	6/392	68/18722	0.00297506	0.0329809	0.0250635	ADAMTS1/PDGFRA/SLIT2/HSPA5/PAM/EGFR	6
GO:0014033	neural crest cell differentiation	7/392	91/18722	0.00299712	0.0329809	0.0250635	SEMA6D/KITLG/NRP1/ALDH1A2/FN1/EXT1/HES1	7
GO:0060191	regulation of lipase activity	7/392	91/18722	0.00299712	0.0329809	0.0250635	PDGFRB/AGTR1/PCSK6/PDGFRA/LPAR1/FLT1/EGFR	7
GO:1990874	vascular associated smooth muscle cell proliferation	7/392	91/18722	0.00299712	0.0329809	0.0250635	ADAMTS1/JUN/SOD2/JAK2/PRKG1/GJA1/NR4A3	7
GO:0032535	regulation of cellular component size	17/392	382/18722	0.00301196	0.0329809	0.0250635	GSN/ICAM1/ADD3/CXCL12/SEMA6D/RUFY3/PLEKHG2/BMPR2/NRP1/SLIT2/PRKCE/ELN/FN1/FCHSD2/SSH2/SPTBN1/MSN	17
GO:1902903	regulation of supramolecular fiber organization	17/392	382/18722	0.00301196	0.0329809	0.0250635	GSN/ICAM1/ADD3/CXCL12/MTSS1/PLEKHG2/DLC1/NRP1/SLIT2/PRKCE/LPAR1/ELN/FCHSD2/SSH2/PHLDB2/MYOC/SPTBN1	17
GO:0016049	cell growth	20/392	482/18722	0.00302822	0.033072	0.0251327	IGFBP7/AGTR1/TGFB1/CXCL12/SEMA6D/RUFY3/ACVR1B/SERTAD2/BMPR2/NRP1/ESR2/SGK3/SLIT2/FN1/DCLK1/EXT1/SERPINE2/EGFR/GJA1/ALCAM	20
GO:0015749	monosaccharide transmembrane transport	8/392	116/18722	0.00306484	0.0333843	0.02537	SLC2A3/PID1/MEF2A/PRKCB/GRB10/C3/YES1/NR4A3	8
GO:0034599	cellular response to oxidative stress	14/392	288/18722	0.00314426	0.03416	0.0259595	NCOA7/PDGFRA/EPAS1/JUN/TNFAIP3/CPEB2/SOD2/JAK2/MMP3/CYP1B1/KDM6B/EGFR/IL6/NR4A3	14
GO:0014706	striated muscle tissue development	17/392	384/18722	0.00317598	0.0342234	0.0260077	DCN/ADAMTS9/FLNB/PDGFRB/MEF2A/TGFB1/ATF3/PDGFRA/ID2/EFNB2/ALDH1A2/FBXO22/ELN/CAV1/KDM6B/GJA1/BMP5	17
GO:0060193	positive regulation of lipase activity	6/392	69/18722	0.00320212	0.0342234	0.0260077	PDGFRB/AGTR1/PDGFRA/LPAR1/FLT1/EGFR	6
GO:1904377	positive regulation of protein localization to cell periphery	6/392	69/18722	0.00320212	0.0342234	0.0260077	PRKCH/SQSTM1/ATP2B4/PRKCE/SPTBN1/EGFR	6
GO:0070555	response to interleukin-1	9/392	143/18722	0.00320684	0.0342234	0.0260077	CXCL8/ICAM1/CCL2/GBP1/NFKB1/AKAP12/IRAK2/IL6/PLCB1	9
GO:0048146	positive regulation of fibroblast proliferation	5/392	48/18722	0.00320698	0.0342234	0.0260077	CD74/PDGFRB/PDGFRA/S100A6/FN1	5
GO:0071496	cellular response to external stimulus	15/392	320/18722	0.00320793	0.0342234	0.0260077	ICAM1/NAMPT/COL1A1/ATF3/BMP6/BMPR2/JUN/HSPA5/XPR1/NFKB1/IRF1/EGFR/GJA1/IFI16/VCAM1	15
GO:0031348	negative regulation of defense response	13/392	258/18722	0.0032159	0.0342234	0.0260077	SOCS3/A2M/CALCRL/HLA-DRB1/ZFP36/YES1/FGL2/TNFAIP3/TNFAIP6/SAMHD1/NFKB1/IFI16/HLA-E	13
GO:0045165	cell fate commitment	13/392	258/18722	0.0032159	0.0342234	0.0260077	SOX5/IL7/ID2/NRP1/EPAS1/AR/WNT5B/TCF7L2/EXT1/ETS2/KDM6B/IL6/HES1	13
GO:0030833	regulation of actin filament polymerization	10/392	171/18722	0.00329904	0.0350187	0.026612	GSN/ICAM1/ADD3/PLEKHG2/SLIT2/PRKCE/ELN/FCHSD2/SSH2/SPTBN1	10
GO:0072503	cellular divalent inorganic cation homeostasis	20/392	486/18722	0.00332291	0.035102	0.0266753	AGTR1/CXCL12/PRKCB/JPH1/PDGFRA/PTGFR/MT1E/TRPA1/ITGAV/ATP2B4/MT1X/ACKR3/PRKCE/LPAR1/JAK2/SLC39A14/MT2A/CAV1/GJA1/CACNA1C	20
GO:0001890	placenta development	9/392	144/18722	0.00335919	0.035102	0.0266753	DCN/JUNB/MME/SOCS3/BMPR2/EPAS1/GJA1/BMP5/HES1	9
GO:0019886	antigen processing and presentation of exogenous peptide antigen via MHC class II	4/392	30/18722	0.0033716	0.035102	0.0266753	CD74/HLA-DRB1/CTSS/B2M	4
GO:0030204	chondroitin sulfate metabolic process	4/392	30/18722	0.0033716	0.035102	0.0266753	DCN/CSGALNACT1/XYLT1/EXT1	4
GO:2000637	positive regulation of gene silencing by miRNA	4/392	30/18722	0.0033716	0.035102	0.0266753	TGFB1/ZFP36/EGFR/IL6	4
GO:0036293	response to decreased oxygen levels	15/392	322/18722	0.00339989	0.035102	0.0266753	ICAM1/NAMPT/PLAU/CXCL12/ANGPT2/EPAS1/PRKCE/PAM/CPEB2/MALAT1/SOD2/KCND2/APOLD1/CAV1/VCAM1	15
GO:0022612	gland morphogenesis	8/392	118/18722	0.00340463	0.035102	0.0266753	TGFB1/NRP1/TNFAIP3/CRIP1/AR/CAV1/IL6/MSN	8
GO:0034219	carbohydrate transmembrane transport	8/392	118/18722	0.00340463	0.035102	0.0266753	SLC2A3/PID1/MEF2A/PRKCB/GRB10/C3/YES1/NR4A3	8
GO:0009100	glycoprotein metabolic process	17/392	387/18722	0.00343586	0.035102	0.0266753	DCN/ADAMTS9/PCSK6/MGAT5/MPDU1/BMPR2/CSGALNACT1/B4GALT1/XYLT1/TMTC2/TCF7L2/GFPT2/ST6GALNAC3/MAN1A1/EXT1/TNIP1/PLCB1	17
GO:0002468	dendritic cell antigen processing and presentation	3/392	15/18722	0.00343678	0.035102	0.0266753	CD74/HLA-DRB1/FGL2	3
GO:0010273	detoxification of copper ion	3/392	15/18722	0.00343678	0.035102	0.0266753	MT1E/MT1X/MT2A	3
GO:0010763	positive regulation of fibroblast migration	3/392	15/18722	0.00343678	0.035102	0.0266753	TGFB1/PRKCE/AKAP12	3
GO:0032488	Cdc42 protein signal transduction	3/392	15/18722	0.00343678	0.035102	0.0266753	RHOJ/NRP1/ABCA1	3
GO:1990169	stress response to copper ion	3/392	15/18722	0.00343678	0.035102	0.0266753	MT1E/MT1X/MT2A	3
GO:0002221	pattern recognition receptor signaling pathway	10/392	172/18722	0.00343927	0.035102	0.0266753	TNFAIP3/NFKBIA/PRKCE/CTSS/DDX58/IRF1/TNIP1/IRAK2/CAV1/BIRC3	10
GO:0002548	monocyte chemotaxis	6/392	70/18722	0.00344186	0.035102	0.0266753	CCL2/CXCL12/SLIT2/FLT1/SERPINE1/IL6	6
GO:0060964	regulation of gene silencing by miRNA	5/392	49/18722	0.00351119	0.0353754	0.0268831	TGFB1/ZFP36/NEAT1/EGFR/IL6	5
GO:0070741	response to interleukin-6	5/392	49/18722	0.00351119	0.0353754	0.0268831	ICAM1/PID1/JAK2/NFKB1/IL6	5
GO:1902041	regulation of extrinsic apoptotic signaling pathway via death domain receptors	5/392	49/18722	0.00351119	0.0353754	0.0268831	ICAM1/ATF3/TNFAIP3/SERPINE1/BMP5	5
GO:1904707	positive regulation of vascular associated smooth muscle cell proliferation	5/392	49/18722	0.00351119	0.0353754	0.0268831	ADAMTS1/JUN/JAK2/GJA1/NR4A3	5
GO:1904752	regulation of vascular associated smooth muscle cell migration	5/392	49/18722	0.00351119	0.0353754	0.0268831	DOCK5/DOCK4/ADAMTS1/PRKG1/NR4A3	5
GO:0002690	positive regulation of leukocyte chemotaxis	7/392	94/18722	0.00359408	0.0361231	0.0274513	CXCL8/CD74/CXCL12/CAMK1D/THBS4/SERPINE1/IL6	7
GO:0043550	regulation of lipid kinase activity	6/392	71/18722	0.0036947	0.0368673	0.0280169	PDGFRB/TGFB1/SOCS3/PDGFRA/FLT1/PIK3R3	6
GO:0071230	cellular response to amino acid stimulus	6/392	71/18722	0.0036947	0.0368673	0.0280169	COL1A1/PDGFRA/COL1A2/COL6A1/UBR1/COL4A1	6
GO:0150116	regulation of cell-substrate junction organization	6/392	71/18722	0.0036947	0.0368673	0.0280169	APOD/DLC1/NRP1/PEAK1/PHLDB2/MYOC	6
GO:0060541	respiratory system development	11/392	203/18722	0.00377774	0.0371085	0.0282002	CRISPLD2/PDGFRB/MME/PDGFRA/BMPR2/EPAS1/ALDH1A2/HSPB11/EXT1/EGFR/HES1	11
GO:0043588	skin development	13/392	263/18722	0.00378364	0.0371085	0.0282002	COL3A1/FLNB/COL1A1/ITGA6/PRKCH/NCOA3/ACVR1B/ZFP36/COL1A2/CLIC4/EXT1/LDB2/EGFR	13
GO:0008045	motor neuron axon guidance	4/392	31/18722	0.00380806	0.0371085	0.0282002	EPHA4/NRP1/SLIT2/ALCAM	4
GO:0030201	heparan sulfate proteoglycan metabolic process	4/392	31/18722	0.00380806	0.0371085	0.0282002	CSGALNACT1/XYLT1/TCF7L2/EXT1	4
GO:0030212	hyaluronan metabolic process	4/392	31/18722	0.00380806	0.0371085	0.0282002	TGFB1/CD44/NFKB1/CEMIP2	4
GO:0048566	embryonic digestive tract development	4/392	31/18722	0.00380806	0.0371085	0.0282002	CXCL8/PDGFRA/ID2/ALDH1A2	4
GO:0060055	angiogenesis involved in wound healing	4/392	31/18722	0.00380806	0.0371085	0.0282002	TNFAIP3/B4GALT1/SMOC2/SERPINE1	4
GO:0060148	positive regulation of posttranscriptional gene silencing	4/392	31/18722	0.00380806	0.0371085	0.0282002	TGFB1/ZFP36/EGFR/IL6	4
GO:0090162	establishment of epithelial cell polarity	4/392	31/18722	0.00380806	0.0371085	0.0282002	CYTH1/FAT1/MSN/HES1	4
GO:1902042	negative regulation of extrinsic apoptotic signaling pathway via death domain receptors	4/392	31/18722	0.00380806	0.0371085	0.0282002	ICAM1/TNFAIP3/SERPINE1/BMP5	4
GO:1901888	regulation of cell junction assembly	11/392	204/18722	0.00392032	0.0381132	0.0289637	APOD/ADGRL2/PRKCH/DLC1/NRP1/PEAK1/PHLDB2/MYOC/CAV1/GJA1/RAP1B	11
GO:0001704	formation of primary germ layer	8/392	121/18722	0.00396826	0.0384893	0.0292495	COL12A1/BMPR2/ITGAV/FN1/ETS2/COL6A1/KDM6B/GJA1	8
GO:1903900	regulation of viral life cycle	9/392	148/18722	0.00402636	0.0385521	0.0292972	GSN/ZC3HAV1/CXCL8/CD74/TRIM25/HLA-DRB1/TRIM38/TNIP1/IFI16	9
GO:0051607	defense response to virus	13/392	265/18722	0.00403233	0.0385521	0.0292972	ZC3HAV1/GBP1/IFI27/FGL2/SERINC5/TNFAIP3/SAMHD1/DDX58/IRF1/IFNAR2/BIRC3/IL6/IFI16	13
GO:0140546	defense response to symbiont	13/392	265/18722	0.00403233	0.0385521	0.0292972	ZC3HAV1/GBP1/IFI27/FGL2/SERINC5/TNFAIP3/SAMHD1/DDX58/IRF1/IFNAR2/BIRC3/IL6/IFI16	13
GO:0002718	regulation of cytokine production involved in immune response	7/392	96/18722	0.00403959	0.0385521	0.0292972	CD74/TGFB1/DDX58/B2M/IL6/HLA-E/NR4A3	7
GO:0003073	regulation of systemic arterial blood pressure	7/392	96/18722	0.00403959	0.0385521	0.0292972	AGTR1/MME/BMPR2/ARHGAP42/AR/SOD2/GJA1	7
GO:0030510	regulation of BMP signaling pathway	7/392	96/18722	0.00403959	0.0385521	0.0292972	BMPER/PCSK6/FBN1/CRIM1/BMPR2/FSTL1/HES1	7
GO:1901655	cellular response to ketone	7/392	96/18722	0.00403959	0.0385521	0.0292972	ICAM1/TRERF1/PTGFR/PRKCE/AR/EGFR/MSN	7
GO:0060348	bone development	11/392	205/18722	0.00406718	0.0387266	0.0294298	COL1A1/FLI1/FBN1/PLS3/BMP6/BMPR2/INSIG1/XYLT1/EXT1/MYOC/GJA1	11
GO:2001267	regulation of cysteine-type endopeptidase activity involved in apoptotic signaling pathway	3/392	16/18722	0.00416478	0.0395375	0.0300461	GSN/PLAUR/JAK2	3
GO:0032964	collagen biosynthetic process	5/392	51/18722	0.00418085	0.0395375	0.0300461	PDGFRB/COL1A1/TGFB1/ADAMTS3/IL6	5
GO:0071622	regulation of granulocyte chemotaxis	5/392	51/18722	0.00418085	0.0395375	0.0300461	CXCL8/CD74/CAMK1D/THBS4/SLIT2	5
GO:0043405	regulation of MAP kinase activity	10/392	177/18722	0.00421305	0.039712	0.0301787	TNXB/SASH1/PDGFRB/TAOK3/TGFB1/KITLG/EPHA4/FLT1/CAV1/EGFR	10
GO:0048863	stem cell differentiation	11/392	206/18722	0.00421838	0.039712	0.0301787	SEMA6D/KITLG/SOX5/PDGFRA/A2M/NRP1/ALDH1A2/FN1/PRICKLE1/EXT1/HES1	11
GO:0010596	negative regulation of endothelial cell migration	7/392	97/18722	0.00427744	0.0399884	0.0303887	DCN/ADAMTS9/PTPRM/TGFB1/ANGPT2/ATP2B4/SLIT2	7
GO:0006026	aminoglycan catabolic process	4/392	32/18722	0.00428125	0.0399884	0.0303887	TGFB1/CD44/FUCA1/CEMIP2	4
GO:0048841	regulation of axon extension involved in axon guidance	4/392	32/18722	0.00428125	0.0399884	0.0303887	CXCL12/SEMA6D/BMPR2/NRP1	4
GO:0023061	signal release	19/392	463/18722	0.00428619	0.0399884	0.0303887	MCTP1/AGTR1/CXCL12/PRKCB/STXBP5/BMP6/HLA-DRB1/MYRIP/PRKCE/CASK/JAK2/OXCT1/TCF7L2/RAPGEF4/EGFR/GJA1/IL6/RAP1B/ABCA1	19
GO:0030168	platelet activation	8/392	123/18722	0.00438225	0.0407932	0.0310003	COL3A1/PDGFRA/FN1/JAK2/PRKG1/VWF/SERPINE2/IL6	8
GO:0050708	regulation of protein secretion	13/392	268/18722	0.00443002	0.0411458	0.0312683	TGFB1/STXBP5/BMP6/HLA-DRB1/MYRIP/PRKCE/PAM/JAK2/OXCT1/TCF7L2/EGFR/GJA1/IL6	13
GO:0002367	cytokine production involved in immune response	7/392	98/18722	0.00452574	0.0419412	0.0318727	CD74/TGFB1/DDX58/B2M/IL6/HLA-E/NR4A3	7
GO:0048844	artery morphogenesis	6/392	74/18722	0.00453608	0.0419436	0.0318746	ADAMTS9/PDGFRB/BMPR2/NRP1/ADGRF5/HES1	6
GO:0060147	regulation of posttranscriptional gene silencing	5/392	52/18722	0.00454775	0.0419583	0.0318857	TGFB1/ZFP36/NEAT1/EGFR/IL6	5
GO:0001819	positive regulation of cytokine production	19/392	467/18722	0.00469522	0.043223	0.0328468	LUM/CD74/TGFB1/C3/IL7/CD83/DDX58/JAK2/B2M/IRF1/AKAP12/CYP1B1/SPTBN1/SERPINE1/IL6/IFI16/HLA-E/PLCB1/NR4A3	19
GO:0010717	regulation of epithelial to mesenchymal transition	7/392	99/18722	0.00478476	0.0438786	0.0333451	COL1A1/TGFB1/USF3/TCF7L2/PHLDB2/IL6/BMP5	7
GO:0043552	positive regulation of phosphatidylinositol 3-kinase activity	4/392	33/18722	0.00479255	0.0438786	0.0333451	PDGFRB/TGFB1/PDGFRA/FLT1	4
GO:1903706	regulation of hemopoiesis	16/392	367/18722	0.00479807	0.0438786	0.0333451	CD74/TGFB1/KITLG/IL7/FBN1/ACVR1B/ID2/HLA-DRB1/ZFP36/JUN/FGL2/NFKBIA/CD83/B2M/IRF1/NFKBIZ	16
GO:0006024	glycosaminoglycan biosynthetic process	6/392	75/18722	0.00484559	0.044216	0.0336015	PDGFRB/TGFB1/CSGALNACT1/XYLT1/NFKB1/EXT1	6
GO:0045637	regulation of myeloid cell differentiation	11/392	210/18722	0.00486857	0.0442726	0.0336445	CD74/TGFB1/KITLG/FBN1/ACVR1B/ID2/HLA-DRB1/ZFP36/JUN/NFKBIA/B2M	11
GO:0060070	canonical Wnt signaling pathway	14/392	303/18722	0.00491797	0.0442726	0.0336445	IGFBP6/COL1A1/TGFB1/TLE1/PRICKLE1/WNT5B/DIXDC1/TCF7L2/NFKB1/PLPP3/EXT1/MCC/CAV1/EGFR	14
GO:0071692	protein localization to extracellular region	16/392	368/18722	0.004923	0.0442726	0.0336445	TGFB1/STXBP5/FBN1/BMP6/HLA-DRB1/MYRIP/PRKCE/PAM/JAK2/OXCT1/TCF7L2/RAPGEF4/EGFR/GJA1/IL6/ABCA1	16
GO:0097696	receptor signaling pathway via STAT	10/392	181/18722	0.00492596	0.0442726	0.0336445	CCL2/TGFB1/SOCS3/MGAT5/JAK2/CYP1B1/CAV1/IFNAR2/IL6/HES1	10
GO:1905952	regulation of lipid localization	10/392	181/18722	0.00492596	0.0442726	0.0336445	AGTR1/C3/BMP6/ITGAV/NFKBIA/ATP8A1/NFKB1/CAV1/IL6/ABCA1	10
GO:0060966	regulation of gene silencing by RNA	5/392	53/18722	0.00493698	0.0442726	0.0336445	TGFB1/ZFP36/NEAT1/EGFR/IL6	5
GO:0010715	regulation of extracellular matrix disassembly	3/392	17/18722	0.00497947	0.0442726	0.0336445	TGFB1/FAP/IL6	3
GO:0034349	glial cell apoptotic process	3/392	17/18722	0.00497947	0.0442726	0.0336445	CCL2/PRKCH/AKAP12	3
GO:0038065	collagen-activated signaling pathway	3/392	17/18722	0.00497947	0.0442726	0.0336445	COL1A1/JAK2/COL4A1	3
GO:0043117	positive regulation of vascular permeability	3/392	17/18722	0.00497947	0.0442726	0.0336445	TGFB1/BMP6/TJP2	3
GO:0055003	cardiac myofibril assembly	3/392	17/18722	0.00497947	0.0442726	0.0336445	PDGFRB/MEF2A/PDGFRA	3
GO:0070206	protein trimerization	3/392	17/18722	0.00497947	0.0442726	0.0336445	CD74/SCARA5/COL1A2	3
GO:0060840	artery development	7/392	100/18722	0.00505479	0.0448464	0.0340805	ADAMTS9/PDGFRB/BMPR2/NRP1/PRICKLE1/ADGRF5/HES1	7
GO:0060537	muscle tissue development	17/392	403/18722	0.00513663	0.0453878	0.034492	DCN/ADAMTS9/FLNB/PDGFRB/MEF2A/TGFB1/ATF3/PDGFRA/ID2/EFNB2/ALDH1A2/FBXO22/ELN/CAV1/KDM6B/GJA1/BMP5	17
GO:0002790	peptide secretion	12/392	242/18722	0.00516907	0.0453878	0.034492	CD74/HLA-DRB1/MYRIP/PRKCE/JAK2/OXCT1/TCF7L2/RAPGEF4/EGFR/GJA1/IL6/ABCA1	12
GO:0014823	response to activity	6/392	76/18722	0.00517035	0.0453878	0.034492	ANGPT2/BMP6/SOD2/OXCT1/KDM6B/IL6	6
GO:0045685	regulation of glial cell differentiation	6/392	76/18722	0.00517035	0.0453878	0.034492	TGFB1/EPHA4/ID2/SERPINE2/IL6/HES1	6
GO:2000379	positive regulation of reactive oxygen species metabolic process	6/392	76/18722	0.00517035	0.0453878	0.034492	PID1/PDGFRB/AGTR1/TGFB1/SOD2/EGFR	6
GO:0030856	regulation of epithelial cell differentiation	9/392	154/18722	0.00521648	0.0456004	0.0346535	PRKCH/NCOA3/BMP6/ZFP36/APOLD1/CAV1/SERPINE1/PLCB1/HES1	9
GO:0050770	regulation of axonogenesis	9/392	154/18722	0.00521648	0.0456004	0.0346535	CXCL12/SEMA6D/EPHA4/RUFY3/BMPR2/NRP1/SLIT2/FN1/SIPA1L1	9
GO:0018209	peptidyl-serine modification	15/392	338/18722	0.00530076	0.04624	0.0351395	DCN/TGFB1/PRKCB/PRKCH/MAST4/VRK1/CAMK1D/ATP2B4/CD44/SGK3/PRKCE/DCLK1/CAV1/EGFR/IL6	15
GO:0002495	antigen processing and presentation of peptide antigen via MHC class II	4/392	34/18722	0.00534331	0.0464165	0.0352737	CD74/HLA-DRB1/CTSS/B2M	4
GO:0051085	chaperone cofactor-dependent protein refolding	4/392	34/18722	0.00534331	0.0464165	0.0352737	CD74/DNAJB14/HSPA5/HSPH1	4
GO:0034614	cellular response to reactive oxygen species	9/392	155/18722	0.00543884	0.047148	0.0358296	PDGFRA/JUN/TNFAIP3/SOD2/CYP1B1/KDM6B/EGFR/IL6/NR4A3	9
GO:0031667	response to nutrient levels	19/392	474/18722	0.00548837	0.0474699	0.0360742	ICAM1/NAMPT/COL1A1/TRIM25/ATF3/BMPR2/ALDH1A2/ZFP36/JUN/SLC10A1/HSPA5/SOD2/XPR1/OXCT1/EGFR/IFI16/SGIP1/VCAM1/ABCA1	19
GO:0001666	response to hypoxia	14/392	307/18722	0.00550722	0.0474699	0.0360742	ICAM1/PLAU/CXCL12/ANGPT2/EPAS1/PRKCE/PAM/CPEB2/MALAT1/SOD2/KCND2/APOLD1/CAV1/VCAM1	14
GO:0031016	pancreas development	6/392	77/18722	0.00551078	0.0474699	0.0360742	BMP6/ALDH1A2/TCF7L2/IL6/BMP5/HES1	6
GO:0010959	regulation of metal ion transport	17/392	406/18722	0.00552161	0.0474699	0.0360742	ICAM1/PDGFRB/CCL2/CXCL12/JPH1/KCNIP4/SCN3B/ATP2B4/PRKCE/CASK/GLRX/B2M/GEM/SERPINE2/CAV1/GJA1/CACNA1C	17
GO:0007548	sex differentiation	13/392	276/18722	0.00564694	0.0484473	0.0368169	GREB1L/ICAM1/PDGFRB/KITLG/ADAMTS1/PDGFRA/ACVR1B/BMP6/SLIT2/HSPA5/AR/FNDC3A/DACH1	13
GO:0003179	heart valve morphogenesis	5/392	55/18722	0.0057853	0.0488039	0.037088	ADAMTS9/TGFB1/BMPR2/SLIT2/ELN	5
GO:0001503	ossification	17/392	408/18722	0.0057911	0.0488039	0.037088	VCAN/SRGN/JUNB/COL1A1/TGFB1/CRIM1/BMP6/BMPR2/COL1A2/XYLT1/EXT1/MYOC/COL6A1/MGP/EGFR/IL6/BMP5	17
GO:0002544	chronic inflammatory response	3/392	18/18722	0.00588359	0.0488039	0.037088	TNFAIP3/GJA1/VCAM1	3
GO:0006957	complement activation alternative pathway	3/392	18/18722	0.00588359	0.0488039	0.037088	CFD/CFH/C3	3
GO:0032769	negative regulation of monooxygenase activity	3/392	18/18722	0.00588359	0.0488039	0.037088	ATP2B4/NFKB1/CAV1	3
GO:0051895	negative regulation of focal adhesion assembly	3/392	18/18722	0.00588359	0.0488039	0.037088	APOD/DLC1/PHLDB2	3
GO:0061687	detoxification of inorganic compound	3/392	18/18722	0.00588359	0.0488039	0.037088	MT1E/MT1X/MT2A	3
GO:0150118	negative regulation of cell-substrate junction organization	3/392	18/18722	0.00588359	0.0488039	0.037088	APOD/DLC1/PHLDB2	3
GO:0002262	myeloid cell homeostasis	9/392	157/18722	0.00590551	0.0488039	0.037088	KITLG/ACVR1B/ID2/EPAS1/ZFP36/JAK2/B2M/ADGRF5/IL6	9
GO:0051017	actin filament bundle assembly	9/392	157/18722	0.00590551	0.0488039	0.037088	NEDD9/MTSS1/PLS3/DLC1/NRP1/LPAR1/ELN/PHLDB2/MYOC	9
GO:1902107	positive regulation of leukocyte differentiation	9/392	157/18722	0.00590551	0.0488039	0.037088	CD74/TGFB1/KITLG/IL7/ID2/HLA-DRB1/JUN/CD83/NFKBIZ	9
GO:1903708	positive regulation of hemopoiesis	9/392	157/18722	0.00590551	0.0488039	0.037088	CD74/TGFB1/KITLG/IL7/ID2/HLA-DRB1/JUN/CD83/NFKBIZ	9
GO:0014013	regulation of gliogenesis	7/392	103/18722	0.00593381	0.0488039	0.037088	TGFB1/PRKCH/ID2/SERPINE2/EGFR/IL6/HES1	7
GO:0019233	sensory perception of pain	7/392	103/18722	0.00593381	0.0488039	0.037088	CCL2/CXCL12/MME/MGLL/TRPA1/SCN3B/KCND2	7
GO:0045639	positive regulation of myeloid cell differentiation	7/392	103/18722	0.00593381	0.0488039	0.037088	CD74/TGFB1/KITLG/ACVR1B/ID2/HLA-DRB1/JUN	7
GO:0032350	regulation of hormone metabolic process	4/392	35/18722	0.00593482	0.0488039	0.037088	BMP6/TCF7L2/NFKB1/BMP5	4
GO:0034405	response to fluid shear stress	4/392	35/18722	0.00593482	0.0488039	0.037088	PDGFRB/MTSS1/GJA1/ABCA1	4
GO:0045907	positive regulation of vasoconstriction	4/392	35/18722	0.00593482	0.0488039	0.037088	ICAM1/CAV1/EGFR/GJA1	4
GO:0046627	negative regulation of insulin receptor signaling pathway	4/392	35/18722	0.00593482	0.0488039	0.037088	PID1/PRKCB/GRB10/SOCS3	4
GO:0050654	chondroitin sulfate proteoglycan metabolic process	4/392	35/18722	0.00593482	0.0488039	0.037088	DCN/CSGALNACT1/XYLT1/EXT1	4
GO:1905207	regulation of cardiocyte differentiation	4/392	35/18722	0.00593482	0.0488039	0.037088	TGFB1/EFNB2/PRICKLE1/EGFR	4
GO:0031345	negative regulation of cell projection organization	10/392	186/18722	0.00594662	0.0488045	0.0370884	SEMA6D/EPHA4/RUFY3/LIMK2/EFNB2/NRP1/SLIT2/LPAR1/B2M/PTPRG	10
GO:0031349	positive regulation of defense response	13/392	278/18722	0.0059895	0.0490596	0.0372823	AGTR1/C3/NFKBIA/JAK2/NFKBIZ/TNIP1/NEAT1/SERPINE1/EGFR/GJA1/IL6/IFI16/HLA-E	13

## Sheet: GO_SnDEG_FAP
Dataset 3. DEGs and GO analysis from snRNA-seq data
Enriched Gene Ontology biological process terms for DEGs between senescent and non-senescent FAPs
ID	Description	GeneRatio	BgRatio	pvalue	p.adjust	qvalue	geneID	Count
GO:0001667	ameboidal-type cell migration	35/470	475/18722	1.41236e-08	4.46616e-05	3.47234e-05	SEMA3C/CYP1B1/ROBO1/FGFR1/THBS1/PTGS2/ZEB2/ETS1/STARD13/PLPP3/FER/MAP4K4/FGF2/DPP4/ITGB3/BMPER/ABL1/ARID5B/GJA1/MCC/SLIT2/PTPRM/KITLG/NFE2L2/PRKCA/AGO2/FSTL1/PRKCE/HMOX1/SP100/SMURF2/FOXP1/VEGFA/CORO1C/PTPRG	35
GO:0042060	wound healing	31/470	422/18722	1.03774e-07	5.97714e-05	4.64709e-05	PHLDB2/CD44/NOTCH2/EXT1/IL6/PDPN/THBS1/PLAU/TNC/SERPINE2/ETS1/PLPP3/FGF2/ITGB3/UBASH3B/MRTFA/SMAD3/GJA1/VCL/NFE2L2/PRKCA/PROCR/PRKCE/CD59/HMOX1/DGKH/TNFAIP3/AXL/ANXA5/VEGFA/CAV1	31
GO:0090130	tissue migration	28/470	365/18722	1.79402e-07	5.97714e-05	4.64709e-05	CYP1B1/ROBO1/FGFR1/THBS1/PTGS2/ZEB2/ETS1/STARD13/PLPP3/MAP4K4/FGF2/DPP4/ITGB3/BMPER/ABL1/MCC/SLIT2/PTPRM/NFE2L2/PRKCA/FSTL1/PRKCE/HMOX1/SP100/FOXP1/VEGFA/CORO1C/PTPRG	28
GO:0051893	regulation of focal adhesion assembly	11/470	66/18722	6.86841e-07	0.00014177	0.000110223	PHLDB2/THBS1/MAP4K4/EFNA5/LIMS1/ABL1/PEAK1/SMAD3/VCL/VEGFA/CORO1C	11
GO:2000146	negative regulation of cell motility	24/470	359/18722	1.43368e-05	0.000986416	0.000766917	PHLDB2/CYP1B1/ROBO1/SRGAP1/BMERB1/THBS1/STARD13/FGF2/DPP4/LRCH1/PLCB1/GJA1/MCC/GTPBP4/SLIT2/VCL/PTPRM/NFE2L2/HMOX1/SP100/OSBPL8/TRIB1/CORO1C/PTPRG	24
GO:0040013	negative regulation of locomotion	25/470	391/18722	2.02782e-05	0.00122777	0.000954567	PHLDB2/SEMA3C/CYP1B1/ROBO1/SRGAP1/BMERB1/THBS1/STARD13/FGF2/DPP4/LRCH1/PLCB1/GJA1/MCC/GTPBP4/SLIT2/VCL/PTPRM/NFE2L2/HMOX1/SP100/OSBPL8/TRIB1/CORO1C/PTPRG	25
GO:0033002	muscle cell proliferation	19/470	248/18722	1.74491e-05	0.00113195	0.000880062	IL6/SOD2/RUNX1/THBS1/PTGS2/JARID2/FGF2/NR4A3/ZFPM2/GJA1/MIR17HG/PAXBP1/HMOX1/TNFAIP3/BMP2/TRIB1/FOXP1/ERN1/XRCC5	19
GO:0006979	response to oxidative stress	26/470	446/18722	6.6286e-05	0.00276151	0.00214701	MMP3/CYP1B1/IL6/SOD2/KDM6B/PTGS2/ETS1/FOSL1/FER/EPAS1/NR4A3/ABL1/MGST1/NFE2L2/GPX3/CPEB2/EIF2S1/HMOX1/TNFAIP3/AXL/APP/ERN1/FYN/ABCC1/WRN/PNPLA8	26
GO:0050727	regulation of inflammatory response	23/470	386/18722	0.000125492	0.00437286	0.0033998	MMP3/NFKB1/IL6/NFKBIA/IL33/PTGS2/TNFAIP6/PLA2G2A/ETS1/IL1R1/SMAD3/NEAT1/IL1RL2/TNFAIP3/BIRC3/NFKBIZ/DHX9/APP/MFHAS1/FOXP1/FYN/ABCC1/BIRC2	23
GO:0018108	peptidyl-tyrosine phosphorylation	30/470	375/18722	2.54332e-08	4.46616e-05	3.47234e-05	ABL2/CD44/IL6/FGFR1/GPRC5A/BMP6/FER/EFNA5/NTRK2/ITGB3/LIF/ABL1/PEAK1/PDGFC/HIPK2/RIPK2/ERRFI1/ICAM1/KITLG/PRKCE/NEK1/AXL/APP/EFEMP1/FYN/VEGFA/PTPN1/CAV1/PAK2/EPHA6	30
GO:0018212	peptidyl-tyrosine modification	30/470	378/18722	3.04236e-08	4.46616e-05	3.47234e-05	ABL2/CD44/IL6/FGFR1/GPRC5A/BMP6/FER/EFNA5/NTRK2/ITGB3/LIF/ABL1/PEAK1/PDGFC/HIPK2/RIPK2/ERRFI1/ICAM1/KITLG/PRKCE/NEK1/AXL/APP/EFEMP1/FYN/VEGFA/PTPN1/CAV1/PAK2/EPHA6	30
GO:0042254	ribosome biogenesis	26/470	299/18722	4.19594e-08	4.46616e-05	3.47234e-05	DDX10/WDR43/DDX21/NOL10/URB1/GTPBP4/USP36/MDN1/DIMT1/RCL1/NPM1/UTP4/EIF4A3/HEATR1/ABCE1/RRP15/RSL1D1/SRFBP1/UTP20/NAF1/RPF2/GNL2/AATF/URB2/XRN2/XRCC5	26
GO:1901888	regulation of cell junction assembly	21/470	204/18722	4.91759e-08	4.46616e-05	3.47234e-05	PHLDB2/THBS2/THBS1/PDLIM5/MAP4K4/EFNA5/NTRK2/LIMS1/ABL1/PEAK1/SMAD3/GJA1/GPC6/NLGN1/VCL/FLRT2/APP/VEGFA/CORO1C/RAP1B/CAV1	21
GO:0022613	ribonucleoprotein complex biogenesis	33/470	463/18722	8.13544e-08	5.97714e-05	4.64709e-05	DDX10/WDR43/DDX21/NOL10/URB1/EIF3H/GTPBP4/USP36/EIF3J/MDN1/DIMT1/EIF3A/SRSF10/AGO2/RCL1/NPM1/UTP4/EIF4A3/HEATR1/ABCE1/RRP15/RSL1D1/SRFBP1/UTP20/EIF3B/DHX9/NAF1/RPF2/GNL2/AATF/URB2/XRN2/XRCC5	33
GO:0010631	epithelial cell migration	28/470	357/18722	1.13326e-07	5.97714e-05	4.64709e-05	CYP1B1/ROBO1/FGFR1/THBS1/PTGS2/ZEB2/ETS1/STARD13/PLPP3/MAP4K4/FGF2/DPP4/ITGB3/BMPER/ABL1/MCC/SLIT2/PTPRM/NFE2L2/PRKCA/FSTL1/PRKCE/HMOX1/SP100/FOXP1/VEGFA/CORO1C/PTPRG	28
GO:1901653	cellular response to peptide	28/470	359/18722	1.27295e-07	5.97714e-05	4.64709e-05	NFKB1/ATP2B1/SLC39A14/FER/ENPP1/NR4A3/FBN1/GJA1/PTPRE/PKM/RIPK2/ERRFI1/CACNA2D1/ICAM1/NFE2L2/GRB10/PDK4/CPEB2/OPA1/OSBPL8/APP/DENND4C/FYN/ABCC1/PTPN1/SMARCC1/RAP1B/CAV1	28
GO:0090132	epithelium migration	28/470	360/18722	1.34865e-07	5.97714e-05	4.64709e-05	CYP1B1/ROBO1/FGFR1/THBS1/PTGS2/ZEB2/ETS1/STARD13/PLPP3/MAP4K4/FGF2/DPP4/ITGB3/BMPER/ABL1/MCC/SLIT2/PTPRM/NFE2L2/PRKCA/FSTL1/PRKCE/HMOX1/SP100/FOXP1/VEGFA/CORO1C/PTPRG	28
GO:0032496	response to lipopolysaccharide	27/470	343/18722	1.77931e-07	5.97714e-05	4.64709e-05	CXCL8/CXCL1/CXCL2/NFKB1/CXCL3/IL6/IRAK2/SOD2/NFKBIA/PDE4B/CD55/PTGS2/BMP6/FER/ABL1/GJA1/RIPK2/ICAM1/MGST1/PRKCA/PRKCE/GNG12/TNFAIP3/AXL/TRIB1/FOXP1/RPS6KA3	27
GO:0030198	extracellular matrix organization	25/470	301/18722	1.85343e-07	5.97714e-05	4.64709e-05	PHLDB2/MMP3/MYO1E/CYP1B1/EXT1/IL6/RUNX1/PTX3/PDPN/ETS1/DPP4/ADAMTS3/ADAMTS5/ABL1/SMAD3/ADAMTS17/ADAMTS4/LAMC1/PHLDB1/BMP2/FLRT2/APP/COL12A1/CAV1/CTSS	25
GO:0043410	positive regulation of MAPK cascade	33/470	480/18722	1.88062e-07	5.97714e-05	4.64709e-05	CD44/NOTCH2/IL6/ROBO1/FGFR1/THBS1/PLA2G2A/NEK10/TIAM1/TRAF3/FGF2/NTRK2/PLCB1/LIF/SPAG9/BMPER/ABL1/STK3/PDGFC/HIPK2/RIPK2/ICAM1/KITLG/PRKCA/BRAF/PRKCE/BMP2/APP/MFHAS1/ERN1/VEGFA/PTPN1/RAP1B	33
GO:0043062	extracellular structure organization	25/470	302/18722	1.97439e-07	5.97714e-05	4.64709e-05	PHLDB2/MMP3/MYO1E/CYP1B1/EXT1/IL6/RUNX1/PTX3/PDPN/ETS1/DPP4/ADAMTS3/ADAMTS5/ABL1/SMAD3/ADAMTS17/ADAMTS4/LAMC1/PHLDB1/BMP2/FLRT2/APP/COL12A1/CAV1/CTSS	25
GO:0045229	external encapsulating structure organization	25/470	304/18722	2.23851e-07	6.35316e-05	4.93944e-05	PHLDB2/MMP3/MYO1E/CYP1B1/EXT1/IL6/RUNX1/PTX3/PDPN/ETS1/DPP4/ADAMTS3/ADAMTS5/ABL1/SMAD3/ADAMTS17/ADAMTS4/LAMC1/PHLDB1/BMP2/FLRT2/APP/COL12A1/CAV1/CTSS	25
GO:1903053	regulation of extracellular matrix organization	10/470	48/18722	2.51364e-07	6.71438e-05	5.22028e-05	PHLDB2/IL6/RUNX1/PDPN/ETS1/DPP4/ABL1/SMAD3/PHLDB1/BMP2	10
GO:0034329	cell junction assembly	30/470	420/18722	3.05703e-07	7.7122e-05	5.99607e-05	PHLDB2/SDK1/THBS2/EPB41L3/THBS1/PDLIM5/VMP1/MAP4K4/EFNA5/NTRK2/CDH11/LIMS1/ABL1/PEAK1/SMAD3/GJA1/GPC6/NLGN1/VCL/PRKCA/LAMC1/PKP4/FLRT2/APP/VEGFA/CORO1C/RAP1B/CAV1/PAK2/DNER	30
GO:0002237	response to molecule of bacterial origin	27/470	363/18722	5.48359e-07	0.000131058	0.000101895	CXCL8/CXCL1/CXCL2/NFKB1/CXCL3/IL6/IRAK2/SOD2/NFKBIA/PDE4B/CD55/PTGS2/BMP6/FER/ABL1/GJA1/RIPK2/ICAM1/MGST1/PRKCA/PRKCE/GNG12/TNFAIP3/AXL/TRIB1/FOXP1/RPS6KA3	27
GO:0070555	response to interleukin-1	16/470	143/18722	6.33489e-07	0.00014177	0.000110223	CXCL8/NFKB1/IL6/IRAK2/ETS1/IL1R1/USP10/PLCB1/OTUD4/GBP2/RIPK2/ICAM1/IL1RL2/PRKCA/GBP1/APP	16
GO:0090109	regulation of cell-substrate junction assembly	11/470	66/18722	6.86841e-07	0.00014177	0.000110223	PHLDB2/THBS1/MAP4K4/EFNA5/LIMS1/ABL1/PEAK1/SMAD3/VCL/VEGFA/CORO1C	11
GO:0006364	rRNA processing	20/470	225/18722	1.0951e-06	0.000216212	0.0001681	DDX10/WDR43/DDX21/NOL10/URB1/GTPBP4/USP36/MDN1/DIMT1/RCL1/UTP4/EIF4A3/HEATR1/RRP15/RSL1D1/SRFBP1/UTP20/NAF1/RPF2/XRN2	20
GO:0010632	regulation of epithelial cell migration	23/470	292/18722	1.44249e-06	0.000255044	0.000198291	FGFR1/THBS1/PTGS2/ETS1/STARD13/PLPP3/MAP4K4/FGF2/ITGB3/BMPER/ABL1/MCC/SLIT2/PTPRM/NFE2L2/PRKCA/PRKCE/HMOX1/SP100/FOXP1/VEGFA/CORO1C/PTPRG	23
GO:0071222	cellular response to lipopolysaccharide	19/470	209/18722	1.44977e-06	0.000255044	0.000198291	CXCL8/CXCL1/CXCL2/NFKB1/CXCL3/IL6/IRAK2/NFKBIA/PDE4B/CD55/BMP6/ABL1/RIPK2/ICAM1/PRKCA/PRKCE/TNFAIP3/AXL/TRIB1	19
GO:0150116	regulation of cell-substrate junction organization	11/470	71/18722	1.4626e-06	0.000255044	0.000198291	PHLDB2/THBS1/MAP4K4/EFNA5/LIMS1/ABL1/PEAK1/SMAD3/VCL/VEGFA/CORO1C	11
GO:0062197	cellular response to chemical stress	25/470	337/18722	1.51645e-06	0.000255044	0.000198291	MMP3/CYP1B1/IL6/SOD2/KDM6B/PTGS2/ETS1/FER/EPAS1/NR4A3/ABL1/ERRFI1/MGST1/NFE2L2/CPEB2/EIF2S1/HMOX1/TNFAIP3/AXL/ERN1/FYN/ABCC1/CAV1/XRCC5/PNPLA8	25
GO:0033627	cell adhesion mediated by integrin	11/470	72/18722	1.68783e-06	0.00027373	0.000212819	ITGBL1/CYP1B1/EXT1/PLAU/PLPP3/DPP4/ITGB3/FBN1/LIF/ITGAV/ICAM1	11
GO:1903055	positive regulation of extracellular matrix organization	7/470	25/18722	1.95193e-06	0.000305645	0.000237632	PHLDB2/IL6/RUNX1/PDPN/SMAD3/PHLDB1/BMP2	7
GO:0006401	RNA catabolic process	22/470	278/18722	2.25936e-06	0.000336987	0.000262	HNRNPC/SAMD4A/ZHX2/LRPPRC/GSPT1/PUM1/SERBP1/LARP4B/PNRC2/KCNQ1OT1/PRKCA/AGO2/NPM1/EIF4A3/DHX36/NSUN2/YBX1/DHX9/NAF1/ERN1/XRN2/SMG1	22
GO:0016072	rRNA metabolic process	20/470	236/18722	2.30051e-06	0.000336987	0.000262	DDX10/WDR43/DDX21/NOL10/URB1/GTPBP4/USP36/MDN1/DIMT1/RCL1/UTP4/EIF4A3/HEATR1/RRP15/RSL1D1/SRFBP1/UTP20/NAF1/RPF2/XRN2	20
GO:0043542	endothelial cell migration	22/470	279/18722	2.39667e-06	0.000340103	0.000264422	CYP1B1/ROBO1/FGFR1/THBS1/PTGS2/ETS1/STARD13/PLPP3/FGF2/DPP4/ITGB3/BMPER/ABL1/SLIT2/PTPRM/NFE2L2/PRKCA/FSTL1/HMOX1/SP100/FOXP1/VEGFA	22
GO:0046700	heterocycle catabolic process	29/470	445/18722	3.06067e-06	0.000421108	0.000327402	IL6/PDE4B/PDE7A/HNRNPC/SAMD4A/ZHX2/ENPP1/LRPPRC/GSPT1/PUM1/SERBP1/LARP4B/PNRC2/KCNQ1OT1/NFE2L2/PRKCA/AGO2/NPM1/EIF4A3/DHX36/HMOX1/NSUN2/YBX1/DHX9/NAF1/ERN1/ABCC1/XRN2/SMG1	29
GO:1901361	organic cyclic compound catabolic process	31/470	495/18722	3.17917e-06	0.000421108	0.000327402	IL6/PDE4B/PDE7A/HNRNPC/SAMD4A/ZHX2/DIO2/ENPP1/LRPPRC/GSPT1/PUM1/SERBP1/LARP4B/HSD11B1/PNRC2/KCNQ1OT1/NFE2L2/PRKCA/AGO2/NPM1/EIF4A3/DHX36/HMOX1/NSUN2/YBX1/DHX9/NAF1/ERN1/ABCC1/XRN2/SMG1	31
GO:0071219	cellular response to molecule of bacterial origin	19/470	221/18722	3.32843e-06	0.000421108	0.000327402	CXCL8/CXCL1/CXCL2/NFKB1/CXCL3/IL6/IRAK2/NFKBIA/PDE4B/CD55/BMP6/ABL1/RIPK2/ICAM1/PRKCA/PRKCE/TNFAIP3/AXL/TRIB1	19
GO:0001666	response to hypoxia	23/470	307/18722	3.37304e-06	0.000421108	0.000327402	SOD2/PAM/THBS1/PLAU/PTGS2/BACH1/ETS1/DPP4/EPAS1/SMAD3/EGLN1/HIPK2/ICAM1/NFE2L2/PRKCE/CPEB2/OPA1/HMOX1/BMP2/ENO1/VEGFA/CAV1/BIRC2	23
GO:0070371	ERK1 and ERK2 cascade	24/470	330/18722	3.46272e-06	0.000421108	0.000327402	CD44/NOTCH2/PLA2G2A/NEK10/TIAM1/FGF2/LIF/BMPER/ITGAV/ABL1/PDGFC/RIPK2/EIF3A/ERRFI1/ICAM1/PRKCA/GRB10/BRAF/GBP1/BMP2/APP/MFHAS1/PTPN1/RAP1B	24
GO:0048608	reproductive structure development	28/470	424/18722	3.52392e-06	0.000421108	0.000327402	INHBA/NOTCH2/PTX3/PTGS2/BMP6/TNC/SERPINE2/BASP1/FST/FOSL1/EPAS1/LIF/ZFPM2/STK3/ARID5B/MAMLD1/GJA1/SLIT2/NRIP1/ICAM1/MGST1/FNDC3A/KITLG/AXL/TIPARP/VEGFA/SMARCC1/BIRC2	28
GO:0043154	negative regulation of cysteine-type endopeptidase activity involved in apoptotic process	11/470	78/18722	3.79426e-06	0.000441788	0.00034348	CD44/THBS1/PTGS2/TNFAIP8/TNFSF14/USP47/BIRC3/VEGFA/BIRC2/RPS6KA3/PAK2	11
GO:0032103	positive regulation of response to external stimulus	28/470	427/18722	4.03069e-06	0.000446424	0.000347085	CXCL8/IL6/NFKBIA/FGFR1/THBS1/IL33/PTGS2/BMP6/PLA2G2A/ETS1/TIAM1/FGF2/PUM1/SMAD3/CAMK1D/USP15/NEAT1/SLIT2/RIPK2/PRKCA/NFKBIZ/DHX9/APP/FYN/ABCC1/VEGFA/XRCC5/PAK2	28
GO:0061458	reproductive system development	28/470	427/18722	4.03069e-06	0.000446424	0.000347085	INHBA/NOTCH2/PTX3/PTGS2/BMP6/TNC/SERPINE2/BASP1/FST/FOSL1/EPAS1/LIF/ZFPM2/STK3/ARID5B/MAMLD1/GJA1/SLIT2/NRIP1/ICAM1/MGST1/FNDC3A/KITLG/AXL/TIPARP/VEGFA/SMARCC1/BIRC2	28
GO:0071375	cellular response to peptide hormone stimulus	22/470	290/18722	4.49708e-06	0.000476337	0.000370341	NFKB1/ATP2B1/SLC39A14/FER/ENPP1/NR4A3/FBN1/PTPRE/PKM/ERRFI1/NFE2L2/GRB10/PDK4/CPEB2/OPA1/OSBPL8/DENND4C/FYN/PTPN1/SMARCC1/RAP1B/CAV1	22
GO:0007044	cell-substrate junction assembly	12/470	95/18722	4.51057e-06	0.000476337	0.000370341	PHLDB2/THBS1/MAP4K4/EFNA5/LIMS1/ABL1/PEAK1/SMAD3/VCL/LAMC1/VEGFA/CORO1C	12
GO:0001503	ossification	27/470	408/18722	5.06586e-06	0.00052282	0.000406481	VCAN/ATP2B1/EXT1/IL6/RUNX1/PTGS2/XYLT1/BMP6/TNC/SATB2/HNRNPC/DDX21/FGF2/ENPP1/TWIST2/CHSY1/CDH11/SMAD3/GTPBP4/RRAS2/TXLNG/RSL1D1/SGMS2/DHX36/BMP2/DHX9/ANKH	27
GO:0046660	female sex differentiation	13/470	114/18722	5.75978e-06	0.000581226	0.00045189	INHBA/PTX3/FST/ZFPM2/ARID5B/SLIT2/NRIP1/ICAM1/KITLG/AXL/TIPARP/VEGFA/LHFPL2	13
GO:0030336	negative regulation of cell migration	24/470	344/18722	7.03356e-06	0.000694335	0.00053983	PHLDB2/CYP1B1/ROBO1/SRGAP1/BMERB1/THBS1/STARD13/FGF2/DPP4/LRCH1/PLCB1/GJA1/MCC/GTPBP4/SLIT2/VCL/PTPRM/NFE2L2/HMOX1/SP100/OSBPL8/TRIB1/CORO1C/PTPRG	24
GO:0036293	response to decreased oxygen levels	23/470	322/18722	7.43463e-06	0.000718312	0.000558472	SOD2/PAM/THBS1/PLAU/PTGS2/BACH1/ETS1/DPP4/EPAS1/SMAD3/EGLN1/HIPK2/ICAM1/NFE2L2/PRKCE/CPEB2/OPA1/HMOX1/BMP2/ENO1/VEGFA/CAV1/BIRC2	23
GO:0046545	development of primary female sexual characteristics	12/470	100/18722	7.74047e-06	0.000721611	0.000561036	INHBA/PTX3/FST/ZFPM2/ARID5B/SLIT2/NRIP1/ICAM1/KITLG/TIPARP/VEGFA/LHFPL2	12
GO:0019439	aromatic compound catabolic process	29/470	467/18722	7.7866e-06	0.000721611	0.000561036	IL6/PDE4B/PDE7A/HNRNPC/SAMD4A/ZHX2/DIO2/ENPP1/LRPPRC/GSPT1/PUM1/SERBP1/LARP4B/PNRC2/KCNQ1OT1/PRKCA/AGO2/NPM1/EIF4A3/DHX36/HMOX1/NSUN2/YBX1/DHX9/NAF1/ERN1/ABCC1/XRN2/SMG1	29
GO:0070482	response to oxygen levels	24/470	347/18722	8.14079e-06	0.000739346	0.000574825	SOD2/PAM/PDPN/THBS1/PLAU/PTGS2/BACH1/ETS1/DPP4/EPAS1/SMAD3/EGLN1/HIPK2/ICAM1/NFE2L2/PRKCE/CPEB2/OPA1/HMOX1/BMP2/ENO1/VEGFA/CAV1/BIRC2	24
GO:0034470	ncRNA processing	26/470	395/18722	8.3334e-06	0.000742	0.000576888	IL6/DDX10/WDR43/DDX21/NOL10/URB1/SMAD3/GTPBP4/USP36/MDN1/DIMT1/AGO2/RCL1/UTP4/EIF4A3/HEATR1/RRP15/RSL1D1/SRFBP1/UTP20/NSUN2/NAF1/RPF2/QTRT2/XRN2/PUS7	26
GO:0150115	cell-substrate junction organization	12/470	101/18722	8.58754e-06	0.000749924	0.000583049	PHLDB2/THBS1/MAP4K4/EFNA5/LIMS1/ABL1/PEAK1/SMAD3/VCL/LAMC1/VEGFA/CORO1C	12
GO:0019221	cytokine-mediated signaling pathway	29/470	472/18722	9.53371e-06	0.000802228	0.000623714	CXCL8/CXCL1/CXCL2/CD44/CXCL3/EXT1/IL6/IRAK2/NFKBIA/ROBO1/IL33/FER/IL1R1/TRAF3/PLCB1/OTUD4/LIMS1/SLIT2/RIPK2/IL1RL2/TRIM44/SP100/TNFAIP3/AXL/BIRC3/PTPN1/ZC3H15/CAV1/BIRC2	29
GO:0090287	regulation of cellular response to growth factor stimulus	22/470	304/18722	9.53981e-06	0.000802228	0.000623714	NOTCH2/ROBO1/FGFR1/THBS1/ZEB2/FST/FGF2/ADAMTS3/ITGB3/FBN1/BMPER/ABL1/SMAD3/SLIT2/HIPK2/GRB10/FSTL1/MIR17HG/SMURF2/BMP2/PTPN1/CAV1	22
GO:0048008	platelet-derived growth factor receptor signaling pathway	9/470	56/18722	9.74804e-06	0.000804834	0.000625741	MYO1E/FER/NR4A3/ABL1/ARID5B/PDGFC/TIPARP/VEGFA/PTPN1	9
GO:2000117	negative regulation of cysteine-type endopeptidase activity	11/470	86/18722	9.96498e-06	0.000808053	0.000628243	CD44/THBS1/PTGS2/TNFAIP8/TNFSF14/USP47/BIRC3/VEGFA/BIRC2/RPS6KA3/PAK2	11
GO:0002224	toll-like receptor signaling pathway	13/470	121/18722	1.11244e-05	0.0008634	0.000671274	IRAK2/NFKBIA/TRAF3/OTUD4/RIPK2/PRKCE/TNFAIP3/BIRC3/MFHAS1/CAV1/BIRC2/RPS6KA3/CTSS	13
GO:0048041	focal adhesion assembly	11/470	87/18722	1.11533e-05	0.0008634	0.000671274	PHLDB2/THBS1/MAP4K4/EFNA5/LIMS1/ABL1/PEAK1/SMAD3/VCL/VEGFA/CORO1C	11
GO:0044270	cellular nitrogen compound catabolic process	28/470	451/18722	1.12179e-05	0.0008634	0.000671274	IL6/PDE4B/PDE7A/HNRNPC/SAMD4A/ZHX2/ENPP1/LRPPRC/GSPT1/PUM1/SERBP1/LARP4B/PNRC2/KCNQ1OT1/PRKCA/AGO2/NPM1/EIF4A3/DHX36/HMOX1/NSUN2/YBX1/DHX9/NAF1/ERN1/ABCC1/XRN2/SMG1	28
GO:0070372	regulation of ERK1 and ERK2 cascade	22/470	309/18722	1.23257e-05	0.000924599	0.000718855	CD44/NOTCH2/PLA2G2A/NEK10/TIAM1/FGF2/LIF/BMPER/ABL1/PDGFC/RIPK2/EIF3A/ERRFI1/ICAM1/PRKCA/BRAF/GBP1/BMP2/APP/MFHAS1/PTPN1/RAP1B	22
GO:0050730	regulation of peptidyl-tyrosine phosphorylation	20/470	264/18722	1.24203e-05	0.000924599	0.000718855	CD44/IL6/GPRC5A/BMP6/EFNA5/ITGB3/LIF/ABL1/PDGFC/RIPK2/ERRFI1/ICAM1/KITLG/PRKCE/APP/FYN/VEGFA/PTPN1/CAV1/PAK2	20
GO:0034599	cellular response to oxidative stress	21/470	288/18722	1.3539e-05	0.000984476	0.000765408	MMP3/CYP1B1/IL6/SOD2/KDM6B/ETS1/FER/EPAS1/NR4A3/ABL1/MGST1/NFE2L2/CPEB2/EIF2S1/HMOX1/TNFAIP3/AXL/ERN1/FYN/ABCC1/PNPLA8	21
GO:0045766	positive regulation of angiogenesis	16/470	181/18722	1.38817e-05	0.000984476	0.000765408	CXCL8/CYP1B1/RUNX1/THBS1/ETS1/FGF2/BMPER/ABL1/PKM/HIPK2/NFE2L2/ADAM12/PRKCA/AGO2/HMOX1/VEGFA	16
GO:1904018	positive regulation of vasculature development	16/470	181/18722	1.38817e-05	0.000984476	0.000765408	CXCL8/CYP1B1/RUNX1/THBS1/ETS1/FGF2/BMPER/ABL1/PKM/HIPK2/NFE2L2/ADAM12/PRKCA/AGO2/HMOX1/VEGFA	16
GO:0034655	nucleobase-containing compound catabolic process	26/470	407/18722	1.40918e-05	0.000984476	0.000765408	IL6/PDE4B/PDE7A/HNRNPC/SAMD4A/ZHX2/ENPP1/LRPPRC/GSPT1/PUM1/SERBP1/LARP4B/PNRC2/KCNQ1OT1/PRKCA/AGO2/NPM1/EIF4A3/DHX36/NSUN2/YBX1/DHX9/NAF1/ERN1/XRN2/SMG1	26
GO:0071216	cellular response to biotic stimulus	19/470	246/18722	1.55739e-05	0.00105554	0.00082066	CXCL8/CXCL1/CXCL2/NFKB1/CXCL3/IL6/IRAK2/NFKBIA/PDE4B/CD55/BMP6/ABL1/RIPK2/ICAM1/PRKCA/PRKCE/TNFAIP3/AXL/TRIB1	19
GO:0034446	substrate adhesion-dependent cell spreading	12/470	108/18722	1.71472e-05	0.00113195	0.000880062	PDPN/FER/EFNA5/ITGB3/LIMS1/ITGAV/ABL1/PEAK1/LAMC1/GBP1/AXL/CORO1C	12
GO:0031663	lipopolysaccharide-mediated signaling pathway	9/470	60/18722	1.74053e-05	0.00113195	0.000880062	IRAK2/NFKBIA/CD55/BMP6/RIPK2/PRKCA/PRKCE/TNFAIP3/TRIB1	9
GO:0042542	response to hydrogen peroxide	14/470	146/18722	1.91183e-05	0.00121363	0.000943573	CYP1B1/IL6/SOD2/KDM6B/ETS1/FOSL1/NR4A3/ABL1/NFE2L2/HMOX1/TNFAIP3/AXL/ERN1/FYN	14
GO:0043536	positive regulation of blood vessel endothelial cell migration	10/470	76/18722	1.95843e-05	0.00121363	0.000943573	FGFR1/THBS1/PTGS2/ETS1/FGF2/ABL1/NFE2L2/PRKCA/HMOX1/VEGFA	10
GO:0045765	regulation of angiogenesis	23/470	342/18722	1.96397e-05	0.00121363	0.000943573	CXCL8/CYP1B1/THBS2/IL6/RUNX1/THBS1/ETS1/FGF2/BMPER/ABL1/PKM/EGLN1/ISM1/HIPK2/PTPRM/NFE2L2/ADAM12/PRKCA/AGO2/HMOX1/SP100/TNFAIP3/VEGFA	23
GO:0051090	regulation of DNA-binding transcription factor activity	27/470	440/18722	1.97773e-05	0.00121363	0.000943573	CYP1B1/IL6/IRAK2/NFKBIA/PLPP3/FOSL1/FER/TRAF3/ENPP1/STK3/ARID5B/SMAD3/CAMK1D/EGLN1/HIPK2/RIPK2/ICAM1/NPM1/HMOX1/SP100/TNFAIP3/BMP2/TRIB1/DHX9/APP/VEGFA/CAV1	27
GO:0051271	negative regulation of cellular component movement	24/470	367/18722	2.05759e-05	0.00122941	0.00095584	PHLDB2/CYP1B1/ROBO1/SRGAP1/BMERB1/THBS1/STARD13/FGF2/DPP4/LRCH1/PLCB1/GJA1/MCC/GTPBP4/SLIT2/VCL/PTPRM/NFE2L2/HMOX1/SP100/OSBPL8/TRIB1/CORO1C/PTPRG	24
GO:0033674	positive regulation of kinase activity	28/470	467/18722	2.11677e-05	0.00124834	0.000970559	ROBO1/FGFR1/THBS1/GPRC5A/NEK10/TIAM1/EFNA5/FGF2/NTRK2/ITGB3/ABL1/STK3/CCNY/TNFRSF10B/SNX9/PDGFC/KITLG/NPM1/RANBP2/OSBPL8/BMP2/AXL/ERN1/VEGFA/PTPN1/XRCC5/PAK2/EPHA6	28
GO:0006417	regulation of translation	28/470	468/18722	2.19986e-05	0.00128071	0.000995725	IL6/THBS1/SAMD4A/DIO2/LRPPRC/PUM3/EIF4E/GSPT1/PUM1/EIF3H/NCL/PKM/LARP4B/EIF5B/AGO2/NPM1/EIF4A3/ABCE1/CPEB2/EIF2S1/DHX36/EIF3B/YBX1/DHX9/APP/IGF2BP2/PUS7/RPS6KA3	28
GO:0044272	sulfur compound biosynthetic process	14/470	148/18722	2.22991e-05	0.00128177	0.000996551	EXT1/ACSL4/PAPSS2/XYLT1/MAT2A/CHSY1/ST3GAL1/MTHFD2L/CHSY3/UGDH/NFE2L2/PDK4/CHST7/ACSL3	14
GO:0006402	mRNA catabolic process	18/470	232/18722	2.44423e-05	0.00137028	0.00106536	HNRNPC/SAMD4A/ZHX2/GSPT1/PUM1/SERBP1/LARP4B/PNRC2/PRKCA/AGO2/NPM1/EIF4A3/DHX36/YBX1/DHX9/ERN1/XRN2/SMG1	18
GO:0010594	regulation of endothelial cell migration	18/470	232/18722	2.44423e-05	0.00137028	0.00106536	FGFR1/THBS1/PTGS2/ETS1/STARD13/PLPP3/FGF2/ITGB3/BMPER/ABL1/SLIT2/PTPRM/NFE2L2/PRKCA/HMOX1/SP100/FOXP1/VEGFA	18
GO:1901342	regulation of vasculature development	23/470	348/18722	2.58458e-05	0.00140943	0.0010958	CXCL8/CYP1B1/THBS2/IL6/RUNX1/THBS1/ETS1/FGF2/BMPER/ABL1/PKM/EGLN1/ISM1/HIPK2/PTPRM/NFE2L2/ADAM12/PRKCA/AGO2/HMOX1/SP100/TNFAIP3/VEGFA	23
GO:0008585	female gonad development	11/470	95/18722	2.59752e-05	0.00140943	0.0010958	INHBA/PTX3/FST/ZFPM2/ARID5B/SLIT2/NRIP1/ICAM1/KITLG/TIPARP/VEGFA	11
GO:0022617	extracellular matrix disassembly	9/470	63/18722	2.60717e-05	0.00140943	0.0010958	MMP3/IL6/PDPN/ETS1/DPP4/ADAMTS5/ADAMTS4/LAMC1/CTSS	9
GO:0071347	cellular response to interleukin-1	12/470	113/18722	2.71391e-05	0.00144987	0.00112724	CXCL8/NFKB1/IL6/IRAK2/IL1R1/USP10/PLCB1/OTUD4/GBP2/ICAM1/IL1RL2/GBP1	12
GO:0002221	pattern recognition receptor signaling pathway	15/470	172/18722	3.00785e-05	0.00157032	0.00122089	IRAK2/NFKBIA/TRAF3/OTUD4/PUM1/USP15/RIPK2/PRKCE/TNFAIP3/BIRC3/MFHAS1/CAV1/BIRC2/RPS6KA3/CTSS	15
GO:0030509	BMP signaling pathway	14/470	152/18722	3.00855e-05	0.00157032	0.00122089	NOTCH2/EXT1/BMP6/FST/HIVEP1/FBN1/BMPER/ABL1/SMAD3/USP15/HIPK2/FSTL1/SMURF2/BMP2	14
GO:0010595	positive regulation of endothelial cell migration	13/470	133/18722	3.08236e-05	0.00159057	0.00123663	FGFR1/THBS1/PTGS2/ETS1/PLPP3/FGF2/ITGB3/ABL1/NFE2L2/PRKCA/HMOX1/FOXP1/VEGFA	13
GO:0061041	regulation of wound healing	13/470	134/18722	3.33696e-05	0.0017026	0.00132373	PHLDB2/THBS1/PLAU/SERPINE2/PLPP3/FGF2/UBASH3B/SMAD3/GJA1/NFE2L2/PRKCE/TNFAIP3/CAV1	13
GO:0048771	tissue remodeling	15/470	175/18722	3.68105e-05	0.00183911	0.00142987	SEMA3C/NOTCH2/EXT1/IL6/RUNX1/EPAS1/ITGB3/UBASH3B/LIF/GJA1/PRKCA/PDK4/TNFAIP3/AXL/CAV1	15
GO:2001233	regulation of apoptotic signaling pathway	23/470	356/18722	3.68552e-05	0.00183911	0.00142987	INHBA/CD44/SOD2/FGFR1/THBS1/PTGS2/ITGAV/STK3/ITPRIP/ICAM1/NFE2L2/OPA1/HMOX1/SP100/TNFAIP3/IVNS1ABP/USP47/ENO1/FYN/AATF/PTPN1/CAV1/PAK2	23
GO:0010634	positive regulation of epithelial cell migration	15/470	176/18722	3.93319e-05	0.00194137	0.00150937	FGFR1/THBS1/PTGS2/ETS1/PLPP3/MAP4K4/FGF2/ITGB3/ABL1/NFE2L2/PRKCA/PRKCE/HMOX1/FOXP1/VEGFA	15
GO:0034660	ncRNA metabolic process	28/470	485/18722	4.1483e-05	0.00202178	0.00157189	NFKB1/IL6/DDX10/WDR43/DDX21/NOL10/URB1/SMAD3/GTPBP4/USP36/MDN1/DIMT1/KCNQ1OT1/AGO2/RCL1/UTP4/EIF4A3/HEATR1/RRP15/RSL1D1/SRFBP1/UTP20/NSUN2/NAF1/RPF2/QTRT2/XRN2/PUS7	28
GO:0006413	translational initiation	12/470	118/18722	4.18515e-05	0.00202178	0.00157189	EIF4E/EIF3H/EIF3J/EIF5B/EIF3A/EIF4A1/AGO2/NPM1/ABCE1/EIF1AX/EIF2S1/EIF3B	12
GO:0045860	positive regulation of protein kinase activity	24/470	386/18722	4.62718e-05	0.00221179	0.00171962	ROBO1/FGFR1/THBS1/GPRC5A/NEK10/TIAM1/EFNA5/FGF2/ITGB3/ABL1/STK3/CCNY/TNFRSF10B/SNX9/PDGFC/KITLG/NPM1/OSBPL8/BMP2/ERN1/VEGFA/PTPN1/XRCC5/PAK2	24
GO:0045785	positive regulation of cell adhesion	26/470	437/18722	4.73127e-05	0.00223799	0.00173999	CD44/IL6/RUNX1/PDPN/CD55/ETS1/PLPP3/MAP4K4/DPP4/NR4A3/LIF/LIMS1/ITGAV/ABL1/SMAD3/RIPK2/TNFSF14/ICAM1/IL1RL2/MAP3K8/PRKCA/PRKCE/NFKBIZ/FYN/VEGFA/CAV1	26
GO:0018209	peptidyl-serine modification	22/470	338/18722	4.85362e-05	0.0022722	0.00176658	CD44/IL6/DCLK1/PTGS2/FNIP2/GALNT2/NTRK2/LIF/CAMK1D/HIPK2/RIPK2/PRKCA/BRAF/PRKCE/PRKY/APP/ERN1/VEGFA/CAV1/RPS6KA3/PAK2/SMG1	22
GO:0031589	cell-substrate adhesion	23/470	363/18722	4.9767e-05	0.00230604	0.00179289	PHLDB2/ITGBL1/CD44/PDPN/THBS1/PLAU/FER/TIAM1/MAP4K4/EFNA5/ITGB3/LIMS1/ITGAV/ABL1/PEAK1/SMAD3/VCL/LAMC1/PRKCE/GBP1/AXL/VEGFA/CORO1C	23
GO:0018105	peptidyl-serine phosphorylation	21/470	315/18722	5.08959e-05	0.00233453	0.00181504	CD44/IL6/DCLK1/PTGS2/FNIP2/NTRK2/LIF/CAMK1D/HIPK2/RIPK2/PRKCA/BRAF/PRKCE/PRKY/APP/ERN1/VEGFA/CAV1/RPS6KA3/PAK2/SMG1	21
GO:0043434	response to peptide hormone	25/470	414/18722	5.19571e-05	0.00235937	0.00183436	NFKB1/ATP2B1/SLC39A14/PTGS2/FER/ENPP1/NR4A3/FBN1/GJA1/PTPRE/PKM/ERRFI1/ICAM1/NFE2L2/GRB10/PDK4/CPEB2/OPA1/OSBPL8/DENND4C/FYN/PTPN1/SMARCC1/RAP1B/CAV1	25
GO:2001234	negative regulation of apoptotic signaling pathway	17/470	224/18722	5.39682e-05	0.00242643	0.0018865	CD44/SOD2/THBS1/PTGS2/ITGAV/ITPRIP/ICAM1/NFE2L2/OPA1/HMOX1/TNFAIP3/IVNS1ABP/USP47/ENO1/FYN/AATF/PTPN1	17
GO:1903510	mucopolysaccharide metabolic process	10/470	86/18722	5.81083e-05	0.00258696	0.0020113	NFKB1/CD44/EXT1/XYLT1/FGF2/CHSY1/ST3GAL1/CHSY3/UGDH/CHST7	10
GO:0007409	axonogenesis	25/470	418/18722	6.06694e-05	0.00267476	0.00207956	SEMA3C/ALCAM/TRIO/NOTCH2/EXT1/ROBO1/DCLK1/TIAM1/EFNA5/NTRK2/CDH11/ABL1/SLIT2/VCL/PTPRM/C9orf72/KIF13B/RAPH1/FLRT2/APP/FYN/VEGFA/LAMC2/PAK2/EPHA6	25
GO:0048872	homeostasis of number of cells	19/470	272/18722	6.19238e-05	0.00270107	0.00210002	INHBA/EXT1/IL6/PDE4B/PLA2G2A/ETS1/EPAS1/ABL1/HIPK2/TNFSF14/KITLG/FSTL1/MIR17HG/HMOX1/TNFAIP3/AXL/HSPA9/MFHAS1/VEGFA	19
GO:0030206	chondroitin sulfate biosynthetic process	5/470	18/18722	6.38063e-05	0.00270107	0.00210002	XYLT1/CHSY1/CHSY3/UGDH/CHST7	5
GO:0009895	negative regulation of catabolic process	21/470	320/18722	6.38201e-05	0.00270107	0.00210002	BANP/SERPINE2/HNRNPC/LRPPRC/EIF3H/SMAD3/RYBP/USP36/LARP4B/HIPK2/DHX36/HMOX1/NSUN2/YBX1/DHX9/NAF1/FYN/SMARCC1/FOXK2/SEC22B/SMG1	21
GO:0019915	lipid storage	10/470	87/18722	6.42064e-05	0.00270107	0.00210002	NFKB1/IL6/PLIN2/NFKBIA/ENPP1/ITGB3/ITGAV/NRIP1/OSBPL8/CAV1	10
GO:0043331	response to dsRNA	8/470	55/18722	6.42404e-05	0.00270107	0.00210002	NFKB1/NFKBIA/DDX21/RIPK2/NPM1/DHX36/DHX9/CAV1	8
GO:0048863	stem cell differentiation	16/470	206/18722	6.75914e-05	0.00279029	0.00216939	SEMA3C/EXT1/JARID2/FGF2/LIF/ABL1/PUM1/KITLG/SOX5/NFE2L2/DHX36/NSUN2/HSPA9/CORO1C/XRCC5/PUS7	16
GO:0022407	regulation of cell-cell adhesion	26/470	448/18722	7.13344e-05	0.00291828	0.0022689	CD44/IL6/RUNX1/PDPN/CD55/BMP6/SERPINE2/ETS1/PLPP3/EFNA5/DPP4/NR4A3/UBASH3B/ABL1/GTPBP4/RIPK2/TNFSF14/ICAM1/IL1RL2/MAP3K8/PRKCA/BMP2/NFKBIZ/FYN/VEGFA/CAV1	26
GO:0071772	response to BMP	14/470	165/18722	7.42358e-05	0.00298323	0.00231939	NOTCH2/EXT1/BMP6/FST/HIVEP1/FBN1/BMPER/ABL1/SMAD3/USP15/HIPK2/FSTL1/SMURF2/BMP2	14
GO:0071773	cellular response to BMP stimulus	14/470	165/18722	7.42358e-05	0.00298323	0.00231939	NOTCH2/EXT1/BMP6/FST/HIVEP1/FBN1/BMPER/ABL1/SMAD3/USP15/HIPK2/FSTL1/SMURF2/BMP2	14
GO:1902895	positive regulation of pri-miRNA transcription by RNA polymerase II	7/470	42/18722	7.5753e-05	0.0030175	0.00234604	ETS1/FOSL1/FGF2/MRTFA/SMAD3/GNL3/BMP2	7
GO:0009226	nucleotide-sugar biosynthetic process	5/470	19/18722	8.48149e-05	0.00329116	0.00255881	GFPT2/GNPNAT1/UGDH/PMM2/UAP1	5
GO:0033138	positive regulation of peptidyl-serine phosphorylation	11/470	108/18722	8.57043e-05	0.00329116	0.00255881	CD44/IL6/PTGS2/FNIP2/NTRK2/LIF/RIPK2/BRAF/APP/VEGFA/CAV1	11
GO:0030204	chondroitin sulfate metabolic process	6/470	30/18722	8.62472e-05	0.00329116	0.00255881	EXT1/XYLT1/CHSY1/CHSY3/UGDH/CHST7	6
GO:0060218	hematopoietic stem cell differentiation	6/470	30/18722	8.62472e-05	0.00329116	0.00255881	EXT1/ABL1/NFE2L2/HSPA9/XRCC5/PUS7	6
GO:0070498	interleukin-1-mediated signaling pathway	6/470	30/18722	8.62472e-05	0.00329116	0.00255881	IL6/IRAK2/IL1R1/PLCB1/OTUD4/IL1RL2	6
GO:0007160	cell-matrix adhesion	17/470	233/18722	8.79247e-05	0.00332722	0.00258684	PHLDB2/ITGBL1/CD44/THBS1/PLAU/TIAM1/MAP4K4/EFNA5/ITGB3/LIMS1/ITGAV/ABL1/PEAK1/SMAD3/VCL/VEGFA/CORO1C	17
GO:0001952	regulation of cell-matrix adhesion	12/470	128/18722	9.28778e-05	0.0034856	0.00270998	PHLDB2/THBS1/PLAU/MAP4K4/EFNA5/LIMS1/ABL1/PEAK1/SMAD3/VCL/VEGFA/CORO1C	12
GO:0016049	cell growth	27/470	482/18722	9.41677e-05	0.00350504	0.00272509	INHBA/SEMA3C/ALCAM/EXT1/EPB41L3/DCLK1/PDLIM5/SERPINE2/TIAM1/ENPP1/SPAG9/ABL1/SMAD3/GJA1/SLIT2/VCL/NPM1/C9orf72/RAPH1/SORBS2/USP47/SERTAD2/ENO1/APP/VEGFA/MEG3/RPS6KA3	27
GO:0071711	basement membrane organization	6/470	31/18722	0.000104697	0.00386529	0.00300518	PHLDB2/EXT1/PHLDB1/FLRT2/CAV1/CTSS	6
GO:0051091	positive regulation of DNA-binding transcription factor activity	18/470	260/18722	0.000107646	0.00394211	0.00306491	IL6/IRAK2/PLPP3/FOSL1/FER/STK3/ARID5B/SMAD3/CAMK1D/HIPK2/RIPK2/ICAM1/NPM1/BMP2/DHX9/APP/VEGFA/CAV1	18
GO:0071456	cellular response to hypoxia	13/470	151/18722	0.000114989	0.00414416	0.00322199	PTGS2/BACH1/EPAS1/EGLN1/HIPK2/ICAM1/NFE2L2/PRKCE/CPEB2/OPA1/HMOX1/ENO1/VEGFA	13
GO:2001236	regulation of extrinsic apoptotic signaling pathway	13/470	151/18722	0.000114989	0.00414416	0.00322199	INHBA/FGFR1/THBS1/ITGAV/STK3/ITPRIP/ICAM1/HMOX1/SP100/TNFAIP3/FYN/CAV1/PAK2	13
GO:0043406	positive regulation of MAP kinase activity	11/470	112/18722	0.000119185	0.00426158	0.00331329	ROBO1/FGFR1/THBS1/NEK10/TIAM1/FGF2/PDGFC/KITLG/ERN1/VEGFA/PTPN1	11
GO:0003018	vascular process in circulatory system	18/470	263/18722	0.000124407	0.00437286	0.0033998	ATP2B1/EXT1/SOD2/HRH1/PTGS2/BMP6/PDE3A/ABCC9/SLC16A7/GJA1/SLC7A2/SLC16A1/SLIT2/ICAM1/SLC7A5/ABCC1/VEGFA/CAV1	18
GO:0007596	blood coagulation	16/470	217/18722	0.000124647	0.00437286	0.0033998	IL6/PDPN/THBS1/PLAU/SERPINE2/ITGB3/UBASH3B/VCL/NFE2L2/PRKCA/PROCR/CD59/DGKH/AXL/ANXA5/CAV1	16
GO:1901532	regulation of hematopoietic progenitor cell differentiation	6/470	32/18722	0.000126149	0.00437286	0.0033998	ABL1/KITLG/NFE2L2/DHX36/HSPA9/PUS7	6
GO:1990823	response to leukemia inhibitory factor	10/470	95/18722	0.000135685	0.00466777	0.00362909	EXT1/GFPT2/PCOLCE2/MAT2A/JARID2/ARID5B/NCL/ICAM1/XRCC5/PFKP	10
GO:0050919	negative chemotaxis	7/470	46/18722	0.000137843	0.00469254	0.00364834	SEMA3C/ROBO1/DPP4/ITGB3/ITGAV/SLIT2/FLRT2	7
GO:0097191	extrinsic apoptotic signaling pathway	16/470	219/18722	0.000138643	0.00469254	0.00364834	INHBA/FGFR1/THBS1/ITGAV/STK3/TNFRSF10B/SMAD3/ITPRIP/ICAM1/KITLG/HMOX1/SP100/TNFAIP3/FYN/CAV1/PAK2	16
GO:0061564	axon development	26/470	467/18722	0.000139505	0.00469254	0.00364834	SEMA3C/ALCAM/TRIO/NOTCH2/EXT1/ROBO1/DCLK1/TNC/TIAM1/EFNA5/NTRK2/CDH11/ABL1/SLIT2/VCL/PTPRM/C9orf72/KIF13B/RAPH1/FLRT2/APP/FYN/VEGFA/LAMC2/PAK2/EPHA6	26
GO:0010769	regulation of cell morphogenesis involved in differentiation	10/470	96/18722	0.000148127	0.00494592	0.00384534	PDPN/TIAM1/EFNA5/CUX1/LIMS1/ABL1/OPA1/DHX36/GBP1/CORO1C	10
GO:0043405	regulation of MAP kinase activity	14/470	177/18722	0.000157116	0.00517004	0.00401959	ROBO1/FGFR1/THBS1/NEK10/TIAM1/FGF2/PDGFC/KITLG/BMP2/TRIB1/ERN1/VEGFA/PTPN1/CAV1	14
GO:0071453	cellular response to oxygen levels	14/470	177/18722	0.000157116	0.00517004	0.00401959	PTGS2/BACH1/EPAS1/EGLN1/HIPK2/ICAM1/NFE2L2/PRKCE/CPEB2/OPA1/HMOX1/ENO1/VEGFA/CAV1	14
GO:0007599	hemostasis	16/470	222/18722	0.000162205	0.00526122	0.00409048	IL6/PDPN/THBS1/PLAU/SERPINE2/ITGB3/UBASH3B/VCL/NFE2L2/PRKCA/PROCR/CD59/DGKH/AXL/ANXA5/CAV1	16
GO:0050817	coagulation	16/470	222/18722	0.000162205	0.00526122	0.00409048	IL6/PDPN/THBS1/PLAU/SERPINE2/ITGB3/UBASH3B/VCL/NFE2L2/PRKCA/PROCR/CD59/DGKH/AXL/ANXA5/CAV1	16
GO:0003158	endothelium development	12/470	136/18722	0.000165794	0.00533951	0.00415135	KDM6B/PDPN/BMP6/STARD13/PLCB1/GJA1/VCL/ICAM1/FSTL1/FOXP1/VEGFA/RAP1B	12
GO:0050900	leukocyte migration	22/470	369/18722	0.000173694	0.00554733	0.00431293	CXCL8/CXCL1/CXCL2/CXCL3/EXT1/IL6/PDE4B/HRH1/THBS1/FER/IL1R1/DPP4/LRCH1/PLCB1/CAMK1D/SLIT2/ICAM1/KITLG/HMOX1/APP/FYN/VEGFA	22
GO:0009791	post-embryonic development	9/470	80/18722	0.000175363	0.00554733	0.00431293	SEMA3C/MYO1E/FBN1/ABL1/ARID5B/AGO2/EFEMP1/TIPARP/VEGFA	9
GO:0070301	cellular response to hydrogen peroxide	10/470	98/18722	0.000175912	0.00554733	0.00431293	CYP1B1/IL6/KDM6B/ETS1/NR4A3/ABL1/NFE2L2/TNFAIP3/AXL/ERN1	10
GO:0048660	regulation of smooth muscle cell proliferation	14/470	180/18722	0.000187396	0.00586872	0.0045628	IL6/SOD2/THBS1/PTGS2/FGF2/NR4A3/GJA1/HMOX1/TNFAIP3/BMP2/TRIB1/FOXP1/ERN1/XRCC5	14
GO:0060996	dendritic spine development	10/470	99/18722	0.000191371	0.00595216	0.00462767	SDK1/ACSL4/PDLIM5/TIAM1/NLGN1/ASAP1/MAPK6/OPA1/DHX36/PAK2	10
GO:0032869	cellular response to insulin stimulus	15/470	203/18722	0.000196587	0.0060728	0.00472147	ATP2B1/SLC39A14/FER/ENPP1/PTPRE/PKM/ERRFI1/GRB10/PDK4/CPEB2/OPA1/OSBPL8/DENND4C/PTPN1/SMARCC1	15
GO:1902041	regulation of extrinsic apoptotic signaling pathway via death domain receptors	7/470	49/18722	0.000207347	0.00633401	0.00492456	THBS1/STK3/ITPRIP/ICAM1/HMOX1/SP100/TNFAIP3	7
GO:0045137	development of primary sexual characteristics	16/470	227/18722	0.000209259	0.00633401	0.00492456	INHBA/PTX3/BASP1/FST/ZFPM2/ARID5B/MAMLD1/SLIT2/NRIP1/ICAM1/MGST1/FNDC3A/KITLG/TIPARP/VEGFA/LHFPL2	16
GO:0046777	protein autophosphorylation	16/470	227/18722	0.000209259	0.00633401	0.00492456	FGFR1/NEK10/FER/ENPP1/NTRK2/ABL1/PEAK1/PDGFC/ERRFI1/EIF2S1/ERN1/FYN/VEGFA/CAV1/PAK2/SMG1	16
GO:0035633	maintenance of blood-brain barrier	6/470	35/18722	0.000212017	0.00633401	0.00492456	IL6/PTGS2/GJA1/VCL/LAMC1/VEGFA	6
GO:0050654	chondroitin sulfate proteoglycan metabolic process	6/470	35/18722	0.000212017	0.00633401	0.00492456	EXT1/XYLT1/CHSY1/CHSY3/UGDH/CHST7	6
GO:0036294	cellular response to decreased oxygen levels	13/470	161/18722	0.00021837	0.00648117	0.00503897	PTGS2/BACH1/EPAS1/EGLN1/HIPK2/ICAM1/NFE2L2/PRKCE/CPEB2/OPA1/HMOX1/ENO1/VEGFA	13
GO:0010888	negative regulation of lipid storage	5/470	23/18722	0.000225905	0.00659206	0.00512518	IL6/NFKBIA/ITGB3/ITGAV/OSBPL8	5
GO:0050650	chondroitin sulfate proteoglycan biosynthetic process	5/470	23/18722	0.000225905	0.00659206	0.00512518	XYLT1/CHSY1/CHSY3/UGDH/CHST7	5
GO:0007548	sex differentiation	18/470	276/18722	0.000226461	0.00659206	0.00512518	INHBA/PTX3/BMP6/BASP1/FST/ZFPM2/ARID5B/MAMLD1/SLIT2/NRIP1/ICAM1/MGST1/FNDC3A/KITLG/AXL/TIPARP/VEGFA/LHFPL2	18
GO:0060759	regulation of response to cytokine stimulus	13/470	162/18722	0.000232117	0.00668401	0.00519667	IL6/IRAK2/ROBO1/IL1R1/OTUD4/SLIT2/RIPK2/TRIM44/TNFAIP3/AXL/DHX9/PTPN1/CAV1	13
GO:0031397	negative regulation of protein ubiquitination	9/470	83/18722	0.000232632	0.00668401	0.00519667	ABL1/GTPBP4/TRIM44/PRKCE/TNFAIP3/IVNS1ABP/FYN/PRMT3/CAV1	9
GO:0010755	regulation of plasminogen activation	4/470	13/18722	0.00023415	0.00668401	0.00519667	RUNX1/THBS1/SERPINE2/ENO1	4
GO:0048659	smooth muscle cell proliferation	14/470	184/18722	0.000235508	0.00668401	0.00519667	IL6/SOD2/THBS1/PTGS2/FGF2/NR4A3/GJA1/HMOX1/TNFAIP3/BMP2/TRIB1/FOXP1/ERN1/XRCC5	14
GO:0007369	gastrulation	14/470	185/18722	0.000249076	0.00698199	0.00542834	PHLDB2/INHBA/EXT1/KDM6B/ITGB3/NR4A3/ITGAV/SMAD3/GJA1/ETS2/UGDH/TXNRD1/PHLDB1/COL12A1	14
GO:0009225	nucleotide-sugar metabolic process	6/470	36/18722	0.000249082	0.00698199	0.00542834	GFPT2/UGP2/GNPNAT1/UGDH/PMM2/UAP1	6
GO:0031639	plasminogen activation	5/470	24/18722	0.000279508	0.00778678	0.00605405	RUNX1/THBS1/PLAU/SERPINE2/ENO1	5
GO:1901890	positive regulation of cell junction assembly	10/470	104/18722	0.000286876	0.00794333	0.00617576	THBS2/MAP4K4/NTRK2/LIMS1/ABL1/SMAD3/NLGN1/FLRT2/VEGFA/CAV1	10
GO:0050673	epithelial cell proliferation	24/470	437/18722	0.000305156	0.00839827	0.00652947	NOTCH2/IL6/ROBO1/FGFR1/THBS1/BMP6/FST/FGF2/ITGB3/NR4A3/BMPER/SMAD3/GJA1/MCC/ERRFI1/PTPRM/PRKCA/LAMC1/HMOX1/TNFAIP3/BMP2/ERN1/VEGFA/CAV1	24
GO:1903034	regulation of response to wounding	13/470	167/18722	0.000312514	0.00851683	0.00662164	PHLDB2/THBS1/PLAU/SERPINE2/PLPP3/FGF2/UBASH3B/SMAD3/GJA1/NFE2L2/PRKCE/TNFAIP3/CAV1	13
GO:0071900	regulation of protein serine/threonine kinase activity	21/470	359/18722	0.000313215	0.00851683	0.00662164	ROBO1/FGFR1/THBS1/NEK10/TIAM1/FGF2/ABL1/STK3/CCNY/GTPBP4/PDGFC/KITLG/TNFAIP3/IPO7/BMP2/BCCIP/TRIB1/ERN1/VEGFA/PTPN1/CAV1	21
GO:1902036	regulation of hematopoietic stem cell differentiation	4/470	14/18722	0.000321329	0.00868546	0.00675275	ABL1/NFE2L2/HSPA9/PUS7	4
GO:0007566	embryo implantation	7/470	53/18722	0.000341325	0.00903531	0.00702475	PTGS2/VMP1/LIF/GJA1/AGO2/SMURF2/VEGFA	7
GO:0031664	regulation of lipopolysaccharide-mediated signaling pathway	5/470	25/18722	0.000342232	0.00903531	0.00702475	CD55/BMP6/PRKCA/TNFAIP3/TRIB1	5
GO:0070423	nucleotide-binding oligomerization domain containing signaling pathway	5/470	25/18722	0.000342232	0.00903531	0.00702475	NFKBIA/RIPK2/TNFAIP3/BIRC3/BIRC2	5
GO:0090330	regulation of platelet aggregation	5/470	25/18722	0.000342232	0.00903531	0.00702475	IL6/PDPN/SERPINE2/UBASH3B/PRKCA	5
GO:0031330	negative regulation of cellular catabolic process	17/470	262/18722	0.000355961	0.00934345	0.00726433	HNRNPC/LRPPRC/EIF3H/RYBP/USP36/LARP4B/HIPK2/DHX36/HMOX1/NSUN2/YBX1/DHX9/NAF1/SMARCC1/FOXK2/SEC22B/SMG1	17
GO:0043487	regulation of RNA stability	13/470	170/18722	0.000371315	0.00969046	0.00753411	HNRNPC/SAMD4A/PUM1/SERBP1/LARP4B/PRKCA/AGO2/NPM1/DHX36/NSUN2/YBX1/DHX9/NAF1	13
GO:0097193	intrinsic apoptotic signaling pathway	18/470	288/18722	0.000379124	0.00979505	0.00761543	CYP1B1/CD44/SOD2/PTGS2/FNIP2/ABL1/TNFRSF10B/HIPK2/NFE2L2/OPA1/HMOX1/IVNS1ABP/USP47/CUL1/ENO1/ERN1/PTPN1/CAV1	18
GO:1902893	regulation of pri-miRNA transcription by RNA polymerase II	7/470	54/18722	0.000383804	0.00979505	0.00761543	ETS1/FOSL1/FGF2/MRTFA/SMAD3/GNL3/BMP2	7
GO:0001935	endothelial cell proliferation	14/470	193/18722	0.00038395	0.00979505	0.00761543	FGFR1/THBS1/BMP6/FGF2/ITGB3/BMPER/GJA1/PTPRM/PRKCA/HMOX1/BMP2/ERN1/VEGFA/CAV1	14
GO:0050731	positive regulation of peptidyl-tyrosine phosphorylation	14/470	193/18722	0.00038395	0.00979505	0.00761543	CD44/IL6/BMP6/EFNA5/ITGB3/LIF/ABL1/RIPK2/ICAM1/KITLG/FYN/VEGFA/PTPN1/PAK2	14
GO:0050818	regulation of coagulation	8/470	71/18722	0.000395619	0.0100364	0.00780304	THBS1/PLAU/SERPINE2/UBASH3B/NFE2L2/PROCR/ANXA5/CAV1	8
GO:0070374	positive regulation of ERK1 and ERK2 cascade	15/470	217/18722	0.000402641	0.0101577	0.00789741	CD44/NOTCH2/PLA2G2A/FGF2/BMPER/ABL1/PDGFC/RIPK2/ICAM1/PRKCA/BRAF/BMP2/APP/MFHAS1/RAP1B	15
GO:0001959	regulation of cytokine-mediated signaling pathway	12/470	150/18722	0.000411377	0.010299	0.00800726	IL6/IRAK2/ROBO1/IL1R1/OTUD4/SLIT2/RIPK2/TRIM44/TNFAIP3/AXL/PTPN1/CAV1	12
GO:0007498	mesoderm development	11/470	129/18722	0.000412977	0.010299	0.00800726	INHBA/EXT1/KDM6B/ITGB3/ZFPM2/SMAD3/GJA1/ETS2/TXNRD1/VEGFA/PUS7	11
GO:0035872	nucleotide-binding domain leucine rich repeat containing receptor signaling pathway	5/470	26/18722	0.000415046	0.010299	0.00800726	NFKBIA/RIPK2/TNFAIP3/BIRC3/BIRC2	5
GO:0009615	response to virus	21/470	367/18722	0.000419428	0.0103512	0.00804783	NFKB1/EXT1/IL6/DCLK1/FOSL1/DDX21/TRAF3/ABCC9/G3BP1/PUM1/SMAD3/USP15/TRIM44/DHX36/TNFAIP3/IVNS1ABP/GBP1/BIRC3/DHX9/ENO1/BIRC2	21
GO:1903320	regulation of protein modification by small protein conjugation or removal	16/470	242/18722	0.000428206	0.0103962	0.00808278	EPAS1/OTUD4/ABL1/GTPBP4/GNL3/RIPK2/NPM1/TRIM44/PRKCE/TNFAIP3/IVNS1ABP/BIRC3/FYN/PRMT3/CAV1/BIRC2	16
GO:0046849	bone remodeling	9/470	90/18722	0.00042837	0.0103962	0.00808278	NOTCH2/EXT1/IL6/ITGB3/UBASH3B/GJA1/PRKCA/PDK4/TNFAIP3	9
GO:0048569	post-embryonic animal organ development	4/470	15/18722	0.000429521	0.0103962	0.00808278	MYO1E/FBN1/EFEMP1/VEGFA	4
GO:0061614	pri-miRNA transcription by RNA polymerase II	7/470	55/18722	0.000430407	0.0103962	0.00808278	ETS1/FOSL1/FGF2/MRTFA/SMAD3/GNL3/BMP2	7
GO:0048592	eye morphogenesis	12/470	151/18722	0.000436965	0.0104987	0.00816252	SDK1/NOTCH2/FGF2/ZHX2/NTRK2/FBN1/FAT1/MFAP5/HIPK2/PTPRM/EFEMP1/VEGFA	12
GO:0016358	dendrite development	16/470	243/18722	0.000448061	0.0107087	0.00832575	SDK1/ACSL4/DCLK1/PDLIM5/TIAM1/CUX1/CAMK1D/NLGN1/ASAP1/MAPK6/OPA1/DHX36/APP/FYN/LAMC2/PAK2	16
GO:0042274	ribosomal small subunit biogenesis	8/470	73/18722	0.000478519	0.0113767	0.00884515	NOL10/RCL1/NPM1/UTP4/HEATR1/SRFBP1/UTP20/XRCC5	8
GO:1904645	response to amyloid-beta	7/470	56/18722	0.000481419	0.0113861	0.0088524	MMP3/GJA1/CACNA2D1/ICAM1/APP/FYN/ABCC1	7
GO:0008406	gonad development	15/470	221/18722	0.000487995	0.0114226	0.00888081	INHBA/PTX3/BASP1/FST/ZFPM2/ARID5B/MAMLD1/SLIT2/NRIP1/ICAM1/MGST1/FNDC3A/KITLG/TIPARP/VEGFA	15
GO:0010810	regulation of cell-substrate adhesion	15/470	221/18722	0.000487995	0.0114226	0.00888081	PHLDB2/PDPN/THBS1/PLAU/MAP4K4/EFNA5/LIMS1/ABL1/PEAK1/SMAD3/VCL/PRKCE/GBP1/VEGFA/CORO1C	15
GO:0000302	response to reactive oxygen species	15/470	222/18722	0.000511603	0.0119138	0.0092627	CYP1B1/IL6/SOD2/KDM6B/ETS1/FOSL1/FER/NR4A3/ABL1/NFE2L2/HMOX1/TNFAIP3/AXL/ERN1/FYN	15
GO:0043534	blood vessel endothelial cell migration	13/470	176/18722	0.000517508	0.0119898	0.00932182	ROBO1/FGFR1/THBS1/PTGS2/ETS1/STARD13/FGF2/ABL1/SLIT2/NFE2L2/PRKCA/HMOX1/VEGFA	13
GO:0010883	regulation of lipid storage	7/470	57/18722	0.000537135	0.0123814	0.00962624	NFKB1/IL6/PLIN2/NFKBIA/ITGB3/ITGAV/OSBPL8	7
GO:0030324	lung development	13/470	177/18722	0.000546076	0.0124355	0.00966833	EXT1/PDPN/TNC/FGF2/EPAS1/LIF/EIF4E/ZFPM2/HSD11B1/ERRFI1/MIR17HG/STK40/VEGFA	13
GO:0051962	positive regulation of nervous system development	17/470	272/18722	0.000546263	0.0124355	0.00966833	THBS2/IL6/ROBO1/SERPINE2/TIAM1/CUX1/NTRK2/LIF/SLIT2/NLGN1/RHEB/OPA1/DHX36/BMP2/FLRT2/VEGFA/XRCC5	17
GO:0071902	positive regulation of protein serine/threonine kinase activity	14/470	200/18722	0.000548987	0.0124355	0.00966833	ROBO1/FGFR1/THBS1/NEK10/TIAM1/FGF2/STK3/CCNY/PDGFC/KITLG/BMP2/ERN1/VEGFA/PTPN1	14
GO:0034614	cellular response to reactive oxygen species	12/470	155/18722	0.000553165	0.0124355	0.00966833	CYP1B1/IL6/SOD2/KDM6B/ETS1/FER/NR4A3/ABL1/NFE2L2/TNFAIP3/AXL/ERN1	12
GO:0001732	formation of cytoplasmic translation initiation complex	4/470	16/18722	0.000561392	0.0124355	0.00966833	EIF3H/EIF3J/EIF3A/EIF3B	4
GO:1901163	regulation of trophoblast cell migration	4/470	16/18722	0.000561392	0.0124355	0.00966833	GJA1/AGO2/SMURF2/VEGFA	4
GO:2000232	regulation of rRNA processing	4/470	16/18722	0.000561392	0.0124355	0.00966833	WDR43/USP36/DIMT1/HEATR1	4
GO:2000765	regulation of cytoplasmic translation	4/470	16/18722	0.000561392	0.0124355	0.00966833	PKM/CPEB2/DHX36/DHX9	4
GO:0010720	positive regulation of cell development	18/470	298/18722	0.000567907	0.0125188	0.00973307	IL6/ROBO1/SERPINE2/PDE3A/TIAM1/CUX1/NTRK2/LIF/LIMS1/ABL1/SLIT2/RHEB/OPA1/DHX36/BMP2/TRIB1/VEGFA/XRCC5	18
GO:0006024	glycosaminoglycan biosynthetic process	8/470	75/18722	0.00057497	0.0125526	0.00975936	NFKB1/EXT1/XYLT1/CHSY1/ST3GAL1/CHSY3/UGDH/CHST7	8
GO:1902369	negative regulation of RNA catabolic process	8/470	75/18722	0.00057497	0.0125526	0.00975936	HNRNPC/LRPPRC/LARP4B/DHX36/NSUN2/YBX1/DHX9/NAF1	8
GO:0002042	cell migration involved in sprouting angiogenesis	9/470	94/18722	0.000590783	0.0126536	0.00983788	ROBO1/THBS1/PTGS2/STARD13/FGF2/ABL1/SLIT2/HMOX1/VEGFA	9
GO:1990830	cellular response to leukemia inhibitory factor	9/470	94/18722	0.000590783	0.0126536	0.00983788	GFPT2/PCOLCE2/MAT2A/JARID2/ARID5B/NCL/ICAM1/XRCC5/PFKP	9
GO:0006040	amino sugar metabolic process	6/470	42/18722	0.000590807	0.0126536	0.00983788	GFPT2/ST3GAL1/GNPNAT1/LARGE1/CHST7/UAP1	6
GO:0000470	maturation of LSU-rRNA	5/470	28/18722	0.000595014	0.0126536	0.00983788	URB1/GTPBP4/RRP15/RSL1D1/RPF2	5
GO:0051894	positive regulation of focal adhesion assembly	5/470	28/18722	0.000595014	0.0126536	0.00983788	MAP4K4/LIMS1/ABL1/SMAD3/VEGFA	5
GO:2000736	regulation of stem cell differentiation	7/470	58/18722	0.000597861	0.0126536	0.00983788	ABL1/SOX5/NFE2L2/DHX36/NSUN2/HSPA9/PUS7	7
GO:0002244	hematopoietic progenitor cell differentiation	10/470	114/18722	0.000599101	0.0126536	0.00983788	INHBA/EXT1/FST/ABL1/KITLG/NFE2L2/DHX36/HSPA9/XRCC5/PUS7	10
GO:0002262	myeloid cell homeostasis	12/470	157/18722	0.000620376	0.0130423	0.0101401	INHBA/IL6/PDE4B/ETS1/EPAS1/HIPK2/KITLG/HMOX1/AXL/HSPA9/MFHAS1/VEGFA	12
GO:0060541	respiratory system development	14/470	203/18722	0.000636296	0.0132375	0.0102919	EXT1/PDPN/TNC/BASP1/FGF2/EPAS1/LIF/EIF4E/ZFPM2/HSD11B1/ERRFI1/MIR17HG/STK40/VEGFA	14
GO:0050878	regulation of body fluid levels	21/470	379/18722	0.000637405	0.0132375	0.0102919	EXT1/IL6/PAM/PDPN/THBS1/PLAU/SERPINE2/ITGB3/UBASH3B/GJA1/VCL/NFE2L2/PRKCA/PROCR/PRKCE/CD59/DGKH/AXL/ANXA5/VEGFA/CAV1	21
GO:1903321	negative regulation of protein modification by small protein conjugation or removal	9/470	95/18722	0.000638409	0.0132375	0.0102919	ABL1/GTPBP4/TRIM44/PRKCE/TNFAIP3/IVNS1ABP/FYN/PRMT3/CAV1	9
GO:0007411	axon guidance	15/470	227/18722	0.000644834	0.0132833	0.0103274	SEMA3C/ALCAM/TRIO/NOTCH2/EXT1/ROBO1/EFNA5/SLIT2/PTPRM/FLRT2/APP/FYN/VEGFA/LAMC2/EPHA6	15
GO:0072073	kidney epithelium development	11/470	136/18722	0.000646465	0.0132833	0.0103274	MYO1E/NOTCH2/EXT1/BASP1/FGF2/LIF/BMPER/SMAD3/SLIT2/BMP2/VEGFA	11
GO:0048010	vascular endothelial growth factor receptor signaling pathway	7/470	59/18722	0.000663914	0.0135803	0.0105584	ITGB3/GRB10/AXL/FYN/VEGFA/PTPN1/PAK2	7
GO:0031952	regulation of protein autophosphorylation	6/470	43/18722	0.000672254	0.013618	0.0105877	NEK10/ENPP1/PDGFC/ERRFI1/VEGFA/CAV1	6
GO:0030323	respiratory tube development	13/470	181/18722	0.000674061	0.013618	0.0105877	EXT1/PDPN/TNC/FGF2/EPAS1/LIF/EIF4E/ZFPM2/HSD11B1/ERRFI1/MIR17HG/STK40/VEGFA	13
GO:0097485	neuron projection guidance	15/470	228/18722	0.000674754	0.013618	0.0105877	SEMA3C/ALCAM/TRIO/NOTCH2/EXT1/ROBO1/EFNA5/SLIT2/PTPRM/FLRT2/APP/FYN/VEGFA/LAMC2/EPHA6	15
GO:0008286	insulin receptor signaling pathway	10/470	116/18722	0.000686915	0.0138021	0.0107309	SLC39A14/FER/ENPP1/PTPRE/GRB10/PDK4/OPA1/OSBPL8/PTPN1/SMARCC1	10
GO:0034612	response to tumor necrosis factor	16/470	253/18722	0.000694244	0.0138879	0.0107976	CXCL8/NFKB1/EXT1/NFKBIA/THBS1/PTGS2/TRAF3/LIMS1/GBP2/ICAM1/NFE2L2/TNFAIP3/GBP1/BIRC3/DHX9/BIRC2	16
GO:0001649	osteoblast differentiation	15/470	229/18722	0.000705847	0.0139359	0.0108348	VCAN/IL6/BMP6/TNC/SATB2/HNRNPC/DDX21/FGF2/TWIST2/SMAD3/GTPBP4/RRAS2/RSL1D1/BMP2/DHX9	15
GO:0045444	fat cell differentiation	15/470	229/18722	0.000705847	0.0139359	0.0108348	TRIO/IL6/MEDAG/PTGS2/DIO2/ENPP1/NR4A3/PLCB1/ZFPM2/STK3/ARID5B/SMAD3/NOC3L/OSBPL8/BMP2	15
GO:0071356	cellular response to tumor necrosis factor	15/470	229/18722	0.000705847	0.0139359	0.0108348	CXCL8/NFKB1/EXT1/NFKBIA/THBS1/TRAF3/LIMS1/GBP2/ICAM1/NFE2L2/TNFAIP3/GBP1/BIRC3/DHX9/BIRC2	15
GO:0010715	regulation of extracellular matrix disassembly	4/470	17/18722	0.000719651	0.0140859	0.0109515	IL6/PDPN/ETS1/DPP4	4
GO:0061450	trophoblast cell migration	4/470	17/18722	0.000719651	0.0140859	0.0109515	GJA1/AGO2/SMURF2/VEGFA	4
GO:0002753	cytoplasmic pattern recognition receptor signaling pathway	7/470	60/18722	0.000735621	0.0142755	0.0110988	NFKBIA/PUM1/USP15/RIPK2/TNFAIP3/BIRC3/BIRC2	7
GO:0031638	zymogen activation	7/470	60/18722	0.000735621	0.0142755	0.0110988	CTSL/RUNX1/THBS1/PLAU/SERPINE2/RIPK2/ENO1	7
GO:0030500	regulation of bone mineralization	8/470	78/18722	0.000748547	0.0144032	0.0111982	ATP2B1/BMP6/ENPP1/SMAD3/TXLNG/SGMS2/BMP2/ANKH	8
GO:0061045	negative regulation of wound healing	8/470	78/18722	0.000748547	0.0144032	0.0111982	PHLDB2/THBS1/PLAU/SERPINE2/FGF2/UBASH3B/SMAD3/GJA1	8
GO:0045124	regulation of bone resorption	6/470	44/18722	0.000762129	0.0146027	0.0113532	IL6/ITGB3/UBASH3B/PRKCA/PDK4/TNFAIP3	6
GO:0030203	glycosaminoglycan metabolic process	10/470	118/18722	0.000785081	0.0149015	0.0115856	NFKB1/CD44/EXT1/XYLT1/FGF2/CHSY1/ST3GAL1/CHSY3/UGDH/CHST7	10
GO:0007249	I-kappaB kinase/NF-kappaB signaling	17/470	281/18722	0.000786657	0.0149015	0.0115856	IRAK2/NFKBIA/DDX21/TRAF3/USP10/REL/ABL1/TNFRSF10B/GJA1/RIPK2/PRKCE/DHX36/HMOX1/TNFAIP3/BIRC3/FYN/BIRC2	17
GO:0090092	regulation of transmembrane receptor protein serine/threonine kinase signaling pathway	16/470	256/18722	0.000787572	0.0149015	0.0115856	INHBA/NOTCH2/THBS1/BMP6/ZEB2/FST/FBN1/BMPER/ABL1/SMAD3/HIPK2/FSTL1/MIR17HG/SMURF2/BMP2/CAV1	16
GO:2001243	negative regulation of intrinsic apoptotic signaling pathway	9/470	98/18722	0.000800443	0.0150822	0.0117261	CD44/SOD2/PTGS2/NFE2L2/OPA1/IVNS1ABP/USP47/ENO1/PTPN1	9
GO:0002764	immune response-regulating signaling pathway	24/470	468/18722	0.000807234	0.0151473	0.0117767	IRAK2/NFKBIA/PDE4B/FER/TRAF3/NR4A3/OTUD4/ABL1/PUM1/USP15/RIPK2/PRKCE/TNFAIP3/GBP1/BIRC3/NFKBIZ/MFHAS1/FOXP1/FYN/CAV1/BIRC2/RPS6KA3/PAK2/CTSS	24
GO:0060998	regulation of dendritic spine development	7/470	61/18722	0.000813318	0.015167	0.011792	SDK1/TIAM1/NLGN1/ASAP1/MAPK6/OPA1/DHX36	7
GO:0006023	aminoglycan biosynthetic process	8/470	79/18722	0.000814962	0.015167	0.011792	NFKB1/EXT1/XYLT1/CHSY1/ST3GAL1/CHSY3/UGDH/CHST7	8
GO:1904646	cellular response to amyloid-beta	6/470	45/18722	0.000861008	0.0158895	0.0123537	GJA1/CACNA2D1/ICAM1/APP/FYN/ABCC1	6
GO:0003300	cardiac muscle hypertrophy	9/470	99/18722	0.000861351	0.0158895	0.0123537	PDLIM5/TIAM1/JARID2/LMCD1/NR4A3/SMAD3/ERRFI1/PRKCA/SORBS2	9
GO:0022604	regulation of cell morphogenesis	18/470	309/18722	0.00086428	0.0158895	0.0123537	CD44/EPB41L3/FMNL2/PDPN/TIAM1/EFNA5/CUX1/SPAG9/LIMS1/ABL1/ICAM1/RND3/OPA1/DHX36/GBP1/FYN/VEGFA/CORO1C	18
GO:0048588	developmental cell growth	15/470	234/18722	0.000880221	0.0161076	0.0125233	SEMA3C/ALCAM/EXT1/DCLK1/PDLIM5/TIAM1/SPAG9/ABL1/SLIT2/VCL/C9orf72/RAPH1/SORBS2/APP/VEGFA	15
GO:0022409	positive regulation of cell-cell adhesion	17/470	284/18722	0.000884678	0.0161076	0.0125233	CD44/IL6/RUNX1/PDPN/CD55/ETS1/PLPP3/DPP4/NR4A3/RIPK2/TNFSF14/ICAM1/IL1RL2/MAP3K8/NFKBIZ/FYN/CAV1	17
GO:0002685	regulation of leukocyte migration	14/470	210/18722	0.000886788	0.0161076	0.0125233	CXCL8/IL6/THBS1/IL1R1/DPP4/LRCH1/PLCB1/CAMK1D/SLIT2/ICAM1/KITLG/HMOX1/APP/VEGFA	14
GO:0002761	regulation of myeloid leukocyte differentiation	10/470	120/18722	0.000894507	0.0161831	0.012582	INHBA/NOTCH2/RUNX1/UBASH3B/FBN1/LIF/KITLG/PRKCA/TRIB1/FOXP1	10
GO:0030728	ovulation	4/470	18/18722	0.000907035	0.0163446	0.0127076	INHBA/PTGS2/TNFAIP6/NRIP1	4
GO:2000116	regulation of cysteine-type endopeptidase activity	15/470	235/18722	0.000919152	0.0164975	0.0128264	CD44/ROBO1/THBS1/PTGS2/TNFAIP8/SMAD3/RIPK2/TNFSF14/USP47/BIRC3/FYN/VEGFA/BIRC2/RPS6KA3/PAK2	15
GO:0050729	positive regulation of inflammatory response	11/470	142/18722	0.000925747	0.0165505	0.0128676	IL6/NFKBIA/IL33/PTGS2/PLA2G2A/ETS1/NEAT1/NFKBIZ/DHX9/APP/ABCC1	11
GO:2000243	positive regulation of reproductive process	8/470	81/18722	0.00096198	0.0171308	0.0133188	INHBA/PDE3A/PLCB1/ZFPM2/AGO2/SMURF2/VEGFA/LHFPL2	8
GO:0033135	regulation of peptidyl-serine phosphorylation	11/470	144/18722	0.00103851	0.0184213	0.0143222	CD44/IL6/PTGS2/FNIP2/NTRK2/LIF/RIPK2/BRAF/APP/VEGFA/CAV1	11
GO:0008625	extrinsic apoptotic signaling pathway via death domain receptors	8/470	82/18722	0.00104305	0.01843	0.0143289	THBS1/STK3/TNFRSF10B/ITPRIP/ICAM1/HMOX1/SP100/TNFAIP3	8
GO:0051216	cartilage development	13/470	190/18722	0.00105667	0.0185982	0.0144597	CD44/EXT1/RUNX1/SLC39A14/BMP6/SATB2/FGF2/CHSY1/SMAD3/PRRX1/SOX5/BMP2/EFEMP1	13
GO:0014897	striated muscle hypertrophy	9/470	102/18722	0.00106703	0.018653	0.0145023	PDLIM5/TIAM1/JARID2/LMCD1/NR4A3/SMAD3/ERRFI1/PRKCA/SORBS2	9
GO:0007254	JNK cascade	12/470	167/18722	0.001068	0.018653	0.0145023	NFKB1/MAP4K4/TRAF3/PLCB1/STK3/SMAD3/MAP3K20/HIPK2/RIPK2/TRIB1/APP/MFHAS1	12
GO:1900076	regulation of cellular response to insulin stimulus	7/470	64/18722	0.00108588	0.0187529	0.01458	ATP2B1/ENPP1/PTPRE/GRB10/OPA1/OSBPL8/PTPN1	7
GO:0010761	fibroblast migration	6/470	47/18722	0.00108816	0.0187529	0.01458	THBS1/FER/FGF2/ARID5B/PRKCE/CORO1C	6
GO:1903039	positive regulation of leukocyte cell-cell adhesion	15/470	239/18722	0.00108978	0.0187529	0.01458	CD44/IL6/RUNX1/CD55/ETS1/DPP4/NR4A3/RIPK2/TNFSF14/ICAM1/IL1RL2/MAP3K8/NFKBIZ/FYN/CAV1	15
GO:0032868	response to insulin	16/470	264/18722	0.00109024	0.0187529	0.01458	ATP2B1/SLC39A14/FER/ENPP1/PTPRE/PKM/ERRFI1/ICAM1/GRB10/PDK4/CPEB2/OPA1/OSBPL8/DENND4C/PTPN1/SMARCC1	16
GO:0034504	protein localization to nucleus	17/470	290/18722	0.00111227	0.0190597	0.0148185	NFKBIA/DCLK1/PTGS2/BANP/LIF/GBP2/SMAD3/NPM1/RANBP2/SP100/KPNA4/OSBPL8/IPO7/RPF2/MFHAS1/FYN/WRN	17
GO:0010743	regulation of macrophage derived foam cell differentiation	5/470	32/18722	0.00112269	0.0191554	0.0148929	NFKB1/NFKBIA/PLA2G2A/ITGB3/ITGAV	5
GO:0031290	retinal ganglion cell axon guidance	4/470	19/18722	0.00112629	0.0191554	0.0148929	ALCAM/SLIT2/PTPRM/VEGFA	4
GO:0009612	response to mechanical stimulus	14/470	216/18722	0.00116328	0.0197107	0.0153246	NFKB1/NFKBIA/THBS1/PTGS2/BMP6/TNC/SERPINE2/ETS1/FOSL1/TNFRSF10B/GJA1/USP53/TNFSF14/FYN	14
GO:0002720	positive regulation of cytokine production involved in immune response	7/470	65/18722	0.00119111	0.0199588	0.0155175	IL6/CD55/DDX21/IL1R1/NR4A3/DHX36/SLC7A5	7
GO:0043489	RNA stabilization	7/470	65/18722	0.00119111	0.0199588	0.0155175	HNRNPC/LARP4B/DHX36/NSUN2/YBX1/DHX9/NAF1	7
GO:0045453	bone resorption	7/470	65/18722	0.00119111	0.0199588	0.0155175	EXT1/IL6/ITGB3/UBASH3B/PRKCA/PDK4/TNFAIP3	7
GO:0032508	DNA duplex unwinding	8/470	84/18722	0.00122157	0.0200818	0.0156132	G3BP1/CHD1/NAV2/GTF2F2/DHX36/DHX9/WRN/XRCC5	8
GO:0098586	cellular response to virus	8/470	84/18722	0.00122157	0.0200818	0.0156132	NFKB1/EXT1/IL6/PUM1/SMAD3/USP15/BIRC3/BIRC2	8
GO:0071621	granulocyte chemotaxis	10/470	125/18722	0.00122373	0.0200818	0.0156132	CXCL8/CXCL1/CXCL2/CXCL3/PDE4B/HRH1/THBS1/DPP4/CAMK1D/SLIT2	10
GO:0014896	muscle hypertrophy	9/470	104/18722	0.00122499	0.0200818	0.0156132	PDLIM5/TIAM1/JARID2/LMCD1/NR4A3/SMAD3/ERRFI1/PRKCA/SORBS2	9
GO:0048661	positive regulation of smooth muscle cell proliferation	9/470	104/18722	0.00122499	0.0200818	0.0156132	IL6/THBS1/PTGS2/FGF2/NR4A3/GJA1/HMOX1/FOXP1/ERN1	9
GO:0060419	heart growth	9/470	104/18722	0.00122499	0.0200818	0.0156132	RUNX1/PDLIM5/BASP1/JARID2/FGF2/ZFPM2/GJA1/MIR17HG/SORBS2	9
GO:0034110	regulation of homotypic cell-cell adhesion	5/470	33/18722	0.00129621	0.0209039	0.0162523	IL6/PDPN/SERPINE2/UBASH3B/PRKCA	5
GO:0150117	positive regulation of cell-substrate junction organization	5/470	33/18722	0.00129621	0.0209039	0.0162523	MAP4K4/LIMS1/ABL1/SMAD3/VEGFA	5
GO:0002181	cytoplasmic translation	11/470	148/18722	0.00129815	0.0209039	0.0162523	GSPT1/EIF3H/PKM/EIF3J/EIF3A/EIF4A1/CPEB2/DHX36/EIF3B/DHX9/ZC3H15	11
GO:0051384	response to glucocorticoid	11/470	148/18722	0.00129815	0.0209039	0.0162523	ATP2B1/IL6/PAM/PTGS2/BMP6/FOSL1/EIF4E/PAPPA/SLIT2/ERRFI1/ICAM1	11
GO:0097530	granulocyte migration	11/470	148/18722	0.00129815	0.0209039	0.0162523	CXCL8/CXCL1/CXCL2/CXCL3/PDE4B/HRH1/THBS1/IL1R1/DPP4/CAMK1D/SLIT2	11
GO:1905953	negative regulation of lipid localization	7/470	66/18722	0.00130416	0.0209265	0.0162699	NFKB1/IL6/NFKBIA/THBS1/ITGB3/ITGAV/OSBPL8	7
GO:0032092	positive regulation of protein binding	8/470	85/18722	0.00131951	0.0210983	0.0164034	TIAM1/ABL1/STK3/HIPK2/RIPK2/BMP2/APP/CAV1	8
GO:0030225	macrophage differentiation	6/470	49/18722	0.00135865	0.0214969	0.0167134	INHBA/LIF/PRKCA/TRIB1/APP/VEGFA	6
GO:0043330	response to exogenous dsRNA	6/470	49/18722	0.00135865	0.0214969	0.0167134	NFKBIA/DDX21/RIPK2/DHX36/DHX9/CAV1	6
GO:0060964	regulation of gene silencing by miRNA	6/470	49/18722	0.00135865	0.0214969	0.0167134	IL6/PUM1/NEAT1/KCNQ1OT1/AGO2/DHX9	6
GO:0010042	response to manganese ion	4/470	20/18722	0.00138018	0.0215374	0.0167448	SOD2/PTGS2/EIF2S1/APP	4
GO:0039535	regulation of RIG-I signaling pathway	4/470	20/18722	0.00138018	0.0215374	0.0167448	PUM1/USP15/BIRC3/BIRC2	4
GO:0061318	renal filtration cell differentiation	4/470	20/18722	0.00138018	0.0215374	0.0167448	MYO1E/NOTCH2/EXT1/BASP1	4
GO:0072112	glomerular visceral epithelial cell differentiation	4/470	20/18722	0.00138018	0.0215374	0.0167448	MYO1E/NOTCH2/EXT1/BASP1	4
GO:0097529	myeloid leukocyte migration	14/470	220/18722	0.00138515	0.021541	0.0167476	CXCL8/CXCL1/CXCL2/CXCL3/IL6/PDE4B/HRH1/THBS1/IL1R1/DPP4/PLCB1/CAMK1D/SLIT2/VEGFA	14
GO:0002062	chondrocyte differentiation	9/470	106/18722	0.0014013	0.0217178	0.0168851	EXT1/RUNX1/SLC39A14/BMP6/CHSY1/SMAD3/SOX5/BMP2/EFEMP1	9
GO:0070527	platelet aggregation	7/470	67/18722	0.00142544	0.0220167	0.0171175	IL6/PDPN/SERPINE2/ITGB3/UBASH3B/VCL/PRKCA	7
GO:0002183	cytoplasmic translational initiation	5/470	34/18722	0.00148876	0.0229168	0.0178173	EIF3H/EIF3J/EIF3A/EIF4A1/EIF3B	5
GO:0030490	maturation of SSU-rRNA	6/470	50/18722	0.00151174	0.0231919	0.0180312	NOL10/RCL1/UTP4/HEATR1/SRFBP1/UTP20	6
GO:0009410	response to xenobiotic stimulus	23/470	462/18722	0.00151882	0.0232213	0.0180541	INHBA/SEMA3C/CYP1B1/SOD2/PLIN2/PAM/PDE4B/PTGS2/PDE3A/FOSL1/RNF149/PTPRM/ICAM1/MGST1/NFE2L2/TGIF1/AKR1C1/HMOX1/USP47/FYN/ABCC1/RAP1B/XRCC5	23
GO:0043535	regulation of blood vessel endothelial cell migration	11/470	151/18722	0.00152603	0.0232213	0.0180541	FGFR1/THBS1/PTGS2/ETS1/STARD13/FGF2/ABL1/NFE2L2/PRKCA/HMOX1/VEGFA	11
GO:0051346	negative regulation of hydrolase activity	20/470	379/18722	0.00153226	0.0232213	0.0180541	CD44/SLC39A14/PTX3/THBS1/PTGS2/SERPINE2/LRCH1/TNFAIP8/ABL1/EGLN1/TNFSF14/ABCE1/CPEB2/USP47/BIRC3/APP/VEGFA/BIRC2/RPS6KA3/PAK2	20
GO:0001776	leukocyte homeostasis	8/470	87/18722	0.00153411	0.0232213	0.0180541	IL6/PDE4B/ABL1/TNFSF14/KITLG/MIR17HG/TNFAIP3/AXL	8
GO:0006022	aminoglycan metabolic process	10/470	129/18722	0.00155303	0.0233867	0.0181827	NFKB1/CD44/EXT1/XYLT1/FGF2/CHSY1/ST3GAL1/CHSY3/UGDH/CHST7	10
GO:0042698	ovulation cycle	7/470	68/18722	0.00155534	0.0233867	0.0181827	INHBA/PAM/PTX3/ETS1/SLIT2/NRIP1/AXL	7
GO:0051235	maintenance of location	18/470	326/18722	0.00157888	0.0236623	0.0183969	NFKB1/IL6/PLIN2/NFKBIA/FGF2/ENPP1/ITGB3/UBASH3B/FBN1/ITGAV/ABL1/GJA1/NRIP1/PRKCE/SLC30A7/SP100/OSBPL8/CAV1	18
GO:0050678	regulation of epithelial cell proliferation	20/470	381/18722	0.00163055	0.0239945	0.0186552	NOTCH2/ROBO1/FGFR1/THBS1/BMP6/FGF2/ITGB3/NR4A3/SMAD3/GJA1/MCC/ERRFI1/PTPRM/PRKCA/LAMC1/HMOX1/TNFAIP3/BMP2/VEGFA/CAV1	20
GO:0002831	regulation of response to biotic stimulus	18/470	327/18722	0.00163316	0.0239945	0.0186552	CD55/BMP6/TRAF3/PUM1/USP15/RIPK2/PRKCA/TRIM44/TNFAIP3/BIRC3/TRIB1/DHX9/FOXP1/FYN/PTPN1/BIRC2/XRCC5/PAK2	18
GO:0043122	regulation of I-kappaB kinase/NF-kappaB signaling	15/470	249/18722	0.00163668	0.0239945	0.0186552	DDX21/TRAF3/USP10/REL/ABL1/TNFRSF10B/GJA1/RIPK2/PRKCE/DHX36/HMOX1/TNFAIP3/BIRC3/FYN/BIRC2	15
GO:0045926	negative regulation of growth	15/470	249/18722	0.00163668	0.0239945	0.0186552	INHBA/SEMA3C/NOTCH2/SERPINE2/JARID2/ENPP1/SPAG9/STK3/SMAD3/GJA1/SLIT2/MIR17HG/SERTAD2/ENO1/MEG3	15
GO:0006735	NADH regeneration	3/470	10/18722	0.00165388	0.0239945	0.0186552	ENO1/FOXK2/PFKP	3
GO:0061621	canonical glycolysis	3/470	10/18722	0.00165388	0.0239945	0.0186552	ENO1/FOXK2/PFKP	3
GO:0061718	glucose catabolic process to pyruvate	3/470	10/18722	0.00165388	0.0239945	0.0186552	ENO1/FOXK2/PFKP	3
GO:1901203	positive regulation of extracellular matrix assembly	3/470	10/18722	0.00165388	0.0239945	0.0186552	PHLDB2/SMAD3/PHLDB1	3
GO:2000234	positive regulation of rRNA processing	3/470	10/18722	0.00165388	0.0239945	0.0186552	WDR43/DIMT1/HEATR1	3
GO:2000659	regulation of interleukin-1-mediated signaling pathway	3/470	10/18722	0.00165388	0.0239945	0.0186552	IL6/IL1R1/OTUD4	3
GO:0072311	glomerular epithelial cell differentiation	4/470	21/18722	0.00167142	0.0240594	0.0187057	MYO1E/NOTCH2/EXT1/BASP1	4
GO:0046850	regulation of bone remodeling	6/470	51/18722	0.00167762	0.0240594	0.0187057	IL6/ITGB3/UBASH3B/PRKCA/PDK4/TNFAIP3	6
GO:0060043	regulation of cardiac muscle cell proliferation	6/470	51/18722	0.00167762	0.0240594	0.0187057	RUNX1/JARID2/FGF2/ZFPM2/GJA1/MIR17HG	6
GO:0045216	cell-cell junction organization	13/470	200/18722	0.00167955	0.0240594	0.0187057	EXT1/EPB41L3/BMP6/CDH11/LIMS1/SMAD3/GJA1/VCL/PRKCA/PKP4/VEGFA/CAV1/PAK2	13
GO:0030111	regulation of Wnt signaling pathway	18/470	328/18722	0.00168901	0.0240709	0.0187146	NFKB1/ZEB2/PLPP3/TIAM1/FGF2/G3BP1/ABL1/STK3/CCNY/SMAD3/MCC/GRB10/TNFAIP3/SMURF2/BMP2/USP47/APP/CAV1	18
GO:0007178	transmembrane receptor protein serine/threonine kinase signaling pathway	19/470	355/18722	0.00169496	0.0240709	0.0187146	INHBA/NOTCH2/EXT1/THBS1/BMP6/ZEB2/FST/HIVEP1/FBN1/BMPER/ABL1/SMAD3/USP15/HIPK2/FSTL1/MIR17HG/SMURF2/BMP2/CAV1	19
GO:0045907	positive regulation of vasoconstriction	5/470	35/18722	0.00170155	0.0240709	0.0187146	HRH1/PTGS2/GJA1/ICAM1/CAV1	5
GO:0090050	positive regulation of cell migration involved in sprouting angiogenesis	5/470	35/18722	0.00170155	0.0240709	0.0187146	PTGS2/FGF2/ABL1/HMOX1/VEGFA	5
GO:0050769	positive regulation of neurogenesis	14/470	225/18722	0.00171119	0.024132	0.0187621	IL6/ROBO1/SERPINE2/TIAM1/CUX1/NTRK2/LIF/SLIT2/RHEB/OPA1/DHX36/BMP2/VEGFA/XRCC5	14
GO:0001819	positive regulation of cytokine production	23/470	467/18722	0.00174463	0.0245274	0.0190695	CYP1B1/IL6/RUNX1/PDE4B/THBS1/CD55/IL33/PTGS2/DDX21/IL1R1/NR4A3/PLCB1/G3BP1/ABL1/SMAD3/RIPK2/IL1RL2/DHX36/HMOX1/SLC7A5/DHX9/APP/FOXP1	23
GO:0042326	negative regulation of phosphorylation	20/470	385/18722	0.00184329	0.0258344	0.0200857	INHBA/GPRC5A/PLPP3/ENPP1/UBASH3B/SPAG9/ABL1/SLIT2/ERRFI1/GRB10/NPM1/C9orf72/TNFAIP3/IPO7/BMP2/TRIB1/CORO1C/PTPN1/CAV1/PAK2	20
GO:0060147	regulation of posttranscriptional gene silencing	6/470	52/18722	0.00185696	0.0258665	0.0201106	IL6/PUM1/NEAT1/KCNQ1OT1/AGO2/DHX9	6
GO:0031349	positive regulation of defense response	16/470	278/18722	0.00185696	0.0258665	0.0201106	IL6/NFKBIA/IL33/PTGS2/PLA2G2A/ETS1/GJA1/NEAT1/RIPK2/NFKBIZ/DHX9/APP/FYN/ABCC1/XRCC5/PAK2	16
GO:0032392	DNA geometric change	8/470	90/18722	0.0019069	0.0264001	0.0205255	G3BP1/CHD1/NAV2/GTF2F2/DHX36/DHX9/WRN/XRCC5	8
GO:0034109	homotypic cell-cell adhesion	8/470	90/18722	0.0019069	0.0264001	0.0205255	IL6/PDPN/SERPINE2/PLPP3/ITGB3/UBASH3B/VCL/PRKCA	8
GO:1902105	regulation of leukocyte differentiation	16/470	279/18722	0.00192573	0.0264776	0.0205857	INHBA/NOTCH2/RUNX1/UBASH3B/FBN1/LIF/ABL1/RIPK2/KITLG/IL1RL2/PRKCA/MIR17HG/AXL/TRIB1/NFKBIZ/FOXP1	16
GO:0001936	regulation of endothelial cell proliferation	12/470	179/18722	0.0019304	0.0264776	0.0205857	FGFR1/THBS1/BMP6/FGF2/ITGB3/GJA1/PTPRM/PRKCA/HMOX1/BMP2/VEGFA/CAV1	12
GO:0090288	negative regulation of cellular response to growth factor stimulus	9/470	111/18722	0.00193249	0.0264776	0.0205857	THBS1/FGF2/FBN1/BMPER/ABL1/SLIT2/HIPK2/SMURF2/PTPN1	9
GO:0010762	regulation of fibroblast migration	5/470	36/18722	0.00193582	0.0264776	0.0205857	THBS1/FER/FGF2/PRKCE/CORO1C	5
GO:0060563	neuroepithelial cell differentiation	4/470	22/18722	0.00200274	0.0272288	0.0211698	FGF2/ABL1/BMP2/BCCIP	4
GO:0071359	cellular response to dsRNA	4/470	22/18722	0.00200274	0.0272288	0.0211698	NFKB1/NPM1/DHX9/CAV1	4
GO:0043620	regulation of DNA-templated transcription in response to stress	6/470	53/18722	0.00205044	0.0276201	0.021474	BACH1/EPAS1/NFE2L2/HMOX1/VEGFA/RPS6KA3	6
GO:0050819	negative regulation of coagulation	6/470	53/18722	0.00205044	0.0276201	0.021474	THBS1/PLAU/SERPINE2/UBASH3B/PROCR/ANXA5	6
GO:0060966	regulation of gene silencing by RNA	6/470	53/18722	0.00205044	0.0276201	0.021474	IL6/PUM1/NEAT1/KCNQ1OT1/AGO2/DHX9	6
GO:0010633	negative regulation of epithelial cell migration	9/470	112/18722	0.00205584	0.0276201	0.021474	THBS1/STARD13/FGF2/MCC/SLIT2/PTPRM/SP100/CORO1C/PTPRG	9
GO:0042273	ribosomal large subunit biogenesis	7/470	72/18722	0.00216952	0.0290308	0.0225708	URB1/GTPBP4/MDN1/NPM1/RRP15/RSL1D1/RPF2	7
GO:0051098	regulation of binding	19/470	363/18722	0.00217981	0.0290308	0.0225708	NFKBIA/TIAM1/UBASH3B/LIF/ABL1/STK3/SMAD3/GTPBP4/HIPK2/RIPK2/C9orf72/EIF4A3/EIF2S1/HMOX1/SP100/BMP2/DHX9/APP/CAV1	19
GO:0043488	regulation of mRNA stability	11/470	158/18722	0.0021868	0.0290308	0.0225708	HNRNPC/SAMD4A/PUM1/SERBP1/LARP4B/PRKCA/AGO2/NPM1/DHX36/YBX1/DHX9	11
GO:0000462	maturation of SSU-rRNA from tricistronic rRNA transcript (SSU-rRNA 5.8S rRNA LSU-rRNA)	5/470	37/18722	0.00219282	0.0290308	0.0225708	NOL10/RCL1/UTP4/HEATR1/UTP20	5
GO:1905332	positive regulation of morphogenesis of an epithelium	5/470	37/18722	0.00219282	0.0290308	0.0225708	FGF2/LIF/ABL1/GJA1/VEGFA	5
GO:0032351	negative regulation of hormone metabolic process	3/470	11/18722	0.00223191	0.0290404	0.0225783	NFKB1/BMP2/PRMT3	3
GO:0033483	gas homeostasis	3/470	11/18722	0.00223191	0.0290404	0.0225783	SOD2/EGLN1/CAV1	3
GO:0033690	positive regulation of osteoblast proliferation	3/470	11/18722	0.00223191	0.0290404	0.0225783	ITGAV/ABL1/BMP2	3
GO:0043619	regulation of transcription from RNA polymerase II promoter in response to oxidative stress	3/470	11/18722	0.00223191	0.0290404	0.0225783	EPAS1/NFE2L2/HMOX1	3
GO:0046349	amino sugar biosynthetic process	3/470	11/18722	0.00223191	0.0290404	0.0225783	GFPT2/GNPNAT1/UAP1	3
GO:2000392	regulation of lamellipodium morphogenesis	3/470	11/18722	0.00223191	0.0290404	0.0225783	CD44/PDPN/CORO1C	3
GO:0007265	Ras protein signal transduction	18/470	337/18722	0.00226834	0.0294301	0.0228813	ABL2/NOTCH2/ROBO1/PDPN/PSD3/STARD13/TIAM1/MAP4K4/FGF2/G3BP1/ABL1/RRAS2/KITLG/DENND4A/MYO9B/DENND4C/RAP1B/RAPGEF6	18
GO:0045727	positive regulation of translation	10/470	136/18722	0.00230009	0.0297571	0.0231355	IL6/THBS1/SAMD4A/PKM/LARP4B/AGO2/NPM1/EIF4A3/DHX36/DHX9	10
GO:0016578	histone deubiquitination	4/470	23/18722	0.0023768	0.0305753	0.0237716	USP3/USP36/USP15/ATXN7	4
GO:0035640	exploration behavior	4/470	23/18722	0.0023768	0.0305753	0.0237716	ABL2/DPP4/EIF4A3/PRKCE	4
GO:0060560	developmental growth involved in morphogenesis	14/470	234/18722	0.00245864	0.0313053	0.0243392	SEMA3C/ALCAM/EXT1/DCLK1/TNC/TIAM1/SPAG9/ABL1/SLIT2/VCL/C9orf72/RAPH1/APP/VEGFA	14
GO:1903706	regulation of hemopoiesis	19/470	367/18722	0.00246307	0.0313053	0.0243392	INHBA/NOTCH2/RUNX1/NFKBIA/ETS1/UBASH3B/FBN1/LIF/ABL1/RIPK2/KITLG/IL1RL2/PRKCA/MIR17HG/AXL/TRIB1/NFKBIZ/HSPA9/FOXP1	19
GO:0030278	regulation of ossification	9/470	115/18722	0.00246397	0.0313053	0.0243392	ATP2B1/BMP6/ENPP1/CHSY1/SMAD3/TXLNG/SGMS2/BMP2/ANKH	9
GO:0010742	macrophage derived foam cell differentiation	5/470	38/18722	0.00247379	0.0313053	0.0243392	NFKB1/NFKBIA/PLA2G2A/ITGB3/ITGAV	5
GO:0090077	foam cell differentiation	5/470	38/18722	0.00247379	0.0313053	0.0243392	NFKB1/NFKBIA/PLA2G2A/ITGB3/ITGAV	5
GO:0043281	regulation of cysteine-type endopeptidase activity involved in apoptotic process	13/470	209/18722	0.00247492	0.0313053	0.0243392	CD44/ROBO1/THBS1/PTGS2/TNFAIP8/SMAD3/TNFSF14/USP47/BIRC3/VEGFA/BIRC2/RPS6KA3/PAK2	13
GO:1903035	negative regulation of response to wounding	8/470	94/18722	0.0025111	0.0316747	0.0246264	PHLDB2/THBS1/PLAU/SERPINE2/FGF2/UBASH3B/SMAD3/GJA1	8
GO:0031396	regulation of protein ubiquitination	13/470	210/18722	0.00257972	0.0323605	0.0251596	ABL1/GTPBP4/RIPK2/NPM1/TRIM44/PRKCE/TNFAIP3/IVNS1ABP/BIRC3/FYN/PRMT3/CAV1/BIRC2	13
GO:0045637	regulation of myeloid cell differentiation	13/470	210/18722	0.00257972	0.0323605	0.0251596	INHBA/NOTCH2/RUNX1/NFKBIA/ETS1/UBASH3B/FBN1/LIF/KITLG/PRKCA/TRIB1/HSPA9/FOXP1	13
GO:0043123	positive regulation of I-kappaB kinase/NF-kappaB signaling	12/470	186/18722	0.00265436	0.0330704	0.0257115	DDX21/REL/ABL1/TNFRSF10B/GJA1/RIPK2/PRKCE/DHX36/HMOX1/BIRC3/FYN/BIRC2	12
GO:0001933	negative regulation of protein phosphorylation	18/470	342/18722	0.00265668	0.0330704	0.0257115	GPRC5A/PLPP3/ENPP1/UBASH3B/SPAG9/ABL1/SLIT2/ERRFI1/NPM1/C9orf72/TNFAIP3/IPO7/BMP2/TRIB1/CORO1C/PTPN1/CAV1/PAK2	18
GO:0034250	positive regulation of cellular amide metabolic process	11/470	162/18722	0.00265815	0.0330704	0.0257115	IL6/THBS1/SAMD4A/PKM/LARP4B/NFE2L2/AGO2/NPM1/EIF4A3/DHX36/DHX9	11
GO:0016579	protein deubiquitination	10/470	139/18722	0.00269791	0.0334733	0.0260248	USP12/USP10/OTUD4/USP3/USP36/USP15/USP53/ATXN7/TNFAIP3/USP47	10
GO:0030166	proteoglycan biosynthetic process	6/470	56/18722	0.0027228	0.03369	0.0261932	EXT1/XYLT1/CHSY1/CHSY3/UGDH/CHST7	6
GO:0001654	eye development	19/470	371/18722	0.00277662	0.0340908	0.0265048	INHBA/SDK1/CYP1B1/ATP2B1/NOTCH2/BMP6/FGF2/ZHX2/NTRK2/FBN1/FAT1/SMAD3/MFAP5/HIPK2/PTPRM/OPA1/EFEMP1/VEGFA/XRN2	19
GO:0039531	regulation of viral-induced cytoplasmic pattern recognition receptor signaling pathway	4/470	24/18722	0.00279626	0.0340908	0.0265048	PUM1/USP15/BIRC3/BIRC2	4
GO:0045649	regulation of macrophage differentiation	4/470	24/18722	0.00279626	0.0340908	0.0265048	INHBA/LIF/PRKCA/TRIB1	4
GO:0072010	glomerular epithelium development	4/470	24/18722	0.00279626	0.0340908	0.0265048	MYO1E/NOTCH2/EXT1/BASP1	4
GO:2001026	regulation of endothelial cell chemotaxis	4/470	24/18722	0.00279626	0.0340908	0.0265048	FGFR1/THBS1/FGF2/VEGFA	4
GO:0006469	negative regulation of protein kinase activity	13/470	212/18722	0.00280023	0.0340908	0.0265048	GPRC5A/UBASH3B/ABL1/ERRFI1/NPM1/TNFAIP3/IPO7/BMP2/TRIB1/CORO1C/PTPN1/CAV1/PAK2	13
GO:0030177	positive regulation of Wnt signaling pathway	10/470	140/18722	0.00284212	0.034413	0.0267553	NFKB1/ZEB2/FGF2/ABL1/SMAD3/TNFAIP3/SMURF2/BMP2/USP47/CAV1	10
GO:0002718	regulation of cytokine production involved in immune response	8/470	96/18722	0.00286459	0.034413	0.0267553	IL6/CD55/DDX21/IL1R1/NR4A3/DHX36/HMOX1/SLC7A5	8
GO:0030510	regulation of BMP signaling pathway	8/470	96/18722	0.00286459	0.034413	0.0267553	NOTCH2/FST/FBN1/BMPER/ABL1/HIPK2/FSTL1/SMURF2	8
GO:0055017	cardiac muscle tissue growth	8/470	96/18722	0.00286459	0.034413	0.0267553	RUNX1/PDLIM5/JARID2/FGF2/ZFPM2/GJA1/MIR17HG/SORBS2	8
GO:1904035	regulation of epithelial cell apoptotic process	8/470	96/18722	0.00286459	0.034413	0.0267553	IL6/THBS1/ABL1/ICAM1/NFE2L2/EIF2S1/HMOX1/TNFAIP3	8
GO:0031953	negative regulation of protein autophosphorylation	3/470	12/18722	0.00292075	0.0348765	0.0271157	ENPP1/ERRFI1/CAV1	3
GO:0061620	glycolytic process through glucose-6-phosphate	3/470	12/18722	0.00292075	0.0348765	0.0271157	ENO1/FOXK2/PFKP	3
GO:0060485	mesenchyme development	16/470	291/18722	0.00293109	0.0348765	0.0271157	PHLDB2/SEMA3C/EXT1/IL6/ROBO1/FGFR1/PDPN/BASP1/TIAM1/ZFPM2/SMAD3/KITLG/PHLDB1/BMP2/HNRNPAB/CORO1C	16
GO:0045446	endothelial cell differentiation	9/470	118/18722	0.0029339	0.0348765	0.0271157	KDM6B/PDPN/BMP6/PLCB1/VCL/ICAM1/FSTL1/VEGFA/RAP1B	9
GO:0014855	striated muscle cell proliferation	7/470	76/18722	0.00295599	0.0350474	0.0272486	RUNX1/JARID2/FGF2/ZFPM2/GJA1/MIR17HG/PAXBP1	7
GO:0051403	stress-activated MAPK cascade	14/470	239/18722	0.00297867	0.0351478	0.0273266	NFKB1/MAP4K4/TRAF3/PLCB1/STK3/SMAD3/MAP3K20/HIPK2/RIPK2/BMP2/TRIB1/APP/MFHAS1/VEGFA	14
GO:1900024	regulation of substrate adhesion-dependent cell spreading	6/470	57/18722	0.00297994	0.0351478	0.0273266	PDPN/EFNA5/LIMS1/ABL1/GBP1/CORO1C	6
GO:0050921	positive regulation of chemotaxis	10/470	141/18722	0.00299241	0.0352034	0.0273699	CXCL8/IL6/FGFR1/THBS1/TIAM1/FGF2/SMAD3/CAMK1D/SLIT2/VEGFA	10
GO:0070167	regulation of biomineral tissue development	8/470	97/18722	0.00305529	0.0357579	0.027801	ATP2B1/BMP6/ENPP1/SMAD3/TXLNG/SGMS2/BMP2/ANKH	8
GO:0120162	positive regulation of cold-induced thermogenesis	8/470	97/18722	0.00305529	0.0357579	0.027801	KDM6B/DIO2/EPAS1/GJA1/PDGFC/GRB10/VEGFA/CAV1	8
GO:0030282	bone mineralization	9/470	119/18722	0.00310536	0.0361768	0.0281266	ATP2B1/PTGS2/BMP6/ENPP1/SMAD3/TXLNG/SGMS2/BMP2/ANKH	9
GO:0010543	regulation of platelet activation	5/470	40/18722	0.00311272	0.0361768	0.0281266	IL6/PDPN/SERPINE2/UBASH3B/PRKCA	5
GO:0060537	muscle tissue development	20/470	403/18722	0.00311534	0.0361768	0.0281266	SEMA3C/NOTCH2/RUNX1/KDM6B/PDLIM5/JARID2/FGF2/HIVEP3/ZFPM2/SMAD3/GJA1/SVIL/MIR17HG/SORBS2/BMP2/FLNB/TIPARP/VEGFA/CAV1/DNER	20
GO:0150063	visual system development	19/470	375/18722	0.00312295	0.0361768	0.0281266	INHBA/SDK1/CYP1B1/ATP2B1/NOTCH2/BMP6/FGF2/ZHX2/NTRK2/FBN1/FAT1/SMAD3/MFAP5/HIPK2/PTPRM/OPA1/EFEMP1/VEGFA/XRN2	19
GO:0061013	regulation of mRNA catabolic process	11/470	166/18722	0.00320834	0.0370715	0.0288222	HNRNPC/SAMD4A/PUM1/SERBP1/LARP4B/PRKCA/AGO2/NPM1/DHX36/YBX1/DHX9	11
GO:0002763	positive regulation of myeloid leukocyte differentiation	6/470	58/18722	0.00325479	0.0374284	0.0290997	NOTCH2/RUNX1/LIF/KITLG/PRKCA/TRIB1	6
GO:0002367	cytokine production involved in immune response	8/470	98/18722	0.00325572	0.0374284	0.0290997	IL6/CD55/DDX21/IL1R1/NR4A3/DHX36/HMOX1/SLC7A5	8
GO:0048675	axon extension	9/470	120/18722	0.00328461	0.0376652	0.0292839	SEMA3C/ALCAM/DCLK1/ABL1/SLIT2/VCL/C9orf72/RAPH1/VEGFA	9
GO:0002683	negative regulation of immune system process	21/470	434/18722	0.00334013	0.0381134	0.0296323	INHBA/RUNX1/THBS1/CD55/FER/DPP4/LRCH1/PLCB1/UBASH3B/FBN1/USP15/SLIT2/KITLG/CD59/HMOX1/TNFAIP3/GBP1/AXL/TRIB1/HSPA9/FYN	21
GO:0043010	camera-type eye development	17/470	322/18722	0.00334048	0.0381134	0.0296323	INHBA/SDK1/CYP1B1/ATP2B1/NOTCH2/FGF2/ZHX2/NTRK2/FBN1/FAT1/SMAD3/HIPK2/PTPRM/OPA1/EFEMP1/VEGFA/XRN2	17
GO:0031960	response to corticosteroid	11/470	167/18722	0.00335926	0.0382316	0.0297242	ATP2B1/IL6/PAM/PTGS2/BMP6/FOSL1/EIF4E/PAPPA/SLIT2/ERRFI1/ICAM1	11
GO:0090049	regulation of cell migration involved in sprouting angiogenesis	7/470	78/18722	0.00342295	0.038859	0.030212	THBS1/PTGS2/STARD13/FGF2/ABL1/HMOX1/VEGFA	7
GO:0110149	regulation of biomineralization	8/470	99/18722	0.00346621	0.0389414	0.0302761	ATP2B1/BMP6/ENPP1/SMAD3/TXLNG/SGMS2/BMP2/ANKH	8
GO:0001704	formation of primary germ layer	9/470	121/18722	0.00347192	0.0389414	0.0302761	INHBA/KDM6B/ITGB3/ITGAV/SMAD3/GJA1/ETS2/TXNRD1/COL12A1	9
GO:1904019	epithelial cell apoptotic process	9/470	121/18722	0.00347192	0.0389414	0.0302761	IL6/THBS1/ABL1/STK3/ICAM1/NFE2L2/EIF2S1/HMOX1/TNFAIP3	9
GO:1902622	regulation of neutrophil migration	5/470	41/18722	0.00347321	0.0389414	0.0302761	CXCL8/IL1R1/DPP4/CAMK1D/SLIT2	5
GO:0106106	cold-induced thermogenesis	10/470	144/18722	0.00348166	0.0389414	0.0302761	KDM6B/DIO2/EPAS1/ADAMTS5/GJA1/PDGFC/GRB10/RHEB/VEGFA/CAV1	10
GO:0120161	regulation of cold-induced thermogenesis	10/470	144/18722	0.00348166	0.0389414	0.0302761	KDM6B/DIO2/EPAS1/ADAMTS5/GJA1/PDGFC/GRB10/RHEB/VEGFA/CAV1	10
GO:0030900	forebrain development	19/470	379/18722	0.00350462	0.0391019	0.0304009	INHBA/EXT1/ROBO1/KDM6B/BMERB1/DCLK1/SATB2/ETS1/FGF2/NTRK2/PLCB1/PGAP1/SLIT2/GNG12/BMP2/AXL/APP/FYN/XRN2	19
GO:2000241	regulation of reproductive process	11/470	168/18722	0.00351583	0.0391049	0.0304032	INHBA/PDE3A/PLCB1/LIF/ZFPM2/STK3/GJA1/AGO2/SMURF2/VEGFA/LHFPL2	11
GO:0048732	gland development	21/470	436/18722	0.00352211	0.0391049	0.0304032	SEMA3C/NOTCH2/EXT1/IL6/PAM/ROBO1/TNC/SERPINE2/ETS1/JARID2/FGF2/GNPNAT1/ABL1/ARID5B/SMAD3/HMOX1/TNFAIP3/BMP2/VEGFA/SMARCC1/CAV1	21
GO:0007565	female pregnancy	12/470	193/18722	0.00358522	0.0397085	0.0308725	PAM/ACSL4/PTGS2/VMP1/ETS1/FOSL1/LIF/PAPPA/GJA1/AGO2/SMURF2/VEGFA	12
GO:1990266	neutrophil migration	9/470	122/18722	0.00366751	0.0403893	0.0314018	CXCL8/CXCL1/CXCL2/CXCL3/PDE4B/IL1R1/DPP4/CAMK1D/SLIT2	9
GO:0006029	proteoglycan metabolic process	7/470	79/18722	0.0036765	0.0403893	0.0314018	EXT1/XYLT1/CHSY1/CHSY3/UGDH/BMP2/CHST7	7
GO:0060420	regulation of heart growth	7/470	79/18722	0.0036765	0.0403893	0.0314018	RUNX1/BASP1/JARID2/FGF2/ZFPM2/GJA1/MIR17HG	7
GO:0048880	sensory system development	19/470	381/18722	0.00370955	0.0403893	0.0314018	INHBA/SDK1/CYP1B1/ATP2B1/NOTCH2/BMP6/FGF2/ZHX2/NTRK2/FBN1/FAT1/SMAD3/MFAP5/HIPK2/PTPRM/OPA1/EFEMP1/VEGFA/XRN2	19
GO:0010745	negative regulation of macrophage derived foam cell differentiation	3/470	13/18722	0.00372673	0.0403893	0.0314018	NFKBIA/ITGB3/ITGAV	3
GO:0048711	positive regulation of astrocyte differentiation	3/470	13/18722	0.00372673	0.0403893	0.0314018	SERPINE2/LIF/BMP2	3
GO:0061418	regulation of transcription from RNA polymerase II promoter in response to hypoxia	3/470	13/18722	0.00372673	0.0403893	0.0314018	BACH1/NFE2L2/VEGFA	3
GO:0061615	glycolytic process through fructose-6-phosphate	3/470	13/18722	0.00372673	0.0403893	0.0314018	ENO1/FOXK2/PFKP	3
GO:0070424	regulation of nucleotide-binding oligomerization domain containing signaling pathway	3/470	13/18722	0.00372673	0.0403893	0.0314018	TNFAIP3/BIRC3/BIRC2	3
GO:1901654	response to ketone	12/470	194/18722	0.00373738	0.0404082	0.0314165	ATP2B1/THBS1/TNC/FOSL1/EIF4E/AKR1C2/SLIT2/ERRFI1/ICAM1/PRKCE/OPA1/CAV1	12
GO:0002064	epithelial cell development	13/470	220/18722	0.00384171	0.0413393	0.0321404	MYO1E/NOTCH2/SLC4A7/BMP6/PLCB1/FAT1/VCL/ICAM1/FNDC3A/RHEB/FLNB/VEGFA/RAP1B	13
GO:0044706	multi-multicellular organism process	13/470	220/18722	0.00384171	0.0413393	0.0321404	PAM/ACSL4/PTGS2/SERPINE2/VMP1/ETS1/FOSL1/LIF/PAPPA/GJA1/AGO2/SMURF2/VEGFA	13
GO:0060038	cardiac muscle cell proliferation	6/470	60/18722	0.00386059	0.0413673	0.0321622	RUNX1/JARID2/FGF2/ZFPM2/GJA1/MIR17HG	6
GO:0060999	positive regulation of dendritic spine development	5/470	42/18722	0.00386272	0.0413673	0.0321622	TIAM1/NLGN1/MAPK6/OPA1/DHX36	5
GO:0030168	platelet activation	9/470	123/18722	0.00387164	0.0413673	0.0321622	IL6/PDPN/SERPINE2/ITGB3/UBASH3B/VCL/PRKCA/DGKH/AXL	9
GO:0001570	vasculogenesis	7/470	80/18722	0.00394408	0.0420424	0.0326871	MYO1E/NTRK2/ITGAV/ZFPM2/TIPARP/VEGFA/CAV1	7
GO:0031098	stress-activated protein kinase signaling cascade	14/470	247/18722	0.00399597	0.0424848	0.033031	NFKB1/MAP4K4/TRAF3/PLCB1/STK3/SMAD3/MAP3K20/HIPK2/RIPK2/BMP2/TRIB1/APP/MFHAS1/VEGFA	14
GO:0051051	negative regulation of transport	22/470	470/18722	0.00400992	0.0424848	0.033031	INHBA/NFKB1/THBS1/PTGS2/GEM/SERPINE2/NDUFAF2/MAP4K4/ENPP1/ITGB3/LIF/ITGAV/GJA1/ICAM1/GRB10/PRKCE/RAB7A/HMOX1/SP100/UBE2G2/RAP1B/CAV1	22
GO:0045936	negative regulation of phosphate metabolic process	21/470	441/18722	0.00401365	0.0424848	0.033031	INHBA/GPRC5A/PLPP3/ENPP1/UBASH3B/SPAG9/ABL1/SLIT2/ERRFI1/GRB10/NPM1/C9orf72/TNFAIP3/IPO7/BMP2/TRIB1/MFHAS1/CORO1C/PTPN1/CAV1/PAK2	21
GO:0014706	striated muscle tissue development	19/470	384/18722	0.00403555	0.0426173	0.033134	SEMA3C/NOTCH2/RUNX1/KDM6B/PDLIM5/JARID2/FGF2/HIVEP3/ZFPM2/SMAD3/GJA1/SVIL/MIR17HG/SORBS2/BMP2/FLNB/VEGFA/CAV1/DNER	19
GO:0010563	negative regulation of phosphorus metabolic process	21/470	442/18722	0.00411851	0.0433925	0.0337367	INHBA/GPRC5A/PLPP3/ENPP1/UBASH3B/SPAG9/ABL1/SLIT2/ERRFI1/GRB10/NPM1/C9orf72/TNFAIP3/IPO7/BMP2/TRIB1/MFHAS1/CORO1C/PTPN1/CAV1/PAK2	21
GO:0019748	secondary metabolic process	6/470	61/18722	0.00419302	0.0439643	0.0341812	CYP1B1/PAM/ZEB2/AKR1C2/NFE2L2/AKR1C1	6
GO:1990138	neuron projection extension	11/470	172/18722	0.00420151	0.0439643	0.0341812	SEMA3C/ALCAM/DCLK1/TIAM1/SPAG9/ABL1/SLIT2/VCL/C9orf72/RAPH1/VEGFA	11
GO:0051056	regulation of small GTPase mediated signal transduction	16/470	302/18722	0.00420183	0.0439643	0.0341812	ABL2/TRIO/NOTCH2/ROBO1/PSD3/STARD13/TIAM1/MAP4K4/ITGAV/ABL1/SIPA1L2/SLIT2/KITLG/DENND4A/MYO9B/DENND4C	16
GO:0044839	cell cycle G2/M phase transition	10/470	148/18722	0.00423052	0.0441628	0.0343356	BACH1/NEK10/FBXL7/PLCB1/CCNY/NABP1/NPM1/USP47/APP/AVEN	10
GO:0034142	toll-like receptor 4 signaling pathway	5/470	43/18722	0.00428252	0.044603	0.0346779	NFKBIA/RIPK2/PRKCE/TNFAIP3/MFHAS1	5
GO:0002274	myeloid leukocyte activation	13/470	223/18722	0.0043051	0.044616	0.0346879	CXCL8/NOTCH2/IL6/THBS1/IL33/PLA2G2A/FER/NR4A3/PRKCE/HMOX1/APP/MFHAS1/FOXP1	13
GO:0050920	regulation of chemotaxis	13/470	223/18722	0.0043051	0.044616	0.0346879	CXCL8/SEMA3C/IL6/ROBO1/FGFR1/THBS1/TIAM1/FGF2/DPP4/SMAD3/CAMK1D/SLIT2/VEGFA	13
GO:0007162	negative regulation of cell adhesion	16/470	303/18722	0.00433683	0.044616	0.0346879	PHLDB2/CYP1B1/RUNX1/THBS1/BMP6/TNC/SERPINE2/MAP4K4/EFNA5/UBASH3B/ABL1/GTPBP4/GBP1/BMP2/VEGFA/CORO1C	16
GO:0015849	organic acid transport	16/470	303/18722	0.00433683	0.044616	0.0346879	PLIN2/ACSL4/THBS1/PLA2G2A/NTRK2/SLC16A7/GJA1/SLC7A2/SLC19A2/SLC16A1/AKR1C1/SLC7A5/SFXN5/ABCC1/ACSL3/PNPLA8	16
GO:0007263	nitric oxide mediated signal transduction	4/470	27/18722	0.00435254	0.044616	0.0346879	THBS1/RASD1/GUCY1A2/VEGFA	4
GO:0033688	regulation of osteoblast proliferation	4/470	27/18722	0.00435254	0.044616	0.0346879	ITGAV/ABL1/SMAD3/BMP2	4
GO:0039529	RIG-I signaling pathway	4/470	27/18722	0.00435254	0.044616	0.0346879	PUM1/USP15/BIRC3/BIRC2	4
GO:0009100	glycoprotein metabolic process	19/470	387/18722	0.00438495	0.044847	0.0348676	EXT1/CTSL/GFPT2/PTX3/IL33/XYLT1/GALNT2/PLCB1/CHSY1/ST3GAL1/CHSY3/UGDH/AGO2/LARGE1/GALNT15/PMM2/BMP2/CHST7/AATF	19
GO:0030593	neutrophil chemotaxis	8/470	103/18722	0.00441554	0.0449573	0.0349533	CXCL8/CXCL1/CXCL2/CXCL3/PDE4B/DPP4/CAMK1D/SLIT2	8
GO:0045639	positive regulation of myeloid cell differentiation	8/470	103/18722	0.00441554	0.0449573	0.0349533	INHBA/NOTCH2/RUNX1/ETS1/LIF/KITLG/PRKCA/TRIB1	8
GO:0071560	cellular response to transforming growth factor beta stimulus	14/470	250/18722	0.00444363	0.0450745	0.0350444	THBS1/ZEB2/PDE3A/FBN1/LIMS1/SMAD3/USP15/HIPK2/SOX5/MIR17HG/SMURF2/BMP2/FYN/CAV1	14
GO:0010975	regulation of neuron projection development	21/470	445/18722	0.0044469	0.0450745	0.0350444	SEMA3C/ABL2/ROBO1/PDLIM5/TIAM1/MAP4K4/CUX1/NTRK2/DENND5A/PRRX1/CAMK1D/SLIT2/NLGN1/NFE2L2/KIF13B/OPA1/DHX36/FYN/VEGFA/PTPRG/PAK2	21
GO:0032874	positive regulation of stress-activated MAPK cascade	9/470	126/18722	0.00453778	0.0457738	0.0355881	TRAF3/PLCB1/STK3/HIPK2/RIPK2/BMP2/APP/MFHAS1/VEGFA	9
GO:0032623	interleukin-2 production	6/470	62/18722	0.00454613	0.0457738	0.0355881	RUNX1/PDE4B/ABL1/RIPK2/TNFAIP3/GBP1	6
GO:0032663	regulation of interleukin-2 production	6/470	62/18722	0.00454613	0.0457738	0.0355881	RUNX1/PDE4B/ABL1/RIPK2/TNFAIP3/GBP1	6
GO:0001659	temperature homeostasis	11/470	174/18722	0.00458216	0.0460345	0.0357908	KDM6B/PTGS2/DIO2/EPAS1/ADAMTS5/GJA1/PDGFC/GRB10/RHEB/VEGFA/CAV1	11
GO:0034284	response to monosaccharide	13/470	225/18722	0.00463834	0.0463608	0.0360445	SOD2/SLC39A14/THBS1/PTGS2/NDUFAF2/TIAM1/MAP4K4/EFNA5/GJA1/ICAM1/PRKCE/OPA1/ERN1	13
GO:0006047	UDP-N-acetylglucosamine metabolic process	3/470	14/18722	0.00465548	0.0463608	0.0360445	GFPT2/GNPNAT1/UAP1	3
GO:0010771	negative regulation of cell morphogenesis involved in differentiation	3/470	14/18722	0.00465548	0.0463608	0.0360445	EFNA5/GBP1/CORO1C	3
GO:1900025	negative regulation of substrate adhesion-dependent cell spreading	3/470	14/18722	0.00465548	0.0463608	0.0360445	EFNA5/GBP1/CORO1C	3
GO:0031295	T cell costimulation	5/470	44/18722	0.00473385	0.0470381	0.0365711	DPP4/TNFSF14/MAP3K8/FYN/CAV1	5
GO:0061448	connective tissue development	14/470	252/18722	0.00476404	0.0472347	0.0367239	CD44/EXT1/RUNX1/SLC39A14/BMP6/SATB2/FGF2/CHSY1/ARID5B/SMAD3/PRRX1/SOX5/BMP2/EFEMP1	14
GO:0052126	movement in host environment	11/470	175/18722	0.00478249	0.0473143	0.0367858	CXCL8/CTSL/PTX3/CD55/DPP4/ITGB3/ITGAV/ICAM1/RAB7A/AXL/CAV1	11
GO:0010876	lipid localization	21/470	448/18722	0.00479675	0.0473523	0.0368153	INHBA/NFKB1/IL6/PLIN2/ACSL4/NFKBIA/THBS1/BMP6/PLA2G2A/ENPP1/ITGB3/ITGAV/PITPNB/NRIP1/AKR1C1/PITPNC1/OSBPL8/ABCC1/ACSL3/CAV1/PNPLA8	21
GO:0044409	entry into host	10/470	151/18722	0.00487134	0.0479843	0.0373067	CXCL8/CTSL/PTX3/CD55/DPP4/ITGB3/ITGAV/ICAM1/AXL/CAV1	10
GO:0009743	response to carbohydrate	14/470	253/18722	0.0049311	0.0484678	0.0376827	SOD2/SLC39A14/THBS1/PTGS2/NDUFAF2/TIAM1/MAP4K4/EFNA5/GJA1/ICAM1/PRKCE/OPA1/ERN1/RAP1B	14
GO:0062207	regulation of pattern recognition receptor signaling pathway	8/470	105/18722	0.00495941	0.0485165	0.0377205	OTUD4/PUM1/USP15/TNFAIP3/BIRC3/MFHAS1/CAV1/BIRC2	8
GO:0061082	myeloid leukocyte cytokine production	4/470	28/18722	0.00497879	0.0485165	0.0377205	DDX21/NR4A3/DHX36/HMOX1	4
GO:1903672	positive regulation of sprouting angiogenesis	4/470	28/18722	0.00497879	0.0485165	0.0377205	FGF2/BMPER/PKM/VEGFA	4
GO:1990776	response to angiotensin	4/470	28/18722	0.00497879	0.0485165	0.0377205	NFKB1/PTGS2/NFE2L2/CAV1	4
GO:0017015	regulation of transforming growth factor beta receptor signaling pathway	9/470	128/18722	0.00502923	0.0487986	0.0379398	THBS1/ZEB2/FBN1/SMAD3/HIPK2/MIR17HG/SMURF2/BMP2/CAV1	9
GO:0070304	positive regulation of stress-activated protein kinase signaling cascade	9/470	128/18722	0.00502923	0.0487986	0.0379398	TRAF3/PLCB1/STK3/HIPK2/RIPK2/BMP2/APP/MFHAS1/VEGFA	9

## Sheet: GO_SnDEG_EC
Dataset 3. DEGs and GO analysis from snRNA-seq data
Enriched Gene Ontology biological process terms for DEGs between senescent and non-senescent ECs
ID	Description	GeneRatio	BgRatio	pvalue	p.adjust	qvalue	geneID	Count
GO:0031589	cell-substrate adhesion	45/575	363/18722	1.42929e-15	1.41897e-12	9.52711e-13	ITGBL1/CD44/FN1/COL3A1/APOD/CCDC80/ARHGAP6/FBLN2/MYOC/COL1A1/SERPINE1/PLAU/TIAM1/LRP1/AXL/LAMC1/BCL6/TNXB/NTN4/SPOCK1/LGALS1/MAP4K4/CX3CL1/ID1/COL8A1/FBLN1/CCN1/CCN2/THBS1/EFNA5/PARVA/CARMIL1/EDA/FBLN5/BCL2/ITGB1/CD63/VIT/ACTG1/JAG1/VCAM1/SNED1/PHLDB2/FERMT2/VEGFA	45
GO:0042060	wound healing	48/575	422/18722	4.65539e-15	3.77708e-12	2.53596e-12	DCN/CD44/PRKG1/FN1/COL3A1/EGFR/SMOC2/ARHGAP24/SERPINE2/HSPB1/NOTCH2/COL1A1/SERPINE1/PDGFRA/PLAU/APOE/FGF2/AXL/TIMP1/IGF1/SPARC/ANXA5/CX3CL1/HMOX1/HMGB1/FBLN1/CCN1/DST/TNFAIP3/GLI3/PPIA/GNAS/THBS1/SERPING1/ACTB/FAP/SLC12A2/ADAM17/B4GALT1/ITGB1/COL5A1/ANXA1/EDN1/ACTG1/TGFBR1/PHLDB2/FERMT2/VEGFA	48
GO:0050673	epithelial cell proliferation	48/575	437/18722	1.79406e-14	1.24764e-11	8.37679e-12	ROBO1/IGFBP5/EGFR/ZFP36/HES1/NOTCH2/BMPER/THBS4/NR4A3/AGTR1/ERRFI1/ZFP36L1/FGFR1/BMP5/CEBPB/APOE/FGF2/LAMC1/IGF1/SPARC/MYC/BMP2/HMOX1/ID2/ID1/COL8A1/HMGB1/RTN4/CXCL12/TNFAIP3/SEMA5A/SULF1/THBS1/SERPINF1/TGFBR3/NR4A1/FAP/ATF2/ADAM17/B4GALT1/CDKN1C/MTSS1/HTRA1/TGFBR1/VEGFC/GLUL/B2M/VEGFA	48
GO:0043542	endothelial cell migration	34/575	279/18722	7.50002e-12	3.04251e-09	2.04277e-09	DCN/SLIT2/ROBO1/PTGS2/SMOC2/HSPB1/BMPER/RHOB/FSTL1/FGFR1/TMSB4X/APOE/FGF2/STC1/SPARC/HMOX1/ID1/HMGB1/SEMA5A/THBS1/SERPINF1/KLF4/NR4A1/PLK2/FAP/ADAM17/ITGB1/CYP1B1/ANXA1/EDN1/TGFBR1/VEGFC/GLUL/VEGFA	34
GO:0090130	tissue migration	38/575	365/18722	5.24603e-11	1.21608e-08	8.16487e-09	DCN/SLIT2/ROBO1/ZEB2/PTGS2/SMOC2/HSPB1/BMPER/RHOB/FSTL1/FGFR1/TMSB4X/APOE/FGF2/STC1/SPARC/MAP4K4/HMOX1/ID1/HMGB1/RTN4/SEMA5A/THBS1/SERPINF1/KLF4/NR4A1/PLK2/FAP/ADAM17/ITGB1/ENPP2/CYP1B1/ANXA1/EDN1/TGFBR1/VEGFC/GLUL/VEGFA	38
GO:0006979	response to oxidative stress	42/575	446/18722	1.21943e-10	2.37447e-08	1.59424e-08	FOS/HSPA1A/HSPA1B/JUN/MMP3/APOD/PTGS2/EGFR/HSPB1/RHOB/TXNIP/DUSP1/HSPD1/FOXO3/NR4A3/COL1A1/PDGFRA/SOD2/KLF2/MMP2/APOE/AXL/HMOX1/BTG1/NR4A2/RPS3/TNFAIP3/PPIA/H19/KLF4/FBLN5/SELENOP/ATF2/BCL2/GPX3/CYP1B1/ANXA1/EDN1/RACK1/FUT8/MAPK8/PAWR	42
GO:0061448	connective tissue development	29/575	252/18722	1.04203e-09	1.63632e-07	1.09864e-07	CD44/SOX5/RUNX1/MGP/EGR1/PRRX1/TRPS1/LUM/SLC39A14/COL1A1/UBB/BMP5/EBF2/FGF2/TIMP1/STC1/BMP2/CCN1/ARID5B/CCN2/GLI3/SULF1/ATF2/CREB3L2/EFEMP1/WNT9A/COL5A1/EDN1/TGFBR1	29
GO:0040013	negative regulation of locomotion	34/575	391/18722	5.38357e-08	3.40354e-06	2.28517e-06	DCN/SLIT2/PRKG1/ROBO1/IGFBP5/COL3A1/APOD/SEMA3C/RHOB/DUSP1/FOXO3/SERPINE1/BMP5/APOE/IGFBP3/LRP1/MAGI2/FGF2/TIMP1/STC1/CX3CL1/HMOX1/HMGB1/FBLN1/CXCL12/SEMA5A/SULF1/THBS1/SERPINF1/KLF4/BCL2/CYP1B1/JAG1/PHLDB2	34
GO:2000146	negative regulation of cell motility	32/575	359/18722	7.53945e-08	4.31789e-06	2.89907e-06	DCN/SLIT2/PRKG1/ROBO1/IGFBP5/COL3A1/APOD/RHOB/DUSP1/FOXO3/SERPINE1/BMP5/APOE/IGFBP3/LRP1/MAGI2/FGF2/TIMP1/STC1/CX3CL1/HMOX1/HMGB1/FBLN1/CXCL12/SULF1/THBS1/SERPINF1/KLF4/BCL2/CYP1B1/JAG1/PHLDB2	32
GO:0050727	regulation of inflammatory response	28/575	386/18722	2.55355e-05	0.000492566	0.000330714	TNFAIP6/MMP3/PTGS2/EGFR/ZFP36/RORA/NFKB1/C3/HSPD1/AGTR1/SERPINE1/TMSB4X/NFKBIA/CEBPB/APOE/BCL6/IGF1/CX3CL1/SOCS3/TNFAIP3/RPS19/SERPINF1/CYLD/KLF4/PLK2/CD81/NR1D2/ANXA1	28
GO:0002181	cytoplasmic translation	62/575	148/18722	1.88088e-54	9.15612e-51	6.1475e-51	RPLP1/RPL13/RPL13A/RPS18/RPL18A/RPS2/RPS14/RPS12/RPL10/RPS16/RPL3/RPS11/RPS3A/RPS23/RPL41/RPL27A/RPL15/RPL11/RPS13/RPL21/RPL23/RPS27A/RPL8/RPL7A/RPS4X/RPL9/RPL19/RPS8/RPLP0/RPL30/RPL34/RPL18/RPS20/RPS3/RPL17/RPS9/RPL29/RPS17/RPL28/RPS19/RPL10A/RPS6/RPLP2/RPS5/RPL7/RPS24/RPS28/RPS15/RPL35A/RPL23A/RPS15A/RPS7/RPL6/RPS25/RPS26/RPSA/RPL26/RPL32/RPS29/RPL39/UBA52/RPL24	62
GO:0030198	extracellular matrix organization	41/575	301/18722	1.0265e-15	1.41897e-12	9.52711e-13	COL1A2/COL12A1/COL3A1/RUNX1/MMP3/CRISPLD2/SMOC2/DDR2/CCDC80/LUM/FBLN2/COL5A2/COL1A1/PDGFRA/CST3/MMP2/LRP1/LAMC1/TNXB/NTN4/DPT/BMP2/COL8A1/FBLN1/CCN1/CCN2/DNAJB6/SULF1/ADAMTS5/FBLN5/COL14A1/FAP/B4GALT1/ITGB1/CYP1B1/ADAMTS17/VIT/COL5A1/TGFBR1/PHLDB2/MFAP4	41
GO:0043062	extracellular structure organization	41/575	302/18722	1.15433e-15	1.41897e-12	9.52711e-13	COL1A2/COL12A1/COL3A1/RUNX1/MMP3/CRISPLD2/SMOC2/DDR2/CCDC80/LUM/FBLN2/COL5A2/COL1A1/PDGFRA/CST3/MMP2/LRP1/LAMC1/TNXB/NTN4/DPT/BMP2/COL8A1/FBLN1/CCN1/CCN2/DNAJB6/SULF1/ADAMTS5/FBLN5/COL14A1/FAP/B4GALT1/ITGB1/CYP1B1/ADAMTS17/VIT/COL5A1/TGFBR1/PHLDB2/MFAP4	41
GO:0045229	external encapsulating structure organization	41/575	304/18722	1.45745e-15	1.41897e-12	9.52711e-13	COL1A2/COL12A1/COL3A1/RUNX1/MMP3/CRISPLD2/SMOC2/DDR2/CCDC80/LUM/FBLN2/COL5A2/COL1A1/PDGFRA/CST3/MMP2/LRP1/LAMC1/TNXB/NTN4/DPT/BMP2/COL8A1/FBLN1/CCN1/CCN2/DNAJB6/SULF1/ADAMTS5/FBLN5/COL14A1/FAP/B4GALT1/ITGB1/CYP1B1/ADAMTS17/VIT/COL5A1/TGFBR1/PHLDB2/MFAP4	41
GO:0050678	regulation of epithelial cell proliferation	42/575	381/18722	7.36161e-13	4.47954e-10	3.00761e-10	ROBO1/EGFR/ZFP36/HES1/NOTCH2/THBS4/NR4A3/AGTR1/ERRFI1/ZFP36L1/FGFR1/BMP5/APOE/FGF2/LAMC1/IGF1/SPARC/MYC/BMP2/HMOX1/ID1/HMGB1/RTN4/CXCL12/TNFAIP3/SEMA5A/SULF1/THBS1/SERPINF1/TGFBR3/NR4A1/ATF2/ADAM17/B4GALT1/CDKN1C/MTSS1/HTRA1/TGFBR1/VEGFC/GLUL/B2M/VEGFA	42
GO:0060326	cell chemotaxis	37/575	310/18722	1.64768e-12	8.91212e-10	5.98368e-10	SLIT2/CXCL8/CXCL1/CXCL3/SMOC2/HSPB1/CXCL2/CXCL14/THBS4/DUSP1/AGTR1/SERPINE1/PDGFRA/FGFR1/CAMK1D/TMSB4X/TIAM1/FGF2/CX3CL1/HMGB1/CXCL12/SEMA5A/PPIA/THBS1/CCL8/RPS19/LPAR1/PDE4B/PARVA/NR4A1/SLC12A2/ADAM17/ANXA1/EDN1/VCAM1/VEGFC/VEGFA	37
GO:0007178	transmembrane receptor protein serine/threonine kinase signaling pathway	39/575	355/18722	5.56192e-12	2.70754e-09	1.81787e-09	FOS/HSPA1A/FBN1/COL1A2/JUN/COL3A1/ZEB2/EGR1/VIM/HES1/NOTCH2/BMPER/HSP90AB1/PCSK6/LTBP4/FSTL1/BMP5/CILP/LRP1/MAGI2/BMP2/ID1/LTBP1/CCN1/PPM1L/SULF1/THBS1/LTBP2/TGFBR3/TOB1/RBPJ/DAB2/ADAM17/DDX5/CDKN1C/FUT8/HTRA1/TGFBR1/FERMT2	39
GO:0001503	ossification	42/575	408/18722	7.08754e-12	3.04251e-09	2.04277e-09	VCAN/XYLT1/IGFBP5/COL1A2/RUNX1/MGP/COL6A1/PTGS2/EGFR/DDR2/JUNB/MYOC/COL5A2/COL1A1/BMP5/ATP2B1/MRC2/ENPP1/CEBPB/MMP2/JUND/CDH11/FGF2/IGF1/STC1/SPARC/BMP2/CCN1/KLF10/CCN2/GLI3/SRGN/TOB1/RBPJ/HNRNPU/BCL2/RPS15/DDX5/JAG1/FERMT2/HSPE1/VEGFC	42
GO:0031960	response to corticosteroid	26/575	167/18722	9.21182e-12	3.32134e-09	2.22998e-09	SLIT2/FOS/FOSB/PTGS2/EGFR/ZFP36/DUSP1/HSPD1/FOXO3/ERRFI1/COL1A1/ZFP36L1/ATP2B1/ZFP36L2/STC1/SPARC/CALM1/HMGB1/CCN2/NR3C1/SERPINF1/PAM/HNRNPU/BCL2/ANXA1/EDN1	26
GO:0000302	response to reactive oxygen species	30/575	222/18722	9.55191e-12	3.32134e-09	2.22998e-09	FOS/JUN/APOD/EGFR/RHOB/TXNIP/DUSP1/HSPD1/FOXO3/NR4A3/COL1A1/PDGFRA/SOD2/KLF2/MMP2/APOE/AXL/HMOX1/RPS3/TNFAIP3/H19/KLF4/FBLN5/BCL2/CYP1B1/ANXA1/EDN1/RACK1/MAPK8/PAWR	30
GO:0001667	ameboidal-type cell migration	45/575	475/18722	2.10947e-11	6.84595e-09	4.59643e-09	DCN/SLIT2/FN1/ROBO1/ZEB2/PTGS2/SEMA3C/SMOC2/DDR2/HSPB1/BMPER/RHOB/FSTL1/FGFR1/KITLG/TMSB4X/APOE/FGF2/TIMP1/STC1/SPARC/MAP4K4/HMOX1/ID1/HMGB1/RTN4/ARID5B/SEMA5A/THBS1/SERPINF1/ERBB4/KLF4/NR4A1/PLK2/FAP/ADAM17/ITGB1/ENPP2/CYP1B1/ANXA1/EDN1/TGFBR1/VEGFC/GLUL/VEGFA	45
GO:0051384	response to glucocorticoid	24/575	148/18722	2.41119e-11	7.33604e-09	4.92549e-09	SLIT2/FOS/FOSB/PTGS2/EGFR/ZFP36/DUSP1/HSPD1/FOXO3/ERRFI1/ZFP36L1/ATP2B1/ZFP36L2/STC1/SPARC/CALM1/HMGB1/NR3C1/SERPINF1/PAM/HNRNPU/BCL2/ANXA1/EDN1	24
GO:0010631	epithelial cell migration	38/575	357/18722	2.7134e-11	7.76989e-09	5.21678e-09	DCN/SLIT2/ROBO1/ZEB2/PTGS2/SMOC2/HSPB1/BMPER/RHOB/FSTL1/FGFR1/TMSB4X/APOE/FGF2/STC1/SPARC/MAP4K4/HMOX1/ID1/HMGB1/RTN4/SEMA5A/THBS1/SERPINF1/KLF4/NR4A1/PLK2/FAP/ADAM17/ITGB1/ENPP2/CYP1B1/ANXA1/EDN1/TGFBR1/VEGFC/GLUL/VEGFA	38
GO:0007160	cell-matrix adhesion	30/575	233/18722	3.289e-11	8.89492e-09	5.97213e-09	ITGBL1/CD44/FN1/COL3A1/APOD/ARHGAP6/MYOC/SERPINE1/PLAU/TIAM1/LRP1/BCL6/TNXB/MAP4K4/CX3CL1/CCN2/THBS1/EFNA5/EDA/FBLN5/BCL2/ITGB1/CD63/ACTG1/JAG1/VCAM1/SNED1/PHLDB2/FERMT2/VEGFA	30
GO:0090132	epithelium migration	38/575	360/18722	3.48293e-11	8.92363e-09	5.99141e-09	DCN/SLIT2/ROBO1/ZEB2/PTGS2/SMOC2/HSPB1/BMPER/RHOB/FSTL1/FGFR1/TMSB4X/APOE/FGF2/STC1/SPARC/MAP4K4/HMOX1/ID1/HMGB1/RTN4/SEMA5A/THBS1/SERPINF1/KLF4/NR4A1/PLK2/FAP/ADAM17/ITGB1/ENPP2/CYP1B1/ANXA1/EDN1/TGFBR1/VEGFC/GLUL/VEGFA	38
GO:0032970	regulation of actin filament-based process	40/575	396/18722	4.09519e-11	9.96769e-09	6.6924e-09	SLIT2/NOTCH2/GSN/RND3/RHOB/ARHGAP6/PDE4D/ANK2/MYOC/PDGFRA/EPS8/CACNA1C/TMSB4X/LRP1/CAMK2D/STC1/CX3CL1/ID1/CCN2/CXCL12/RHOBTB3/SEMA5A/SNX9/EFNA5/LPAR1/TENM1/PAM/PDE4B/CARMIL1/LIMA1/RHOQ/EDN1/ACTG1/MTSS1/ABL2/DSTN/TGFBR1/PHLDB2/ADD3/FERMT2	40
GO:0007162	negative regulation of cell adhesion	34/575	303/18722	7.40506e-11	1.59601e-08	1.07157e-08	PRKG1/RUNX1/APOD/SERPINE2/ARHGAP6/DUSP1/MYOC/COL1A1/SERPINE1/CEBPB/LRP1/BCL6/SPOCK1/LGALS1/MAP4K4/CX3CL1/BMP2/HMGB1/FBLN1/CXCL12/SEMA5A/GLI3/THBS1/EFNA5/IRF1/PELI1/KLF4/MBP/CYP1B1/ANXA1/JAG1/PHLDB2/VEGFA/PAWR	34
GO:0071559	response to transforming growth factor beta	31/575	256/18722	7.54071e-11	1.59601e-08	1.07157e-08	SOX5/FOS/HSPA1A/FBN1/COL1A2/JUN/COL3A1/ZEB2/PDE3A/HSP90AB1/COL1A1/LTBP4/ZFP36L1/ZFP36L2/ZFHX3/CILP/BMP2/ID1/LTBP1/THBS1/LTBP2/NR3C1/TGFBR3/DAB2/ADAM17/EDN1/CDKN1C/FUT8/HTRA1/TGFBR1/FERMT2	31
GO:0002262	myeloid cell homeostasis	24/575	157/18722	8.65462e-11	1.75544e-08	1.17862e-08	HSPA1A/HSPA1B/ZFP36/FOXO3/ZFP36L1/KITLG/KLF2/RPS14/AXL/BCL6/HMOX1/ID2/HMGB1/RPS17/RPS19/MAFB/RPS6/PDE4B/TGFBR3/RPS24/ADAM17/ANXA1/B2M/VEGFA	24
GO:0010812	negative regulation of cell-substrate adhesion	16/575	68/18722	1.70693e-10	3.1959e-08	2.14576e-08	APOD/ARHGAP6/MYOC/COL1A1/SERPINE1/LRP1/BCL6/SPOCK1/LGALS1/MAP4K4/CX3CL1/FBLN1/THBS1/EFNA5/JAG1/PHLDB2	16
GO:0071560	cellular response to transforming growth factor beta stimulus	30/575	250/18722	1.91738e-10	3.45696e-08	2.32104e-08	SOX5/FOS/HSPA1A/FBN1/COL1A2/JUN/COL3A1/ZEB2/PDE3A/HSP90AB1/COL1A1/LTBP4/ZFP36L1/ZFP36L2/CILP/BMP2/ID1/LTBP1/THBS1/LTBP2/NR3C1/TGFBR3/DAB2/ADAM17/EDN1/CDKN1C/FUT8/HTRA1/TGFBR1/FERMT2	30
GO:0010810	regulation of cell-substrate adhesion	28/575	221/18722	2.19605e-10	3.818e-08	2.56344e-08	FN1/APOD/CCDC80/ARHGAP6/FBLN2/MYOC/COL1A1/SERPINE1/PLAU/LRP1/BCL6/SPOCK1/LGALS1/MAP4K4/CX3CL1/COL8A1/FBLN1/CCN1/THBS1/EFNA5/CARMIL1/BCL2/VIT/ACTG1/JAG1/PHLDB2/FERMT2/VEGFA	28
GO:0050679	positive regulation of epithelial cell proliferation	27/575	207/18722	2.38366e-10	4.00126e-08	2.68649e-08	EGFR/NOTCH2/THBS4/NR4A3/AGTR1/FGFR1/BMP5/FGF2/LAMC1/IGF1/MYC/BMP2/HMOX1/ID1/HMGB1/RTN4/CXCL12/TNFAIP3/SEMA5A/NR4A1/ADAM17/B4GALT1/HTRA1/TGFBR1/VEGFC/GLUL/VEGFA	27
GO:0062197	cellular response to chemical stress	35/575	337/18722	3.29292e-10	5.34331e-08	3.58755e-08	FOS/HSPA1A/HSPA1B/JUN/MMP3/PTGS2/EGFR/HSPB1/RHOB/FOXO3/NR4A3/ERRFI1/ZFP36L1/PDGFRA/SOD2/KLF2/MMP2/AXL/HMOX1/NR4A2/RPS3/TNFAIP3/PPIA/DNAJA1/H19/KLF4/FBLN5/ATF2/BCL2/CYP1B1/ANXA1/RACK1/FUT8/MAPK8/PAWR	35
GO:0006986	response to unfolded protein	21/575	137/18722	1.24545e-09	1.89464e-07	1.27208e-07	HSPA1A/HSPA1B/HSP90AA1/DNAJB1/HSPB1/HSP90AB1/THBS4/HSPH1/HSPD1/ATF3/HSPA8/PPP1R15A/THBS1/DNAJA1/CREB3L2/RACK1/CREBRF/DNAJB4/STT3B/HSPE1/PTPN1	21
GO:0090287	regulation of cellular response to growth factor stimulus	32/575	304/18722	1.36828e-09	2.01841e-07	1.35518e-07	DCN/SLIT2/HSPA1A/ROBO1/FBN1/ZEB2/SMOC2/HES1/NOTCH2/BMPER/HSP90AB1/PCSK6/LTBP4/FSTL1/FGFR1/FGF2/BMP2/LTBP1/CCN1/SULF1/THBS1/TGFBR3/TOB1/NPTN/RBPJ/DAB2/ADAM17/CD63/CDKN1C/HTRA1/VEGFC/PTPN1	32
GO:0034599	cellular response to oxidative stress	31/575	288/18722	1.44201e-09	2.05913e-07	1.38252e-07	FOS/HSPA1A/HSPA1B/JUN/MMP3/EGFR/HSPB1/RHOB/FOXO3/NR4A3/PDGFRA/SOD2/KLF2/MMP2/AXL/HMOX1/NR4A2/RPS3/TNFAIP3/PPIA/H19/KLF4/FBLN5/ATF2/BCL2/CYP1B1/ANXA1/RACK1/FUT8/MAPK8/PAWR	31
GO:0048545	response to steroid hormone	34/575	339/18722	1.48048e-09	2.05913e-07	1.38252e-07	SLIT2/FOS/FOSB/PTGS2/EGFR/ZFP36/TXNIP/DUSP1/HSPD1/FOXO3/NR4A3/ERRFI1/COL1A1/ZFP36L1/ATP2B1/ZFP36L2/PLPP1/STC1/SPARC/CALM1/HMGB1/CCN2/THBS1/NR3C1/SERPINF1/DNAJA1/PAM/HNRNPU/DAB2/BCL2/CRY1/ANXA1/EDN1/DDX5	34
GO:0045444	fat cell differentiation	27/575	229/18722	2.31432e-09	3.12948e-07	2.10116e-07	PTGS2/ZFP36/RORA/HES1/MEDAG/NR4A3/ZFP36L1/PDGFRA/EBF2/ZFP36L2/STEAP4/ENPP1/CEBPB/BMP2/ID2/NR4A2/ARID5B/MAFB/KLF4/NR4A1/HNRNPU/ATF2/WDFY2/TRIO/JAG1/RGS2/FERMT2	27
GO:0070371	ERK1 and ERK2 cascade	33/575	330/18722	2.79068e-09	3.67163e-07	2.46517e-07	CD44/FN1/EGFR/NOTCH2/BMPER/DUSP1/ATF3/ERRFI1/ZFP36L1/PDGFRA/TIMP3/ZFP36L2/TIAM1/APOE/LRP1/FGF2/IGF1/MYC/NEK10/CX3CL1/BMP2/HMGB1/FBLN1/CCN1/CCN2/CCL8/ERBB4/KLF4/NPTN/RIPK2/PDGFC/FERMT2/PTPN1	33
GO:0048608	reproductive structure development	38/575	424/18722	3.82109e-09	4.89502e-07	3.28656e-07	DCN/SLIT2/PTGS2/HES1/SERPINE2/NOTCH2/JUNB/HSP90AB1/C3/FOXO3/ZFP36L1/PDGFRA/UBB/BMP5/KITLG/CEBPB/GREB1L/AXL/STC1/MME/NRIP1/PSAP/SOCS3/CCN1/ARID5B/RHOBTB3/DNAJB6/GLI3/SULF1/SERPINF1/RPS6/RBPJ/BCL2/ANXA1/HTRA1/TGFBR1/FNDC3A/VEGFA	38
GO:0010975	regulation of neuron projection development	39/575	445/18722	4.44908e-09	5.55337e-07	3.72858e-07	NEGR1/SLIT2/FN1/ROBO1/SEMA3C/VIM/MAP1B/PRRX1/UST/SDC2/BMP5/CAMK1D/TIAM1/APOE/LRP1/MAGI2/SPOCK1/LGALS1/MAP4K4/CX3CL1/NLGN1/ID1/RTN4/PTPRD/CXCL12/SEMA5A/LPAR1/SERPINF1/NTRK2/KLF4/NPTN/ROR1/EIF4G2/MYLIP/CREB3L2/RGS2/ABL2/B2M/VEGFA	39
GO:0061458	reproductive system development	38/575	427/18722	4.64022e-09	5.64715e-07	3.79155e-07	DCN/SLIT2/PTGS2/HES1/SERPINE2/NOTCH2/JUNB/HSP90AB1/C3/FOXO3/ZFP36L1/PDGFRA/UBB/BMP5/KITLG/CEBPB/GREB1L/AXL/STC1/MME/NRIP1/PSAP/SOCS3/CCN1/ARID5B/RHOBTB3/DNAJB6/GLI3/SULF1/SERPINF1/RPS6/RBPJ/BCL2/ANXA1/HTRA1/TGFBR1/FNDC3A/VEGFA	38
GO:0061041	regulation of wound healing	20/575	134/18722	4.96445e-09	5.89438e-07	3.95754e-07	PRKG1/SMOC2/SERPINE2/SERPINE1/PDGFRA/PLAU/APOE/FGF2/HMGB1/TNFAIP3/THBS1/SERPING1/FAP/SLC12A2/ITGB1/ANXA1/EDN1/ACTG1/PHLDB2/FERMT2	20
GO:0032956	regulation of actin cytoskeleton organization	34/575	357/18722	5.6059e-09	6.49751e-07	4.36249e-07	SLIT2/NOTCH2/GSN/RND3/RHOB/ARHGAP6/MYOC/PDGFRA/EPS8/TMSB4X/LRP1/CX3CL1/ID1/CCN2/CXCL12/RHOBTB3/SEMA5A/SNX9/EFNA5/LPAR1/TENM1/PAM/CARMIL1/LIMA1/RHOQ/EDN1/ACTG1/MTSS1/ABL2/DSTN/TGFBR1/PHLDB2/ADD3/FERMT2	34
GO:1903034	regulation of response to wounding	22/575	167/18722	9.22196e-09	1.04401e-06	7.00959e-07	PRKG1/SMOC2/SERPINE2/SERPINE1/PDGFRA/PLAU/APOE/LRP1/FGF2/HMGB1/TNFAIP3/THBS1/SERPING1/KLF4/FAP/SLC12A2/ITGB1/ANXA1/EDN1/ACTG1/PHLDB2/FERMT2	22
GO:0014706	striated muscle tissue development	35/575	384/18722	1.03887e-08	1.14333e-06	7.67645e-07	DCN/FOS/RUNX1/EGR1/SEMA3C/NOTCH2/HOMER1/BTG2/ATF3/NEBL/PDGFRA/BMP5/DMD/FGF2/IGF1/BMP2/ID2/LMNA/ERBB4/TGFBR3/MYL6/RBPJ/NR4A1/HNRNPU/SGCD/BCL2/ITGB1/NR1D2/EDN1/DDX5/RGS2/TGFBR1/PI16/MAFF/VEGFA	35
GO:0071385	cellular response to glucocorticoid stimulus	13/575	56/18722	1.06387e-08	1.14333e-06	7.67645e-07	EGFR/ZFP36/FOXO3/ERRFI1/ZFP36L1/ATP2B1/ZFP36L2/STC1/NR3C1/SERPINF1/HNRNPU/ANXA1/EDN1	13
GO:0060537	muscle tissue development	36/575	403/18722	1.08039e-08	1.14333e-06	7.67645e-07	DCN/FOS/IGFBP5/RUNX1/EGR1/SEMA3C/NOTCH2/HOMER1/BTG2/ATF3/NEBL/PDGFRA/BMP5/DMD/FGF2/IGF1/BMP2/ID2/LMNA/ERBB4/TGFBR3/MYL6/RBPJ/NR4A1/HNRNPU/SGCD/BCL2/ITGB1/NR1D2/EDN1/DDX5/RGS2/TGFBR1/PI16/MAFF/VEGFA	36
GO:0043410	positive regulation of MAPK cascade	40/575	480/18722	1.16913e-08	1.21092e-06	8.13026e-07	CD44/ROBO1/EGFR/NOTCH2/BMPER/GADD45B/PDGFRA/FGFR1/KITLG/TIAM1/APOE/LRP1/FGF2/TIMP2/IGF1/NEK10/IGFBP6/CX3CL1/BMP2/HMGB1/PELI2/RPS3/CCN2/PPIA/THBS1/CCL8/LPAR1/TENM1/ERBB4/NTRK2/NPTN/ROR1/CD81/RIPK2/PDGFC/EDN1/TGFBR1/FERMT2/VEGFA/PTPN1	40
GO:0034614	cellular response to reactive oxygen species	21/575	155/18722	1.2104e-08	1.22754e-06	8.24185e-07	FOS/JUN/EGFR/RHOB/FOXO3/NR4A3/PDGFRA/SOD2/KLF2/MMP2/AXL/RPS3/TNFAIP3/H19/KLF4/FBLN5/CYP1B1/ANXA1/RACK1/MAPK8/PAWR	21
GO:0010720	positive regulation of cell development	30/575	298/18722	1.26982e-08	1.22796e-06	8.24466e-07	SLIT2/FN1/ROBO1/EGFR/MAP1B/HES1/SERPINE2/PDE3A/MYOC/TIAM1/LRP1/MME/CX3CL1/BMP2/ID2/PTPRD/CXCL12/SEMA5A/GLI3/SERPINF1/NTRK2/CARMIL1/NPTN/MAN2A1/EIF4G2/BCL2/NAP1L1/FERMT2/VEGFC/VEGFA	30
GO:0048511	rhythmic process	30/575	298/18722	1.26982e-08	1.22796e-06	8.24466e-07	SLIT2/JUN/EGR1/EGFR/RORA/PTGDS/FOXO3/PDGFRA/KCND2/ZFHX3/JUND/AXL/NRIP1/NLGN1/ID2/ID1/KLF10/SERPINF1/PAM/PHLPP1/BHLHE40/NTRK2/ENOX1/HNRNPU/CRY1/NR1D2/RACK1/DDX5/MAPK8/NFIL3	30
GO:0016049	cell growth	40/575	482/18722	1.31304e-08	1.22796e-06	8.24466e-07	SLIT2/FN1/HSPA1A/DCLK1/IGFBP5/MEG3/HSPA1B/HSP90AA1/SEMA3C/EGFR/MAP1B/SERPINE2/HSP90AB1/AGTR1/LTBP4/TIAM1/ENPP1/APOE/ALCAM/LRP1/CAMK2D/BCL6/IGF1/SPOCK1/BTG1/RTN4/RAPH1/CXCL12/SEMA5A/FBLN5/EIF4G2/BCL2/ADAM17/ITGB1/EDN1/RACK1/RGS2/TGFBR1/PI16/VEGFA	40
GO:0009612	response to mechanical stimulus	25/575	216/18722	1.32706e-08	1.22796e-06	8.24466e-07	DCN/FOS/JUN/COL3A1/FOSB/PTGS2/EGFR/MAP1B/SERPINE2/GSN/NFKB1/TXNIP/BTG2/COL1A1/DMD/NFKBIA/JUND/SLC38A2/CXCL12/THBS1/MEIS2/IRF1/EDN1/MAPK8/USP53	25
GO:0010594	regulation of endothelial cell migration	26/575	232/18722	1.33694e-08	1.22796e-06	8.24466e-07	DCN/SLIT2/PTGS2/SMOC2/HSPB1/BMPER/RHOB/FGFR1/TMSB4X/APOE/FGF2/STC1/SPARC/HMOX1/HMGB1/SEMA5A/THBS1/SERPINF1/KLF4/PLK2/ADAM17/ANXA1/EDN1/VEGFC/GLUL/VEGFA	26
GO:0034101	erythrocyte homeostasis	19/575	129/18722	1.50252e-08	1.3545e-06	9.09422e-07	HSPA1A/HSPA1B/ZFP36/FOXO3/ZFP36L1/KLF2/RPS14/AXL/BCL6/HMOX1/ID2/RPS17/RPS19/MAFB/RPS6/TGFBR3/RPS24/B2M/VEGFA	19
GO:0035966	response to topologically incorrect protein	21/575	159/18722	1.91359e-08	1.6937e-06	1.13716e-06	HSPA1A/HSPA1B/HSP90AA1/DNAJB1/HSPB1/HSP90AB1/THBS4/HSPH1/HSPD1/ATF3/HSPA8/PPP1R15A/THBS1/DNAJA1/CREB3L2/RACK1/CREBRF/DNAJB4/STT3B/HSPE1/PTPN1	21
GO:0051216	cartilage development	23/575	190/18722	2.1705e-08	1.88397e-06	1.26492e-06	CD44/SOX5/RUNX1/MGP/PRRX1/TRPS1/LUM/SLC39A14/COL1A1/BMP5/FGF2/TIMP1/STC1/BMP2/CCN1/CCN2/GLI3/SULF1/CREB3L2/EFEMP1/WNT9A/EDN1/TGFBR1	23
GO:0042542	response to hydrogen peroxide	20/575	146/18722	2.22733e-08	1.88397e-06	1.26492e-06	JUN/RHOB/TXNIP/DUSP1/HSPD1/FOXO3/NR4A3/COL1A1/SOD2/KLF2/AXL/HMOX1/RPS3/TNFAIP3/KLF4/BCL2/CYP1B1/ANXA1/RACK1/PAWR	20
GO:1901653	cellular response to peptide	33/575	359/18722	2.24467e-08	1.88397e-06	1.26492e-06	FBN1/VIM/MAP1B/PID1/NFKB1/FOXO3/NR4A3/AGTR1/ERRFI1/SLC39A14/ZFP36L1/ATP2B1/KLF2/ENPP1/LRP1/IGF1/CACNA2D1/RAB31/SOCS3/RPL23/ID1/KLF10/NR4A2/KLF4/NR4A1/NUCKS1/PDK4/RHOQ/RIPK2/EDN1/AHCYL1/VCAM1/PTPN1	33
GO:0048872	homeostasis of number of cells	28/575	272/18722	2.40696e-08	1.96552e-06	1.31967e-06	HSPA1A/HSPA1B/ZFP36/FOXO3/ZFP36L1/FSTL1/KITLG/KLF2/RPS14/AXL/BCL6/HMOX1/ID2/HMGB1/TNFAIP3/RPS17/RPS19/MAFB/RPS6/PDE4B/TGFBR3/SOX4/RPS24/BCL2/ADAM17/ANXA1/B2M/VEGFA	28
GO:0035767	endothelial cell chemotaxis	10/575	32/18722	2.42258e-08	1.96552e-06	1.31967e-06	SMOC2/HSPB1/FGFR1/TMSB4X/FGF2/HMGB1/SEMA5A/THBS1/NR4A1/VEGFA	10
GO:0090092	regulation of transmembrane receptor protein serine/threonine kinase signaling pathway	27/575	256/18722	2.57402e-08	2.03449e-06	1.36598e-06	HSPA1A/FBN1/ZEB2/HES1/NOTCH2/BMPER/HSP90AB1/PCSK6/LTBP4/FSTL1/BMP5/CILP/LRP1/MAGI2/BMP2/LTBP1/CCN1/SULF1/THBS1/TGFBR3/TOB1/RBPJ/DAB2/ADAM17/CDKN1C/HTRA1/TGFBR1	27
GO:0032496	response to lipopolysaccharide	32/575	343/18722	2.59118e-08	2.03449e-06	1.36598e-06	DCN/CXCL8/FOS/JUN/CXCL1/PTGS2/CXCL3/VIM/ZFP36/CXCL2/NFKB1/ABCA1/HSPD1/SERPINE1/SOD2/NFKBIA/CEBPB/JUND/AXL/SPARC/CX3CL1/CD55/HMGB1/TNFAIP3/PDE4B/PELI1/NR4A1/ADAM17/RIPK2/EDN1/VCAM1/MAPK8	32
GO:0070372	regulation of ERK1 and ERK2 cascade	30/575	309/18722	2.9039e-08	2.22798e-06	1.49588e-06	CD44/FN1/EGFR/NOTCH2/BMPER/DUSP1/ATF3/ERRFI1/PDGFRA/TIMP3/TIAM1/APOE/LRP1/FGF2/IGF1/NEK10/CX3CL1/BMP2/HMGB1/FBLN1/CCN1/CCN2/CCL8/ERBB4/KLF4/NPTN/RIPK2/PDGFC/FERMT2/PTPN1	30
GO:0002237	response to molecule of bacterial origin	33/575	363/18722	2.93466e-08	2.22798e-06	1.49588e-06	DCN/CXCL8/FOS/JUN/CXCL1/PTGS2/CXCL3/VIM/ZFP36/CXCL2/NFKB1/ABCA1/HSPD1/SERPINE1/SOD2/NFKBIA/CEBPB/JUND/AXL/SPARC/CX3CL1/CD55/HMGB1/TNFAIP3/PDE4B/PELI1/NR4A1/ADAM17/RIPK2/EDN1/VCAM1/MAPK8/B2M	33
GO:0010632	regulation of epithelial cell migration	29/575	292/18722	3.00445e-08	2.22798e-06	1.49588e-06	DCN/SLIT2/PTGS2/SMOC2/HSPB1/BMPER/RHOB/FGFR1/TMSB4X/APOE/FGF2/STC1/SPARC/MAP4K4/HMOX1/HMGB1/RTN4/SEMA5A/THBS1/SERPINF1/KLF4/PLK2/ADAM17/ENPP2/ANXA1/EDN1/VEGFC/GLUL/VEGFA	29
GO:0050769	positive regulation of neurogenesis	25/575	225/18722	3.02067e-08	2.22798e-06	1.49588e-06	SLIT2/FN1/ROBO1/EGFR/MAP1B/HES1/SERPINE2/TIAM1/LRP1/MME/CX3CL1/BMP2/ID2/PTPRD/CXCL12/SEMA5A/GLI3/SERPINF1/NTRK2/NPTN/MAN2A1/EIF4G2/NAP1L1/VEGFC/VEGFA	25
GO:0030199	collagen fibril organization	13/575	61/18722	3.21098e-08	2.26537e-06	1.52099e-06	COL1A2/COL12A1/COL3A1/DDR2/LUM/COL5A2/COL1A1/TNXB/DPT/COL14A1/CYP1B1/COL5A1/TGFBR1	13
GO:0042255	ribosome assembly	13/575	61/18722	3.21098e-08	2.26537e-06	1.52099e-06	RPS14/RPL10/RPL3/RPL11/RPLP0/RPS19/RPS5/RPS28/RPS15/RPL23A/RPL6/RPSA/RPL24	13
GO:0071384	cellular response to corticosteroid stimulus	13/575	61/18722	3.21098e-08	2.26537e-06	1.52099e-06	EGFR/ZFP36/FOXO3/ERRFI1/ZFP36L1/ATP2B1/ZFP36L2/STC1/NR3C1/SERPINF1/HNRNPU/ANXA1/EDN1	13
GO:1901342	regulation of vasculature development	32/575	348/18722	3.64648e-08	2.50686e-06	1.68313e-06	DCN/CXCL8/RUNX1/SMOC2/HSPB1/BMPER/RHOB/THBS4/C3/SERPINE1/KLF2/FGF2/SPARC/HMOX1/ID1/HMGB1/BTG1/TNFAIP3/SEMA5A/SULF1/THBS1/SERPINF1/KLF4/PLK2/SLC12A2/ATF2/ITGB1/ENPP2/CYP1B1/VEGFC/GLUL/VEGFA	32
GO:0052547	regulation of peptidase activity	38/575	461/18722	3.65627e-08	2.50686e-06	1.68313e-06	CD44/FN1/ROBO1/COL6A3/PTGS2/SERPINE2/GSN/C3/HSPD1/SERPINE1/CST3/TIMP3/LRP1/TIMP1/TIMP2/SPOCK1/MYC/ITIH5/HMGB1/FBLN1/CCN1/RPS3/CCN2/DNAJB6/THBS1/SERPINF1/SERPING1/PCOLCE/KLF4/NR4A1/RIPK2/MBP/APLP2/RACK1/PI16/PSME4/HSPE1/VEGFA	38
GO:0051271	NA	33/575	367/18722	3.81991e-08	2.58268e-06	1.73404e-06	DCN/SLIT2/PRKG1/ROBO1/IGFBP5/COL3A1/APOD/RHOB/DUSP1/FOXO3/SERPINE1/BMP5/APOE/IGFBP3/LRP1/MAGI2/FGF2/TIMP1/STC1/CX3CL1/HMOX1/HMGB1/FBLN1/CXCL12/SULF1/THBS1/SERPINF1/TGFBR3/KLF4/BCL2/CYP1B1/JAG1/PHLDB2	33
GO:0031099	regeneration	23/575	198/18722	4.72459e-08	3.15059e-06	2.11534e-06	RUNX1/APOD/EGFR/MAP1B/PRRX1/NR4A3/CEBPB/LRP1/AXL/IGF1/RPS16/MAP4K4/HMOX1/RPL19/CXCL12/GLI3/ERBB4/TGFBR3/KLF4/CD81/BCL2/RPS15/ANXA1	23
GO:0031346	positive regulation of cell projection organization	32/575	353/18722	5.09446e-08	3.33368e-06	2.23827e-06	NEGR1/SLIT2/FN1/ROBO1/MAP1B/EPS8/BMP5/CAMK1D/TIAM1/APOE/LRP1/MAGI2/CX3CL1/NLGN1/PTPRD/CXCL12/SEMA5A/SERPINF1/TENM1/NTRK2/CARMIL1/NPTN/ROR1/EIF4G2/CREB3L2/RHOQ/ENPP2/RGS2/ABL2/TGFBR1/SEPTIN7/VEGFA	32
GO:0061564	axon development	38/575	467/18722	5.13612e-08	3.33368e-06	2.23827e-06	LAMA2/SLIT2/FN1/ROBO1/DCLK1/HSP90AA1/APOD/SEMA3C/MAP1B/UST/NOTCH2/HSP90AB1/PARD3/NCAM2/TIAM1/APOE/ALCAM/LRP1/CDH11/S100A6/RTN4/NR4A2/RAPH1/CXCL12/SEMA5A/GLI3/EFNA5/ACTB/NTRK2/KLF4/NPTN/EIF4G2/BCL2/ITGB1/TRIO/RPS6KA5/VEGFA/RPL24	38
GO:0033002	muscle cell proliferation	26/575	248/18722	5.27363e-08	3.3779e-06	2.26795e-06	PRKG1/IGFBP5/JUN/RUNX1/APOD/PTGS2/EGFR/NR4A3/SOD2/MMP2/APOE/IGFBP3/FGF2/IGF1/CX3CL1/BMP2/HMOX1/ID2/TNFAIP3/THBS1/ERBB4/TGFBR3/KLF4/RBPJ/EDN1/TGFBR1	26
GO:2001233	regulation of apoptotic signaling pathway	32/575	356/18722	6.20525e-08	3.81267e-06	2.55986e-06	CD44/HSPA1A/HSPA1B/PTGS2/HSPB1/ATF3/SERPINE1/SOD2/UBB/FGFR1/BMP5/TIMP3/IGF1/TPT1/CX3CL1/RPL11/HMOX1/NR4A2/RPS3/LMNA/CXCL12/TNFAIP3/PPIA/THBS1/DNAJA1/CYLD/BCL2/RPS7/RACK1/RPL26/TGFBR1/PTPN1	32
GO:0072001	renal system development	29/575	302/18722	6.28866e-08	3.81267e-06	2.55986e-06	DCN/SLIT2/FBN1/EGR1/HES1/NOTCH2/PCSK5/BMPER/BICC1/AGTR1/PDGFRA/GREB1L/NFIA/MAGI2/FGF2/MYC/MME/BMP2/ARID5B/GLI3/SULF1/SERPINF1/ERBB4/SOX4/BCL2/JAG1/MTSS1/TGFBR1/VEGFA	29
GO:0001655	urogenital system development	31/575	338/18722	6.33456e-08	3.81267e-06	2.55986e-06	DCN/SLIT2/FBN1/EGR1/HES1/NOTCH2/PCSK5/BMPER/BICC1/AGTR1/PDGFRA/GREB1L/NFIA/MAGI2/FGF2/MYC/MME/PSAP/BMP2/ARID5B/GLI3/SULF1/SERPINF1/ERBB4/SOX4/BCL2/ANXA1/JAG1/MTSS1/TGFBR1/VEGFA	31
GO:0035633	maintenance of blood-brain barrier	10/575	35/18722	6.34401e-08	3.81267e-06	2.55986e-06	LAMA2/PTGS2/DMD/LAMC1/ACTB/SLC12A2/ITGB1/MBP/ACTG1/VEGFA	10
GO:0050921	positive regulation of chemotaxis	19/575	141/18722	6.54778e-08	3.88714e-06	2.60987e-06	SLIT2/CXCL8/SMOC2/HSPB1/THBS4/SERPINE1/FGFR1/CAMK1D/TMSB4X/TIAM1/FGF2/HMGB1/CXCL12/SEMA5A/THBS1/ADAM17/EDN1/VEGFC/VEGFA	19
GO:0007568	aging	31/575	339/18722	6.77477e-08	3.97344e-06	2.66781e-06	DCN/FOS/IGFBP5/JUN/APOD/PTGS2/FOXO3/SERPINE1/SOD2/ATP2B1/LRP1/JUND/FGF2/TIMP1/TIMP2/BCL6/MME/CX3CL1/ID2/LMNA/CCN2/SERPINF1/SERPING1/PLK2/SLC12A2/BCL2/EDN1/VCAM1/MAPK8/B2M/PAWR	31
GO:0043434	response to peptide hormone	35/575	414/18722	6.88062e-08	3.98748e-06	2.67723e-06	FBN1/IGFBP5/PTGS2/EGR1/MAP1B/PID1/NFKB1/BTG2/NR4A3/AGTR1/ERRFI1/SLC39A14/COL1A1/ZFP36L1/ATP2B1/ENPP1/JUND/TIMP1/SPARC/RAB31/SOCS3/BTG1/NR4A2/CCN2/CXCL12/TGFBR3/NR4A1/NUCKS1/PDK4/RHOQ/CRY1/ANXA1/EDN1/AHCYL1/PTPN1	35
GO:0048732	gland development	36/575	436/18722	8.07406e-08	4.57029e-06	3.06854e-06	ROBO1/IGFBP5/SEMA3C/EGFR/HES1/SERPINE2/NOTCH2/PDGFRA/CEBPB/FGF2/RPS16/NTN4/PSAP/BMP2/HMOX1/ID2/RPL19/RTN4/ARID5B/TNFAIP3/GLI3/SULF1/SERPINF1/PAM/MAFB/ERBB4/TGFBR3/MAN2A1/RBPJ/EDA/ATF2/BCL2/RPS15/ANXA1/TGFBR1/VEGFA	36
GO:0045765	regulation of angiogenesis	31/575	342/18722	8.27293e-08	4.62904e-06	3.10798e-06	DCN/CXCL8/RUNX1/SMOC2/HSPB1/BMPER/RHOB/THBS4/C3/SERPINE1/KLF2/FGF2/SPARC/HMOX1/HMGB1/BTG1/TNFAIP3/SEMA5A/SULF1/THBS1/SERPINF1/KLF4/PLK2/SLC12A2/ATF2/ITGB1/ENPP2/CYP1B1/VEGFC/GLUL/VEGFA	31
GO:0007409	axonogenesis	35/575	418/18722	8.71405e-08	4.82045e-06	3.2365e-06	LAMA2/SLIT2/FN1/ROBO1/DCLK1/HSP90AA1/SEMA3C/MAP1B/UST/NOTCH2/HSP90AB1/PARD3/TIAM1/APOE/ALCAM/LRP1/CDH11/S100A6/RTN4/NR4A2/RAPH1/CXCL12/SEMA5A/GLI3/EFNA5/ACTB/NTRK2/NPTN/EIF4G2/BCL2/ITGB1/TRIO/RPS6KA5/VEGFA/RPL24	35
GO:0051962	positive regulation of nervous system development	27/575	272/18722	9.11327e-08	4.98465e-06	3.34674e-06	SLIT2/FN1/ROBO1/EGFR/MAP1B/HES1/SERPINE2/TIAM1/LRP1/CLSTN2/MME/CX3CL1/NLGN1/BMP2/ID2/PTPRD/CXCL12/SEMA5A/GLI3/SERPINF1/NTRK2/NPTN/MAN2A1/EIF4G2/NAP1L1/VEGFC/VEGFA	27
GO:0030336	negative regulation of cell migration	31/575	344/18722	9.43779e-08	5.1048e-06	3.42741e-06	DCN/SLIT2/PRKG1/ROBO1/IGFBP5/COL3A1/APOD/RHOB/DUSP1/FOXO3/SERPINE1/BMP5/APOE/IGFBP3/LRP1/MAGI2/FGF2/TIMP1/STC1/CX3CL1/HMOX1/HMGB1/CXCL12/SULF1/THBS1/SERPINF1/KLF4/BCL2/CYP1B1/JAG1/PHLDB2	31
GO:0032963	collagen metabolic process	16/575	104/18722	1.1087e-07	5.93095e-06	3.9821e-06	COL1A2/RUNX1/MMP3/VIM/CTSL/ERRFI1/COL1A1/CST3/MRC2/MMP2/TNXB/CCN2/FAP/ITGB1/COL5A1/MFAP4	16
GO:0010634	positive regulation of epithelial cell migration	21/575	176/18722	1.1418e-07	6.04163e-06	4.0564e-06	PTGS2/SMOC2/HSPB1/RHOB/FGFR1/TMSB4X/FGF2/SPARC/MAP4K4/HMOX1/HMGB1/RTN4/SEMA5A/THBS1/PLK2/ADAM17/ENPP2/ANXA1/EDN1/VEGFC/VEGFA	21
GO:0001822	kidney development	28/575	293/18722	1.17587e-07	6.155e-06	4.13253e-06	DCN/SLIT2/FBN1/EGR1/HES1/NOTCH2/PCSK5/BMPER/BICC1/AGTR1/PDGFRA/GREB1L/MAGI2/FGF2/MYC/MME/BMP2/ARID5B/GLI3/SULF1/SERPINF1/ERBB4/SOX4/BCL2/JAG1/MTSS1/TGFBR1/VEGFA	28
GO:0060411	cardiac septum morphogenesis	13/575	68/18722	1.25983e-07	6.50381e-06	4.36672e-06	SLIT2/ROBO1/SEMA3C/HES1/NOTCH2/BMP5/CCN1/TGFBR3/PARVA/RBPJ/SOX4/JAG1/TGFBR1	13
GO:0016055	Wnt signaling pathway	36/575	444/18722	1.26923e-07	6.50381e-06	4.36672e-06	ZEB2/EGR1/EGFR/NFKB1/BICC1/FOXO3/MYOC/COL1A1/TIAM1/APOE/RPS12/GPC6/LRP1/MAGI2/FGF2/IGFBP6/CDK14/BMP2/HBP1/NR4A2/CPE/NFATC1/TNFAIP3/SEMA5A/GLI3/SULF1/CYLD/KLF4/RBPJ/EDA/SOX4/ROR1/DAB2/WNT9A/RACK1/FERMT2	36
GO:2001028	positive regulation of endothelial cell chemotaxis	7/575	15/18722	1.29104e-07	6.54665e-06	4.39548e-06	SMOC2/HSPB1/FGFR1/TMSB4X/FGF2/SEMA5A/VEGFA	7
GO:0010595	positive regulation of endothelial cell migration	18/575	133/18722	1.35633e-07	6.80682e-06	4.57016e-06	PTGS2/SMOC2/HSPB1/RHOB/FGFR1/TMSB4X/FGF2/SPARC/HMOX1/HMGB1/SEMA5A/THBS1/PLK2/ADAM17/ANXA1/EDN1/VEGFC/VEGFA	18
GO:0050900	leukocyte migration	32/575	369/18722	1.41808e-07	6.97427e-06	4.68259e-06	SLIT2/CXCL8/APOD/CXCL1/CXCL3/CXCL2/THBS4/DUSP1/SERPINE1/EPS8/BMP5/KITLG/CAMK1D/CX3CL1/HMOX1/HMGB1/CXCL12/PPIA/THBS1/CCL8/RPS19/PDE4B/SLC12A2/CD81/ADAM17/B4GALT1/ITGB1/ANXA1/EDN1/VCAM1/VEGFC/VEGFA	32
[truncated: 1,029 more rows]

## Sheet: GO_SnDEG_SMC
Dataset 3. DEGs and GO analysis from snRNA-seq data
[truncated: 941 more rows]

[truncated: 2 more sheets: Key cell cycle genes, Late branch-DEG in MuSC]
