# Supplementary material for: Multiomics and cellular senescence profiling of aging human skeletal muscle uncovers Maraviroc as a senotherapeutic approach for sarcopenia
Source: Nat Commun. 2025 Jul 5;16:6207. doi: 10.1038/s41467-025-61403-y (PMC12228793; doi:10.1038/s41467-025-61403-y)
Supplement: Supplementary file 3 — Supplementary Datasets 1-9 [file 41467_2025_61403_MOESM3_ESM.zip › Supplementary Dataset 4.xlsx]

## Sheet: Summary
Dataset 4. Analysis of SASP atlas and cell-cell communications in aging human skeletal muscle.
The SHEET "SASP gene data sets" shows the gene sets from known databases or studies.
The SHEET "Top SASPs in Sn MuSC" shows top-ranked differentially expressed SASPs identified between nSn and Sn MuSCs with cutoff log2FC > 0.5.
The SHEET "Full list of SASPs in Sn MuSC" shows differentially expressed SASPs identified between nSn and Sn MuSCs with cutoff log2FC > 0.25.
The SHEET "Top SASPs in Aged MuSC" shows differentially expressed SASPs identified between young and aged MuSCs.
The SHEET "pairLR_SASP_young" shows all the significant interactions (L-R pairs) and related signaling genes for SASP-mediated signaling pathway in young sample
The SHEET "pairLR_SASP_aged" shows all the significant interactions (L-R pairs) and related signaling genes for SASP-mediated signaling pathway in aged sample
The SHEET "Up_communication" shows the inferred enhanced cell-cell communications in aged sample with up-regulated ligands or receptors
The SHEET "Relative_L-R_CXCL" shows relative contributions of ligands and receptors to CXCL signaling pathway during muslce aging.

## Sheet: SASP gene data sets
Dataset 4. Analysis of SASP atlas and cell-cell communications in aging human skeletal muscle.
SASP genes from known databases or studies
Classical SASP	SASP atlas
ADIPOQ	CXCL8
AGRP	PPFIBP1
AREG	CXCL1
ANG	NUP155
ANGPT2	MMP1
BDNF	STC1
FGF2	MAP2
CXCL13	CXCL5
CXCL10	SEMA7A
CXCL2	MMP9
CXCR4	GRPEL1
CCR7	MMP14
BMP4	HADHA
BMP6	CYFIP2
NGF	PVR
BTC	S100A6
CCL28	RPS18
CCL23	PSMD2
CNTF	MMP3
CCL27	GDF15
EGF	LRRC47
EGFR	SERPINB2
CXCL5	PA2G4
CCL11	CST4
CCL2	VGF
CCL24	FRYL
CCL26	RAB5C
FAS	RPL36
FGF4	LAMB2
FGF7	HRAS
FGF9	EIF3C
CX3CL1	TFRC
TUBGCP2	QPCT
CSF3	EPRS
GDNF	GLRX
TNFRSF18	MAP3K9
CSF2	RTCB
CXCL1	PLAUR
CCL16	ANXA3
HGF	ICAM5
CCL1	PDCD6IP
ICAM1	EFNB1
ICAM3	MVD
IFNG	CAPZB
IGF1	PARVA
IGFBP1	ITGB3
IGFBP2	CSPG4
IGFBP3	ATP2B4
IGFBP4	SHCBP1
IGFBP6	RAB11A
IL1R1	PRDX4
IL1RL1	NRP1
IL10	AHCY
IL11	ICAM1
IL12B	TNPO1
IL12A	STIP1
IL13	PKM
IL15	RHOA
IL16	SLC39A14
IL17A	IDH1
IL1A	DYNC1I2
IL1B	RPS19
IL2	HSPA5
IL2RA	GSTO1
IL3	PIN1
IL4	PAICS
IL5	CTSB
IL6	FASN
IL6R	RAC1
IL7	GAPDH
CXCL8	CCT7
CXCL11	FDPS
LEP	PFDN1
CCL22	PSAP
MIF	YBX1
CXCL9	DNAJC8
CCL3	NUDT5
CCL4	PAFAH1B3
CCL15	HINT1
CCL20	ILK
CCL19	PHGDH
MST1	TXNDC17
PPBP	APOC3
NTF3	ARPC3
NTF4	EIF3F
OSM	CCT8
TNFRSF11B	ACOT7
CUL9	VAT1
PDGFB	RPL12
PIGF	RAB1A
CCL5	CTSL
CXCL12	KRT5
TNFRSF1A	HK2
TNFRSF1B	ILF3
CCL17	SF3B1
CCL25	SIL1
TGFB1	BGN
TGFB3	LAP3
THPO	DYNLRB2
TIMP1	SEC22B
TIMP2	PDLIM4
TNF	PRKAR2A
TNFSF10	ATOX1
TNFRSF10D	NDRG1
PLAUR	LAMC2
VEGFA	HLA-B
VEGFD	KANK2
INHBA	TPBG
ADAMTS13	MVP
GDF15	COLGALT1
IL8	ENO1
MMP2	KHSRP
MMP9	HLA-A
OPN	GANAB
PAI1	PSMD6
PAI2	LMAN1
SOST	PGAM1
TNFR1	SND1
	BCAT1
	ALDOA
	NT5E
	CAPZA1
	FAM129B
	ETHE1
	HSPA9
	PRDX2
	RPS14
	HSP90AA1
	ERO1L
	FN1
	LAMB1
	TIMP1
	UGP2
	KRT9
	APEH
	TXNL1
	CCT3
	HMGA1
	CLIC1
	CLTA
	CST3
	PYGB
	PLIN3
	NME1
	PLOD3
	CCT5
	COPS8
	ACTC1
	PRDX6
	CDH13
	ITGA2
	HLA-C
	PRDX5
	GNAI2
	MDH1
	DBN1
	SPTBN1
	ACAT2
	RPL10A
	PFKP
	P4HA2
	AIMP1
	ANPEP
	LRRC59
	CBR1
	ENO2
	TFPI2
	CYB5R3
	PLOD1
	GNB2
	CLIC6
	SSB
	AP2A1
	EIF4G1
	ADH5
	DYNC1H1
	ARPC4
	HNRNPU
	VAMP3
	RPS10
	POSTN
	PLAU
	EHD1
	CAPZA2
	PSMA2
	PLOD2
	ITGA5
	PSMA1
	PPA1
	RPL19
	RPL11
	PHB
	PCMT1
	FBLN1
	CLEC3B
	ATP5A1
	F3
	MAN2B1
	TCP1
	NAMPT
	PARK7
	RUVBL2
	ERP44
	CLIC4
	TUBB3
	CPNE1
	TNKS1BP1
	PSMB1
	TPD52L2
	EMILIN1
	ALB
	POTEF
	CAPN2
	HSPE1
	PTGR1
	EEF1D
	HEXB
	LAMA4
	EEF2
	HSPA8
	ACLY
	IQGAP1
	RPS4X
	EIF6
	ATIC
	ITGB1
	NES
	VASP
	RPS7
	AARS
	CTPS1
	IGFBP5
	KRT7
	TUBB2A
	PRKCSH
	ACTBL2
	LSM3
	TLN1
	ADSS
	RPS29
	ADAM10
	GM2A
	RPSA
	HSPD1
	CAP1
	USP14
	ZYX
	PDXK
	RPL10
	VIM
	ACTB
	TXNRD1
	KRT2
	PGK1
	VCP
	MRC2
	SMS
	OTUB1
	RNASET2
	PSME1
	CCL3
	TUBB6
	WARS
	VASN
	NME2
	45542
	RPS9
	CTHRC1
	PSMC2
	CTSZ
	KIF5B
	THBS2
	NUTF2
	ENO3
	PLAT
	NARS
	GNB1
	RPS6
	EEF1B2
	LDLR
	COPB2
	EIF2S1
	LAMC1
	RPL30
	BASP1
	RNASE4
	PGM3
	PAFAH1B2
	ANXA1
	PSMA5
	SARS
	BID
	BAX
	HSP90AB1
	UBE2D3
	GARS
	MYDGF
	AHNAK
	PXDN
	EIF3A
	HSPB1
	PLS3
	ESD
	45546
	COL6A1
	ANXA6
	PSMA7
	PPIB
	RPS28
	VBP1
	ATP5B
	MAP1B
	PPP1R14B
	SNRPGP15
	NSF
	TSN
	FSCN1
	IGFBP2
	HN1
	PCBP1
	TBCA
	GLUD1
	UBA1
	CLTC
	ARPC1B
	CLEC11A
	NPEPPS
	CDC37
	YWHAH
	REXO2
	TUBAL3
	RNH1
	PRDX1
	CRIP2
	MAPRE1
	KRT1
	G6PD
	GDI1
	TUBB4B
	AKR1A1
	RPS8
	RPL4
	IPO5
	RPS3
	ALDOC
	ACTR3
	FERMT2
	CORO1B
	IMPDH2
	COMT
	PPP2R1A
	ANXA2
	CCT6A
	SH3BGRL3
	CAPNS1
	SORD
	TUBA1B
	FLNB
	GDI2
	PSMC6
	PSMC5
	PTRF
	SEC13
	EEF1A1
	DCTN2
	RPS12
	CSRP1
	MAP4
	YWHAB
	USP5
	TRAP1
	BOLA2
	ANP32B
	THBS1
	TWF2
	PAFAH1B1
	GLRX3
	CASP12
	HSPA1A
	TWSG1
	RPS11
	VPS35
	CTSA
	PRSS1
	CCT4
	COPA
	RIC8B
	SOD1
	DPYSL3
	ARCN1
	PGM1
	SUMF2
	CFI
	LGALS1
	YWHAG
	CDV3
	PSMA4
	CARS
	EIF4A1
	HNRNPK
	EZR
	TUBB8
	ACTR1B
	ADD1
	CALD1
	YWHAQ
	PEA15
	ECM1
	YWHAZ
	HNRNPA1
	EEF1G
	SOD2
	A1BG
	45544
	FKBP10
	GBE1
	NUCB2
	LTBP2
	FUS
	LASP1
	AKAP12
	LRP1
	WDR1
	DPYSL2
	SET
	PCBP2
	ALYREF
	PLEC
	TPM3
	NAP1L1
	PDIA4
	TPT1
	KPNB1
	TPM2
	NANS
	TXN
	RPS16
	PFN1
	AIP
	GNB2L1
	CALU
	RPLP2
	PON2
	TKT
	SUB1
	P4HB
	LDHB
	CSRP2
	PRCP
	SMTN
	PPIA
	STAT1
	EIF2S3
	ARPC5
	PDIA6
	TOMM70A
	LTBP1
	UGDH
	SERBP1
	EIF3D
	ABR
	PNP
	HSPH1
	MAT2A
	HNRNPH1
	RPS5
	TPP1
	CKAP4
	KRT78
	PDIA3
	SLC2A1
	CD81
	TCEB2
	AGRN
	APP
	EXOC3L4
	LTBP4
	P4HA1
	RPL18A
	ANXA11
	TUBB1
	LEPRE1
	LMNB1
	SERPINE1
	PGLS
	ACTR2
	CTSC
	EIF4G3
	MYL1
	CBX3
	ACO2
	RANBP1
	C3
	PRDX3
	HYPK
	GRN
	PFDN2
	RPL18
	RPL6
	ISOC1
	COL6A2
	GPC1
	MMP2
	S100A16
	HSPA4
	FLNA
	CTSD
	CNN2
	MTPN
	CTTN
	CYCS
	PDLIM1
	SNX18
	XPNPEP3
	PALLD
	TUBB
	HBA1
	TPM4
	NCL
	MYL6
	MANBA
	HSP90AB2P
	KRT10
	CFL2
	GLO1
	KRT6A
	PABPC1
	HARS
	CKB
	SERPINF1
	ARPC2
	PSMA6
	CUTA
	GSN
	HEXA
	MINPP1
	45537
	MFGE8
	RRBP1
	BSG
	ACTN1
	ESYT1
	MYH9
	LGALS3BP
	HSPA6
	NPC2
	SH3BGRL
	RPLP0
	PPP1R18
	COL5A1
	NPM1
	NID1
	SDF4
	PTBP1
	POTEE
	IGFBP4
	F2
	COL5A2
	HNRNPL
	PTPRK
	ATP6V1B1
	PGD
	PPP6C
	APOA1
	EFEMP1
	LMNB2
	GSTP1
	CTGF
	FLNC
	PSMA3
	HSP90B1
	LDHA
	TAGLN2
	HSPG2
	AKR1B1
	HNRNPH3
	HGFAC
	NUCB1
	RPS21
	LTA4H
	COPB1
	PEBP1
	IGF2
	MYL9
	PSMB3
	FKBP1A
	FUBP1
	LOXL2
	EIF4H
	TIMP2
	COL7A1
	MYL12B
	COPE
	SERPINE2
	ITIH2
	COL6A3
	CFL1
	RCN3
	SCRN1
	MYH10
	HMGB3
	COPG1
	RPS13
	SPTAN1
	C14orf166
	NEDD8
	RNPEP
	TPI1
	CCT2
	MIF
	HNRNPA3
	ATP1A1
	ACO1
	HNRNPC
	CDH2
	GPI
	EIF3B
	TNC
	MDH2
	SPOCK1
	HIST1H2BJ
	CYR61
	FBN1
	TUBA1C
	PCOLCE
	PLTP
	PTX3
	SF3B3
	CORO1C
	S100A11
	PDCD5
	MSN
	ANXA5
	COL12A1
	ARHGDIA
	HNRNPA2B1
	VCAN
	AEBP1
	CAPG
	RHOC
	FBLN5
	RRM2
	UBE2N
	UCHL1
	PCNA
	CNN3
	FHL2
	EIF5A
	RAD23A
	TOMM34
	IGFBP6
	ALCAM
	PSMB6
	TRIM4
	SEC23A
	ST13
	LOX
	CD44
	SERPING1
	MFAP4
	TF
	SUMO3
	PLG
	CALM1
	SFPQ
	MANF
	GGH
	EFEMP2
	HNRNPDL
	PRNP
	PDAP1
	RBM3
	PHPT1
	RCN1
	FBN2
	CNPY2
	C4A
	GC
	QSOX1
	C1S
	RPLP1
	LTF
	HIST1H4A
	RACGAP1
	RCN2
	DDX39A
	RPS27A
	UCHL3
	RAN
	LMNA
	YWHAE
	COTL1
	HNRNPD
	VCL
	CAND1
	EPB41L2
	STC2
	DCN
	ACTN4
	MYH14
	TPM1
	CD59
	IGFBP3
	NEFL
	ITIH3
	LUM
	SERPINH1
	HMGB1
	IGFBP7
	CALR
	SRP72
	FBL
	CLASP1
	KPNA1
	TRAPPC6B
	CAMK2B
	ESYT2
	TUFM
	RSF1
	CLPX
	DPP4
	P14
	AGAP3
	HP
	LNPEP
	GFM1
	CPOX
	AURKAIP1
	P1
	CSTF2T
	PGGT1B
	HIST1H2BK
	TCAF1
	IF
	CFHR2
	DST
	NR3C1
	T2A
	RTO4
	UBR4
	LACTB
	TBC1D4
	EPM2AIP1
	GPLD1
	NRD1
	BTD
	AK2
	ABCF1
	YO1B
	CAND2
	XPO1
	UPF2
	AP4K4
	PRPS2
	YL12B
	RAD50
	PTGES3
	LAD1
	UTRN
	NAA25
	PC
	GTF3C5
	HK1
	COQ6
	ATR3
	OS
	TSPAN9
	HIST1H2AB
	LLT1
	RABEP2
	DPYS
	AAMDC
	IMMT
	CPQ
	SUMO1
	KIF1B
	PSMD8
	CSE1L
	NUP93
	GPX1
	SDAD1
	RBM7
	FHOD1
	ECD
	SNX9
	PCCA
	NEK1
	ACOT9
	VPS33B
	PHC2
	SH3BP4
	EGF
	CDC34
	TXLNG
	RUVBL1
	GNL2
	THFD2
	DARS2
	THOC5
	NACA
	ERCC6L
	NUMB
	TXLNA
	LRBA
	TOR1AIP1
	NaN
	SUCLA2
	GMPPB
	RALBP1
	SLC33A1
	ACAP1
	GSTT1
	TRRAP
	ACBD3
	BMS1
	ALDH1B1
	CPSF1
	BAG3
	PTPN13
	TUBA1A
	RRM2B
	LCK
	YEATS4
	RBMS2
	CDS2
	RAB38
	ABCC1
	PPID
	NUFIP2
	VILL
	CHD4
	AUH
	LAMA5
	TMEM259
	RAB10
	CLASP2
	PLEKHA7
	AOC3
	VWA8
	ORC3
	IPO9
	RAB7A
	SURF2
	CC2D1B
	PCDH1
	ITPR1
	GOLGA1
	FBXL18
	DDAH1
	RASA3
	ALDH1L2
	RNPS1
	UBA6
	PRODH2
	PPIP5K2
	TMR12
	PFDN6
	AKR1C4
	EIF4EBP1
	UFD1L
	OPTN
	CBWD7
	NOP14
	YL6
	CDK16
	APK14
	NEDD1
	TBC1D7
	ITGAX
	UQCRB
	BLZF1
	SART1
	IRS2
	GRIP1
	EHBP1
	EIF4G2
	ACSL4
	KRT77
	SPECC1L
	PRMT1
	ATP5F1
	CAB39
	ATP6V1C2
	PRKAG3
	ZCCHC3
	DARS
	EHHADH
	NOMO3
	LARP7
	PANK2
	ITGAV
	PPAT
	RPS25
	ADSL
	DMGDH
	RPEL1
	LRPPRC
	FTCD
	GLYR1
	PPP1CC
	DOCK11
	VARS
	BTK
	SPIN1
	DOCK8
	RPL21
	NUP85
	OB1B
	UC13
	HBD
	ITGA3
	VPS39
	HSPA4L
	DIDO1
	HNRNPR
	CLUH
	PAFAH2
	IMPA1
	SCAMP3
	FBP1
	SMARCA4
	PDZK1P1
	ASCC3
	PIGK
	TGFB1
	IDH3B
	SULT1B1
	CPTP
	COL18A1
	USF2
	EIF4A2
	SNRPD3
	RB1
	RAB2A
	ARHGEF12
	DNASE2
	NCF2
	FAH
	CFH
	GALNT2
	PUM2
	ACF1
	NELFCD
	YH9
	SNRNP200
	SERPINF2
	HSD17B4
	CMTM6
	IRF5
	ETFA
	RBP4
	SKIV2L2
	SRI
	NONO
	IARS2
	URB1
	RPS4Y1
	HUWE1
	RAD23B
	SORBS3
	SAMD4A
	TMR3
	GALNS
	WDR37
	PROCR
	HMGN2
	GOLGB1
	SERPINA1
	SYNPO
	SETD3
	GAA
	FTSJ3
	RC2
	COL4A1
	YDGF
	RICTOR
	ELAVL1
	COG1
	ATF7IP
	DH1
	COL4A2
	NCOA5
	LGALS3
	GP5
	DENND4A
	TCEB1
	GOT1
	AP4
	TWF1
	CHMP4A
	NID2
	PRPF38A
	CSNK1A1
	GNS
	IL18
	PLSCR3
	KRT86
	SN
	P2
	C9orf152
	PPIH
	QARS
	QPRT
	KRT73
	DH2
	TALDO1
	RBBP4
	DHFR
	CSTB
	ACTA2
	SH2
	TGFBI
	STIM2
	PEPD
	DBI
	PRPF8
	ACAP2
	KRT14
	PTK7
	LRP8
	TXNDC5
	LAMP1
	PAIP1
	BCL2L13
	DDX19A
	STMN1
	ITM2B
	MOXD1
	AHSG
	ATP6AP1
	PTMS
	DPP7
	COL15A1
	NNMT
	MAMDC2
	ADAM9
	SYNCRIP
	GALNT5
	PSMB2
	SMPD1
	ENPP2
	B2M
	C1R
	LMAN2
	CBR3
	MAN2B2
	MXRA5
	PRELP
	FKBP14
	TAGLN
	EHD2
	FBLN2
	ATRN
	S100A4
	B4GALT1
	GAS6
	COMP
	FUCA2
	C1RL
	MASP1
	HTRA1
	GNPTG
	THY1
	UBB
	NAGLU
	APLP2
	FSTL1
	COL3A1
	LDHAL6B
	CD109
	LIMA1
	CLU
	F5
	DAG1
	F10
	COL1A2
	MFAP5
	TUBB4A
	BST1
	ALDH1A1
	APOD
	COL1A1
	TFG
	DSTN
	DCD
	SOD3
	FAM3C
	PRSS23
	GREM1
	SPARC
	RAP1B

## Sheet: Top SASPs in Sn MuSC
Dataset 4. Analysis of SASP atlas and cell-cell communications in aging human skeletal muscle.
SASP highly expressed in Sn MuSC
gene	p_val	avg_log2FC	pct.1	pct.2	p_val_adj
ICAM1	6e-25	3.98322	0.616	0.294	1.8e-21
VCAN	6.61e-36	3.73292	0.627	0.25	1.98e-32
DCN	9.51e-16	3.55003	0.531	0.352	2.85e-12
CXCL8	3.24e-28	3.39035	0.629	0.357	9.72e-25
COL6A3	9.58e-17	3.12194	0.518	0.251	2.87e-13
CXCL2	5.15e-42	3.1079	0.708	0.32	1.55e-38
FLNB	4.6e-16	3.10646	0.534	0.216	1.38e-12
IGFBP7	3.97e-44	3.01445	0.695	0.351	1.19e-40
GSN	3.93e-31	2.92884	0.689	0.403	1.18e-27
LUM	4.47e-18	2.79135	0.556	0.31	1.34e-14
BMP6	3.48e-21	2.78866	0.531	0.226	1.04e-17
CCL2	2.82e-46	2.74963	0.741	0.348	8.45e-43
PLS3	1.76e-24	2.73429	0.594	0.287	5.28e-21
IGFBP6	3.19e-15	2.59319	0.54	0.243	9.58e-12
COL1A1	4.1e-18	2.57458	0.499	0.261	1.23e-14
MFAP5	4.45e-11	2.39972	0.439	0.206	1.34e-07
B2M	1.26e-22	2.39499	0.643	0.443	3.77e-19
COL12A1	2.36e-20	2.36154	0.518	0.257	7.07e-17
ANGPT2	1.41e-06	2.30102	0.471	0.26	0.00422482
ATP2B4	1.1e-15	2.15249	0.589	0.356	3.29e-12
TNFRSF10D	1.31e-28	2.1329	0.605	0.296	3.92e-25
NRP1	3.18e-15	2.1212	0.548	0.267	9.54e-12
CXCL12	1.28e-07	2.1167	0.518	0.274	0.000383621
COL15A1	3.08e-15	2.0813	0.621	0.432	9.25e-12
APOD	1.08e-09	1.83332	0.493	0.303	3.25e-06
FN1	2.42e-07	1.65677	0.51	0.376	0.000724954
AKAP12	4.73e-34	1.59644	0.632	0.335	1.42e-30
DPYSL3	1.73e-08	1.59372	0.507	0.309	5.2e-05
B4GALT1	2.15e-10	1.57372	0.591	0.366	6.46e-07
TGFB3	4.43324e-17	1.56397	0.152	0.06	8.84342e-13
FAS	3.31981e-12	1.49465	0.111	0.045	6.62235e-08
MAMDC2	1.73e-14	1.46994	0.575	0.317	5.19e-11
COL3A1	9.25e-08	1.45728	0.512	0.379	0.000277574
PPFIBP1	1.92e-26	1.39978	0.599	0.322	5.76e-23
SAMD4A	1.69e-11	1.35962	0.575	0.427	5.06e-08
NAMPT	2.62e-18	1.34317	0.608	0.396	7.86e-15
PLAU	3.31048e-28	1.32266	0.552	0.276	9.93145e-25
PDGFB	1.73381e-06	1.2903	0.092	0.047	0.0345861
CFH	2.36785e-08	1.28654	0.418	0.311	7.10354e-05
HSPH1	7.39e-17	1.22127	0.572	0.378	2.22e-13
COL1A2	1.39e-12	1.21278	0.553	0.391	4.16e-09
CXCL3	1.59727e-25	1.21069	0.509	0.232	4.7918e-22
TGFB1	5.5e-09	1.20584	0.488	0.299	1.65e-05
ACTN1	1.59e-16	1.20355	0.526	0.298	4.76e-13
CSF3	4.60019e-06	1.1955	0.152	0.094	0.0917645
SERPINE1	9.69e-13	1.13996	0.542	0.341	2.91e-09
CXCL1	3.33962e-21	1.13085	0.528	0.247	1.00188e-17
SOD2	2.31e-34	1.12111	0.7	0.358	6.94e-31
CDH13	2.38e-08	1.09748	0.55	0.396	7.15e-05
C3	1.26e-05	1.02774	0.351	0.2	0.0379492
HSPB1	1.34e-13	1.0102	0.605	0.39	4.01e-10
IL7	2.52426e-23	1.00411	0.47	0.276	7.57277e-20
COL6A2	9.11601e-13	0.997135	0.519	0.391	2.7348e-09
FBN1	2.65499e-05	0.981512	0.483	0.403	0.0796496
S100A6	4.99456e-06	0.977252	0.462	0.381	0.0149837
PLAUR	7.20948e-16	0.95115	0.443	0.232	2.16285e-12
ITGAV	0.000278191	0.94477	0.422	0.345	0.834573
CCR7	2.4988e-06	0.897734	0.251	0.17	0.0498461
CD44	4.76722e-17	0.854265	0.559	0.385	1.43017e-13
TNF	1.08856e-07	0.846402	0.451	0.344	0.00217146
SLC39A14	8.89334e-27	0.845353	0.662	0.462	1.77404e-22
MMP3	1.22383e-06	0.827853	0.101	0.053	0.0244129
CLIC4	1.02451e-12	0.820253	0.57	0.394	3.07354e-09
TNFSF10	3.01203e-07	0.797071	0.617	0.52	0.0060084
HSPA5	0.00825412	0.772033	0.376	0.399	0.04171
LAMA4	1.49951e-46	0.66396	0.192	0.046	2.99123e-42
WARS	1.67074e-07	0.64458	0.192	0.122	0.0033328
ACO1	0.000622406	0.573557	0.385	0.274	0.02435
IL16	1.53742e-09	0.52103	0.73	0.633	3.06684e-05
TNFRSF1A	8.46239e-09	0.512307	0.507	0.403	2.53872e-05

## Sheet: Full list of SASPs in Sn MuSC
Dataset 4. Analysis of SASP atlas and cell-cell communications in aging human skeletal muscle.
SASP highly expressed in Sn MuSC
gene	p_val	avg_log2FC	pct.1	pct.2	p_val_adj
ICAM1	6e-25	3.98322	0.616	0.294	1.8e-21
VCAN	6.61e-36	3.73292	0.627	0.25	1.98e-32
DCN	9.51e-16	3.55003	0.531	0.352	2.85e-12
CXCL8	3.24e-28	3.39035	0.629	0.357	9.72e-25
COL6A3	9.58e-17	3.12194	0.518	0.251	2.87e-13
CXCL2	5.15e-42	3.1079	0.708	0.32	1.55e-38
FLNB	4.6e-16	3.10646	0.534	0.216	1.38e-12
IGFBP7	3.97e-44	3.01445	0.695	0.351	1.19e-40
GSN	3.93e-31	2.92884	0.689	0.403	1.18e-27
LUM	4.47e-18	2.79135	0.556	0.31	1.34e-14
BMP6	3.48e-21	2.78866	0.531	0.226	1.04e-17
CCL2	2.82e-46	2.74963	0.741	0.348	8.45e-43
PLS3	1.76e-24	2.73429	0.594	0.287	5.28e-21
IGFBP6	3.19e-15	2.59319	0.54	0.243	9.58e-12
COL1A1	4.1e-18	2.57458	0.499	0.261	1.23e-14
MFAP5	4.45e-11	2.39972	0.439	0.206	1.34e-07
B2M	1.26e-22	2.39499	0.643	0.443	3.77e-19
COL12A1	2.36e-20	2.36154	0.518	0.257	7.07e-17
ANGPT2	1.41e-06	2.30102	0.471	0.26	0.00422482
ATP2B4	1.1e-15	2.15249	0.589	0.356	3.29e-12
TNFRSF10D	1.31e-28	2.1329	0.605	0.296	3.92e-25
NRP1	3.18e-15	2.1212	0.548	0.267	9.54e-12
CXCL12	1.28e-07	2.1167	0.518	0.274	0.000383621
COL15A1	3.08e-15	2.0813	0.621	0.432	9.25e-12
APOD	1.08e-09	1.83332	0.493	0.303	3.25e-06
FN1	2.42e-07	1.65677	0.51	0.376	0.000724954
AKAP12	4.73e-34	1.59644	0.632	0.335	1.42e-30
DPYSL3	1.73e-08	1.59372	0.507	0.309	5.2e-05
B4GALT1	2.15e-10	1.57372	0.591	0.366	6.46e-07
TGFB3	4.43324e-17	1.56397	0.152	0.06	8.84342e-13
FAS	3.31981e-12	1.49465	0.111	0.045	6.62235e-08
MAMDC2	1.73e-14	1.46994	0.575	0.317	5.19e-11
COL3A1	9.25e-08	1.45728	0.512	0.379	0.000277574
PPFIBP1	1.92e-26	1.39978	0.599	0.322	5.76e-23
SAMD4A	1.69e-11	1.35962	0.575	0.427	5.06e-08
NAMPT	2.62e-18	1.34317	0.608	0.396	7.86e-15
PLAU	3.31048e-28	1.32266	0.552	0.276	9.93145e-25
PDGFB	1.73381e-06	1.2903	0.092	0.047	0.0345861
CFH	2.36785e-08	1.28654	0.418	0.311	7.10354e-05
HSPH1	7.39e-17	1.22127	0.572	0.378	2.22e-13
COL1A2	1.39e-12	1.21278	0.553	0.391	4.16e-09
CXCL3	1.59727e-25	1.21069	0.509	0.232	4.7918e-22
TGFB1	5.5e-09	1.20584	0.488	0.299	1.65e-05
ACTN1	1.59e-16	1.20355	0.526	0.298	4.76e-13
CSF3	4.60019e-06	1.1955	0.152	0.094	0.0917645
SERPINE1	9.69e-13	1.13996	0.542	0.341	2.91e-09
CXCL1	3.33962e-21	1.13085	0.528	0.247	1.00188e-17
SOD2	2.31e-34	1.12111	0.7	0.358	6.94e-31
CDH13	2.38e-08	1.09748	0.55	0.396	7.15e-05
C3	1.26e-05	1.02774	0.351	0.2	0.0379492
HSPB1	1.34e-13	1.0102	0.605	0.39	4.01e-10
IL7	2.52426e-23	1.00411	0.47	0.276	7.57277e-20
COL6A2	9.11601e-13	0.997135	0.519	0.391	2.7348e-09
FBN1	2.65499e-05	0.981512	0.483	0.403	0.0796496
S100A6	4.99456e-06	0.977252	0.462	0.381	0.0149837
PLAUR	7.20948e-16	0.95115	0.443	0.232	2.16285e-12
ITGAV	0.000278191	0.94477	0.422	0.345	0.834573
CCR7	2.4988e-06	0.897734	0.251	0.17	0.0498461
CD44	4.76722e-17	0.854265	0.559	0.385	1.43017e-13
TNF	1.08856e-07	0.846402	0.451	0.344	0.00217146
SLC39A14	8.89334e-27	0.845353	0.662	0.462	1.77404e-22
MMP3	1.22383e-06	0.827853	0.101	0.053	0.0244129
CLIC4	1.02451e-12	0.820253	0.57	0.394	3.07354e-09
TNFSF10	3.01203e-07	0.797071	0.617	0.52	0.0060084
HSPA5	0.282541	0.772033	0.376	0.399	1
LAMA4	1.49951e-46	0.66396	0.192	0.046	2.99123e-42
WARS	1.67074e-07	0.64458	0.192	0.122	0.0033328
ACO1	0.0622406	0.573557	0.385	0.274	1
IL16	1.53742e-09	0.52103	0.73	0.633	3.06684e-05
TNFRSF1A	8.46239e-09	0.512307	0.507	0.403	2.53872e-05
SERPINE2	1.27963e-14	0.489208	0.125	0.049	2.5526e-10
SPTBN1	6.05428e-15	0.485117	0.862	0.756	1.20771e-10
FBLN2	5.34869e-18	0.474956	0.183	0.08	1.06696e-13
COL6A1	1.43434e-08	0.473105	0.582	0.507	0.000286123
GLRX	0.00813773	0.470754	0.331	0.277	1
IL1R1	4.97805e-10	0.447076	0.486	0.374	1.49342e-06
EGFR	2.22917e-07	0.419393	0.81	0.75	0.00444675
NTF3	1.88176e-07	0.393158	0.873	0.806	0.00375374
ACAT2	5.92653e-05	0.387859	0.415	0.261	0.177796
IL6	2.40669e-09	0.382026	0.179	0.102	4.80086e-05
ALCAM	7.33945e-10	0.364154	0.237	0.142	1.46407e-05
IL15	7.27883e-07	0.363334	0.876	0.821	0.0145198
FSTL1	1.01365e-10	0.352244	0.362	0.255	2.02202e-06
GDF15	9.49496e-13	0.321894	0.385	0.225	2.84849e-09
RAP1B	4.37544e-10	0.311522	0.66	0.563	8.72814e-06
TIMP2	4.76887e-09	0.275731	0.62	0.526	9.51294e-05
COL4A1	1.44749e-07	0.261389	0.768	0.691	0.00288744

## Sheet: Top SASPs in aged MuSC
Dataset 4. Analysis of SASP atlas and cell-cell communications in aging human skeletal muscle.
SASP highly expressed in aged MuSC
gene	p_val	avg_log2FC	pct.1	pct.2	p_val_adj
DCN	2.66563e-111	1.43493	0.695	0.469	9.75646e-107
APOD	4.95604e-88	0.920021	0.4	0.181	1.81396e-83
COL12A1	3.35627e-133	0.886147	0.301	0.071	1.22843e-128
VCAN	2.68498e-48	0.848103	0.155	0.048	9.82729e-44
TGFBI	1.68188e-103	0.63691	0.47	0.215	6.15584e-99
MMP3	5.59591e-141	0.596751	0.184	0.013	2.04816e-136
CLU	8.82684e-73	0.551956	0.671	0.486	3.23071e-68
CXCL8	1.65841e-20	0.497169	0.284	0.185	6.06996e-16
CXCL1	4.33929e-37	0.482284	0.261	0.129	1.58822e-32
ALCAM	5.40307e-14	0.454431	0.212	0.139	1.97758e-09
MFAP5	1.1333e-53	0.453681	0.204	0.073	4.14801e-49
C3	7.72836e-72	0.447902	0.192	0.05	2.82866e-67
COL6A3	1.32841e-15	0.443039	0.223	0.146	4.86211e-11
PLAU	8.90635e-19	0.437396	0.166	0.092	3.25981e-14
THBS1	2.34929e-11	0.418747	0.262	0.193	8.59863e-07
CTSL	1.10126e-13	0.368557	0.641	0.572	4.03072e-09
GSN	0.229022	0.355436	0.545	0.538	1
TPM1	1.26778e-08	0.354292	0.252	0.195	0.00046402
CXCL2	4.61592e-12	0.3019	0.378	0.3	1.68947e-07
ACSL4	0.0205141	0.275384	0.431	0.413	1
FBLN2	7.28947e-18	0.263067	0.148	0.079	2.66802e-13

## Sheet: pairLR_SASP_young
Dataset 4. Analysis of SASP atlas and cell-cell communications in aging human skeletal muscle.
SASP L-R pairs in young group
interaction_name	pathway_name	ligand	receptor	agonist	antagonist	co_A_receptor	co_I_receptor	evidence	annotation	interaction_name_2	is_neurotransmitter	ligand.symbol	ligand.family	ligand.location	ligand.keyword	ligand.secreted_type	ligand.transmembrane	receptor.symbol	receptor.family	receptor.location	receptor.keyword	receptor.surfaceome_main	receptor.surfaceome_sub	receptor.adhesome	receptor.secreted_type	receptor.transmembrane	version
TGFB1_TGFBR1_TGFBR2	TGFb	TGFB1	TGFbR1_R2	TGFb agonist	TGFb antagonist		TGFb inhibition receptor	KEGG: hsa04350	Secreted Signaling	TGFB1 - (TGFBR1+TGFBR2)	FALSE	TGFB1	TGF-beta	Extracellular matrix	Secreted	Extracellular space	Disease variant	Signal	Reference proteome	Extracellular matrix	Disulfide bond	Secreted	Mitogen	Growth factor	Direct protein sequencing	Cleavage on pair of basic residues	3D-structure	Glycoprotein	growth factor	FALSE	TGFBR2	TGFBR1	Protein kinase superfamily	TKL Ser/Thr protein kinase	Cell membrane	Secreted	Membrane raft	Cell surface	Cell junction	Tight junction	Membrane	Secreted	Disulfide bond	Kinase	Transmembrane	Differentiation	ATP-binding	Receptor	Alternative splicing
TGFB3_TGFBR1_TGFBR2	TGFb	TGFB3	TGFbR1_R2	TGFb agonist	TGFb antagonist		TGFb inhibition receptor	KEGG: hsa04350	Secreted Signaling	TGFB3 - (TGFBR1+TGFBR2)	FALSE	TGFB3	TGF-beta	Extracellular matrix	Secreted	Extracellular space	Disease variant	Signal	Reference proteome	Extracellular matrix	Disulfide bond	Secreted	Mitogen	Cardiomyopathy	Growth factor	Cleavage on pair of basic residues	Alternative splicing	3D-structure	Methylation	Glycoprotein	cytokine;growth factor	TRUE	TGFBR2	TGFBR1	Protein kinase superfamily	TKL Ser/Thr protein kinase	Cell membrane	Secreted	Membrane raft	Cell surface	Cell junction	Tight junction	Membrane	Secreted	Disulfide bond	Kinase	Transmembrane	Differentiation	ATP-binding
TGFB1_ACVR1B_TGFBR2	TGFb	TGFB1	ACVR1B_TGFbR2	TGFb agonist	TGFb antagonist		TGFb inhibition receptor	PMID: 27449815	Secreted Signaling	TGFB1 - (ACVR1B+TGFBR2)	FALSE	TGFB1	TGF-beta	Extracellular matrix	Secreted	Extracellular space	Disease variant	Signal	Reference proteome	Extracellular matrix	Disulfide bond	Secreted	Mitogen	Growth factor	Direct protein sequencing	Cleavage on pair of basic residues	3D-structure	Glycoprotein	growth factor	FALSE	TGFBR2	ACVR1B	Protein kinase superfamily	TKL Ser/Thr protein kinase	Cell membrane	Secreted	Membrane raft	Membrane	Secreted	Disulfide bond	Kinase	Transmembrane	Differentiation	ATP-binding	Receptor	Alternative splicing	Aortic aneurysm	Transferase	Glycoprotein
TGFB1_ACVR1C_TGFBR2	TGFb	TGFB1	ACVR1C_TGFbR2	TGFb agonist	TGFb antagonist		TGFb inhibition receptor	PMID: 27449815	Secreted Signaling	TGFB1 - (ACVR1C+TGFBR2)	FALSE	TGFB1	TGF-beta	Extracellular matrix	Secreted	Extracellular space	Disease variant	Signal	Reference proteome	Extracellular matrix	Disulfide bond	Secreted	Mitogen	Growth factor	Direct protein sequencing	Cleavage on pair of basic residues	3D-structure	Glycoprotein	growth factor	FALSE	TGFBR2	ACVR1C	Protein kinase superfamily	TKL Ser/Thr protein kinase	Cell membrane	Secreted	Membrane raft	Membrane	Membrane	Secreted	Disulfide bond	Kinase	Transmembrane	Differentiation	ATP-binding	Receptor	Alternative splicing	Aortic aneurysm	Transferase
TGFB3_ACVR1B_TGFBR2	TGFb	TGFB3	ACVR1B_TGFbR2	TGFb agonist	TGFb antagonist		TGFb inhibition receptor	PMID: 27449815	Secreted Signaling	TGFB3 - (ACVR1B+TGFBR2)	FALSE	TGFB3	TGF-beta	Extracellular matrix	Secreted	Extracellular space	Disease variant	Signal	Reference proteome	Extracellular matrix	Disulfide bond	Secreted	Mitogen	Cardiomyopathy	Growth factor	Cleavage on pair of basic residues	Alternative splicing	3D-structure	Methylation	Glycoprotein	cytokine;growth factor	TRUE	TGFBR2	ACVR1B	Protein kinase superfamily	TKL Ser/Thr protein kinase	Cell membrane	Secreted	Membrane raft	Membrane	Secreted	Disulfide bond	Kinase	Transmembrane	Differentiation	ATP-binding	Receptor	Alternative splicing	Aortic aneurysm
TGFB3_ACVR1C_TGFBR2	TGFb	TGFB3	ACVR1C_TGFbR2	TGFb agonist	TGFb antagonist		TGFb inhibition receptor	PMID: 27449815	Secreted Signaling	TGFB3 - (ACVR1C+TGFBR2)	FALSE	TGFB3	TGF-beta	Extracellular matrix	Secreted	Extracellular space	Disease variant	Signal	Reference proteome	Extracellular matrix	Disulfide bond	Secreted	Mitogen	Cardiomyopathy	Growth factor	Cleavage on pair of basic residues	Alternative splicing	3D-structure	Methylation	Glycoprotein	cytokine;growth factor	TRUE	TGFBR2	ACVR1C	Protein kinase superfamily	TKL Ser/Thr protein kinase	Cell membrane	Secreted	Membrane raft	Membrane	Membrane	Secreted	Disulfide bond	Kinase	Transmembrane	Differentiation	ATP-binding	Receptor	Alternative splicing
TGFB1_ACVR1_TGFBR1	TGFb	TGFB1	ACVR1_TGFbR					PMID: 29376829	Secreted Signaling	TGFB1 - (ACVR1+TGFBR1)	FALSE	TGFB1	TGF-beta	Extracellular matrix	Secreted	Extracellular space	Disease variant	Signal	Reference proteome	Extracellular matrix	Disulfide bond	Secreted	Mitogen	Growth factor	Direct protein sequencing	Cleavage on pair of basic residues	3D-structure	Glycoprotein	growth factor	FALSE	TGFBR2	ACVR1	TGFBR1	Protein kinase superfamily	TKL Ser/Thr protein kinase	Cell membrane	Secreted	Membrane raft	Membrane	Cell surface	Cell junction	Tight junction	Membrane	Secreted	Disulfide bond	Kinase	Transmembrane	Differentiation	ATP-binding
TGFB3_ACVR1_TGFBR1	TGFb	TGFB3	ACVR1_TGFbR					PMID: 29376829	Secreted Signaling	TGFB3 - (ACVR1+TGFBR1)	FALSE	TGFB3	TGF-beta	Extracellular matrix	Secreted	Extracellular space	Disease variant	Signal	Reference proteome	Extracellular matrix	Disulfide bond	Secreted	Mitogen	Cardiomyopathy	Growth factor	Cleavage on pair of basic residues	Alternative splicing	3D-structure	Methylation	Glycoprotein	cytokine;growth factor	TRUE	TGFBR2	ACVR1	TGFBR1	Protein kinase superfamily	TKL Ser/Thr protein kinase	Cell membrane	Secreted	Membrane raft	Membrane	Cell surface	Cell junction	Tight junction	Membrane	Secreted	Disulfide bond	Kinase	Transmembrane
BMP4_BMPR1A_ACVR2A	BMP	BMP4	BMPR1A_ACVR2A		BMP antagonist		BMP inhibition receptor	KEGG: hsa04350; PMID:26893264	Secreted Signaling	BMP4 - (BMPR1A+ACVR2A)	FALSE	BMP4	TGF-beta	Extracellular matrix	Secreted	Extracellular space	Disulfide bond	Differentiation	Secreted	Extracellular matrix	Growth factor	Cytokine	Glycoprotein	Disease variant	Microphthalmia	Signal	Developmental protein	Reference proteome	Phosphoprotein	Cleavage on pair of basic residues	Osteogenesis	Chondrogenesis	cytokine;growth factor	FALSE	ACVR2A	BMPR1A	Protein kinase superfamily	TKL Ser/Thr protein kinase	Membrane	Cell membrane	Cell surface	Membrane	Disulfide bond	Transmembrane	Kinase	ATP-binding	Receptor	Alternative splicing	Transferase
BMP4_BMPR1A_ACVR2B	BMP	BMP4	BMPR1A_ACVR2B		BMP antagonist		BMP inhibition receptor	KEGG: hsa04350; PMID:26893264	Secreted Signaling	BMP4 - (BMPR1A+ACVR2B)	FALSE	BMP4	TGF-beta	Extracellular matrix	Secreted	Extracellular space	Disulfide bond	Differentiation	Secreted	Extracellular matrix	Growth factor	Cytokine	Glycoprotein	Disease variant	Microphthalmia	Signal	Developmental protein	Reference proteome	Phosphoprotein	Cleavage on pair of basic residues	Osteogenesis	Chondrogenesis	cytokine;growth factor	FALSE	ACVR2B	BMPR1A	Protein kinase superfamily	TKL Ser/Thr protein kinase	Cell membrane	Cell surface	Membrane	Disulfide bond	Transmembrane	Kinase	ATP-binding	Receptor	Alternative splicing	Heterotaxy	Transferase
BMP4_BMPR1A_BMPR2	BMP	BMP4	BMPR1A_BMPR2		BMP antagonist		BMP inhibition receptor	KEGG: hsa04350; PMID:26893264	Secreted Signaling	BMP4 - (BMPR1A+BMPR2)	FALSE	BMP4	TGF-beta	Extracellular matrix	Secreted	Extracellular space	Disulfide bond	Differentiation	Secreted	Extracellular matrix	Growth factor	Cytokine	Glycoprotein	Disease variant	Microphthalmia	Signal	Developmental protein	Reference proteome	Phosphoprotein	Cleavage on pair of basic residues	Osteogenesis	Chondrogenesis	cytokine;growth factor	FALSE	BMPR2	BMPR1A	Protein kinase superfamily	TKL Ser/Thr protein kinase	Cell membrane	Cell surface	Membrane	Disulfide bond	Transmembrane	Kinase	ATP-binding	Receptor	Alternative splicing	Transferase	Glycoprotein
BMP4_BMPR1B_ACVR2A	BMP	BMP4	BMPR1B_ACVR2A		BMP antagonist		BMP inhibition receptor	KEGG: hsa04350; PMID:26893264	Secreted Signaling	BMP4 - (BMPR1B+ACVR2A)	FALSE	BMP4	TGF-beta	Extracellular matrix	Secreted	Extracellular space	Disulfide bond	Differentiation	Secreted	Extracellular matrix	Growth factor	Cytokine	Glycoprotein	Disease variant	Microphthalmia	Signal	Developmental protein	Reference proteome	Phosphoprotein	Cleavage on pair of basic residues	Osteogenesis	Chondrogenesis	cytokine;growth factor	FALSE	BMPR1B	ACVR2A	Protein kinase superfamily	TKL Ser/Thr protein kinase	Cell membrane	Membrane	Membrane	Disulfide bond	Transmembrane	Kinase	ATP-binding	Receptor	Alternative splicing	Transferase	Manganese
BMP4_BMPR1B_ACVR2B	BMP	BMP4	BMPR1B_ACVR2B		BMP antagonist		BMP inhibition receptor	KEGG: hsa04350; PMID:26893264	Secreted Signaling	BMP4 - (BMPR1B+ACVR2B)	FALSE	BMP4	TGF-beta	Extracellular matrix	Secreted	Extracellular space	Disulfide bond	Differentiation	Secreted	Extracellular matrix	Growth factor	Cytokine	Glycoprotein	Disease variant	Microphthalmia	Signal	Developmental protein	Reference proteome	Phosphoprotein	Cleavage on pair of basic residues	Osteogenesis	Chondrogenesis	cytokine;growth factor	FALSE	BMPR1B	ACVR2B	Protein kinase superfamily	TKL Ser/Thr protein kinase	Cell membrane	Membrane	Disulfide bond	Transmembrane	Kinase	ATP-binding	Receptor	Alternative splicing	Transferase	Manganese	Disease variant
BMP4_BMPR1B_BMPR2	BMP	BMP4	BMPR1B_BMPR2		BMP antagonist		BMP inhibition receptor	KEGG: hsa04350; PMID:26893264	Secreted Signaling	BMP4 - (BMPR1B+BMPR2)	FALSE	BMP4	TGF-beta	Extracellular matrix	Secreted	Extracellular space	Disulfide bond	Differentiation	Secreted	Extracellular matrix	Growth factor	Cytokine	Glycoprotein	Disease variant	Microphthalmia	Signal	Developmental protein	Reference proteome	Phosphoprotein	Cleavage on pair of basic residues	Osteogenesis	Chondrogenesis	cytokine;growth factor	FALSE	BMPR1B	BMPR2	Protein kinase superfamily	TKL Ser/Thr protein kinase	Cell membrane	Membrane	Disulfide bond	Transmembrane	Kinase	ATP-binding	Receptor	Alternative splicing	Transferase	Manganese	Disease variant
BMP6_ACVR1_ACVR2A	BMP	BMP6	ACVR1_ACVR2A		BMP antagonist		BMP inhibition receptor	KEGG: hsa04350; PMID:26893264	Secreted Signaling	BMP6 - (ACVR1+ACVR2A)	FALSE	BMP6	TGF-beta	Secreted	Signal	Developmental protein	Reference proteome	Disulfide bond	Differentiation	Secreted	Growth factor	Cleavage on pair of basic residues	Osteogenesis	Chondrogenesis	3D-structure	Cytokine	Glycoprotein	cytokine;growth factor	FALSE	ACVR1	ACVR2A	Protein kinase superfamily	TKL Ser/Thr protein kinase	Membrane	Membrane	Transmembrane	Kinase	ATP-binding	Receptor	Transferase	Glycoprotein	Manganese	Disease variant	Signal	Reference proteome	Metal-binding	Transmembrane helix	Phosphoprotein	Serine/threonine-protein kinase
BMP6_ACVR1_ACVR2B	BMP	BMP6	ACVR1_ACVR2B		BMP antagonist		BMP inhibition receptor	KEGG: hsa04350; PMID:26893264	Secreted Signaling	BMP6 - (ACVR1+ACVR2B)	FALSE	BMP6	TGF-beta	Secreted	Signal	Developmental protein	Reference proteome	Disulfide bond	Differentiation	Secreted	Growth factor	Cleavage on pair of basic residues	Osteogenesis	Chondrogenesis	3D-structure	Cytokine	Glycoprotein	cytokine;growth factor	FALSE	ACVR1	ACVR2B	Protein kinase superfamily	TKL Ser/Thr protein kinase	Membrane	Cell membrane	Membrane	Transmembrane	Kinase	ATP-binding	Receptor	Transferase	Glycoprotein	Manganese	Disease variant	Signal	Reference proteome	Metal-binding	Transmembrane helix	Phosphoprotein
BMP6_ACVR1_BMPR2	BMP	BMP6	ACVR1_BMPR2		BMP antagonist		BMP inhibition receptor	KEGG: hsa04350; PMID:26893264	Secreted Signaling	BMP6 - (ACVR1+BMPR2)	FALSE	BMP6	TGF-beta	Secreted	Signal	Developmental protein	Reference proteome	Disulfide bond	Differentiation	Secreted	Growth factor	Cleavage on pair of basic residues	Osteogenesis	Chondrogenesis	3D-structure	Cytokine	Glycoprotein	cytokine;growth factor	FALSE	BMPR2	ACVR1	Protein kinase superfamily	TKL Ser/Thr protein kinase	Cell membrane	Membrane	Membrane	Disulfide bond	Transmembrane	Kinase	ATP-binding	Receptor	Alternative splicing	Transferase	Glycoprotein	Manganese	Disease variant	Signal	Reference proteome	Metal-binding
BMP6_BMPR1A_ACVR2A	BMP	BMP6	BMPR1A_ACVR2A		BMP antagonist		BMP inhibition receptor	KEGG: hsa04350; PMID:26893264	Secreted Signaling	BMP6 - (BMPR1A+ACVR2A)	FALSE	BMP6	TGF-beta	Secreted	Signal	Developmental protein	Reference proteome	Disulfide bond	Differentiation	Secreted	Growth factor	Cleavage on pair of basic residues	Osteogenesis	Chondrogenesis	3D-structure	Cytokine	Glycoprotein	cytokine;growth factor	FALSE	ACVR2A	BMPR1A	Protein kinase superfamily	TKL Ser/Thr protein kinase	Membrane	Cell membrane	Cell surface	Membrane	Disulfide bond	Transmembrane	Kinase	ATP-binding	Receptor	Alternative splicing	Transferase	Glycoprotein	Manganese	Signal	Reference proteome	Metal-binding
BMP6_BMPR1A_ACVR2B	BMP	BMP6	BMPR1A_ACVR2B		BMP antagonist		BMP inhibition receptor	KEGG: hsa04350; PMID:26893264	Secreted Signaling	BMP6 - (BMPR1A+ACVR2B)	FALSE	BMP6	TGF-beta	Secreted	Signal	Developmental protein	Reference proteome	Disulfide bond	Differentiation	Secreted	Growth factor	Cleavage on pair of basic residues	Osteogenesis	Chondrogenesis	3D-structure	Cytokine	Glycoprotein	cytokine;growth factor	FALSE	ACVR2B	BMPR1A	Protein kinase superfamily	TKL Ser/Thr protein kinase	Cell membrane	Cell surface	Membrane	Disulfide bond	Transmembrane	Kinase	ATP-binding	Receptor	Alternative splicing	Heterotaxy	Transferase	Glycoprotein	Manganese	Disease variant	Signal	Reference proteome
BMP6_BMPR1A_BMPR2	BMP	BMP6	BMPR1A_BMPR2		BMP antagonist		BMP inhibition receptor	KEGG: hsa04350; PMID:26893264	Secreted Signaling	BMP6 - (BMPR1A+BMPR2)	FALSE	BMP6	TGF-beta	Secreted	Signal	Developmental protein	Reference proteome	Disulfide bond	Differentiation	Secreted	Growth factor	Cleavage on pair of basic residues	Osteogenesis	Chondrogenesis	3D-structure	Cytokine	Glycoprotein	cytokine;growth factor	FALSE	BMPR2	BMPR1A	Protein kinase superfamily	TKL Ser/Thr protein kinase	Cell membrane	Cell surface	Membrane	Disulfide bond	Transmembrane	Kinase	ATP-binding	Receptor	Alternative splicing	Transferase	Glycoprotein	Manganese	Disease variant	Signal	Reference proteome	Metal-binding
BMP6_BMPR1B_ACVR2A	BMP	BMP6	BMPR1B_ACVR2A		BMP antagonist		BMP inhibition receptor	KEGG: hsa04350; PMID:26893264	Secreted Signaling	BMP6 - (BMPR1B+ACVR2A)	FALSE	BMP6	TGF-beta	Secreted	Signal	Developmental protein	Reference proteome	Disulfide bond	Differentiation	Secreted	Growth factor	Cleavage on pair of basic residues	Osteogenesis	Chondrogenesis	3D-structure	Cytokine	Glycoprotein	cytokine;growth factor	FALSE	BMPR1B	ACVR2A	Protein kinase superfamily	TKL Ser/Thr protein kinase	Cell membrane	Membrane	Membrane	Disulfide bond	Transmembrane	Kinase	ATP-binding	Receptor	Alternative splicing	Transferase	Manganese	Disease variant	Signal	Reference proteome	Metal-binding	Transmembrane helix
BMP6_BMPR1B_ACVR2B	BMP	BMP6	BMPR1B_ACVR2B		BMP antagonist		BMP inhibition receptor	KEGG: hsa04350; PMID:26893264	Secreted Signaling	BMP6 - (BMPR1B+ACVR2B)	FALSE	BMP6	TGF-beta	Secreted	Signal	Developmental protein	Reference proteome	Disulfide bond	Differentiation	Secreted	Growth factor	Cleavage on pair of basic residues	Osteogenesis	Chondrogenesis	3D-structure	Cytokine	Glycoprotein	cytokine;growth factor	FALSE	BMPR1B	ACVR2B	Protein kinase superfamily	TKL Ser/Thr protein kinase	Cell membrane	Membrane	Disulfide bond	Transmembrane	Kinase	ATP-binding	Receptor	Alternative splicing	Transferase	Manganese	Disease variant	Signal	Reference proteome	Metal-binding	Transmembrane helix	Cell membrane
BMP6_BMPR1B_BMPR2	BMP	BMP6	BMPR1B_BMPR2		BMP antagonist		BMP inhibition receptor	KEGG: hsa04350; PMID:26893264	Secreted Signaling	BMP6 - (BMPR1B+BMPR2)	FALSE	BMP6	TGF-beta	Secreted	Signal	Developmental protein	Reference proteome	Disulfide bond	Differentiation	Secreted	Growth factor	Cleavage on pair of basic residues	Osteogenesis	Chondrogenesis	3D-structure	Cytokine	Glycoprotein	cytokine;growth factor	FALSE	BMPR1B	BMPR2	Protein kinase superfamily	TKL Ser/Thr protein kinase	Cell membrane	Membrane	Disulfide bond	Transmembrane	Kinase	ATP-binding	Receptor	Alternative splicing	Transferase	Manganese	Disease variant	Signal	Reference proteome	Metal-binding	Transmembrane helix	Cell membrane
GDF15_TGFBR2	GDF	GDF15	TGFBR2					KEGG: hsa04350	Secreted Signaling	GDF15 - TGFBR2	FALSE	GDF15	TGF-beta	Secreted	Signal	Reference proteome	Disulfide bond	Secreted	Growth factor	Cleavage on pair of basic residues	3D-structure	Cytokine	Glycoprotein		NA	TGFBR2	Protein kinase superfamily	TKL Ser/Thr protein kinase	Cell membrane	Secreted	Membrane raft	Membrane	Secreted	Disulfide bond	Kinase	Transmembrane	Differentiation	ATP-binding	Receptor	Alternative splicing	Aortic aneurysm	Transferase	Glycoprotein	Manganese	Disease variant	Growth regulation	Signal	Reference proteome	Metal-binding
GDNF_GFRA1	GDNF	GDNF	GFRA1_RET					PMID: 11544105	Secreted Signaling	GDNF - GFRA1	FALSE	GDNF	TGF-beta	Secreted	Disease variant	Signal	Reference proteome	Disulfide bond	Secreted	Growth factor	Direct protein sequencing	Hirschsprung disease	Cleavage on pair of basic residues	Alternative splicing	3D-structure	Glycoprotein	growth factor	FALSE	GFRA1	RET	GDNFR	Protein kinase superfamily	Tyr protein kinase	Golgi apparatus	Cell membrane	GPI-anchor	trans-Golgi network	Multivesicular body	Endosome	Endosome membrane	Membrane	Signal	Reference proteome	GPI-anchor	Lipoprotein	Cell membrane	Disulfide bond	Receptor	Golgi apparatus
INHBA_ACVR1B_ACVR2A	ACTIVIN	INHBA	ACVR1B_ACVR2A		ACTIVIN antagonist		ACTIVIN inhibition receptor	KEGG: hsa04350	Secreted Signaling	INHBA - (ACVR1B+ACVR2A)	FALSE	INHBA	TGF-beta	Secreted	Signal	Reference proteome	Disulfide bond	Secreted	Growth factor	Cleavage on pair of basic residues	3D-structure	Hormone	Glycoprotein	growth factor;hormone	FALSE	ACVR1B	ACVR2A	Protein kinase superfamily	TKL Ser/Thr protein kinase	Cell membrane	Membrane	Membrane	Transmembrane	Kinase	ATP-binding	Receptor	Alternative splicing	Transferase	Glycoprotein	Manganese	Signal	Reference proteome	Metal-binding	Transmembrane helix	Cell membrane	Phosphoprotein	Serine/threonine-protein kinase	3D-structure	Nucleotide-binding
INHBA_ACVR1B_ACVR2B	ACTIVIN	INHBA	ACVR1B_ACVR2B		ACTIVIN antagonist		ACTIVIN inhibition receptor	KEGG: hsa04351	Secreted Signaling	INHBA - (ACVR1B+ACVR2B)	FALSE	INHBA	TGF-beta	Secreted	Signal	Reference proteome	Disulfide bond	Secreted	Growth factor	Cleavage on pair of basic residues	3D-structure	Hormone	Glycoprotein	growth factor;hormone	FALSE	ACVR1B	ACVR2B	Protein kinase superfamily	TKL Ser/Thr protein kinase	Cell membrane	Membrane	Transmembrane	Kinase	ATP-binding	Receptor	Alternative splicing	Transferase	Glycoprotein	Manganese	Signal	Reference proteome	Metal-binding	Transmembrane helix	Cell membrane	Phosphoprotein	Serine/threonine-protein kinase	3D-structure	Nucleotide-binding	Magnesium
EGF_EGFR	EGF	EGF	EGFR					KEGG: hsa04012	Secreted Signaling	EGF - EGFR	FALSE	EGF	EGF	Membrane	Disease variant	Membrane	Signal	Reference proteome	Transmembrane helix	Disulfide bond	Transmembrane	Growth factor	Direct protein sequencing	3D-structure	Alternative splicing	Primary hypomagnesemia	Repeat	EGF-like domain	Glycoprotein	growth factor	FALSE	EGFR	Protein kinase superfamily	Tyr protein kinase	Cell membrane	Nucleus	Endosome membrane	Nucleus membrane	Endosome	Golgi apparatus membrane	Endoplasmic reticulum membrane	Host-virus interaction	Secreted	Kinase	ATP-binding	Receptor	Tyrosine-protein kinase	Methylation	Endoplasmic reticulum
EGF_EGFR_ERBB2	EGF	EGF	EGFR_ERBB2					KEGG: hsa04012	Secreted Signaling	EGF - (EGFR+ERBB2)	TRUE	EGF	EGF	Membrane	Disease variant	Membrane	Signal	Reference proteome	Transmembrane helix	Disulfide bond	Transmembrane	Growth factor	Direct protein sequencing	3D-structure	Alternative splicing	Primary hypomagnesemia	Repeat	EGF-like domain	Glycoprotein	growth factor	FALSE	ERBB2	EGFR	Protein kinase superfamily	Tyr protein kinase	Cell membrane	Cell projection	Ruffle membrane	Nucleus	Endosome membrane	Nucleus membrane	Endosome	Golgi apparatus membrane	Endoplasmic reticulum membrane	Membrane	Alternative initiation	Activator	Disulfide bond	Transmembrane
TGFA_EGFR	EGF	TGFA	EGFR					KEGG: hsa04012	Secreted Signaling	TGFA - EGFR	FALSE	TGFA	EGF	Cell membrane	Secreted	Extracellular space	Membrane	Disulfide bond	Secreted	Transmembrane	Growth factor	Alternative splicing	EGF-like domain	Glycoprotein	Signal	Reference proteome	Lipoprotein	Cell membrane	Transmembrane helix	Mitogen	3D-structure	Palmitate	growth factor	TRUE	EGFR	Protein kinase superfamily	Tyr protein kinase	Cell membrane	Nucleus	Endosome membrane	Nucleus membrane	Endosome	Golgi apparatus membrane	Endoplasmic reticulum membrane	Host-virus interaction	Secreted	Kinase	ATP-binding	Receptor
TGFA_EGFR_ERBB2	EGF	TGFA	EGFR_ERBB2					KEGG: hsa04012	Secreted Signaling	TGFA - (EGFR+ERBB2)	TRUE	TGFA	EGF	Cell membrane	Secreted	Extracellular space	Membrane	Disulfide bond	Secreted	Transmembrane	Growth factor	Alternative splicing	EGF-like domain	Glycoprotein	Signal	Reference proteome	Lipoprotein	Cell membrane	Transmembrane helix	Mitogen	3D-structure	Palmitate	growth factor	TRUE	ERBB2	EGFR	Protein kinase superfamily	Tyr protein kinase	Cell membrane	Cell projection	Ruffle membrane	Nucleus	Endosome membrane	Nucleus membrane	Endosome	Golgi apparatus membrane	Endoplasmic reticulum membrane	Membrane	Alternative initiation
AREG_EGFR	EGF	AREG	EGFR					KEGG: hsa04012	Secreted Signaling	AREG - EGFR	FALSE	AREG	EGF	Membrane	Membrane	Signal	Reference proteome	Transmembrane helix	Disulfide bond	Transmembrane	Growth factor	Direct protein sequencing	3D-structure	EGF-like domain	Cytokine	Glycoprotein	growth factor	FALSE	EGFR	Protein kinase superfamily	Tyr protein kinase	Cell membrane	Nucleus	Endosome membrane	Nucleus membrane	Endosome	Golgi apparatus membrane	Endoplasmic reticulum membrane	Host-virus interaction	Secreted	Kinase	ATP-binding	Receptor	Tyrosine-protein kinase	Methylation	Endoplasmic reticulum	Glycoprotein	Disease variant	Developmental protein
AREG_EGFR_ERBB2	EGF	AREG	EGFR_ERBB2					KEGG: hsa04012	Secreted Signaling	AREG - (EGFR+ERBB2)	TRUE	AREG	EGF	Membrane	Membrane	Signal	Reference proteome	Transmembrane helix	Disulfide bond	Transmembrane	Growth factor	Direct protein sequencing	3D-structure	EGF-like domain	Cytokine	Glycoprotein	growth factor	FALSE	ERBB2	EGFR	Protein kinase superfamily	Tyr protein kinase	Cell membrane	Cell projection	Ruffle membrane	Nucleus	Endosome membrane	Nucleus membrane	Endosome	Golgi apparatus membrane	Endoplasmic reticulum membrane	Membrane	Alternative initiation	Activator	Disulfide bond	Transmembrane	Kinase	ATP-binding	Receptor
BTC_EGFR	EGF	BTC	EGFR					KEGG: hsa04012	Secreted Signaling	BTC - EGFR	FALSE	BTC	EGF	Cell membrane	Secreted	Extracellular space	Membrane	Signal	Reference proteome	Cell membrane	Transmembrane helix	Disulfide bond	Secreted	Transmembrane	Mitogen	Growth factor	3D-structure	EGF-like domain	Glycoprotein	growth factor	TRUE	EGFR	Protein kinase superfamily	Tyr protein kinase	Cell membrane	Nucleus	Endosome membrane	Nucleus membrane	Endosome	Golgi apparatus membrane	Endoplasmic reticulum membrane	Host-virus interaction	Secreted	Kinase	ATP-binding	Receptor	Tyrosine-protein kinase	Methylation	Endoplasmic reticulum
BTC_EGFR_ERBB2	EGF	BTC	EGFR_ERBB2					KEGG: hsa04012	Secreted Signaling	BTC - (EGFR+ERBB2)	TRUE	BTC	EGF	Cell membrane	Secreted	Extracellular space	Membrane	Signal	Reference proteome	Cell membrane	Transmembrane helix	Disulfide bond	Secreted	Transmembrane	Mitogen	Growth factor	3D-structure	EGF-like domain	Glycoprotein	growth factor	TRUE	ERBB2	EGFR	Protein kinase superfamily	Tyr protein kinase	Cell membrane	Cell projection	Ruffle membrane	Nucleus	Endosome membrane	Nucleus membrane	Endosome	Golgi apparatus membrane	Endoplasmic reticulum membrane	Membrane	Alternative initiation	Activator	Disulfide bond	Transmembrane
BTC_ERBB4	EGF	BTC	ERBB4					KEGG: hsa04012	Secreted Signaling	BTC - ERBB4	TRUE	BTC	EGF	Cell membrane	Secreted	Extracellular space	Membrane	Signal	Reference proteome	Cell membrane	Transmembrane helix	Disulfide bond	Secreted	Transmembrane	Mitogen	Growth factor	3D-structure	EGF-like domain	Glycoprotein	growth factor	TRUE	ERBB4	Protein kinase superfamily	Tyr protein kinase	Cell membrane	Membrane	Lactation	Mitochondrion	Activator	Disulfide bond	Transmembrane	Kinase	ATP-binding	Receptor	Alternative splicing	Tyrosine-protein kinase	Repeat	Transcription regulation	Nucleotide-binding
BTC_ERBB2_ERBB4	EGF	BTC	ERBB2_ERBB4					KEGG: hsa04012	Secreted Signaling	BTC - (ERBB2+ERBB4)	TRUE	BTC	EGF	Cell membrane	Secreted	Extracellular space	Membrane	Signal	Reference proteome	Cell membrane	Transmembrane helix	Disulfide bond	Secreted	Transmembrane	Mitogen	Growth factor	3D-structure	EGF-like domain	Glycoprotein	growth factor	TRUE	ERBB2	ERBB4	Protein kinase superfamily	Tyr protein kinase	Cell membrane	Cell projection	Ruffle membrane	Membrane	Alternative initiation	Activator	Disulfide bond	Transmembrane	Kinase	ATP-binding	Receptor	Cytoplasm	Alternative splicing	Tyrosine-protein kinase
HBEGF_EGFR	EGF	HBEGF	EGFR					KEGG: hsa04012	Secreted Signaling	HBEGF - EGFR	FALSE	HBEGF	EGF	Secreted	Extracellular space	Membrane	Signal	Reference proteome	Cell membrane	Transmembrane helix	Disulfide bond	Secreted	Transmembrane	Growth factor	Direct protein sequencing	3D-structure	Receptor	EGF-like domain	Heparin-binding	Glycoprotein	growth factor	TRUE	EGFR	Protein kinase superfamily	Tyr protein kinase	Cell membrane	Nucleus	Endosome membrane	Nucleus membrane	Endosome	Golgi apparatus membrane	Endoplasmic reticulum membrane	Host-virus interaction	Secreted	Kinase	ATP-binding	Receptor	Tyrosine-protein kinase	Methylation
HBEGF_EGFR_ERBB2	EGF	HBEGF	EGFR_ERBB2					KEGG: hsa04012	Secreted Signaling	HBEGF - (EGFR+ERBB2)	TRUE	HBEGF	EGF	Secreted	Extracellular space	Membrane	Signal	Reference proteome	Cell membrane	Transmembrane helix	Disulfide bond	Secreted	Transmembrane	Growth factor	Direct protein sequencing	3D-structure	Receptor	EGF-like domain	Heparin-binding	Glycoprotein	growth factor	TRUE	ERBB2	EGFR	Protein kinase superfamily	Tyr protein kinase	Cell membrane	Cell projection	Ruffle membrane	Nucleus	Endosome membrane	Nucleus membrane	Endosome	Golgi apparatus membrane	Endoplasmic reticulum membrane	Membrane	Alternative initiation	Activator	Disulfide bond
EREG_EGFR	EGF	EREG	EGFR					KEGG: hsa04012	Secreted Signaling	EREG - EGFR	FALSE	EREG	EGF	Cell membrane	Secreted	Extracellular space	Membrane	Disulfide bond	Differentiation	Secreted	Growth factor	Transmembrane	EGF-like domain	Glycoprotein	Signal	Developmental protein	Reference proteome	Cell membrane	Transmembrane helix	Mitogen	Angiogenesis	3D-structure	growth factor	TRUE	EGFR	Protein kinase superfamily	Tyr protein kinase	Cell membrane	Nucleus	Endosome membrane	Nucleus membrane	Endosome	Golgi apparatus membrane	Endoplasmic reticulum membrane	Host-virus interaction	Secreted	Kinase	ATP-binding	Receptor
EREG_EGFR_ERBB2	EGF	EREG	EGFR_ERBB2					KEGG: hsa04012	Secreted Signaling	EREG - (EGFR+ERBB2)	TRUE	EREG	EGF	Cell membrane	Secreted	Extracellular space	Membrane	Disulfide bond	Differentiation	Secreted	Growth factor	Transmembrane	EGF-like domain	Glycoprotein	Signal	Developmental protein	Reference proteome	Cell membrane	Transmembrane helix	Mitogen	Angiogenesis	3D-structure	growth factor	TRUE	ERBB2	EGFR	Protein kinase superfamily	Tyr protein kinase	Cell membrane	Cell projection	Ruffle membrane	Nucleus	Endosome membrane	Nucleus membrane	Endosome	Golgi apparatus membrane	Endoplasmic reticulum membrane	Membrane	Alternative initiation
NRG1_ITGAV_ITGB3	NRG	NRG1	ITGAV_ITGB3					PMID: 20682778	Secreted Signaling	NRG1 - (ITGAV+ITGB3)	TRUE	NRG1	EGF	Membrane-bound isoform]: Cell membrane	[Pro-neuregulin-1	Membrane	Disulfide bond	Secreted	Transmembrane	Growth factor	Alternative splicing	EGF-like domain	Glycoprotein	Chromosomal rearrangement	Reference proteome	Immunoglobulin domain	Cell membrane	Nucleus	Transmembrane helix	Direct protein sequencing	3D-structure	growth factor	TRUE	ITGAV	ITGB3	Integrin alpha chain	Integrin beta chain	Focal adhesion	Cell membrane	Cell junction	Postsynaptic cell membrane	Lamellipodium membrane	Cell projection	Synapse	Membrane	Host-virus interaction	Disulfide bond	Transmembrane	Host cell receptor for virus entry
FGF1_FGFR1	FGF	FGF1	FGFR1				FGF inhibition receptor	PMC: 4393358	Secreted Signaling	FGF1 - FGFR1	FALSE	FGF1	FGF	Cytoplasm	Secreted	Nucleus	Cytosol	Cell cortex	Developmental protein	Reference proteome	Nucleus	Phosphoprotein	Differentiation	Secreted	Mitogen	Growth factor	Direct protein sequencing	Angiogenesis	Cytoplasm	Alternative splicing	3D-structure	Heparin-binding	Acetylation	growth factor	FALSE	FGFR1	Protein kinase superfamily	Tyr protein kinase	Cytoplasm	Nucleus	Cytosol	Cytoplasmic vesicle	Cell membrane	Kinase	ATP-binding	Receptor	Cytoplasm	Tyrosine-protein kinase	Cytoplasmic vesicle
FGF1_FGFR2	FGF	FGF1	FGFR2				FGF inhibition receptor	PMC: 4393358	Secreted Signaling	FGF1 - FGFR2	FALSE	FGF1	FGF	Cytoplasm	Secreted	Nucleus	Cytosol	Cell cortex	Developmental protein	Reference proteome	Nucleus	Phosphoprotein	Differentiation	Secreted	Mitogen	Growth factor	Direct protein sequencing	Angiogenesis	Cytoplasm	Alternative splicing	3D-structure	Heparin-binding	Acetylation	growth factor	FALSE	FGFR2	Protein kinase superfamily	Tyr protein kinase	Golgi apparatus	Cytoplasmic vesicle	Cell membrane	Membrane	Intellectual disability	Secreted	Disulfide bond	Kinase	Transmembrane	ATP-binding	Receptor
FGF1_FGFR3	FGF	FGF1	FGFR3				FGF inhibition receptor	PMC: 4393358	Secreted Signaling	FGF1 - FGFR3	FALSE	FGF1	FGF	Cytoplasm	Secreted	Nucleus	Cytosol	Cell cortex	Developmental protein	Reference proteome	Nucleus	Phosphoprotein	Differentiation	Secreted	Mitogen	Growth factor	Direct protein sequencing	Angiogenesis	Cytoplasm	Alternative splicing	3D-structure	Heparin-binding	Acetylation	growth factor	FALSE	FGFR3	Protein kinase superfamily	Tyr protein kinase	Endoplasmic reticulum	Cytoplasmic vesicle	Cell membrane	Membrane	Secreted	Disulfide bond	Kinase	Transmembrane	ATP-binding	Receptor	Alternative splicing
FGF1_FGFR4	FGF	FGF1	FGFR4				FGF inhibition receptor	PMC: 4393358	Secreted Signaling	FGF1 - FGFR4	FALSE	FGF1	FGF	Cytoplasm	Secreted	Nucleus	Cytosol	Cell cortex	Developmental protein	Reference proteome	Nucleus	Phosphoprotein	Differentiation	Secreted	Mitogen	Growth factor	Direct protein sequencing	Angiogenesis	Cytoplasm	Alternative splicing	3D-structure	Heparin-binding	Acetylation	growth factor	FALSE	FGFR4	Protein kinase superfamily	Tyr protein kinase	Endoplasmic reticulum	Cell membrane	Endosome	Membrane	Secreted	Disulfide bond	Kinase	Transmembrane	ATP-binding	Receptor	Alternative splicing
FGF2_FGFR1	FGF	FGF2	FGFR1				FGF inhibition receptor	PMC: 4393358	Secreted Signaling	FGF2 - FGFR1	FALSE	FGF2	FGF	Secreted	Nucleus	Alternative initiation	Secreted	Differentiation	Growth factor	Methylation	Developmental protein	Reference proteome	Nucleus	Phosphoprotein	Mitogen	Direct protein sequencing	Angiogenesis	Isopeptide bond	3D-structure	Heparin-binding	Ubl conjugation	growth factor	FALSE	FGFR1	Protein kinase superfamily	Tyr protein kinase	Cytoplasm	Nucleus	Cytosol	Cytoplasmic vesicle	Cell membrane	Kinase	ATP-binding	Receptor	Cytoplasm	Tyrosine-protein kinase	Cytoplasmic vesicle	Holoprosencephaly	Glycoprotein
FGF2_FGFR2	FGF	FGF2	FGFR2				FGF inhibition receptor	PMC: 4393358	Secreted Signaling	FGF2 - FGFR2	FALSE	FGF2	FGF	Secreted	Nucleus	Alternative initiation	Secreted	Differentiation	Growth factor	Methylation	Developmental protein	Reference proteome	Nucleus	Phosphoprotein	Mitogen	Direct protein sequencing	Angiogenesis	Isopeptide bond	3D-structure	Heparin-binding	Ubl conjugation	growth factor	FALSE	FGFR2	Protein kinase superfamily	Tyr protein kinase	Golgi apparatus	Cytoplasmic vesicle	Cell membrane	Membrane	Intellectual disability	Secreted	Disulfide bond	Kinase	Transmembrane	ATP-binding	Receptor	Alternative splicing	Tyrosine-protein kinase
FGF2_FGFR3	FGF	FGF2	FGFR3				FGF inhibition receptor	PMC: 4393358	Secreted Signaling	FGF2 - FGFR3	FALSE	FGF2	FGF	Secreted	Nucleus	Alternative initiation	Secreted	Differentiation	Growth factor	Methylation	Developmental protein	Reference proteome	Nucleus	Phosphoprotein	Mitogen	Direct protein sequencing	Angiogenesis	Isopeptide bond	3D-structure	Heparin-binding	Ubl conjugation	growth factor	FALSE	FGFR3	Protein kinase superfamily	Tyr protein kinase	Endoplasmic reticulum	Cytoplasmic vesicle	Cell membrane	Membrane	Secreted	Disulfide bond	Kinase	Transmembrane	ATP-binding	Receptor	Alternative splicing	Tyrosine-protein kinase	Deafness
FGF2_FGFR4	FGF	FGF2	FGFR4				FGF inhibition receptor	PMC: 4393358	Secreted Signaling	FGF2 - FGFR4	FALSE	FGF2	FGF	Secreted	Nucleus	Alternative initiation	Secreted	Differentiation	Growth factor	Methylation	Developmental protein	Reference proteome	Nucleus	Phosphoprotein	Mitogen	Direct protein sequencing	Angiogenesis	Isopeptide bond	3D-structure	Heparin-binding	Ubl conjugation	growth factor	FALSE	FGFR4	Protein kinase superfamily	Tyr protein kinase	Endoplasmic reticulum	Cell membrane	Endosome	Membrane	Secreted	Disulfide bond	Kinase	Transmembrane	ATP-binding	Receptor	Alternative splicing	Tyrosine-protein kinase	Repeat
FGF5_FGFR1	FGF	FGF5	FGFR1				FGF inhibition receptor	PMC: 4393358	Secreted Signaling	FGF5 - FGFR1	FALSE	FGF5	FGF	Secreted	Disease variant	Signal	Reference proteome	Proto-oncogene	Secreted	Mitogen	Growth factor	Alternative splicing	Glycoprotein	growth factor	FALSE	FGFR1	Protein kinase superfamily	Tyr protein kinase	Cytoplasm	Nucleus	Cytosol	Cytoplasmic vesicle	Cell membrane	Kinase	ATP-binding	Receptor	Cytoplasm	Tyrosine-protein kinase	Cytoplasmic vesicle	Holoprosencephaly	Glycoprotein	Disease variant	Kallmann syndrome	Immunoglobulin domain	Transmembrane helix	Cell membrane	Direct protein sequencing	Transcription	Dwarfism
FGF5_FGFR2	FGF	FGF5	FGFR2				FGF inhibition receptor	PMC: 4393358	Secreted Signaling	FGF5 - FGFR2	FALSE	FGF5	FGF	Secreted	Disease variant	Signal	Reference proteome	Proto-oncogene	Secreted	Mitogen	Growth factor	Alternative splicing	Glycoprotein	growth factor	FALSE	FGFR2	Protein kinase superfamily	Tyr protein kinase	Golgi apparatus	Cytoplasmic vesicle	Cell membrane	Membrane	Intellectual disability	Secreted	Disulfide bond	Kinase	Transmembrane	ATP-binding	Receptor	Alternative splicing	Tyrosine-protein kinase	Repeat	Cytoplasmic vesicle	Nucleotide-binding	Transferase	Glycoprotein	Disease variant	Signal	Reference proteome
FGF5_FGFR3	FGF	FGF5	FGFR3				FGF inhibition receptor	PMC: 4393358	Secreted Signaling	FGF5 - FGFR3	FALSE	FGF5	FGF	Secreted	Disease variant	Signal	Reference proteome	Proto-oncogene	Secreted	Mitogen	Growth factor	Alternative splicing	Glycoprotein	growth factor	FALSE	FGFR3	Protein kinase superfamily	Tyr protein kinase	Endoplasmic reticulum	Cytoplasmic vesicle	Cell membrane	Membrane	Secreted	Disulfide bond	Kinase	Transmembrane	ATP-binding	Receptor	Alternative splicing	Tyrosine-protein kinase	Deafness	Repeat	Cytoplasmic vesicle	Nucleotide-binding	Transferase	Endoplasmic reticulum	Glycoprotein	Disease variant	Chromosomal rearrangement
FGF5_FGFR4	FGF	FGF5	FGFR4				FGF inhibition receptor	PMC: 4393358	Secreted Signaling	FGF5 - FGFR4	FALSE	FGF5	FGF	Secreted	Disease variant	Signal	Reference proteome	Proto-oncogene	Secreted	Mitogen	Growth factor	Alternative splicing	Glycoprotein	growth factor	FALSE	FGFR4	Protein kinase superfamily	Tyr protein kinase	Endoplasmic reticulum	Cell membrane	Endosome	Membrane	Secreted	Disulfide bond	Kinase	Transmembrane	ATP-binding	Receptor	Alternative splicing	Tyrosine-protein kinase	Repeat	Transferase	Endoplasmic reticulum	Glycoprotein	Signal	Reference proteome	Immunoglobulin domain	Cell membrane	Transmembrane helix
FGF6_FGFR1	FGF	FGF6	FGFR1				FGF inhibition receptor	PMC: 4393358	Secreted Signaling	FGF6 - FGFR1	FALSE	FGF6	FGF	Secreted	Extracellular space	Signal	Developmental protein	Reference proteome	Proto-oncogene	Disulfide bond	Differentiation	Secreted	Mitogen	Growth factor	Angiogenesis	Glycoprotein	growth factor	FALSE	FGFR1	Protein kinase superfamily	Tyr protein kinase	Cytoplasm	Nucleus	Cytosol	Cytoplasmic vesicle	Cell membrane	Kinase	ATP-binding	Receptor	Cytoplasm	Tyrosine-protein kinase	Cytoplasmic vesicle	Holoprosencephaly	Glycoprotein	Disease variant	Kallmann syndrome	Immunoglobulin domain	Transmembrane helix	Cell membrane
FGF6_FGFR2	FGF	FGF6	FGFR2				FGF inhibition receptor	PMC: 4393358	Secreted Signaling	FGF6 - FGFR2	FALSE	FGF6	FGF	Secreted	Extracellular space	Signal	Developmental protein	Reference proteome	Proto-oncogene	Disulfide bond	Differentiation	Secreted	Mitogen	Growth factor	Angiogenesis	Glycoprotein	growth factor	FALSE	FGFR2	Protein kinase superfamily	Tyr protein kinase	Golgi apparatus	Cytoplasmic vesicle	Cell membrane	Membrane	Intellectual disability	Secreted	Disulfide bond	Kinase	Transmembrane	ATP-binding	Receptor	Alternative splicing	Tyrosine-protein kinase	Repeat	Cytoplasmic vesicle	Nucleotide-binding	Transferase	Glycoprotein
FGF6_FGFR3	FGF	FGF6	FGFR3				FGF inhibition receptor	PMC: 4393358	Secreted Signaling	FGF6 - FGFR3	FALSE	FGF6	FGF	Secreted	Extracellular space	Signal	Developmental protein	Reference proteome	Proto-oncogene	Disulfide bond	Differentiation	Secreted	Mitogen	Growth factor	Angiogenesis	Glycoprotein	growth factor	FALSE	FGFR3	Protein kinase superfamily	Tyr protein kinase	Endoplasmic reticulum	Cytoplasmic vesicle	Cell membrane	Membrane	Secreted	Disulfide bond	Kinase	Transmembrane	ATP-binding	Receptor	Alternative splicing	Tyrosine-protein kinase	Deafness	Repeat	Cytoplasmic vesicle	Nucleotide-binding	Transferase	Endoplasmic reticulum
FGF6_FGFR4	FGF	FGF6	FGFR4				FGF inhibition receptor	PMC: 4393358	Secreted Signaling	FGF6 - FGFR4	FALSE	FGF6	FGF	Secreted	Extracellular space	Signal	Developmental protein	Reference proteome	Proto-oncogene	Disulfide bond	Differentiation	Secreted	Mitogen	Growth factor	Angiogenesis	Glycoprotein	growth factor	FALSE	FGFR4	Protein kinase superfamily	Tyr protein kinase	Endoplasmic reticulum	Cell membrane	Endosome	Membrane	Secreted	Disulfide bond	Kinase	Transmembrane	ATP-binding	Receptor	Alternative splicing	Tyrosine-protein kinase	Repeat	Transferase	Endoplasmic reticulum	Glycoprotein	Signal	Reference proteome
FGF7_FGFR1	FGF	FGF7	FGFR1				FGF inhibition receptor	PMC: 4393358	Secreted Signaling	FGF7 - FGFR1	FALSE	FGF7	FGF	Secreted	Signal	Reference proteome	Secreted	Growth factor	Mitogen	Direct protein sequencing	Alternative splicing	Heparin-binding	Glycoprotein	growth factor	FALSE	FGFR1	Protein kinase superfamily	Tyr protein kinase	Cytoplasm	Nucleus	Cytosol	Cytoplasmic vesicle	Cell membrane	Kinase	ATP-binding	Receptor	Cytoplasm	Tyrosine-protein kinase	Cytoplasmic vesicle	Holoprosencephaly	Glycoprotein	Disease variant	Kallmann syndrome	Immunoglobulin domain	Transmembrane helix	Cell membrane	Direct protein sequencing	Transcription	Dwarfism
FGF7_FGFR2	FGF	FGF7	FGFR2				FGF inhibition receptor	PMC: 4393358	Secreted Signaling	FGF7 - FGFR2	FALSE	FGF7	FGF	Secreted	Signal	Reference proteome	Secreted	Growth factor	Mitogen	Direct protein sequencing	Alternative splicing	Heparin-binding	Glycoprotein	growth factor	FALSE	FGFR2	Protein kinase superfamily	Tyr protein kinase	Golgi apparatus	Cytoplasmic vesicle	Cell membrane	Membrane	Intellectual disability	Secreted	Disulfide bond	Kinase	Transmembrane	ATP-binding	Receptor	Alternative splicing	Tyrosine-protein kinase	Repeat	Cytoplasmic vesicle	Nucleotide-binding	Transferase	Glycoprotein	Disease variant	Signal	Reference proteome
FGF10_FGFR1	FGF	FGF10	FGFR1				FGF inhibition receptor	PMC: 4393358	Secreted Signaling	FGF10 - FGFR1	FALSE	FGF10	FGF	Secreted	Disease variant	Signal	Reference proteome	Secreted	Growth factor	Ectodermal dysplasia	3D-structure	Lacrimo-auriculo-dento-digital syndrome	Glycoprotein	growth factor	FALSE	FGFR1	Protein kinase superfamily	Tyr protein kinase	Cytoplasm	Nucleus	Cytosol	Cytoplasmic vesicle	Cell membrane	Kinase	ATP-binding	Receptor	Cytoplasm	Tyrosine-protein kinase	Cytoplasmic vesicle	Holoprosencephaly	Glycoprotein	Disease variant	Kallmann syndrome	Immunoglobulin domain	Transmembrane helix	Cell membrane	Direct protein sequencing	Transcription	Dwarfism
FGF10_FGFR2	FGF	FGF10	FGFR2				FGF inhibition receptor	PMC: 4393358	Secreted Signaling	FGF10 - FGFR2	FALSE	FGF10	FGF	Secreted	Disease variant	Signal	Reference proteome	Secreted	Growth factor	Ectodermal dysplasia	3D-structure	Lacrimo-auriculo-dento-digital syndrome	Glycoprotein	growth factor	FALSE	FGFR2	Protein kinase superfamily	Tyr protein kinase	Golgi apparatus	Cytoplasmic vesicle	Cell membrane	Membrane	Intellectual disability	Secreted	Disulfide bond	Kinase	Transmembrane	ATP-binding	Receptor	Alternative splicing	Tyrosine-protein kinase	Repeat	Cytoplasmic vesicle	Nucleotide-binding	Transferase	Glycoprotein	Disease variant	Signal	Reference proteome
FGF22_FGFR2	FGF	FGF22	FGFR2				FGF inhibition receptor	PMC: 4393358	Secreted Signaling	FGF22 - FGFR2	FALSE	FGF22	FGF	Secreted	Secreted	Reference proteome	Signal	Growth factor	growth factor	FALSE	FGFR2	Protein kinase superfamily	Tyr protein kinase	Golgi apparatus	Cytoplasmic vesicle	Cell membrane	Membrane	Intellectual disability	Secreted	Disulfide bond	Kinase	Transmembrane	ATP-binding	Receptor	Alternative splicing	Tyrosine-protein kinase	Repeat	Cytoplasmic vesicle	Nucleotide-binding	Transferase	Glycoprotein	Disease variant	Signal	Reference proteome	Immunoglobulin domain	Cell membrane	Transmembrane helix	Proto-oncogene	Phosphoprotein
FGF18_FGFR1	FGF	FGF18	FGFR1				FGF inhibition receptor	PMC: 4393358	Secreted Signaling	FGF18 - FGFR1	FALSE	FGF18	FGF	Secreted	Secreted	Signal	Reference proteome	3D-structure	Disulfide bond	Growth factor	Glycoprotein		NA	FGFR1	Protein kinase superfamily	Tyr protein kinase	Cytoplasm	Nucleus	Cytosol	Cytoplasmic vesicle	Cell membrane	Kinase	ATP-binding	Receptor	Cytoplasm	Tyrosine-protein kinase	Cytoplasmic vesicle	Holoprosencephaly	Glycoprotein	Disease variant	Kallmann syndrome	Immunoglobulin domain	Transmembrane helix	Cell membrane	Direct protein sequencing	Transcription	Dwarfism	Heparin-binding	Ubl conjugation
FGF18_FGFR2	FGF	FGF18	FGFR2				FGF inhibition receptor	PMC: 4393358	Secreted Signaling	FGF18 - FGFR2	FALSE	FGF18	FGF	Secreted	Secreted	Signal	Reference proteome	3D-structure	Disulfide bond	Growth factor	Glycoprotein		NA	FGFR2	Protein kinase superfamily	Tyr protein kinase	Golgi apparatus	Cytoplasmic vesicle	Cell membrane	Membrane	Intellectual disability	Secreted	Disulfide bond	Kinase	Transmembrane	ATP-binding	Receptor	Alternative splicing	Tyrosine-protein kinase	Repeat	Cytoplasmic vesicle	Nucleotide-binding	Transferase	Glycoprotein	Disease variant	Signal	Reference proteome	Immunoglobulin domain	Cell membrane
FGF18_FGFR3	FGF	FGF18	FGFR3				FGF inhibition receptor	PMC: 4393358	Secreted Signaling	FGF18 - FGFR3	FALSE	FGF18	FGF	Secreted	Secreted	Signal	Reference proteome	3D-structure	Disulfide bond	Growth factor	Glycoprotein		NA	FGFR3	Protein kinase superfamily	Tyr protein kinase	Endoplasmic reticulum	Cytoplasmic vesicle	Cell membrane	Membrane	Secreted	Disulfide bond	Kinase	Transmembrane	ATP-binding	Receptor	Alternative splicing	Tyrosine-protein kinase	Deafness	Repeat	Cytoplasmic vesicle	Nucleotide-binding	Transferase	Endoplasmic reticulum	Glycoprotein	Disease variant	Chromosomal rearrangement	Signal	Reference proteome
FGF18_FGFR4	FGF	FGF18	FGFR4				FGF inhibition receptor	PMC: 4393358	Secreted Signaling	FGF18 - FGFR4	FALSE	FGF18	FGF	Secreted	Secreted	Signal	Reference proteome	3D-structure	Disulfide bond	Growth factor	Glycoprotein		NA	FGFR4	Protein kinase superfamily	Tyr protein kinase	Endoplasmic reticulum	Cell membrane	Endosome	Membrane	Secreted	Disulfide bond	Kinase	Transmembrane	ATP-binding	Receptor	Alternative splicing	Tyrosine-protein kinase	Repeat	Transferase	Endoplasmic reticulum	Glycoprotein	Signal	Reference proteome	Immunoglobulin domain	Cell membrane	Transmembrane helix	Phosphoprotein	Direct protein sequencing
FGF9_FGFR1	FGF	FGF9	FGFR1				FGF inhibition receptor	PMC: 4393358	Secreted Signaling	FGF9 - FGFR1	FALSE	FGF9	FGF	Secreted	Disease variant	Developmental protein	Reference proteome	Secreted	Differentiation	Mitogen	Growth factor	Direct protein sequencing	Deafness	3D-structure	Heparin-binding	Glycoprotein	growth factor	FALSE	FGFR1	Protein kinase superfamily	Tyr protein kinase	Cytoplasm	Nucleus	Cytosol	Cytoplasmic vesicle	Cell membrane	Kinase	ATP-binding	Receptor	Cytoplasm	Tyrosine-protein kinase	Cytoplasmic vesicle	Holoprosencephaly	Glycoprotein	Disease variant	Kallmann syndrome	Immunoglobulin domain	Transmembrane helix	Cell membrane
FGF9_FGFR2	FGF	FGF9	FGFR2				FGF inhibition receptor	PMC: 4393358	Secreted Signaling	FGF9 - FGFR2	FALSE	FGF9	FGF	Secreted	Disease variant	Developmental protein	Reference proteome	Secreted	Differentiation	Mitogen	Growth factor	Direct protein sequencing	Deafness	3D-structure	Heparin-binding	Glycoprotein	growth factor	FALSE	FGFR2	Protein kinase superfamily	Tyr protein kinase	Golgi apparatus	Cytoplasmic vesicle	Cell membrane	Membrane	Intellectual disability	Secreted	Disulfide bond	Kinase	Transmembrane	ATP-binding	Receptor	Alternative splicing	Tyrosine-protein kinase	Repeat	Cytoplasmic vesicle	Nucleotide-binding	Transferase	Glycoprotein
FGF9_FGFR3	FGF	FGF9	FGFR3				FGF inhibition receptor	PMC: 4393358	Secreted Signaling	FGF9 - FGFR3	FALSE	FGF9	FGF	Secreted	Disease variant	Developmental protein	Reference proteome	Secreted	Differentiation	Mitogen	Growth factor	Direct protein sequencing	Deafness	3D-structure	Heparin-binding	Glycoprotein	growth factor	FALSE	FGFR3	Protein kinase superfamily	Tyr protein kinase	Endoplasmic reticulum	Cytoplasmic vesicle	Cell membrane	Membrane	Secreted	Disulfide bond	Kinase	Transmembrane	ATP-binding	Receptor	Alternative splicing	Tyrosine-protein kinase	Deafness	Repeat	Cytoplasmic vesicle	Nucleotide-binding	Transferase	Endoplasmic reticulum
FGF9_FGFR4	FGF	FGF9	FGFR4				FGF inhibition receptor	PMC: 4393358	Secreted Signaling	FGF9 - FGFR4	FALSE	FGF9	FGF	Secreted	Disease variant	Developmental protein	Reference proteome	Secreted	Differentiation	Mitogen	Growth factor	Direct protein sequencing	Deafness	3D-structure	Heparin-binding	Glycoprotein	growth factor	FALSE	FGFR4	Protein kinase superfamily	Tyr protein kinase	Endoplasmic reticulum	Cell membrane	Endosome	Membrane	Secreted	Disulfide bond	Kinase	Transmembrane	ATP-binding	Receptor	Alternative splicing	Tyrosine-protein kinase	Repeat	Transferase	Endoplasmic reticulum	Glycoprotein	Signal	Reference proteome
FGF20_FGFR1	FGF	FGF20	FGFR1				FGF inhibition receptor	PMC: 4393358	Secreted Signaling	FGF20 - FGFR1	FALSE	FGF20	FGF	Secreted	3D-structure	Secreted	Reference proteome	Growth factor	growth factor	FALSE	FGFR1	Protein kinase superfamily	Tyr protein kinase	Cytoplasm	Nucleus	Cytosol	Cytoplasmic vesicle	Cell membrane	Kinase	ATP-binding	Receptor	Cytoplasm	Tyrosine-protein kinase	Cytoplasmic vesicle	Holoprosencephaly	Glycoprotein	Disease variant	Kallmann syndrome	Immunoglobulin domain	Transmembrane helix	Cell membrane	Direct protein sequencing	Transcription	Dwarfism	Heparin-binding	Ubl conjugation	Transcription regulation	Membrane	Intellectual disability
FGF20_FGFR2	FGF	FGF20	FGFR2				FGF inhibition receptor	PMC: 4393358	Secreted Signaling	FGF20 - FGFR2	FALSE	FGF20	FGF	Secreted	3D-structure	Secreted	Reference proteome	Growth factor	growth factor	FALSE	FGFR2	Protein kinase superfamily	Tyr protein kinase	Golgi apparatus	Cytoplasmic vesicle	Cell membrane	Membrane	Intellectual disability	Secreted	Disulfide bond	Kinase	Transmembrane	ATP-binding	Receptor	Alternative splicing	Tyrosine-protein kinase	Repeat	Cytoplasmic vesicle	Nucleotide-binding	Transferase	Glycoprotein	Disease variant	Signal	Reference proteome	Immunoglobulin domain	Cell membrane	Transmembrane helix	Proto-oncogene	Phosphoprotein
FGF20_FGFR3	FGF	FGF20	FGFR3				FGF inhibition receptor	PMC: 4393358	Secreted Signaling	FGF20 - FGFR3	FALSE	FGF20	FGF	Secreted	3D-structure	Secreted	Reference proteome	Growth factor	growth factor	FALSE	FGFR3	Protein kinase superfamily	Tyr protein kinase	Endoplasmic reticulum	Cytoplasmic vesicle	Cell membrane	Membrane	Secreted	Disulfide bond	Kinase	Transmembrane	ATP-binding	Receptor	Alternative splicing	Tyrosine-protein kinase	Deafness	Repeat	Cytoplasmic vesicle	Nucleotide-binding	Transferase	Endoplasmic reticulum	Glycoprotein	Disease variant	Chromosomal rearrangement	Signal	Reference proteome	Immunoglobulin domain	Cell membrane	Transmembrane helix
FGF20_FGFR4	FGF	FGF20	FGFR4				FGF inhibition receptor	PMC: 4393358	Secreted Signaling	FGF20 - FGFR4	FALSE	FGF20	FGF	Secreted	3D-structure	Secreted	Reference proteome	Growth factor	growth factor	FALSE	FGFR4	Protein kinase superfamily	Tyr protein kinase	Endoplasmic reticulum	Cell membrane	Endosome	Membrane	Secreted	Disulfide bond	Kinase	Transmembrane	ATP-binding	Receptor	Alternative splicing	Tyrosine-protein kinase	Repeat	Transferase	Endoplasmic reticulum	Glycoprotein	Signal	Reference proteome	Immunoglobulin domain	Cell membrane	Transmembrane helix	Phosphoprotein	Direct protein sequencing	3D-structure	Nucleotide-binding	Endosome
FGF16_FGFR1	FGF	FGF16	FGFR1				FGF inhibition receptor	PMC: 4393358	Secreted Signaling	FGF16 - FGFR1	FALSE	FGF16	FGF	Secreted	Disease variant	Secreted	Reference proteome	Phosphoprotein	Growth factor	Glycoprotein		NA	FGFR1	Protein kinase superfamily	Tyr protein kinase	Cytoplasm	Nucleus	Cytosol	Cytoplasmic vesicle	Cell membrane	Kinase	ATP-binding	Receptor	Cytoplasm	Tyrosine-protein kinase	Cytoplasmic vesicle	Holoprosencephaly	Glycoprotein	Disease variant	Kallmann syndrome	Immunoglobulin domain	Transmembrane helix	Cell membrane	Direct protein sequencing	Transcription	Dwarfism	Heparin-binding	Ubl conjugation	Transcription regulation
FGF16_FGFR2	FGF	FGF16	FGFR2				FGF inhibition receptor	PMC: 4393358	Secreted Signaling	FGF16 - FGFR2	FALSE	FGF16	FGF	Secreted	Disease variant	Secreted	Reference proteome	Phosphoprotein	Growth factor	Glycoprotein		NA	FGFR2	Protein kinase superfamily	Tyr protein kinase	Golgi apparatus	Cytoplasmic vesicle	Cell membrane	Membrane	Intellectual disability	Secreted	Disulfide bond	Kinase	Transmembrane	ATP-binding	Receptor	Alternative splicing	Tyrosine-protein kinase	Repeat	Cytoplasmic vesicle	Nucleotide-binding	Transferase	Glycoprotein	Disease variant	Signal	Reference proteome	Immunoglobulin domain	Cell membrane	Transmembrane helix
FGF16_FGFR3	FGF	FGF16	FGFR3				FGF inhibition receptor	PMC: 4393358	Secreted Signaling	FGF16 - FGFR3	FALSE	FGF16	FGF	Secreted	Disease variant	Secreted	Reference proteome	Phosphoprotein	Growth factor	Glycoprotein		NA	FGFR3	Protein kinase superfamily	Tyr protein kinase	Endoplasmic reticulum	Cytoplasmic vesicle	Cell membrane	Membrane	Secreted	Disulfide bond	Kinase	Transmembrane	ATP-binding	Receptor	Alternative splicing	Tyrosine-protein kinase	Deafness	Repeat	Cytoplasmic vesicle	Nucleotide-binding	Transferase	Endoplasmic reticulum	Glycoprotein	Disease variant	Chromosomal rearrangement	Signal	Reference proteome	Immunoglobulin domain
FGF16_FGFR4	FGF	FGF16	FGFR4				FGF inhibition receptor	PMC: 4393358	Secreted Signaling	FGF16 - FGFR4	FALSE	FGF16	FGF	Secreted	Disease variant	Secreted	Reference proteome	Phosphoprotein	Growth factor	Glycoprotein		NA	FGFR4	Protein kinase superfamily	Tyr protein kinase	Endoplasmic reticulum	Cell membrane	Endosome	Membrane	Secreted	Disulfide bond	Kinase	Transmembrane	ATP-binding	Receptor	Alternative splicing	Tyrosine-protein kinase	Repeat	Transferase	Endoplasmic reticulum	Glycoprotein	Signal	Reference proteome	Immunoglobulin domain	Cell membrane	Transmembrane helix	Phosphoprotein	Direct protein sequencing	3D-structure
FGF15_FGFR1	FGF	FGF19	FGFR1			FGF activation receptor 2		PMC: 4393358	Secreted Signaling	FGF15 - FGFR1	FALSE	FGF19	FGF	Secreted	Secreted	Signal	Reference proteome	3D-structure	Disulfide bond	Growth factor	Direct protein sequencing	growth factor	FALSE	FGFR1	Protein kinase superfamily	Tyr protein kinase	Cytoplasm	Nucleus	Cytosol	Cytoplasmic vesicle	Cell membrane	Kinase	ATP-binding	Receptor	Cytoplasm	Tyrosine-protein kinase	Cytoplasmic vesicle	Holoprosencephaly	Glycoprotein	Disease variant	Kallmann syndrome	Immunoglobulin domain	Transmembrane helix	Cell membrane	Direct protein sequencing	Transcription	Dwarfism	Heparin-binding	Ubl conjugation
FGF15_FGFR2	FGF	FGF19	FGFR2			FGF activation receptor 2		PMC: 4393358	Secreted Signaling	FGF15 - FGFR2	FALSE	FGF19	FGF	Secreted	Secreted	Signal	Reference proteome	3D-structure	Disulfide bond	Growth factor	Direct protein sequencing	growth factor	FALSE	FGFR2	Protein kinase superfamily	Tyr protein kinase	Golgi apparatus	Cytoplasmic vesicle	Cell membrane	Membrane	Intellectual disability	Secreted	Disulfide bond	Kinase	Transmembrane	ATP-binding	Receptor	Alternative splicing	Tyrosine-protein kinase	Repeat	Cytoplasmic vesicle	Nucleotide-binding	Transferase	Glycoprotein	Disease variant	Signal	Reference proteome	Immunoglobulin domain	Cell membrane
FGF15_FGFR3	FGF	FGF19	FGFR3			FGF activation receptor 2		PMC: 4393358	Secreted Signaling	FGF15 - FGFR3	FALSE	FGF19	FGF	Secreted	Secreted	Signal	Reference proteome	3D-structure	Disulfide bond	Growth factor	Direct protein sequencing	growth factor	FALSE	FGFR3	Protein kinase superfamily	Tyr protein kinase	Endoplasmic reticulum	Cytoplasmic vesicle	Cell membrane	Membrane	Secreted	Disulfide bond	Kinase	Transmembrane	ATP-binding	Receptor	Alternative splicing	Tyrosine-protein kinase	Deafness	Repeat	Cytoplasmic vesicle	Nucleotide-binding	Transferase	Endoplasmic reticulum	Glycoprotein	Disease variant	Chromosomal rearrangement	Signal	Reference proteome
FGF15_FGFR4	FGF	FGF19	FGFR4			FGF activation receptor 2		PMC: 4393358	Secreted Signaling	FGF15 - FGFR4	FALSE	FGF19	FGF	Secreted	Secreted	Signal	Reference proteome	3D-structure	Disulfide bond	Growth factor	Direct protein sequencing	growth factor	FALSE	FGFR4	Protein kinase superfamily	Tyr protein kinase	Endoplasmic reticulum	Cell membrane	Endosome	Membrane	Secreted	Disulfide bond	Kinase	Transmembrane	ATP-binding	Receptor	Alternative splicing	Tyrosine-protein kinase	Repeat	Transferase	Endoplasmic reticulum	Glycoprotein	Signal	Reference proteome	Immunoglobulin domain	Cell membrane	Transmembrane helix	Phosphoprotein	Direct protein sequencing
FGF23_FGFR1	FGF	FGF23	FGFR1			FGF activation receptor 3		PMC: 4393358	Secreted Signaling	FGF23 - FGFR1	FALSE	FGF23	FGF	Secreted	Disease variant	Signal	Reference proteome	Disulfide bond	Differentiation	Secreted	Phosphoprotein	Growth factor	Direct protein sequencing	3D-structure	Glycoprotein	growth factor	FALSE	FGFR1	Protein kinase superfamily	Tyr protein kinase	Cytoplasm	Nucleus	Cytosol	Cytoplasmic vesicle	Cell membrane	Kinase	ATP-binding	Receptor	Cytoplasm	Tyrosine-protein kinase	Cytoplasmic vesicle	Holoprosencephaly	Glycoprotein	Disease variant	Kallmann syndrome	Immunoglobulin domain	Transmembrane helix	Cell membrane	Direct protein sequencing
FGF23_FGFR3	FGF	FGF23	FGFR3			FGF activation receptor 3		PMC: 4393358	Secreted Signaling	FGF23 - FGFR3	FALSE	FGF23	FGF	Secreted	Disease variant	Signal	Reference proteome	Disulfide bond	Differentiation	Secreted	Phosphoprotein	Growth factor	Direct protein sequencing	3D-structure	Glycoprotein	growth factor	FALSE	FGFR3	Protein kinase superfamily	Tyr protein kinase	Endoplasmic reticulum	Cytoplasmic vesicle	Cell membrane	Membrane	Secreted	Disulfide bond	Kinase	Transmembrane	ATP-binding	Receptor	Alternative splicing	Tyrosine-protein kinase	Deafness	Repeat	Cytoplasmic vesicle	Nucleotide-binding	Transferase	Endoplasmic reticulum	Glycoprotein
FGF23_FGFR4	FGF	FGF23	FGFR4			FGF activation receptor 3		PMC: 4393358	Secreted Signaling	FGF23 - FGFR4	FALSE	FGF23	FGF	Secreted	Disease variant	Signal	Reference proteome	Disulfide bond	Differentiation	Secreted	Phosphoprotein	Growth factor	Direct protein sequencing	3D-structure	Glycoprotein	growth factor	FALSE	FGFR4	Protein kinase superfamily	Tyr protein kinase	Endoplasmic reticulum	Cell membrane	Endosome	Membrane	Secreted	Disulfide bond	Kinase	Transmembrane	ATP-binding	Receptor	Alternative splicing	Tyrosine-protein kinase	Repeat	Transferase	Endoplasmic reticulum	Glycoprotein	Signal	Reference proteome	Immunoglobulin domain
PDGFB_PDGFRA	PDGF	PDGFB	PDGFRA		PDGF antagonist			PMID: 15207812	Secreted Signaling	PDGFB - PDGFRA	FALSE	PDGFB	PDGF/VEGF	Secreted	Pharmaceutical	Disulfide bond	Secreted	Growth factor	Alternative promoter usage	Glycoprotein	Disease variant	Chromosomal rearrangement	Signal	Developmental protein	Reference proteome	Proto-oncogene	Mitogen	Direct protein sequencing	Cleavage on pair of basic residues	3D-structure	growth factor	FALSE	PDGFRA	Protein kinase superfamily	Tyr protein kinase	Golgi apparatus	Cell membrane	Cell projection	Cilium	Membrane	Host-virus interaction	Disulfide bond	Transmembrane	Kinase	ATP-binding	Receptor	Alternative splicing	Tyrosine-protein kinase	Repeat
PDGFB_PDGFRB	PDGF	PDGFB	PDGFRB		PDGF antagonist			PMID: 15207812	Secreted Signaling	PDGFB - PDGFRB	FALSE	PDGFB	PDGF/VEGF	Secreted	Pharmaceutical	Disulfide bond	Secreted	Growth factor	Alternative promoter usage	Glycoprotein	Disease variant	Chromosomal rearrangement	Signal	Developmental protein	Reference proteome	Proto-oncogene	Mitogen	Direct protein sequencing	Cleavage on pair of basic residues	3D-structure	growth factor	FALSE	PDGFRB	Protein kinase superfamily	Tyr protein kinase	Lysosome lumen	Cytoplasmic vesicle	Cell membrane	Membrane	Disulfide bond	Transmembrane	Kinase	ATP-binding	Receptor	Alternative splicing	Tyrosine-protein kinase	Repeat	Cytoplasmic vesicle	Transferase
VEGFA_VEGFR1	VEGF	VEGFA	FLT1					KEGG: hsa04370; PMID: 16633338	Secreted Signaling	VEGFA - VEGFR1	FALSE	VEGFA	PDGF/VEGF	Secreted	Alternative initiation	Disulfide bond	Differentiation	Secreted	Growth factor	Alternative promoter usage	Alternative splicing	Glycoprotein	Signal	Developmental protein	Reference proteome	Mitogen	Direct protein sequencing	Angiogenesis	3D-structure	Heparin-binding	growth factor	FALSE	FLT1	Protein kinase superfamily	Tyr protein kinase	Cell membrane	Endosome	Membrane	Secreted	Disulfide bond	Kinase	Differentiation	Transmembrane	ATP-binding	Receptor	Cytoplasm	Alternative splicing	Tyrosine-protein kinase	Repeat
VEGFA_VEGFR2	VEGF	VEGFA	KDR			VEGF activation receptor		KEGG: hsa04370; PMID: 16633338	Secreted Signaling	VEGFA - VEGFR2	FALSE	VEGFA	PDGF/VEGF	Secreted	Alternative initiation	Disulfide bond	Differentiation	Secreted	Growth factor	Alternative promoter usage	Alternative splicing	Glycoprotein	Signal	Developmental protein	Reference proteome	Mitogen	Direct protein sequencing	Angiogenesis	3D-structure	Heparin-binding	growth factor	FALSE	KDR	Protein kinase superfamily	Tyr protein kinase	Endoplasmic reticulum	Cell membrane	Cell junction	Membrane	Host-virus interaction	Secreted	Disulfide bond	Kinase	Differentiation	Transmembrane	ATP-binding	Receptor	Cytoplasm	Alternative splicing
VEGFD_VEGFR3	VEGF	VEGFD	FLT4					KEGG: hsa04370; PMID: 16633338	Secreted Signaling	VEGFD - VEGFR3	FALSE	VEGFD	PDGF/VEGF	Secreted	Signal	Developmental protein	Reference proteome	Disulfide bond	Differentiation	Secreted	Mitogen	Growth factor	Direct protein sequencing	Angiogenesis	Cleavage on pair of basic residues	Repeat	3D-structure	Glycoprotein	growth factor	FALSE	FLT4	Protein kinase superfamily	Tyr protein kinase	Cytoplasm	Cell membrane	Nucleus	Membrane	Secreted	Disulfide bond	Kinase	Transmembrane	ATP-binding	Receptor	Cytoplasm	Alternative splicing	Tyrosine-protein kinase	Transferase	Glycoprotein	Disease variant
VEGFD_VEGFR2	VEGF	VEGFD	KDR			VEGF activation receptor		KEGG: hsa04370; PMID: 16633338	Secreted Signaling	VEGFD - VEGFR2	FALSE	VEGFD	PDGF/VEGF	Secreted	Signal	Developmental protein	Reference proteome	Disulfide bond	Differentiation	Secreted	Mitogen	Growth factor	Direct protein sequencing	Angiogenesis	Cleavage on pair of basic residues	Repeat	3D-structure	Glycoprotein	growth factor	FALSE	KDR	Protein kinase superfamily	Tyr protein kinase	Endoplasmic reticulum	Cell membrane	Cell junction	Membrane	Host-virus interaction	Secreted	Disulfide bond	Kinase	Differentiation	Transmembrane	ATP-binding	Receptor	Cytoplasm	Alternative splicing	Tyrosine-protein kinase	Repeat
VEGFA_VEGFR1R2	VEGF	VEGFA	FLT1_KDR			VEGF activation receptor		PMID: 16633338	Secreted Signaling	VEGFA - VEGFR1R2	FALSE	VEGFA	PDGF/VEGF	Secreted	Alternative initiation	Disulfide bond	Differentiation	Secreted	Growth factor	Alternative promoter usage	Alternative splicing	Glycoprotein	Signal	Developmental protein	Reference proteome	Mitogen	Direct protein sequencing	Angiogenesis	3D-structure	Heparin-binding	growth factor	FALSE	FLT1	KDR	Protein kinase superfamily	Tyr protein kinase	Cell membrane	Endosome	Endoplasmic reticulum	Cell junction	Membrane	Secreted	Disulfide bond	Kinase	Differentiation	Transmembrane	ATP-binding	Receptor	Cytoplasm
VEGFD_VEGFR2R3	VEGF	VEGFD	FLT4_KDR			VEGF activation receptor		PMID: 16633338	Secreted Signaling	VEGFD - VEGFR2R3	FALSE	VEGFD	PDGF/VEGF	Secreted	Signal	Developmental protein	Reference proteome	Disulfide bond	Differentiation	Secreted	Mitogen	Growth factor	Direct protein sequencing	Angiogenesis	Cleavage on pair of basic residues	Repeat	3D-structure	Glycoprotein	growth factor	FALSE	FLT4	KDR	Protein kinase superfamily	Tyr protein kinase	Cytoplasm	Cell membrane	Nucleus	Endoplasmic reticulum	Cell junction	Membrane	Secreted	Disulfide bond	Kinase	Transmembrane	ATP-binding	Receptor	Cytoplasm	Alternative splicing	Tyrosine-protein kinase
IGF1_IGF1R	IGF	IGF1	IGF1R		IGF antagonist			PMID: 14604834	Secreted Signaling	IGF1 - IGF1R	FALSE	IGF1	Insulin	Secreted	Signal	Reference proteome	Disulfide bond	Secreted	Growth factor	Direct protein sequencing	Alternative splicing	Deafness	3D-structure	growth factor	FALSE	IGF1R	Protein kinase superfamily	Tyr protein kinase	Cell membrane	Membrane	Host-virus interaction	Disulfide bond	Transmembrane	Kinase	ATP-binding	Receptor	Tyrosine-protein kinase	Repeat	Transferase	Glycoprotein	Disease variant	Signal	Reference proteome	Cell membrane	Transmembrane helix	Phosphoprotein	Direct protein sequencing	Cleavage on pair of basic residues	Isopeptide bond
IGF2_IGF1R	IGF	IGF2	IGF1R		IGF antagonist			PMID: 14604834	Secreted Signaling	IGF2 - IGF1R	FALSE	IGF2	Insulin	Secreted	Disulfide bond	Secreted	Growth factor	Alternative splicing	Hormone	Glycoprotein	Disease variant	Signal	Reference proteome	Glucose metabolism	Mitogen	Direct protein sequencing	Cleavage on pair of basic residues	Osteogenesis	3D-structure	Dwarfism	Carbohydrate metabolism	growth factor;hormone	FALSE	IGF1R	Protein kinase superfamily	Tyr protein kinase	Cell membrane	Membrane	Host-virus interaction	Disulfide bond	Transmembrane	Kinase	ATP-binding	Receptor	Tyrosine-protein kinase	Repeat	Transferase	Glycoprotein	Disease variant
IGF2_IGF2R	IGF	IGF2	IGF2R		IGF antagonist			PMID: 14604834	Secreted Signaling	IGF2 - IGF2R	FALSE	IGF2	Insulin	Secreted	Disulfide bond	Secreted	Growth factor	Alternative splicing	Hormone	Glycoprotein	Disease variant	Signal	Reference proteome	Glucose metabolism	Mitogen	Direct protein sequencing	Cleavage on pair of basic residues	Osteogenesis	3D-structure	Dwarfism	Carbohydrate metabolism	growth factor;hormone	FALSE	IGF2R	MRL1/IGF2R	Endosome membrane	Golgi apparatus membrane	Membrane	Disulfide bond	Transmembrane	Receptor	Methylation	Glycoprotein	Signal	Reference proteome	Lipoprotein	Transmembrane helix	Phosphoprotein	Transport
IGF1_ITGAV_ITGB3	IGF	IGF1	ITGAV_ITGB3		IGF antagonist			PMID: 28190785; PMID: 28873464	Secreted Signaling	IGF1 - (ITGAV+ITGB3)	TRUE	IGF1	Insulin	Secreted	Signal	Reference proteome	Disulfide bond	Secreted	Growth factor	Direct protein sequencing	Alternative splicing	Deafness	3D-structure	growth factor	FALSE	ITGAV	ITGB3	Integrin alpha chain	Integrin beta chain	Focal adhesion	Cell membrane	Cell junction	Postsynaptic cell membrane	Lamellipodium membrane	Cell projection	Synapse	Membrane	Host-virus interaction	Disulfide bond	Transmembrane	Host cell receptor for virus entry	Receptor	Alternative splicing	Glycoprotein	Signal	Reference proteome	Integrin	Metal-binding	Transmembrane helix
IGF1_ITGA6_ITGB4	IGF	IGF1	ITGA6_ITGB4		IGF antagonist			PMID: 28190785; PMID: 28873464	Secreted Signaling	IGF1 - (ITGA6+ITGB4)	FALSE	IGF1	Insulin	Secreted	Signal	Reference proteome	Disulfide bond	Secreted	Growth factor	Direct protein sequencing	Alternative splicing	Deafness	3D-structure	growth factor	FALSE	ITGA6	ITGB4	Integrin alpha chain	Integrin beta chain	Cell membrane	Hemidesmosome	Cell junction	Membrane	Disulfide bond	Transmembrane	Receptor	Alternative splicing	Glycoprotein	Signal	Reference proteome	Integrin	Lipoprotein	Metal-binding	Transmembrane helix	Cell membrane	Phosphoprotein	Direct protein sequencing	Calcium	Cleavage on pair of basic residues
IGF2_ITGAV_ITGB3	IGF	IGF2	ITGAV_ITGB3		IGF antagonist			PMID: 28190785; PMID: 28873464	Secreted Signaling	IGF2 - (ITGAV+ITGB3)	TRUE	IGF2	Insulin	Secreted	Disulfide bond	Secreted	Growth factor	Alternative splicing	Hormone	Glycoprotein	Disease variant	Signal	Reference proteome	Glucose metabolism	Mitogen	Direct protein sequencing	Cleavage on pair of basic residues	Osteogenesis	3D-structure	Dwarfism	Carbohydrate metabolism	growth factor;hormone	FALSE	ITGAV	ITGB3	Integrin alpha chain	Integrin beta chain	Focal adhesion	Cell membrane	Cell junction	Postsynaptic cell membrane	Lamellipodium membrane	Cell projection	Synapse	Membrane	Host-virus interaction	Disulfide bond	Transmembrane	Host cell receptor for virus entry
IGF2_ITGA6_ITGB4	IGF	IGF2	ITGA6_ITGB4		IGF antagonist			PMID: 28190785; PMID: 28873464	Secreted Signaling	IGF2 - (ITGA6+ITGB4)	FALSE	IGF2	Insulin	Secreted	Disulfide bond	Secreted	Growth factor	Alternative splicing	Hormone	Glycoprotein	Disease variant	Signal	Reference proteome	Glucose metabolism	Mitogen	Direct protein sequencing	Cleavage on pair of basic residues	Osteogenesis	3D-structure	Dwarfism	Carbohydrate metabolism	growth factor;hormone	FALSE	ITGA6	ITGB4	Integrin alpha chain	Integrin beta chain	Cell membrane	Hemidesmosome	Cell junction	Membrane	Disulfide bond	Transmembrane	Receptor	Alternative splicing	Glycoprotein	Signal	Reference proteome	Integrin
CCL5_CCR1	CCL	CCL5	CCR1					KEGG: hsa04060	Secreted Signaling	CCL5 - CCR1	FALSE	CCL5	Intercrine beta (chemokine CC)	Secreted	Signal	Reference proteome	Disulfide bond	Secreted	Direct protein sequencing	Oxidation	Chemotaxis	3D-structure	Inflammatory response	Cytokine	Glycoprotein	cytokine	FALSE	CCR1	G-protein coupled receptor 1	Cell membrane	Transducer	Membrane	Reference proteome	Cell membrane	Transmembrane helix	Disulfide bond	Transmembrane	Receptor	G-protein coupled receptor	3D-structure	Glycoprotein	Receptors	GPCR;Rhodopsin			TRUE	CellChatDB v1
CCL3_CCR1	CCL	CCL3	CCR1					KEGG: hsa04060	Secreted Signaling	CCL3 - CCR1	FALSE	CCL3	Intercrine beta (chemokine CC)	Secreted	Signal	Reference proteome	Disulfide bond	Secreted	Direct protein sequencing	Chemotaxis	3D-structure	Inflammatory response	Cytokine	cytokine	FALSE	CCR1	G-protein coupled receptor 1	Cell membrane	Transducer	Membrane	Reference proteome	Cell membrane	Transmembrane helix	Disulfide bond	Transmembrane	Receptor	G-protein coupled receptor	3D-structure	Glycoprotein	Receptors	GPCR;Rhodopsin			TRUE	CellChatDB v1
CCL3L1_CCR1	CCL	CCL3L1	CCR1					KEGG: hsa04060	Secreted Signaling	CCL3L1 - CCR1	FALSE	CCL3L1	Intercrine beta (chemokine CC)	Secreted	Signal	Reference proteome	Disulfide bond	Secreted	Direct protein sequencing	Chemotaxis	3D-structure	Inflammatory response	Cytokine	cytokine	FALSE	CCR1	G-protein coupled receptor 1	Cell membrane	Transducer	Membrane	Reference proteome	Cell membrane	Transmembrane helix	Disulfide bond	Transmembrane	Receptor	G-protein coupled receptor	3D-structure	Glycoprotein	Receptors	GPCR;Rhodopsin			TRUE	CellChatDB v1
CCL8_CCR1	CCL	CCL8	CCR1					KEGG: hsa04060	Secreted Signaling	CCL8 - CCR1	FALSE	CCL8	Intercrine beta (chemokine CC)	Secreted	Signal	Reference proteome	Pyrrolidone carboxylic acid	Disulfide bond	Secreted	Cytokine	Direct protein sequencing	Chemotaxis	3D-structure	Inflammatory response	Heparin-binding	cytokine	FALSE	CCR1	G-protein coupled receptor 1	Cell membrane	Transducer	Membrane	Reference proteome	Cell membrane	Transmembrane helix	Disulfide bond	Transmembrane	Receptor	G-protein coupled receptor	3D-structure	Glycoprotein	Receptors	GPCR;Rhodopsin			TRUE	CellChatDB v1
CCL7_CCR1	CCL	CCL7	CCR1					KEGG: hsa04060	Secreted Signaling	CCL7 - CCR1	FALSE	CCL7	Intercrine beta (chemokine CC)	Secreted	Signal	Reference proteome	Pyrrolidone carboxylic acid	Disulfide bond	Secreted	Cytokine	Direct protein sequencing	Chemotaxis	3D-structure	Inflammatory response	Heparin-binding	Glycoprotein	cytokine	FALSE	CCR1	G-protein coupled receptor 1	Cell membrane	Transducer	Membrane	Reference proteome	Cell membrane	Transmembrane helix	Disulfide bond	Transmembrane	Receptor	G-protein coupled receptor	3D-structure	Glycoprotein	Receptors	GPCR;Rhodopsin			TRUE	CellChatDB v1
CCL13_CCR1	CCL	CCL13	CCR1					KEGG: hsa04060	Secreted Signaling	CCL13 - CCR1	FALSE	CCL13	Intercrine beta (chemokine CC)	Secreted	Signal	Reference proteome	Pyrrolidone carboxylic acid	Disulfide bond	Secreted	Direct protein sequencing	Chemotaxis	3D-structure	Inflammatory response	Cytokine	cytokine	FALSE	CCR1	G-protein coupled receptor 1	Cell membrane	Transducer	Membrane	Reference proteome	Cell membrane	Transmembrane helix	Disulfide bond	Transmembrane	Receptor	G-protein coupled receptor	3D-structure	Glycoprotein	Receptors	GPCR;Rhodopsin			TRUE	CellChatDB v1
CCL14_CCR1	CCL	CCL14	CCR1					KEGG: hsa04060	Secreted Signaling	CCL14 - CCR1	FALSE	CCL14	Intercrine beta (chemokine CC)	Secreted	Signal	Reference proteome	Disulfide bond	Secreted	Direct protein sequencing	Chemotaxis	3D-structure	Inflammatory response	Cytokine	cytokine	FALSE	CCR1	G-protein coupled receptor 1	Cell membrane	Transducer	Membrane	Reference proteome	Cell membrane	Transmembrane helix	Disulfide bond	Transmembrane	Receptor	G-protein coupled receptor	3D-structure	Glycoprotein	Receptors	GPCR;Rhodopsin			TRUE	CellChatDB v1
CCL16_CCR1	CCL	CCL16	CCR1					KEGG: hsa04060	Secreted Signaling	CCL16 - CCR1	FALSE	CCL16	Intercrine beta (chemokine CC)	Secreted	Signal	Reference proteome	Disulfide bond	Secreted	Direct protein sequencing	Chemotaxis	3D-structure	Inflammatory response	Cytokine	cytokine	FALSE	CCR1	G-protein coupled receptor 1	Cell membrane	Transducer	Membrane	Reference proteome	Cell membrane	Transmembrane helix	Disulfide bond	Transmembrane	Receptor	G-protein coupled receptor	3D-structure	Glycoprotein	Receptors	GPCR;Rhodopsin			TRUE	CellChatDB v1
CCL23_CCR1	CCL	CCL23	CCR1					KEGG: hsa04060	Secreted Signaling	CCL23 - CCR1	FALSE	CCL23	Intercrine beta (chemokine CC)	Secreted	Signal	Reference proteome	Disulfide bond	Secreted	Cytokine	Direct protein sequencing	Alternative splicing	Chemotaxis	3D-structure	Inflammatory response	Heparin-binding	cytokine	FALSE	CCR1	G-protein coupled receptor 1	Cell membrane	Transducer	Membrane	Reference proteome	Cell membrane	Transmembrane helix	Disulfide bond	Transmembrane	Receptor	G-protein coupled receptor	3D-structure	Glycoprotein	Receptors	GPCR;Rhodopsin			TRUE	CellChatDB v1
CCL8_CCR2	CCL	CCL8	CCR2					KEGG: hsa04060	Secreted Signaling	CCL8 - CCR2	FALSE	CCL8	Intercrine beta (chemokine CC)	Secreted	Signal	Reference proteome	Pyrrolidone carboxylic acid	Disulfide bond	Secreted	Cytokine	Direct protein sequencing	Chemotaxis	3D-structure	Inflammatory response	Heparin-binding	cytokine	FALSE	CCR2	G-protein coupled receptor 1	Cell membrane	Membrane	Host-virus interaction	Disulfide bond	Transmembrane	Receptor	Alternative splicing	Glycoprotein	Transducer	Reference proteome	Cell membrane	Transmembrane helix	Phosphoprotein	Sulfation	G-protein coupled receptor	3D-structure	Inflammatory response	Unclassified	Unclassified
CCL7_CCR2	CCL	CCL7	CCR2					KEGG: hsa04060	Secreted Signaling	CCL7 - CCR2	FALSE	CCL7	Intercrine beta (chemokine CC)	Secreted	Signal	Reference proteome	Pyrrolidone carboxylic acid	Disulfide bond	Secreted	Cytokine	Direct protein sequencing	Chemotaxis	3D-structure	Inflammatory response	Heparin-binding	Glycoprotein	cytokine	FALSE	CCR2	G-protein coupled receptor 1	Cell membrane	Membrane	Host-virus interaction	Disulfide bond	Transmembrane	Receptor	Alternative splicing	Glycoprotein	Transducer	Reference proteome	Cell membrane	Transmembrane helix	Phosphoprotein	Sulfation	G-protein coupled receptor	3D-structure	Inflammatory response	Unclassified	Unclassified
CCL2_CCR2	CCL	CCL2	CCR2					KEGG: hsa04060	Secreted Signaling	CCL2 - CCR2	FALSE	CCL2	Intercrine beta (chemokine CC)	Secreted	Signal	Reference proteome	Pyrrolidone carboxylic acid	Disulfide bond	Secreted	Direct protein sequencing	Chemotaxis	3D-structure	Inflammatory response	Cytokine	Glycoprotein	cytokine	FALSE	CCR2	G-protein coupled receptor 1	Cell membrane	Membrane	Host-virus interaction	Disulfide bond	Transmembrane	Receptor	Alternative splicing	Glycoprotein	Transducer	Reference proteome	Cell membrane	Transmembrane helix	Phosphoprotein	Sulfation	G-protein coupled receptor	3D-structure	Inflammatory response	Unclassified	Unclassified
CCL5_CCR3	CCL	CCL5	CCR3					KEGG: hsa04060	Secreted Signaling	CCL5 - CCR3	FALSE	CCL5	Intercrine beta (chemokine CC)	Secreted	Signal	Reference proteome	Disulfide bond	Secreted	Direct protein sequencing	Oxidation	Chemotaxis	3D-structure	Inflammatory response	Cytokine	Glycoprotein	cytokine	FALSE	CCR3	G-protein coupled receptor 1	Cell membrane	Transducer	Membrane	Reference proteome	Host-virus interaction	Cell membrane	Transmembrane helix	Disulfide bond	Transmembrane	Receptor	Alternative splicing	G-protein coupled receptor	3D-structure	Receptors	GPCR;Rhodopsin			TRUE	CellChatDB v1
CCL7_CCR3	CCL	CCL7	CCR3					KEGG: hsa04060	Secreted Signaling	CCL7 - CCR3	FALSE	CCL7	Intercrine beta (chemokine CC)	Secreted	Signal	Reference proteome	Pyrrolidone carboxylic acid	Disulfide bond	Secreted	Cytokine	Direct protein sequencing	Chemotaxis	3D-structure	Inflammatory response	Heparin-binding	Glycoprotein	cytokine	FALSE	CCR3	G-protein coupled receptor 1	Cell membrane	Transducer	Membrane	Reference proteome	Host-virus interaction	Cell membrane	Transmembrane helix	Disulfide bond	Transmembrane	Receptor	Alternative splicing	G-protein coupled receptor	3D-structure	Receptors	GPCR;Rhodopsin			TRUE	CellChatDB v1
CCL11_CCR3	CCL	CCL11	CCR3					KEGG: hsa04060	Secreted Signaling	CCL11 - CCR3	FALSE	CCL11	Intercrine beta (chemokine CC)	Secreted	Signal	Reference proteome	Disulfide bond	Secreted	Direct protein sequencing	Chemotaxis	3D-structure	Inflammatory response	Cytokine	Glycoprotein	cytokine	FALSE	CCR3	G-protein coupled receptor 1	Cell membrane	Transducer	Membrane	Reference proteome	Host-virus interaction	Cell membrane	Transmembrane helix	Disulfide bond	Transmembrane	Receptor	Alternative splicing	G-protein coupled receptor	3D-structure	Receptors	GPCR;Rhodopsin			TRUE	CellChatDB v1
CCL24_CCR3	CCL	CCL24	CCR3					KEGG: hsa04060	Secreted Signaling	CCL24 - CCR3	FALSE	CCL24	Intercrine beta (chemokine CC)	Secreted	Signal	Reference proteome	Disulfide bond	Secreted	Direct protein sequencing	Chemotaxis	3D-structure	Inflammatory response	Cytokine	Glycoprotein	cytokine	FALSE	CCR3	G-protein coupled receptor 1	Cell membrane	Transducer	Membrane	Reference proteome	Host-virus interaction	Cell membrane	Transmembrane helix	Disulfide bond	Transmembrane	Receptor	Alternative splicing	G-protein coupled receptor	3D-structure	Receptors	GPCR;Rhodopsin			TRUE	CellChatDB v1
CCL26_CCR3	CCL	CCL26	CCR3					KEGG: hsa04060	Secreted Signaling	CCL26 - CCR3	FALSE	CCL26	Intercrine beta (chemokine CC)	Secreted	Signal	Reference proteome	Disulfide bond	Secreted	Direct protein sequencing	Chemotaxis	3D-structure	Inflammatory response	Cytokine	cytokine	FALSE	CCR3	G-protein coupled receptor 1	Cell membrane	Transducer	Membrane	Reference proteome	Host-virus interaction	Cell membrane	Transmembrane helix	Disulfide bond	Transmembrane	Receptor	Alternative splicing	G-protein coupled receptor	3D-structure	Receptors	GPCR;Rhodopsin			TRUE	CellChatDB v1
CCL28_CCR3	CCL	CCL28	CCR3					KEGG: hsa04060	Secreted Signaling	CCL28 - CCR3	FALSE	CCL28	Intercrine beta (chemokine CC)	Secreted	Signal	Reference proteome	Disulfide bond	Secreted	Alternative splicing	Chemotaxis	3D-structure	Cytokine	Glycoprotein	cytokine	FALSE	CCR3	G-protein coupled receptor 1	Cell membrane	Transducer	Membrane	Reference proteome	Host-virus interaction	Cell membrane	Transmembrane helix	Disulfide bond	Transmembrane	Receptor	Alternative splicing	G-protein coupled receptor	3D-structure	Receptors	GPCR;Rhodopsin			TRUE	CellChatDB v1
CCL17_CCR4	CCL	CCL17	CCR4					KEGG: hsa04060	Secreted Signaling	CCL17 - CCR4	FALSE	CCL17	Intercrine beta (chemokine CC)	Secreted	Signal	Reference proteome	Disulfide bond	Secreted	Direct protein sequencing	Chemotaxis	3D-structure	Inflammatory response	Cytokine	cytokine	FALSE	CCR4	G-protein coupled receptor 1	Cell membrane	Transducer	Membrane	Reference proteome	Cell membrane	Transmembrane helix	Disulfide bond	Phosphoprotein	Transmembrane	Receptor	G-protein coupled receptor	Glycoprotein	Receptors	GPCR;Rhodopsin			TRUE	CellChatDB v1
CCL22_CCR4	CCL	CCL22	CCR4					KEGG: hsa04060	Secreted Signaling	CCL22 - CCR4	FALSE	CCL22	Intercrine beta (chemokine CC)	Secreted	Secreted	Signal	Reference proteome	Chemotaxis	Disulfide bond	Cytokine	Direct protein sequencing	cytokine	FALSE	CCR4	G-protein coupled receptor 1	Cell membrane	Transducer	Membrane	Reference proteome	Cell membrane	Transmembrane helix	Disulfide bond	Phosphoprotein	Transmembrane	Receptor	G-protein coupled receptor	Glycoprotein	Receptors	GPCR;Rhodopsin			TRUE	CellChatDB v1
CCL5_CCR4	CCL	CCL5	CCR4					KEGG: hsa04060	Secreted Signaling	CCL5 - CCR4	FALSE	CCL5	Intercrine beta (chemokine CC)	Secreted	Signal	Reference proteome	Disulfide bond	Secreted	Direct protein sequencing	Oxidation	Chemotaxis	3D-structure	Inflammatory response	Cytokine	Glycoprotein	cytokine	FALSE	CCR4	G-protein coupled receptor 1	Cell membrane	Transducer	Membrane	Reference proteome	Cell membrane	Transmembrane helix	Disulfide bond	Phosphoprotein	Transmembrane	Receptor	G-protein coupled receptor	Glycoprotein	Receptors	GPCR;Rhodopsin			TRUE	CellChatDB v1
CCL4_CCR5	CCL	CCL4	CCR5					KEGG: hsa04060	Secreted Signaling	CCL4 - CCR5	FALSE	CCL4	Intercrine beta (chemokine CC)	Secreted	Signal	Reference proteome	Disulfide bond	Secreted	Chemotaxis	3D-structure	Inflammatory response	Cytokine	cytokine	FALSE	CCR5	G-protein coupled receptor 1	Cell membrane	Membrane	Host-virus interaction	Disulfide bond	Diabetes mellitus	Transmembrane	Host cell receptor for virus entry	Receptor	Glycoprotein	Transducer	Reference proteome	Lipoprotein	Cell membrane	Transmembrane helix	Phosphoprotein	Sulfation	G-protein coupled receptor	3D-structure	Palmitate	Unclassified	Unclassified
CCL5_CCR5	CCL	CCL5	CCR5					KEGG: hsa04060	Secreted Signaling	CCL5 - CCR5	FALSE	CCL5	Intercrine beta (chemokine CC)	Secreted	Signal	Reference proteome	Disulfide bond	Secreted	Direct protein sequencing	Oxidation	Chemotaxis	3D-structure	Inflammatory response	Cytokine	Glycoprotein	cytokine	FALSE	CCR5	G-protein coupled receptor 1	Cell membrane	Membrane	Host-virus interaction	Disulfide bond	Diabetes mellitus	Transmembrane	Host cell receptor for virus entry	Receptor	Glycoprotein	Transducer	Reference proteome	Lipoprotein	Cell membrane	Transmembrane helix	Phosphoprotein	Sulfation	G-protein coupled receptor	3D-structure	Palmitate	Unclassified
CCL3_CCR5	CCL	CCL3	CCR5					KEGG: hsa04060	Secreted Signaling	CCL3 - CCR5	FALSE	CCL3	Intercrine beta (chemokine CC)	Secreted	Signal	Reference proteome	Disulfide bond	Secreted	Direct protein sequencing	Chemotaxis	3D-structure	Inflammatory response	Cytokine	cytokine	FALSE	CCR5	G-protein coupled receptor 1	Cell membrane	Membrane	Host-virus interaction	Disulfide bond	Diabetes mellitus	Transmembrane	Host cell receptor for virus entry	Receptor	Glycoprotein	Transducer	Reference proteome	Lipoprotein	Cell membrane	Transmembrane helix	Phosphoprotein	Sulfation	G-protein coupled receptor	3D-structure	Palmitate	Unclassified	Unclassified
CCL20_CCR6	CCL	CCL20	CCR6					KEGG: hsa04060	Secreted Signaling	CCL20 - CCR6	FALSE	CCL20	Intercrine beta (chemokine CC)	Secreted	Signal	Reference proteome	Disulfide bond	Antibiotic	Secreted	Antimicrobial	Direct protein sequencing	Alternative splicing	Chemotaxis	3D-structure	Inflammatory response	Cytokine	cytokine	FALSE	CCR6	G-protein coupled receptor 1	Cell surface	Cell membrane	Transducer	Membrane	Reference proteome	Cell membrane	Transmembrane helix	Disulfide bond	Transmembrane	Receptor	G-protein coupled receptor	3D-structure	Glycoprotein	Receptors	GPCR;Rhodopsin			TRUE	CellChatDB v1
CCL19_CCR7	CCL	CCL19	CCR7					KEGG: hsa04060	Secreted Signaling	CCL19 - CCR7	FALSE	CCL19	Intercrine beta (chemokine CC)	Secreted	Signal	Reference proteome	Disulfide bond	Secreted	Direct protein sequencing	Chemotaxis	3D-structure	Inflammatory response	Cytokine	cytokine	FALSE	CCR7	G-protein coupled receptor 1	Cell membrane	Transducer	Membrane	Signal	Reference proteome	Cell membrane	Transmembrane helix	Disulfide bond	Transmembrane	Receptor	G-protein coupled receptor	3D-structure	Glycoprotein	Receptors	GPCR;Rhodopsin			TRUE	CellChatDB v1
CCL21_CCR7	CCL	CCL21	CCR7					KEGG: hsa04060	Secreted Signaling	CCL21 - CCR7	FALSE	CCL21	Intercrine beta (chemokine CC)	Secreted	Signal	Reference proteome	Disulfide bond	Secreted	Direct protein sequencing	Chemotaxis	3D-structure	Inflammatory response	Cytokine	cytokine	FALSE	CCR7	G-protein coupled receptor 1	Cell membrane	Transducer	Membrane	Signal	Reference proteome	Cell membrane	Transmembrane helix	Disulfide bond	Transmembrane	Receptor	G-protein coupled receptor	3D-structure	Glycoprotein	Receptors	GPCR;Rhodopsin			TRUE	CellChatDB v1
CCL19_ACKR4	CCL	CCL19	ACKR4					KEGG: hsa04060	Secreted Signaling	CCL19 - ACKR4	FALSE	CCL19	Intercrine beta (chemokine CC)	Secreted	Signal	Reference proteome	Disulfide bond	Secreted	Direct protein sequencing	Chemotaxis	3D-structure	Inflammatory response	Cytokine	cytokine	FALSE	ACKR4	G-protein coupled receptor 1	Early endosome	Recycling endosome	Cell membrane	Transducer	Membrane	Reference proteome	Cell membrane	Transmembrane helix	Disulfide bond	Phosphoprotein	Transmembrane	Receptor	G-protein coupled receptor	Endosome	Glycoprotein	Receptors	GPCR;Rhodopsin			TRUE	CellChatDB v1
CCL21_ACKR4	CCL	CCL21	ACKR4					KEGG: hsa04060	Secreted Signaling	CCL21 - ACKR4	FALSE	CCL21	Intercrine beta (chemokine CC)	Secreted	Signal	Reference proteome	Disulfide bond	Secreted	Direct protein sequencing	Chemotaxis	3D-structure	Inflammatory response	Cytokine	cytokine	FALSE	ACKR4	G-protein coupled receptor 1	Early endosome	Recycling endosome	Cell membrane	Transducer	Membrane	Reference proteome	Cell membrane	Transmembrane helix	Disulfide bond	Phosphoprotein	Transmembrane	Receptor	G-protein coupled receptor	Endosome	Glycoprotein	Receptors	GPCR;Rhodopsin			TRUE	CellChatDB v1
CCL28_CCR10	CCL	CCL28	CCR10					KEGG: hsa04060	Secreted Signaling	CCL28 - CCR10	FALSE	CCL28	Intercrine beta (chemokine CC)	Secreted	Signal	Reference proteome	Disulfide bond	Secreted	Alternative splicing	Chemotaxis	3D-structure	Cytokine	Glycoprotein	cytokine	FALSE	CCR10	G-protein coupled receptor 1	Cell membrane	Transducer	Membrane	Reference proteome	Cell membrane	Transmembrane helix	Disulfide bond	Transmembrane	Receptor	G-protein coupled receptor	Receptors	GPCR;Rhodopsin			TRUE	CellChatDB v1
CCL13_ACKR4	CCL	CCL13	ACKR4					PMID: 26740381	Secreted Signaling	CCL13 - ACKR4	FALSE	CCL13	Intercrine beta (chemokine CC)	Secreted	Signal	Reference proteome	Pyrrolidone carboxylic acid	Disulfide bond	Secreted	Direct protein sequencing	Chemotaxis	3D-structure	Inflammatory response	Cytokine	cytokine	FALSE	ACKR4	G-protein coupled receptor 1	Early endosome	Recycling endosome	Cell membrane	Transducer	Membrane	Reference proteome	Cell membrane	Transmembrane helix	Disulfide bond	Phosphoprotein	Transmembrane	Receptor	G-protein coupled receptor	Endosome	Glycoprotein	Receptors	GPCR;Rhodopsin			TRUE	CellChatDB v1
CCL8_ACKR4	CCL	CCL8	ACKR4					PMID: 26740381	Secreted Signaling	CCL8 - ACKR4	FALSE	CCL8	Intercrine beta (chemokine CC)	Secreted	Signal	Reference proteome	Pyrrolidone carboxylic acid	Disulfide bond	Secreted	Cytokine	Direct protein sequencing	Chemotaxis	3D-structure	Inflammatory response	Heparin-binding	cytokine	FALSE	ACKR4	G-protein coupled receptor 1	Early endosome	Recycling endosome	Cell membrane	Transducer	Membrane	Reference proteome	Cell membrane	Transmembrane helix	Disulfide bond	Phosphoprotein	Transmembrane	Receptor	G-protein coupled receptor	Endosome	Glycoprotein	Receptors	GPCR;Rhodopsin			TRUE
CCL2_ACKR1	CCL	CCL2	ACKR1					PMID: 26740381	Secreted Signaling	CCL2 - ACKR1	FALSE	CCL2	Intercrine beta (chemokine CC)	Secreted	Signal	Reference proteome	Pyrrolidone carboxylic acid	Disulfide bond	Secreted	Direct protein sequencing	Chemotaxis	3D-structure	Inflammatory response	Cytokine	Glycoprotein	cytokine	FALSE	ACKR1	G-protein coupled receptor 1	Early endosome	Recycling endosome	Membrane	Transducer	Membrane	Reference proteome	Transmembrane helix	Disulfide bond	Transmembrane	Direct protein sequencing	Receptor	Alternative splicing	G-protein coupled receptor	3D-structure	Endosome	Blood group antigen	Glycoprotein	Receptors	GPCR;Rhodopsin
CCL5_ACKR1	CCL	CCL5	ACKR1					PMID: 26740381	Secreted Signaling	CCL5 - ACKR1	FALSE	CCL5	Intercrine beta (chemokine CC)	Secreted	Signal	Reference proteome	Disulfide bond	Secreted	Direct protein sequencing	Oxidation	Chemotaxis	3D-structure	Inflammatory response	Cytokine	Glycoprotein	cytokine	FALSE	ACKR1	G-protein coupled receptor 1	Early endosome	Recycling endosome	Membrane	Transducer	Membrane	Reference proteome	Transmembrane helix	Disulfide bond	Transmembrane	Direct protein sequencing	Receptor	Alternative splicing	G-protein coupled receptor	3D-structure	Endosome	Blood group antigen	Glycoprotein	Receptors	GPCR;Rhodopsin
CCL8_ACKR1	CCL	CCL8	ACKR1					PMID: 26740381	Secreted Signaling	CCL8 - ACKR1	FALSE	CCL8	Intercrine beta (chemokine CC)	Secreted	Signal	Reference proteome	Pyrrolidone carboxylic acid	Disulfide bond	Secreted	Cytokine	Direct protein sequencing	Chemotaxis	3D-structure	Inflammatory response	Heparin-binding	cytokine	FALSE	ACKR1	G-protein coupled receptor 1	Early endosome	Recycling endosome	Membrane	Transducer	Membrane	Reference proteome	Transmembrane helix	Disulfide bond	Transmembrane	Direct protein sequencing	Receptor	Alternative splicing	G-protein coupled receptor	3D-structure	Endosome	Blood group antigen	Glycoprotein	Receptors	GPCR;Rhodopsin
CCL13_ACKR1	CCL	CCL13	ACKR1					PMID: 26740381	Secreted Signaling	CCL13 - ACKR1	FALSE	CCL13	Intercrine beta (chemokine CC)	Secreted	Signal	Reference proteome	Pyrrolidone carboxylic acid	Disulfide bond	Secreted	Direct protein sequencing	Chemotaxis	3D-structure	Inflammatory response	Cytokine	cytokine	FALSE	ACKR1	G-protein coupled receptor 1	Early endosome	Recycling endosome	Membrane	Transducer	Membrane	Reference proteome	Transmembrane helix	Disulfide bond	Transmembrane	Direct protein sequencing	Receptor	Alternative splicing	G-protein coupled receptor	3D-structure	Endosome	Blood group antigen	Glycoprotein	Receptors	GPCR;Rhodopsin
CCL14_ACKR1	CCL	CCL14	ACKR1					PMID: 26740381	Secreted Signaling	CCL14 - ACKR1	FALSE	CCL14	Intercrine beta (chemokine CC)	Secreted	Signal	Reference proteome	Disulfide bond	Secreted	Direct protein sequencing	Chemotaxis	3D-structure	Inflammatory response	Cytokine	cytokine	FALSE	ACKR1	G-protein coupled receptor 1	Early endosome	Recycling endosome	Membrane	Transducer	Membrane	Reference proteome	Transmembrane helix	Disulfide bond	Transmembrane	Direct protein sequencing	Receptor	Alternative splicing	G-protein coupled receptor	3D-structure	Endosome	Blood group antigen	Glycoprotein	Receptors	GPCR;Rhodopsin			TRUE
CCL16_ACKR1	CCL	CCL16	ACKR1					PMID: 26740381	Secreted Signaling	CCL16 - ACKR1	FALSE	CCL16	Intercrine beta (chemokine CC)	Secreted	Signal	Reference proteome	Disulfide bond	Secreted	Direct protein sequencing	Chemotaxis	3D-structure	Inflammatory response	Cytokine	cytokine	FALSE	ACKR1	G-protein coupled receptor 1	Early endosome	Recycling endosome	Membrane	Transducer	Membrane	Reference proteome	Transmembrane helix	Disulfide bond	Transmembrane	Direct protein sequencing	Receptor	Alternative splicing	G-protein coupled receptor	3D-structure	Endosome	Blood group antigen	Glycoprotein	Receptors	GPCR;Rhodopsin			TRUE
CCL18_ACKR1	CCL	CCL18	ACKR1					PMID: 26740381	Secreted Signaling	CCL18 - ACKR1	FALSE	CCL18	Intercrine beta (chemokine CC)	Secreted	Signal	Reference proteome	Disulfide bond	Secreted	Direct protein sequencing	Chemotaxis	3D-structure	Inflammatory response	Cytokine	cytokine	FALSE	ACKR1	G-protein coupled receptor 1	Early endosome	Recycling endosome	Membrane	Transducer	Membrane	Reference proteome	Transmembrane helix	Disulfide bond	Transmembrane	Direct protein sequencing	Receptor	Alternative splicing	G-protein coupled receptor	3D-structure	Endosome	Blood group antigen	Glycoprotein	Receptors	GPCR;Rhodopsin			TRUE
CXCL1_ACKR1	CXCL	CXCL1	ACKR1					PMID: 26740381	Secreted Signaling	CXCL1 - ACKR1	FALSE	CXCL1	Intercrine alpha (chemokine CxC)	Secreted	Signal	Reference proteome	Disulfide bond	Secreted	Growth factor	Direct protein sequencing	3D-structure	Inflammatory response	Cytokine	cytokine;growth factor	FALSE	ACKR1	G-protein coupled receptor 1	Early endosome	Recycling endosome	Membrane	Transducer	Membrane	Reference proteome	Transmembrane helix	Disulfide bond	Transmembrane	Direct protein sequencing	Receptor	Alternative splicing	G-protein coupled receptor	3D-structure	Endosome	Blood group antigen	Glycoprotein	Receptors	GPCR;Rhodopsin			TRUE
CXCL2_ACKR1	CXCL	CXCL2	ACKR1					PMID: 26740381	Secreted Signaling	CXCL2 - ACKR1	FALSE	CXCL2	Intercrine alpha (chemokine CxC)	Secreted	Signal	Reference proteome	Pharmaceutical	Disulfide bond	Secreted	Direct protein sequencing	Chemotaxis	3D-structure	Inflammatory response	Cytokine	cytokine	FALSE	ACKR1	G-protein coupled receptor 1	Early endosome	Recycling endosome	Membrane	Transducer	Membrane	Reference proteome	Transmembrane helix	Disulfide bond	Transmembrane	Direct protein sequencing	Receptor	Alternative splicing	G-protein coupled receptor	3D-structure	Endosome	Blood group antigen	Glycoprotein	Receptors	GPCR;Rhodopsin
CXCL3_ACKR1	CXCL	CXCL3	ACKR1					PMID: 26740381	Secreted Signaling	CXCL3 - ACKR1	FALSE	CXCL3	Intercrine alpha (chemokine CxC)	Secreted	Signal	Reference proteome	Disulfide bond	Secreted	Direct protein sequencing	Chemotaxis	Inflammatory response	Cytokine	cytokine	FALSE	ACKR1	G-protein coupled receptor 1	Early endosome	Recycling endosome	Membrane	Transducer	Membrane	Reference proteome	Transmembrane helix	Disulfide bond	Transmembrane	Direct protein sequencing	Receptor	Alternative splicing	G-protein coupled receptor	3D-structure	Endosome	Blood group antigen	Glycoprotein	Receptors	GPCR;Rhodopsin			TRUE	CellChatDB v1
CXCL5_ACKR1	CXCL	CXCL5	ACKR1					PMID: 26740381	Secreted Signaling	CXCL5 - ACKR1	FALSE	CXCL5	Intercrine alpha (chemokine CxC)	Secreted	Secreted	Signal	Reference proteome	3D-structure	Disulfide bond	Cytokine	Direct protein sequencing	cytokine	FALSE	ACKR1	G-protein coupled receptor 1	Early endosome	Recycling endosome	Membrane	Transducer	Membrane	Reference proteome	Transmembrane helix	Disulfide bond	Transmembrane	Direct protein sequencing	Receptor	Alternative splicing	G-protein coupled receptor	3D-structure	Endosome	Blood group antigen	Glycoprotein	Receptors	GPCR;Rhodopsin			TRUE	CellChatDB v1
CXCL6_ACKR1	CXCL	CXCL6	ACKR1					PMID: 26740381	Secreted Signaling	CXCL6 - ACKR1	FALSE	CXCL6	Intercrine alpha (chemokine CxC)	Secreted	Signal	Reference proteome	Disulfide bond	Antibiotic	Secreted	Cytokine	Antimicrobial	Direct protein sequencing	Chemotaxis	Heparin-binding	cytokine	FALSE	ACKR1	G-protein coupled receptor 1	Early endosome	Recycling endosome	Membrane	Transducer	Membrane	Reference proteome	Transmembrane helix	Disulfide bond	Transmembrane	Direct protein sequencing	Receptor	Alternative splicing	G-protein coupled receptor	3D-structure	Endosome	Blood group antigen	Glycoprotein	Receptors	GPCR;Rhodopsin
CXCL8_ACKR1	CXCL	CXCL8	ACKR1					PMID: 26740381	Secreted Signaling	CXCL8 - ACKR1	FALSE	CXCL8	Intercrine beta (chemokine CC)	Secreted	Signal	Reference proteome	Disulfide bond	Secreted	Direct protein sequencing	Chemotaxis	3D-structure	Inflammatory response	Cytokine	cytokine	FALSE	ACKR1	G-protein coupled receptor 1	Early endosome	Recycling endosome	Membrane	Transducer	Membrane	Reference proteome	Transmembrane helix	Disulfide bond	Transmembrane	Direct protein sequencing	Receptor	Alternative splicing	G-protein coupled receptor	3D-structure	Endosome	Blood group antigen	Glycoprotein	Receptors	GPCR;Rhodopsin			TRUE
CXCL9_ACKR1	CXCL	CXCL9	ACKR1					PMID: 26740381	Secreted Signaling	CXCL9 - ACKR1	FALSE	CXCL9	Intercrine alpha (chemokine CxC)	Secreted	Secreted	Signal	Reference proteome	Disulfide bond	Inflammatory response	Cytokine	Direct protein sequencing	cytokine	FALSE	ACKR1	G-protein coupled receptor 1	Early endosome	Recycling endosome	Membrane	Transducer	Membrane	Reference proteome	Transmembrane helix	Disulfide bond	Transmembrane	Direct protein sequencing	Receptor	Alternative splicing	G-protein coupled receptor	3D-structure	Endosome	Blood group antigen	Glycoprotein	Receptors	GPCR;Rhodopsin			TRUE	CellChatDB v1
CXCL10_ACKR1	CXCL	CXCL10	ACKR1					PMID: 26740381	Secreted Signaling	CXCL10 - ACKR1	FALSE	CXCL10	Intercrine alpha (chemokine CxC)	Secreted	Signal	Reference proteome	Disulfide bond	Secreted	Direct protein sequencing	Chemotaxis	3D-structure	Citrullination	Inflammatory response	Cytokine	cytokine	FALSE	ACKR1	G-protein coupled receptor 1	Early endosome	Recycling endosome	Membrane	Transducer	Membrane	Reference proteome	Transmembrane helix	Disulfide bond	Transmembrane	Direct protein sequencing	Receptor	Alternative splicing	G-protein coupled receptor	3D-structure	Endosome	Blood group antigen	Glycoprotein	Receptors	GPCR;Rhodopsin
CXCL11_ACKR1	CXCL	CXCL11	ACKR1					PMID: 26740381	Secreted Signaling	CXCL11 - ACKR1	FALSE	CXCL11	Intercrine alpha (chemokine CxC)	Secreted	Signal	Reference proteome	Disulfide bond	Secreted	Direct protein sequencing	Chemotaxis	3D-structure	Citrullination	Inflammatory response	Cytokine	cytokine	FALSE	ACKR1	G-protein coupled receptor 1	Early endosome	Recycling endosome	Membrane	Transducer	Membrane	Reference proteome	Transmembrane helix	Disulfide bond	Transmembrane	Direct protein sequencing	Receptor	Alternative splicing	G-protein coupled receptor	3D-structure	Endosome	Blood group antigen	Glycoprotein	Receptors	GPCR;Rhodopsin
CXCL13_ACKR1	CXCL	CXCL13	ACKR1					PMID: 26740381	Secreted Signaling	CXCL13 - ACKR1	FALSE	CXCL13	Intercrine alpha (chemokine CxC)	Secreted	Signal	Reference proteome	Disulfide bond	Secreted	Chemotaxis	3D-structure	Inflammatory response	Cytokine	cytokine	FALSE	ACKR1	G-protein coupled receptor 1	Early endosome	Recycling endosome	Membrane	Transducer	Membrane	Reference proteome	Transmembrane helix	Disulfide bond	Transmembrane	Direct protein sequencing	Receptor	Alternative splicing	G-protein coupled receptor	3D-structure	Endosome	Blood group antigen	Glycoprotein	Receptors	GPCR;Rhodopsin			TRUE	CellChatDB v1
CCL2_ACKR2	CCL	CCL2	ACKR2					PMID: 26740381	Secreted Signaling	CCL2 - ACKR2	FALSE	CCL2	Intercrine beta (chemokine CC)	Secreted	Signal	Reference proteome	Pyrrolidone carboxylic acid	Disulfide bond	Secreted	Direct protein sequencing	Chemotaxis	3D-structure	Inflammatory response	Cytokine	Glycoprotein	cytokine	FALSE	ACKR2	G-protein coupled receptor 1	Early endosome	Recycling endosome	Cell membrane	Transducer	Membrane	Reference proteome	Cell membrane	Transmembrane helix	Disulfide bond	Phosphoprotein	Transmembrane	Receptor	G-protein coupled receptor	Inflammatory response	Endosome	Glycoprotein	Receptors	GPCR;Rhodopsin
CCL3_ACKR2	CCL	CCL3	ACKR2					PMID: 26740381	Secreted Signaling	CCL3 - ACKR2	FALSE	CCL3	Intercrine beta (chemokine CC)	Secreted	Signal	Reference proteome	Disulfide bond	Secreted	Direct protein sequencing	Chemotaxis	3D-structure	Inflammatory response	Cytokine	cytokine	FALSE	ACKR2	G-protein coupled receptor 1	Early endosome	Recycling endosome	Cell membrane	Transducer	Membrane	Reference proteome	Cell membrane	Transmembrane helix	Disulfide bond	Phosphoprotein	Transmembrane	Receptor	G-protein coupled receptor	Inflammatory response	Endosome	Glycoprotein	Receptors	GPCR;Rhodopsin			TRUE	CellChatDB v1
CCL3L1_ACKR2	CCL	CCL3L1	ACKR2					PMID: 26740381	Secreted Signaling	CCL3L1 - ACKR2	FALSE	CCL3L1	Intercrine beta (chemokine CC)	Secreted	Signal	Reference proteome	Disulfide bond	Secreted	Direct protein sequencing	Chemotaxis	3D-structure	Inflammatory response	Cytokine	cytokine	FALSE	ACKR2	G-protein coupled receptor 1	Early endosome	Recycling endosome	Cell membrane	Transducer	Membrane	Reference proteome	Cell membrane	Transmembrane helix	Disulfide bond	Phosphoprotein	Transmembrane	Receptor	G-protein coupled receptor	Inflammatory response	Endosome	Glycoprotein	Receptors	GPCR;Rhodopsin			TRUE	CellChatDB v1
CCL4_ACKR2	CCL	CCL4	ACKR2					PMID: 26740381	Secreted Signaling	CCL4 - ACKR2	FALSE	CCL4	Intercrine beta (chemokine CC)	Secreted	Signal	Reference proteome	Disulfide bond	Secreted	Chemotaxis	3D-structure	Inflammatory response	Cytokine	cytokine	FALSE	ACKR2	G-protein coupled receptor 1	Early endosome	Recycling endosome	Cell membrane	Transducer	Membrane	Reference proteome	Cell membrane	Transmembrane helix	Disulfide bond	Phosphoprotein	Transmembrane	Receptor	G-protein coupled receptor	Inflammatory response	Endosome	Glycoprotein	Receptors	GPCR;Rhodopsin			TRUE	CellChatDB v1
CCL5_ACKR2	CCL	CCL5	ACKR2					PMID: 26740381	Secreted Signaling	CCL5 - ACKR2	FALSE	CCL5	Intercrine beta (chemokine CC)	Secreted	Signal	Reference proteome	Disulfide bond	Secreted	Direct protein sequencing	Oxidation	Chemotaxis	3D-structure	Inflammatory response	Cytokine	Glycoprotein	cytokine	FALSE	ACKR2	G-protein coupled receptor 1	Early endosome	Recycling endosome	Cell membrane	Transducer	Membrane	Reference proteome	Cell membrane	Transmembrane helix	Disulfide bond	Phosphoprotein	Transmembrane	Receptor	G-protein coupled receptor	Inflammatory response	Endosome	Glycoprotein	Receptors	GPCR;Rhodopsin
CCL7_ACKR2	CCL	CCL7	ACKR2					PMID: 26740381	Secreted Signaling	CCL7 - ACKR2	FALSE	CCL7	Intercrine beta (chemokine CC)	Secreted	Signal	Reference proteome	Pyrrolidone carboxylic acid	Disulfide bond	Secreted	Cytokine	Direct protein sequencing	Chemotaxis	3D-structure	Inflammatory response	Heparin-binding	Glycoprotein	cytokine	FALSE	ACKR2	G-protein coupled receptor 1	Early endosome	Recycling endosome	Cell membrane	Transducer	Membrane	Reference proteome	Cell membrane	Transmembrane helix	Disulfide bond	Phosphoprotein	Transmembrane	Receptor	G-protein coupled receptor	Inflammatory response	Endosome	Glycoprotein	Receptors	GPCR;Rhodopsin
CCL8_ACKR2	CCL	CCL8	ACKR2					PMID: 26740381	Secreted Signaling	CCL8 - ACKR2	FALSE	CCL8	Intercrine beta (chemokine CC)	Secreted	Signal	Reference proteome	Pyrrolidone carboxylic acid	Disulfide bond	Secreted	Cytokine	Direct protein sequencing	Chemotaxis	3D-structure	Inflammatory response	Heparin-binding	cytokine	FALSE	ACKR2	G-protein coupled receptor 1	Early endosome	Recycling endosome	Cell membrane	Transducer	Membrane	Reference proteome	Cell membrane	Transmembrane helix	Disulfide bond	Phosphoprotein	Transmembrane	Receptor	G-protein coupled receptor	Inflammatory response	Endosome	Glycoprotein	Receptors	GPCR;Rhodopsin
CCL7_ACKR1	CCL	CCL7	ACKR1					PMID: 26740381	Secreted Signaling	CCL7 - ACKR1	FALSE	CCL7	Intercrine beta (chemokine CC)	Secreted	Signal	Reference proteome	Pyrrolidone carboxylic acid	Disulfide bond	Secreted	Cytokine	Direct protein sequencing	Chemotaxis	3D-structure	Inflammatory response	Heparin-binding	Glycoprotein	cytokine	FALSE	ACKR1	G-protein coupled receptor 1	Early endosome	Recycling endosome	Membrane	Transducer	Membrane	Reference proteome	Transmembrane helix	Disulfide bond	Transmembrane	Direct protein sequencing	Receptor	Alternative splicing	G-protein coupled receptor	3D-structure	Endosome	Blood group antigen	Glycoprotein	Receptors	GPCR;Rhodopsin
CCL11_ACKR1	CCL	CCL11	ACKR1					PMID: 26740381	Secreted Signaling	CCL11 - ACKR1	FALSE	CCL11	Intercrine beta (chemokine CC)	Secreted	Signal	Reference proteome	Disulfide bond	Secreted	Direct protein sequencing	Chemotaxis	3D-structure	Inflammatory response	Cytokine	Glycoprotein	cytokine	FALSE	ACKR1	G-protein coupled receptor 1	Early endosome	Recycling endosome	Membrane	Transducer	Membrane	Reference proteome	Transmembrane helix	Disulfide bond	Transmembrane	Direct protein sequencing	Receptor	Alternative splicing	G-protein coupled receptor	3D-structure	Endosome	Blood group antigen	Glycoprotein	Receptors	GPCR;Rhodopsin
CCL11_ACKR2	CCL	CCL11	ACKR2					PMID: 26740381	Secreted Signaling	CCL11 - ACKR2	FALSE	CCL11	Intercrine beta (chemokine CC)	Secreted	Signal	Reference proteome	Disulfide bond	Secreted	Direct protein sequencing	Chemotaxis	3D-structure	Inflammatory response	Cytokine	Glycoprotein	cytokine	FALSE	ACKR2	G-protein coupled receptor 1	Early endosome	Recycling endosome	Cell membrane	Transducer	Membrane	Reference proteome	Cell membrane	Transmembrane helix	Disulfide bond	Phosphoprotein	Transmembrane	Receptor	G-protein coupled receptor	Inflammatory response	Endosome	Glycoprotein	Receptors	GPCR;Rhodopsin			TRUE
CCL13_ACKR2	CCL	CCL13	ACKR2					PMID: 26740381	Secreted Signaling	CCL13 - ACKR2	FALSE	CCL13	Intercrine beta (chemokine CC)	Secreted	Signal	Reference proteome	Pyrrolidone carboxylic acid	Disulfide bond	Secreted	Direct protein sequencing	Chemotaxis	3D-structure	Inflammatory response	Cytokine	cytokine	FALSE	ACKR2	G-protein coupled receptor 1	Early endosome	Recycling endosome	Cell membrane	Transducer	Membrane	Reference proteome	Cell membrane	Transmembrane helix	Disulfide bond	Phosphoprotein	Transmembrane	Receptor	G-protein coupled receptor	Inflammatory response	Endosome	Glycoprotein	Receptors	GPCR;Rhodopsin			TRUE
CCL22_ACKR2	CCL	CCL22	ACKR2					PMID: 26740381	Secreted Signaling	CCL22 - ACKR2	FALSE	CCL22	Intercrine beta (chemokine CC)	Secreted	Secreted	Signal	Reference proteome	Chemotaxis	Disulfide bond	Cytokine	Direct protein sequencing	cytokine	FALSE	ACKR2	G-protein coupled receptor 1	Early endosome	Recycling endosome	Cell membrane	Transducer	Membrane	Reference proteome	Cell membrane	Transmembrane helix	Disulfide bond	Phosphoprotein	Transmembrane	Receptor	G-protein coupled receptor	Inflammatory response	Endosome	Glycoprotein	Receptors	GPCR;Rhodopsin			TRUE	CellChatDB v1
CCL24_ACKR2	CCL	CCL24	ACKR2					PMID: 26740381	Secreted Signaling	CCL24 - ACKR2	FALSE	CCL24	Intercrine beta (chemokine CC)	Secreted	Signal	Reference proteome	Disulfide bond	Secreted	Direct protein sequencing	Chemotaxis	3D-structure	Inflammatory response	Cytokine	Glycoprotein	cytokine	FALSE	ACKR2	G-protein coupled receptor 1	Early endosome	Recycling endosome	Cell membrane	Transducer	Membrane	Reference proteome	Cell membrane	Transmembrane helix	Disulfide bond	Phosphoprotein	Transmembrane	Receptor	G-protein coupled receptor	Inflammatory response	Endosome	Glycoprotein	Receptors	GPCR;Rhodopsin			TRUE
CCL26_ACKR2	CCL	CCL26	ACKR2					PMID: 26740381	Secreted Signaling	CCL26 - ACKR2	FALSE	CCL26	Intercrine beta (chemokine CC)	Secreted	Signal	Reference proteome	Disulfide bond	Secreted	Direct protein sequencing	Chemotaxis	3D-structure	Inflammatory response	Cytokine	cytokine	FALSE	ACKR2	G-protein coupled receptor 1	Early endosome	Recycling endosome	Cell membrane	Transducer	Membrane	Reference proteome	Cell membrane	Transmembrane helix	Disulfide bond	Phosphoprotein	Transmembrane	Receptor	G-protein coupled receptor	Inflammatory response	Endosome	Glycoprotein	Receptors	GPCR;Rhodopsin			TRUE	CellChatDB v1
CCL17_ACKR1	CCL	CCL17	ACKR1					PMID: 26740381	Secreted Signaling	CCL17 - ACKR1	FALSE	CCL17	Intercrine beta (chemokine CC)	Secreted	Signal	Reference proteome	Disulfide bond	Secreted	Direct protein sequencing	Chemotaxis	3D-structure	Inflammatory response	Cytokine	cytokine	FALSE	ACKR1	G-protein coupled receptor 1	Early endosome	Recycling endosome	Membrane	Transducer	Membrane	Reference proteome	Transmembrane helix	Disulfide bond	Transmembrane	Direct protein sequencing	Receptor	Alternative splicing	G-protein coupled receptor	3D-structure	Endosome	Blood group antigen	Glycoprotein	Receptors	GPCR;Rhodopsin			TRUE
CCL14_ACKR2	CCL	CCL14	ACKR2					PMID: 26740381	Secreted Signaling	CCL14 - ACKR2	FALSE	CCL14	Intercrine beta (chemokine CC)	Secreted	Signal	Reference proteome	Disulfide bond	Secreted	Direct protein sequencing	Chemotaxis	3D-structure	Inflammatory response	Cytokine	cytokine	FALSE	ACKR2	G-protein coupled receptor 1	Early endosome	Recycling endosome	Cell membrane	Transducer	Membrane	Reference proteome	Cell membrane	Transmembrane helix	Disulfide bond	Phosphoprotein	Transmembrane	Receptor	G-protein coupled receptor	Inflammatory response	Endosome	Glycoprotein	Receptors	GPCR;Rhodopsin			TRUE	CellChatDB v1
CCL17_ACKR2	CCL	CCL17	ACKR2					PMID: 26740381	Secreted Signaling	CCL17 - ACKR2	FALSE	CCL17	Intercrine beta (chemokine CC)	Secreted	Signal	Reference proteome	Disulfide bond	Secreted	Direct protein sequencing	Chemotaxis	3D-structure	Inflammatory response	Cytokine	cytokine	FALSE	ACKR2	G-protein coupled receptor 1	Early endosome	Recycling endosome	Cell membrane	Transducer	Membrane	Reference proteome	Cell membrane	Transmembrane helix	Disulfide bond	Phosphoprotein	Transmembrane	Receptor	G-protein coupled receptor	Inflammatory response	Endosome	Glycoprotein	Receptors	GPCR;Rhodopsin			TRUE	CellChatDB v1
CXCL1_CXCR2	CXCL	CXCL1	CXCR2					KEGG: hsa04060	Secreted Signaling	CXCL1 - CXCR2	FALSE	CXCL1	Intercrine alpha (chemokine CxC)	Secreted	Signal	Reference proteome	Disulfide bond	Secreted	Growth factor	Direct protein sequencing	3D-structure	Inflammatory response	Cytokine	cytokine;growth factor	FALSE	CXCR2	G-protein coupled receptor 1	Cell membrane	Transducer	Membrane	Reference proteome	Cell membrane	Transmembrane helix	Disulfide bond	Phosphoprotein	Transmembrane	Receptor	Chemotaxis	G-protein coupled receptor	3D-structure	Glycoprotein	Receptors	GPCR;Rhodopsin			TRUE	CellChatDB v1
CXCL2_CXCR2	CXCL	CXCL2	CXCR2					KEGG: hsa04060	Secreted Signaling	CXCL2 - CXCR2	FALSE	CXCL2	Intercrine alpha (chemokine CxC)	Secreted	Signal	Reference proteome	Pharmaceutical	Disulfide bond	Secreted	Direct protein sequencing	Chemotaxis	3D-structure	Inflammatory response	Cytokine	cytokine	FALSE	CXCR2	G-protein coupled receptor 1	Cell membrane	Transducer	Membrane	Reference proteome	Cell membrane	Transmembrane helix	Disulfide bond	Phosphoprotein	Transmembrane	Receptor	Chemotaxis	G-protein coupled receptor	3D-structure	Glycoprotein	Receptors	GPCR;Rhodopsin			TRUE	CellChatDB v1
CXCL3_CXCR2	CXCL	CXCL3	CXCR2					KEGG: hsa04060	Secreted Signaling	CXCL3 - CXCR2	FALSE	CXCL3	Intercrine alpha (chemokine CxC)	Secreted	Signal	Reference proteome	Disulfide bond	Secreted	Direct protein sequencing	Chemotaxis	Inflammatory response	Cytokine	cytokine	FALSE	CXCR2	G-protein coupled receptor 1	Cell membrane	Transducer	Membrane	Reference proteome	Cell membrane	Transmembrane helix	Disulfide bond	Phosphoprotein	Transmembrane	Receptor	Chemotaxis	G-protein coupled receptor	3D-structure	Glycoprotein	Receptors	GPCR;Rhodopsin			TRUE	CellChatDB v1
CXCL5_CXCR2	CXCL	CXCL5	CXCR2					KEGG: hsa04060	Secreted Signaling	CXCL5 - CXCR2	FALSE	CXCL5	Intercrine alpha (chemokine CxC)	Secreted	Secreted	Signal	Reference proteome	3D-structure	Disulfide bond	Cytokine	Direct protein sequencing	cytokine	FALSE	CXCR2	G-protein coupled receptor 1	Cell membrane	Transducer	Membrane	Reference proteome	Cell membrane	Transmembrane helix	Disulfide bond	Phosphoprotein	Transmembrane	Receptor	Chemotaxis	G-protein coupled receptor	3D-structure	Glycoprotein	Receptors	GPCR;Rhodopsin			TRUE	CellChatDB v1
CXCL6_CXCR2	CXCL	CXCL6	CXCR2					KEGG: hsa04060	Secreted Signaling	CXCL6 - CXCR2	FALSE	CXCL6	Intercrine alpha (chemokine CxC)	Secreted	Signal	Reference proteome	Disulfide bond	Antibiotic	Secreted	Cytokine	Antimicrobial	Direct protein sequencing	Chemotaxis	Heparin-binding	cytokine	FALSE	CXCR2	G-protein coupled receptor 1	Cell membrane	Transducer	Membrane	Reference proteome	Cell membrane	Transmembrane helix	Disulfide bond	Phosphoprotein	Transmembrane	Receptor	Chemotaxis	G-protein coupled receptor	3D-structure	Glycoprotein	Receptors	GPCR;Rhodopsin			TRUE	CellChatDB v1
CXCL8_CXCR2	CXCL	CXCL8	CXCR2					KEGG: hsa04060	Secreted Signaling	CXCL8 - CXCR2	FALSE	CXCL8	Intercrine beta (chemokine CC)	Secreted	Signal	Reference proteome	Disulfide bond	Secreted	Direct protein sequencing	Chemotaxis	3D-structure	Inflammatory response	Cytokine	cytokine	FALSE	CXCR2	G-protein coupled receptor 1	Cell membrane	Transducer	Membrane	Reference proteome	Cell membrane	Transmembrane helix	Disulfide bond	Phosphoprotein	Transmembrane	Receptor	Chemotaxis	G-protein coupled receptor	3D-structure	Glycoprotein	Receptors	GPCR;Rhodopsin			TRUE	CellChatDB v1
CXCL9_CXCR3	CXCL	CXCL9	CXCR3					KEGG: hsa04060	Secreted Signaling	CXCL9 - CXCR3	FALSE	CXCL9	Intercrine alpha (chemokine CxC)	Secreted	Secreted	Signal	Reference proteome	Disulfide bond	Inflammatory response	Cytokine	Direct protein sequencing	cytokine	FALSE	CXCR3	G-protein coupled receptor 1	Cell membrane	Transducer	Membrane	Reference proteome	Cell membrane	Transmembrane helix	Disulfide bond	Sulfation	Transmembrane	Apoptosis	Receptor	Angiogenesis	Chemotaxis	Alternative splicing	G-protein coupled receptor	Glycoprotein	Receptors	GPCR;Rhodopsin			TRUE	CellChatDB v1
CXCL10_CXCR3	CXCL	CXCL10	CXCR3					KEGG: hsa04060	Secreted Signaling	CXCL10 - CXCR3	FALSE	CXCL10	Intercrine alpha (chemokine CxC)	Secreted	Signal	Reference proteome	Disulfide bond	Secreted	Direct protein sequencing	Chemotaxis	3D-structure	Citrullination	Inflammatory response	Cytokine	cytokine	FALSE	CXCR3	G-protein coupled receptor 1	Cell membrane	Transducer	Membrane	Reference proteome	Cell membrane	Transmembrane helix	Disulfide bond	Sulfation	Transmembrane	Apoptosis	Receptor	Angiogenesis	Chemotaxis	Alternative splicing	G-protein coupled receptor	Glycoprotein	Receptors	GPCR;Rhodopsin			TRUE
CXCL11_CXCR3	CXCL	CXCL11	CXCR3					KEGG: hsa04060	Secreted Signaling	CXCL11 - CXCR3	FALSE	CXCL11	Intercrine alpha (chemokine CxC)	Secreted	Signal	Reference proteome	Disulfide bond	Secreted	Direct protein sequencing	Chemotaxis	3D-structure	Citrullination	Inflammatory response	Cytokine	cytokine	FALSE	CXCR3	G-protein coupled receptor 1	Cell membrane	Transducer	Membrane	Reference proteome	Cell membrane	Transmembrane helix	Disulfide bond	Sulfation	Transmembrane	Apoptosis	Receptor	Angiogenesis	Chemotaxis	Alternative splicing	G-protein coupled receptor	Glycoprotein	Receptors	GPCR;Rhodopsin			TRUE
CXCL13_CXCR3	CXCL	CXCL13	CXCR3					KEGG: hsa04060	Secreted Signaling	CXCL13 - CXCR3	FALSE	CXCL13	Intercrine alpha (chemokine CxC)	Secreted	Signal	Reference proteome	Disulfide bond	Secreted	Chemotaxis	3D-structure	Inflammatory response	Cytokine	cytokine	FALSE	CXCR3	G-protein coupled receptor 1	Cell membrane	Transducer	Membrane	Reference proteome	Cell membrane	Transmembrane helix	Disulfide bond	Sulfation	Transmembrane	Apoptosis	Receptor	Angiogenesis	Chemotaxis	Alternative splicing	G-protein coupled receptor	Glycoprotein	Receptors	GPCR;Rhodopsin			TRUE	CellChatDB v1
CXCL12_CXCR4	CXCL	CXCL12	CXCR4					KEGG: hsa04060	Secreted Signaling	CXCL12 - CXCR4	FALSE	CXCL12	Intercrine alpha (chemokine CxC)	Secreted	Signal	Reference proteome	Host-virus interaction	Disulfide bond	Secreted	Growth factor	Alternative splicing	Chemotaxis	3D-structure	Cytokine	cytokine;growth factor	FALSE	CXCR4	G-protein coupled receptor 1	Late endosome	Early endosome	Lysosome	Cell membrane	Cell junction	Membrane	Host-virus interaction	Disulfide bond	Transmembrane	Host cell receptor for virus entry	Receptor	Alternative splicing	Glycoprotein	Lysosome	Disease variant	Transducer	Reference proteome	Cell membrane	Transmembrane helix	Phosphoprotein	Sulfation
CXCL11_ACKR3	CXCL	CXCL11	ACKR3					KEGG: hsa04060	Secreted Signaling	CXCL11 - ACKR3	FALSE	CXCL11	Intercrine alpha (chemokine CxC)	Secreted	Signal	Reference proteome	Disulfide bond	Secreted	Direct protein sequencing	Chemotaxis	3D-structure	Citrullination	Inflammatory response	Cytokine	cytokine	FALSE	ACKR3	G-protein coupled receptor 1	Early endosome	Recycling endosome	Cell membrane	Membrane	Host-virus interaction	Disulfide bond	Transmembrane	Receptor	Glycoprotein	Transducer	Disease variant	Developmental protein	Reference proteome	Cell membrane	Transmembrane helix	Phosphoprotein	G-protein coupled receptor	3D-structure	Cell adhesion	Endosome	Ubl conjugation
CXCL12_ACKR3	CXCL	CXCL12	ACKR3					KEGG: hsa04060	Secreted Signaling	CXCL12 - ACKR3	FALSE	CXCL12	Intercrine alpha (chemokine CxC)	Secreted	Signal	Reference proteome	Host-virus interaction	Disulfide bond	Secreted	Growth factor	Alternative splicing	Chemotaxis	3D-structure	Cytokine	cytokine;growth factor	FALSE	ACKR3	G-protein coupled receptor 1	Early endosome	Recycling endosome	Cell membrane	Membrane	Host-virus interaction	Disulfide bond	Transmembrane	Receptor	Glycoprotein	Transducer	Disease variant	Developmental protein	Reference proteome	Cell membrane	Transmembrane helix	Phosphoprotein	G-protein coupled receptor	3D-structure	Cell adhesion	Endosome	Ubl conjugation
CXCL13_CXCR5	CXCL	CXCL13	CXCR5					KEGG: hsa04060	Secreted Signaling	CXCL13 - CXCR5	FALSE	CXCL13	Intercrine alpha (chemokine CxC)	Secreted	Signal	Reference proteome	Disulfide bond	Secreted	Chemotaxis	3D-structure	Inflammatory response	Cytokine	cytokine	FALSE	CXCR5	G-protein coupled receptor 1	Cell membrane	Transducer	Membrane	Reference proteome	B-cell activation	Cell membrane	Transmembrane helix	Disulfide bond	Transmembrane	Receptor	Alternative splicing	G-protein coupled receptor	Glycoprotein	Receptors	GPCR;Rhodopsin			TRUE	CellChatDB v1
CXCL16_CXCR6	CXCL	CXCL16	CXCR6					KEGG: hsa04060	Secreted Signaling	CXCL16 - CXCR6	FALSE	CXCL16	Intercrine alpha (chemokine CxC)	Cell membrane	Secreted	Membrane	Signal	Reference proteome	Cell membrane	Transmembrane helix	Disulfide bond	Secreted	Transmembrane	Chemotaxis	Cytokine	Glycoprotein	cytokine	TRUE	CXCR6	G-protein coupled receptor 1	Cell membrane	Transducer	Membrane	Reference proteome	Cell membrane	Transmembrane helix	Disulfide bond	Transmembrane	Receptor	G-protein coupled receptor	Glycoprotein	Receptors	GPCR;Rhodopsin			TRUE	CellChatDB v1
MIF_CD74_CXCR4	MIF	MIF	CD74_CXCR4					PMID: 29637711; PMID: 24760155	Secreted Signaling	MIF - (CD74+CXCR4)	FALSE	MIF	MIF	Cytoplasm	Secreted	Immunity	Reference proteome	Innate immunity	Secreted	Direct protein sequencing	Cytoplasm	3D-structure	Isomerase	Inflammatory response	Cytokine	Acetylation		NA	CD74	CXCR4	G-protein coupled receptor 1	Golgi apparatus	Cell membrane	Endoplasmic reticulum membrane	trans-Golgi network	Lysosome	Endosome	Late endosome	Early endosome	Cell junction	Immunity	Membrane	Alternative initiation	Disulfide bond	Transmembrane	Signal-anchor	Alternative splicing	Adaptive immunity	Endoplasmic reticulum
MIF_CD74_CD44	MIF	MIF	CD74_CD44					PMID: 29637711; PMID: 26175090	Secreted Signaling	MIF - (CD74+CD44)	FALSE	MIF	MIF	Cytoplasm	Secreted	Immunity	Reference proteome	Innate immunity	Secreted	Direct protein sequencing	Cytoplasm	3D-structure	Isomerase	Inflammatory response	Cytokine	Acetylation		NA	CD44	CD74		Cell membrane	Microvillus	Cell projection	Golgi apparatus	Endoplasmic reticulum membrane	trans-Golgi network	Lysosome	Endosome	Membrane	Disulfide bond	Transmembrane	Receptor	Alternative splicing	Blood group antigen	Glycoprotein	Cell projection	Signal	Reference proteome
MIF_CD74_CXCR2	MIF	MIF	CD74_CXCR2					PMID: 29637711; PMID: 26175090	Secreted Signaling	MIF - (CD74+CXCR2)	FALSE	MIF	MIF	Cytoplasm	Secreted	Immunity	Reference proteome	Innate immunity	Secreted	Direct protein sequencing	Cytoplasm	3D-structure	Isomerase	Inflammatory response	Cytokine	Acetylation		NA	CXCR2	CD74	G-protein coupled receptor 1	Cell membrane	Golgi apparatus	Endoplasmic reticulum membrane	trans-Golgi network	Lysosome	Endosome	Transducer	Membrane	Reference proteome	Cell membrane	Transmembrane helix	Disulfide bond	Phosphoprotein	Transmembrane	Receptor	Chemotaxis	G-protein coupled receptor	3D-structure
MIF_ACKR3	MIF	MIF	ACKR3					PMID: 26175090	Secreted Signaling	MIF - ACKR3	FALSE	MIF	MIF	Cytoplasm	Secreted	Immunity	Reference proteome	Innate immunity	Secreted	Direct protein sequencing	Cytoplasm	3D-structure	Isomerase	Inflammatory response	Cytokine	Acetylation		NA	ACKR3	G-protein coupled receptor 1	Early endosome	Recycling endosome	Cell membrane	Membrane	Host-virus interaction	Disulfide bond	Transmembrane	Receptor	Glycoprotein	Transducer	Disease variant	Developmental protein	Reference proteome	Cell membrane	Transmembrane helix	Phosphoprotein	G-protein coupled receptor	3D-structure	Cell adhesion
CX3CL1_CX3CR1	CX3C	CX3CL1	CX3CR1					KEGG: hsa04060	Secreted Signaling	CX3CL1 - CX3CR1	FALSE	CX3CL1	Intercrine delta	Cell membrane	Secreted	Membrane	Signal	Reference proteome	Host-virus interaction	Cell membrane	Transmembrane helix	Disulfide bond	Secreted	Transmembrane	Cytokine	Chemotaxis	3D-structure	Inflammatory response	Cell adhesion	Glycoprotein	cytokine	TRUE	CX3CR1	G-protein coupled receptor 1	Cell membrane	Immunity	Membrane	Host-virus interaction	Disulfide bond	Transmembrane	Receptor	Alternative splicing	Adaptive immunity	Transducer	Reference proteome	Cell membrane	Transmembrane helix	Phosphoprotein	Innate immunity
IL4_IL4R_IL2RG	IL2	IL4	IL4R_IL2RG					KEGG: hsa04060	Secreted Signaling	IL4 - (IL4R+IL2RG)	FALSE	IL4	IL-4/IL-13	Secreted	Signal	Reference proteome	B-cell activation	Disulfide bond	Secreted	Growth factor	Direct protein sequencing	Alternative splicing	3D-structure	Cytokine	Glycoprotein	cytokine;growth factor	FALSE	IL2RG	IL4R	Type I cytokine receptor	Cell membrane	Cell surface	Secreted	Membrane	Host-virus interaction	Disulfide bond	Transmembrane	Receptor	Alternative splicing	Glycoprotein	Disease variant	Signal	Reference proteome	SCID	Cell membrane	Transmembrane helix	Phosphoprotein	Direct protein sequencing	3D-structure
IL7_IL7R_IL2RG	IL2	IL7	IL7R_IL2RG					KEGG: hsa04060	Secreted Signaling	IL7 - (IL7R+IL2RG)	FALSE	IL7	IL-7/IL-9	Secreted	Disease variant	Signal	Reference proteome	Disulfide bond	Secreted	Growth factor	Alternative splicing	3D-structure	Cytokine	Glycoprotein	cytokine;growth factor	FALSE	IL2RG	IL7R	Type I cytokine receptor	Cell membrane	Cell surface	Secreted	Membrane	Host-virus interaction	Disulfide bond	Transmembrane	Receptor	Alternative splicing	Glycoprotein	Disease variant	Signal	Reference proteome	SCID	Cell membrane	Transmembrane helix	Phosphoprotein	Direct protein sequencing	3D-structure	Secreted
IL15_IL15RA_IL2RB	IL2	IL15	IL15RA_IL2RB					KEGG: hsa04060	Secreted Signaling	IL15 - (IL15RA+IL2RB)	FALSE	IL15	IL-15/IL-21	Cytoplasm	Secreted	Nucleus	Signal	Reference proteome	Nucleus	Disulfide bond	Secreted	Cytoplasm	Alternative splicing	3D-structure	Cytokine	Glycoprotein	cytokine	FALSE	IL15RA	IL2RB	IL2RG	Type I cytokine receptor	Nucleus membrane	Cell surface	Membrane	Cell membrane	Membrane	Disulfide bond	Secreted	Transmembrane	Receptor	Alternative splicing	Cytoplasmic vesicle	Endoplasmic reticulum	Glycoprotein	Signal	Reference proteome	Nucleus	Transmembrane helix
TSLP_IL7R_CRLF2	IL2	TSLP	IL7R_CRLF2					KEGG: hsa04060	Secreted Signaling	TSLP - (IL7R+CRLF2)	FALSE	TSLP	IL-2	Secreted	Signal	Reference proteome	Disulfide bond	Secreted	Alternative splicing	3D-structure	Cytokine	Glycoprotein	cytokine	FALSE	CRLF2	IL7R	Type I cytokine receptor	Cell membrane	Secreted	Membrane	Signal	Reference proteome	Cell membrane	Transmembrane helix	Disulfide bond	Secreted	Transmembrane	Receptor	Alternative splicing	3D-structure	Glycoprotein	Disease variant	SCID	Phosphoprotein	Receptors	Unclassified	CytokineR;IG;Type1	Unclassified
IL5_IL5RA_CSF2RB	IL4	IL5	IL5RA_CSF2RB					KEGG: hsa04060	Secreted Signaling	IL5 - (IL5RA+CSF2RB)	FALSE	IL5	IL-5	Secreted	Signal	Reference proteome	Disulfide bond	Secreted	Growth factor	Direct protein sequencing	3D-structure	Cytokine	Glycoprotein	cytokine;growth factor	FALSE	CSF2RB	IL5RA	Type I cytokine receptor	Membrane	Membrane	Signal	Reference proteome	Transmembrane helix	Disulfide bond	Phosphoprotein	Transmembrane	Receptor	Alternative splicing	Repeat	3D-structure	Glycoprotein	Receptors	CytokineR;IG;Type1			TRUE	CellChatDB v1
CSF2_CSF2RA_CSF2RB	IL4	CSF2	CSF2RA_CSF2RB					KEGG: hsa04060	Secreted Signaling	CSF2 - (CSF2RA+CSF2RB)	FALSE	CSF2	GM-CSF	Secreted	Signal	Reference proteome	Pharmaceutical	Disulfide bond	Secreted	Growth factor	3D-structure	Cytokine	Glycoprotein	cytokine;growth factor	FALSE	CSF2RB	CSF2RA	Type I cytokine receptor	Membrane	Cell membrane	Secreted	Membrane	Signal	Reference proteome	Transmembrane helix	Disulfide bond	Phosphoprotein	Transmembrane	Receptor	Alternative splicing	Repeat	3D-structure	Glycoprotein	Disease variant	Cell membrane	Secreted	Receptors	CytokineR;IG;Type1
IL4_IL4R	IL4	IL4	IL4R					KEGG: hsa04060	Secreted Signaling	IL4 - IL4R	FALSE	IL4	IL-4/IL-13	Secreted	Signal	Reference proteome	B-cell activation	Disulfide bond	Secreted	Growth factor	Direct protein sequencing	Alternative splicing	3D-structure	Cytokine	Glycoprotein	cytokine;growth factor	FALSE	IL4R	Type I cytokine receptor	Cell membrane	Secreted	Immunity	Membrane	Signal	Reference proteome	Cell membrane	Transmembrane helix	Disulfide bond	Phosphoprotein	Secreted	Transmembrane	Receptor	Alternative splicing	3D-structure	Glycoprotein	Receptors	CytokineR;IG;Type1		cytokine
IL4_IL4R_IL13RA1	IL4	IL4	IL4R_IL13RA1					KEGG: hsa04060	Secreted Signaling	IL4 - (IL4R+IL13RA1)	FALSE	IL4	IL-4/IL-13	Secreted	Signal	Reference proteome	B-cell activation	Disulfide bond	Secreted	Growth factor	Direct protein sequencing	Alternative splicing	3D-structure	Cytokine	Glycoprotein	cytokine;growth factor	FALSE	IL13RA1	IL4R	Type I cytokine receptor	Membrane	Cell membrane	Secreted	Membrane	Signal	Reference proteome	Transmembrane helix	Disulfide bond	Transmembrane	Receptor	Alternative splicing	Repeat	3D-structure	Glycoprotein	Immunity	Cell membrane	Phosphoprotein	Secreted	Receptors
IL4_IL4R_IL13RA2	IL4	IL4	IL4R_IL13RA2					KEGG: hsa04060	Secreted Signaling	IL4 - (IL4R+IL13RA2)	FALSE	IL4	IL-4/IL-13	Secreted	Signal	Reference proteome	B-cell activation	Disulfide bond	Secreted	Growth factor	Direct protein sequencing	Alternative splicing	3D-structure	Cytokine	Glycoprotein	cytokine;growth factor	FALSE	IL13RA2	IL4R	Type I cytokine receptor	Membrane	Cell membrane	Secreted	Membrane	Signal	Reference proteome	Transmembrane helix	Disulfide bond	Transmembrane	Receptor	Repeat	3D-structure	Glycoprotein	Immunity	Cell membrane	Phosphoprotein	Secreted	Alternative splicing	Receptors
IL13_IL4R_IL13RA1	IL4	IL13	IL4R_IL13RA1					KEGG: hsa04060	Secreted Signaling	IL13 - (IL4R+IL13RA1)	FALSE	IL13	IL-4/IL-13	Secreted	Secreted	Signal	Reference proteome	3D-structure	Disulfide bond	Cytokine	Glycoprotein	cytokine	FALSE	IL13RA1	IL4R	Type I cytokine receptor	Membrane	Cell membrane	Secreted	Membrane	Signal	Reference proteome	Transmembrane helix	Disulfide bond	Transmembrane	Receptor	Alternative splicing	Repeat	3D-structure	Glycoprotein	Immunity	Cell membrane	Phosphoprotein	Secreted	Receptors	CytokineR;IG;Type1		cytokine	TRUE
IL13_IL4R_IL13RA2	IL4	IL13	IL4R_IL13RA2					KEGG: hsa04060	Secreted Signaling	IL13 - (IL4R+IL13RA2)	FALSE	IL13	IL-4/IL-13	Secreted	Secreted	Signal	Reference proteome	3D-structure	Disulfide bond	Cytokine	Glycoprotein	cytokine	FALSE	IL13RA2	IL4R	Type I cytokine receptor	Membrane	Cell membrane	Secreted	Membrane	Signal	Reference proteome	Transmembrane helix	Disulfide bond	Transmembrane	Receptor	Repeat	3D-structure	Glycoprotein	Immunity	Cell membrane	Phosphoprotein	Secreted	Alternative splicing	Receptors	CytokineR;IG;Type1		cytokine	TRUE
IL13_IL13RA1	IL4	IL13	IL13RA1					KEGG: hsa04060	Secreted Signaling	IL13 - IL13RA1	FALSE	IL13	IL-4/IL-13	Secreted	Secreted	Signal	Reference proteome	3D-structure	Disulfide bond	Cytokine	Glycoprotein	cytokine	FALSE	IL13RA1	Type I cytokine receptor	Membrane	Membrane	Signal	Reference proteome	Transmembrane helix	Disulfide bond	Transmembrane	Receptor	Alternative splicing	Repeat	3D-structure	Glycoprotein	Receptors	CytokineR;IG;Type1			TRUE	CellChatDB v1
IL13_IL13RA2	IL4	IL13	IL13RA2					KEGG: hsa04060	Secreted Signaling	IL13 - IL13RA2	FALSE	IL13	IL-4/IL-13	Secreted	Secreted	Signal	Reference proteome	3D-structure	Disulfide bond	Cytokine	Glycoprotein	cytokine	FALSE	IL13RA2	Type I cytokine receptor	Membrane	Membrane	Signal	Reference proteome	Transmembrane helix	Disulfide bond	Transmembrane	Receptor	Repeat	3D-structure	Glycoprotein	Receptors	CytokineR;IG;Type1			TRUE	CellChatDB v1
IL6_IL6R_IL6ST	IL6	IL6	IL6R_IL6ST					KEGG: hsa04060	Secreted Signaling	IL6 - (IL6R+IL6ST)	FALSE	IL6	IL-6	Secreted	Signal	Reference proteome	Disulfide bond	Acute phase	Secreted	Phosphoprotein	Growth factor	Direct protein sequencing	3D-structure	Cytokine	Glycoprotein	cytokine;growth factor	FALSE	IL6ST	IL6R	Type I cytokine receptor	Cell membrane	Secreted	Membrane	Host-virus interaction	Disulfide bond	Secreted	Transmembrane	Receptor	Alternative splicing	Glycoprotein	Disease variant	Signal	Reference proteome	Immunoglobulin domain	Cell membrane	Transmembrane helix	Phosphoprotein	Direct protein sequencing	3D-structure
IL11_IL11RA_IL6ST	IL6	IL11	IL11R complex					KEGG: hsa04060	Secreted Signaling	IL11 - (IL11RA+IL6ST)	FALSE	IL11	IL-6	Secreted	Signal	Reference proteome	Pharmaceutical	Secreted	Growth factor	Alternative splicing	3D-structure	Cytokine	cytokine;growth factor	FALSE	IL11RA	IL6ST	Type I cytokine receptor	Secreted	Membrane	Cell membrane	Disease variant	Membrane	Signal	Reference proteome	Immunoglobulin domain	Transmembrane helix	Disulfide bond	Secreted	Transmembrane	Receptor	Craniosynostosis	Alternative splicing	Repeat	3D-structure	Glycoprotein	Host-virus interaction	Cell membrane	Phosphoprotein	Direct protein sequencing
EBI3_IL27RA_IL6ST	IL12	IL27 complex	IL27RA_IL6ST					PMID: 25861977	Secreted Signaling	EBI3 - (IL27RA+IL6ST)	FALSE	IL27	EBI3	IL-6	Type I cytokine receptor	Secreted	Immunity	Signal	Reference proteome	Antiviral protein	Innate immunity	Secreted	3D-structure	Inflammatory response	Cytokine	Glycoprotein	Repeat	cytokine	FALSE	IL27RA	IL6ST	Type I cytokine receptor	Membrane	Cell membrane	Secreted	Membrane	Signal	Reference proteome	Transmembrane helix	Transmembrane	Receptor	Repeat	3D-structure	Glycoprotein	Host-virus interaction	Disulfide bond	Secreted	Alternative splicing	Disease variant
CNTF_CNTFR_LIFR	LIFR	CNTF	CNTFR_LIFR					KEGG: hsa04060	Secreted Signaling	CNTF - (CNTFR+LIFR)	FALSE	CNTF	CNTF	Cytoplasm	Neurogenesis	Developmental protein	Reference proteome	Cytoplasm	3D-structure	Differentiation	Growth factor	cytokine	FALSE	IL6ST	LIFR	CNTFR	Type I cytokine receptor	Cell membrane	Secreted	GPI-anchor	Membrane	Host-virus interaction	Disulfide bond	Secreted	Transmembrane	Receptor	Alternative splicing	Glycoprotein	Disease variant	Signal	Reference proteome	Immunoglobulin domain	Cell membrane	Transmembrane helix	Phosphoprotein	Direct protein sequencing	3D-structure	Repeat	Chromosomal rearrangement
CTF1_LIFR_IL6ST	LIFR	CTF1	LIFR_IL6ST					KEGG: hsa04060	Secreted Signaling	CTF1 - (LIFR+IL6ST)	FALSE	CTF1	IL-6	Secreted	Secreted	Reference proteome	Alternative splicing	Cytokine		NA	IL6ST	LIFR	Type I cytokine receptor	Cell membrane	Secreted	Membrane	Host-virus interaction	Disulfide bond	Secreted	Transmembrane	Receptor	Alternative splicing	Glycoprotein	Disease variant	Signal	Reference proteome	Immunoglobulin domain	Cell membrane	Transmembrane helix	Phosphoprotein	Direct protein sequencing	3D-structure	Repeat	Chromosomal rearrangement	Receptors	CytokineR;IG;Type1		cytokine	TRUE
LIF_LIFR_IL6ST	LIFR	LIF	LIFR_IL6ST					KEGG: hsa04060	Secreted Signaling	LIF - (LIFR+IL6ST)	FALSE	LIF	LIF/OSM	Secreted	Signal	Reference proteome	Pharmaceutical	Disulfide bond	Secreted	Growth factor	Direct protein sequencing	Alternative splicing	3D-structure	Cytokine	Glycoprotein	cytokine;growth factor	FALSE	IL6ST	LIFR	Type I cytokine receptor	Cell membrane	Secreted	Membrane	Host-virus interaction	Disulfide bond	Secreted	Transmembrane	Receptor	Alternative splicing	Glycoprotein	Disease variant	Signal	Reference proteome	Immunoglobulin domain	Cell membrane	Transmembrane helix	Phosphoprotein	Direct protein sequencing	3D-structure
OSM_LIFR_IL6ST	OSM	OSM	LIFR_IL6ST					KEGG: hsa04060	Secreted Signaling	OSM - (LIFR+IL6ST)	FALSE	OSM	LIF/OSM	Secreted	Signal	Growth regulation	Reference proteome	Disulfide bond	Secreted	Mitogen	Direct protein sequencing	Cleavage on pair of basic residues	3D-structure	Cytokine	Glycoprotein	cytokine	FALSE	IL6ST	LIFR	Type I cytokine receptor	Cell membrane	Secreted	Membrane	Host-virus interaction	Disulfide bond	Secreted	Transmembrane	Receptor	Alternative splicing	Glycoprotein	Disease variant	Signal	Reference proteome	Immunoglobulin domain	Cell membrane	Transmembrane helix	Phosphoprotein	Direct protein sequencing	3D-structure
OSM_OSMR_IL6ST	OSM	OSM	OSMR_IL6ST					KEGG: hsa04060	Secreted Signaling	OSM - (OSMR+IL6ST)	FALSE	OSM	LIF/OSM	Secreted	Signal	Growth regulation	Reference proteome	Disulfide bond	Secreted	Mitogen	Direct protein sequencing	Cleavage on pair of basic residues	3D-structure	Cytokine	Glycoprotein	cytokine	FALSE	IL6ST	OSMR	Type I cytokine receptor	Cell membrane	Secreted	Membrane	Membrane	Host-virus interaction	Disulfide bond	Secreted	Transmembrane	Receptor	Alternative splicing	Glycoprotein	Disease variant	Signal	Reference proteome	Immunoglobulin domain	Cell membrane	Transmembrane helix	Phosphoprotein	Direct protein sequencing
IL10_IL10RA_IL10RB	IL10	IL10	IL10RA_IL10RB					KEGG: hsa04060	Secreted Signaling	IL10 - (IL10RA+IL10RB)	FALSE	IL10	IL-10	Secreted	Disease variant	Signal	Reference proteome	Disulfide bond	Secreted	Direct protein sequencing	3D-structure	Cytokine	Glycoprotein	cytokine	FALSE	IL10RA	IL10RB	Type II cytokine receptor	Cytoplasm	Cell membrane	Membrane	Disease variant	Ubl conjugation	Membrane	Signal	Reference proteome	Cell membrane	Transmembrane helix	Disulfide bond	Phosphoprotein	Transmembrane	Direct protein sequencing	Receptor	Cytoplasm	3D-structure	Glycoprotein	Antiviral defense	Repeat	Receptors
IL19_IL20RA_IL20RB	IL10	IL19	IL20RA_IL20RB					KEGG: hsa04060	Secreted Signaling	IL19 - (IL20RA+IL20RB)	FALSE	IL19	IL-10	Secreted	Signal	Reference proteome	Disulfide bond	Secreted	Apoptosis	Direct protein sequencing	Alternative splicing	3D-structure	Cytokine	Glycoprotein	cytokine	FALSE	IL20RA	IL20RB	Type II cytokine receptor	Membrane	Membrane	Signal	Reference proteome	Transmembrane helix	Disulfide bond	Transmembrane	Direct protein sequencing	Receptor	Alternative splicing	Repeat	3D-structure	Glycoprotein	Receptors	CytokineR;IG;Type2			TRUE	CellChatDB v1
IL20_IL20RA_IL20RB	IL10	IL20	IL20RA_IL20RB					KEGG: hsa04060	Secreted Signaling	IL20 - (IL20RA+IL20RB)	FALSE	IL20	IL-10	Secreted	Signal	Reference proteome	Disulfide bond	Secreted	Direct protein sequencing	Alternative splicing	3D-structure	Cytokine	cytokine	FALSE	IL20RA	IL20RB	Type II cytokine receptor	Membrane	Membrane	Signal	Reference proteome	Transmembrane helix	Disulfide bond	Transmembrane	Direct protein sequencing	Receptor	Alternative splicing	Repeat	3D-structure	Glycoprotein	Receptors	CytokineR;IG;Type2			TRUE	CellChatDB v1
IL24_IL20RA_IL20RB	IL10	IL24	IL20RA_IL20RB					KEGG: hsa04060	Secreted Signaling	IL24 - (IL20RA+IL20RB)	FALSE	IL24	IL-10	Secreted	Ubl conjugation	Signal	Reference proteome	Disulfide bond	Secreted	Apoptosis	Direct protein sequencing	Alternative splicing	Isopeptide bond	3D-structure	Cytokine	Glycoprotein	cytokine	FALSE	IL20RA	IL20RB	Type II cytokine receptor	Membrane	Membrane	Signal	Reference proteome	Transmembrane helix	Disulfide bond	Transmembrane	Direct protein sequencing	Receptor	Alternative splicing	Repeat	3D-structure	Glycoprotein	Receptors	CytokineR;IG;Type2			TRUE
IL20_IL22RA1_IL20RB	IL10	IL20	IL22RA1_IL20RB					KEGG: hsa04060	Secreted Signaling	IL20 - (IL22RA1+IL20RB)	FALSE	IL20	IL-10	Secreted	Signal	Reference proteome	Disulfide bond	Secreted	Direct protein sequencing	Alternative splicing	3D-structure	Cytokine	cytokine	FALSE	IL20RB	IL22RA1	Type II cytokine receptor	Membrane	Membrane	Signal	Reference proteome	Transmembrane helix	Disulfide bond	Transmembrane	Direct protein sequencing	Receptor	Alternative splicing	Repeat	3D-structure	Glycoprotein	Receptors	CytokineR;IG;Type2			TRUE	CellChatDB v1
IL24_IL22RA1_IL20RB	IL10	IL24	IL22RA1_IL20RB					KEGG: hsa04060	Secreted Signaling	IL24 - (IL22RA1+IL20RB)	FALSE	IL24	IL-10	Secreted	Ubl conjugation	Signal	Reference proteome	Disulfide bond	Secreted	Apoptosis	Direct protein sequencing	Alternative splicing	Isopeptide bond	3D-structure	Cytokine	Glycoprotein	cytokine	FALSE	IL20RB	IL22RA1	Type II cytokine receptor	Membrane	Membrane	Signal	Reference proteome	Transmembrane helix	Disulfide bond	Transmembrane	Direct protein sequencing	Receptor	Alternative splicing	Repeat	3D-structure	Glycoprotein	Receptors	CytokineR;IG;Type2			TRUE
IL26_IL20RA_IL10RB	IL10	IL26	IL20RA_IL10RB					KEGG: hsa04060	Secreted Signaling	IL26 - (IL20RA+IL10RB)	FALSE	IL26	IL-10	Secreted	Signal	Reference proteome	Disulfide bond	Secreted	Direct protein sequencing	3D-structure	Cytokine	Glycoprotein	cytokine	FALSE	IL10RB	IL20RA	Type II cytokine receptor	Membrane	Membrane	Signal	Reference proteome	Transmembrane helix	Disulfide bond	Antiviral defense	Transmembrane	Direct protein sequencing	Receptor	Repeat	3D-structure	Glycoprotein	Alternative splicing	Receptors	CytokineR;IG;Type2			TRUE	CellChatDB v1
IL1A_IL1R1_IL1RAP	IL1	IL1A	IL1R1_IL1RAP		IL antagonist			KEGG: hsa04060	Secreted Signaling	IL1A - (IL1R1+IL1RAP)	FALSE	IL1A	IL-1	Cytoplasm	Secreted	Nucleus	Reference proteome	Lipoprotein	Nucleus	Phosphoprotein	Secreted	Myristate	Mitogen	Direct protein sequencing	Pyrogen	Cytoplasm	3D-structure	Inflammatory response	Cytokine	Acetylation	Glycoprotein	cytokine	FALSE	IL1RAP	IL1R1	Interleukin-1 receptor	Cell membrane	Secreted	Membrane	Immunity	Membrane	Secreted	Disulfide bond	Transmembrane	Receptor	Alternative splicing	Glycoprotein	Hydrolase	Reference proteome
IL1B_IL1R1_IL1RAP	IL1	IL1B	IL1R1_IL1RAP		IL antagonist			KEGG: hsa04060	Secreted Signaling	IL1B - (IL1R1+IL1RAP)	FALSE	IL1B	IL-1	Cytoplasm	Secreted	Cytosol	Lysosome	Extracellular exosome	Lysosome	Reference proteome	Secreted	Mitogen	Direct protein sequencing	Cytoplasm	3D-structure	Inflammatory response	Cytokine	Pyrogen	cytokine	FALSE	IL1RAP	IL1R1	Interleukin-1 receptor	Cell membrane	Secreted	Membrane	Immunity	Membrane	Secreted	Disulfide bond	Transmembrane	Receptor	Alternative splicing	Glycoprotein	Hydrolase	Reference proteome	Signal	Immunoglobulin domain	Cell membrane
IL1A_IL1R2	IL1	IL1A	IL1R2					KEGG: hsa04060	Secreted Signaling	IL1A - IL1R2	FALSE	IL1A	IL-1	Cytoplasm	Secreted	Nucleus	Reference proteome	Lipoprotein	Nucleus	Phosphoprotein	Secreted	Myristate	Mitogen	Direct protein sequencing	Pyrogen	Cytoplasm	3D-structure	Inflammatory response	Cytokine	Acetylation	Glycoprotein	cytokine	FALSE	IL1R2	Interleukin-1 receptor	Cell membrane	Secreted	Membrane	Signal	Reference proteome	Immunoglobulin domain	Cell membrane	Transmembrane helix	Disulfide bond	Secreted	Transmembrane	Receptor	Alternative splicing	Repeat
IL1B_IL1R2	IL1	IL1B	IL1R2					KEGG: hsa04060	Secreted Signaling	IL1B - IL1R2	FALSE	IL1B	IL-1	Cytoplasm	Secreted	Cytosol	Lysosome	Extracellular exosome	Lysosome	Reference proteome	Secreted	Mitogen	Direct protein sequencing	Cytoplasm	3D-structure	Inflammatory response	Cytokine	Pyrogen	cytokine	FALSE	IL1R2	Interleukin-1 receptor	Cell membrane	Secreted	Membrane	Signal	Reference proteome	Immunoglobulin domain	Cell membrane	Transmembrane helix	Disulfide bond	Secreted	Transmembrane	Receptor	Alternative splicing	Repeat	3D-structure	Glycoprotein	Receptors
IL18_IL18R1_IL18RAP	IL1	IL18	IL18R1_IL18RAP					KEGG: hsa04060	Secreted Signaling	IL18 - (IL18R1+IL18RAP)	FALSE	IL18	IL-1	Cytoplasm	Secreted	Cytoplasm	Reference proteome	Alternative splicing	3D-structure	Secreted	Inflammatory response	Cytokine	cytokine	FALSE	IL18RAP	IL18R1	Interleukin-1 receptor	Cell membrane	Membrane	Membrane	Disulfide bond	Transmembrane	Receptor	Alternative splicing	Glycoprotein	Signal	Hydrolase	Reference proteome	Immunoglobulin domain	Cell membrane	Transmembrane helix	3D-structure	NAD	Inflammatory response	Repeat	Direct protein sequencing	Receptors	CytokineR;IG;Type1
IL33_IL1RL1_IL1RAP	IL1	IL33	IL1RL1_IL1RAP					KEGG: hsa04060	Secreted Signaling	IL33 - (IL1RL1+IL1RAP)	FALSE	IL33	IL-1	Cytoplasm	Secreted	Nucleus	Chromosome	Cytoplasmic vesicle	Secretory vesicle	Reference proteome	Nucleus	Secreted	Cytoplasmic vesicle	Direct protein sequencing	Cytoplasm	Alternative splicing	3D-structure	Chromosome	Transcription	Cytokine	cytokine	FALSE	IL1RAP	IL1RL1	Interleukin-1 receptor	Cell membrane	Secreted	Immunity	Membrane	Secreted	Disulfide bond	Transmembrane	Receptor	Alternative splicing	Glycoprotein	Hydrolase	Reference proteome	Signal	Immunoglobulin domain
IL17B_IL17RB	IL17	IL17B	IL17RB					KEGG: hsa04060	Secreted Signaling	IL17B - IL17RB	FALSE	IL17B	IL-17	Secreted	Secreted	Signal	Reference proteome	Disulfide bond	Cytokine	Glycoprotein		NA	IL17RB		Cell membrane	Secreted	Membrane	Signal	Reference proteome	Cell membrane	Transmembrane helix	Secreted	Transmembrane	Direct protein sequencing	Receptor	Alternative splicing	3D-structure	Glycoprotein	Receptors	IL17;Other_receptors		cytokine	TRUE	CellChatDB v1
IL17C_IL17RA_IL17RE	IL17	IL17C	IL17RA_IL17RE					KEGG: hsa04060	Secreted Signaling	IL17C - (IL17RA+IL17RE)	FALSE	IL17C	IL-17	Secreted	Secreted	Signal	Reference proteome	Disulfide bond	Inflammatory response	Cytokine	cytokine	FALSE	IL17RA	IL17RE		Cell membrane	Secreted	Cytoplasm	Immunity	Membrane	Host-virus interaction	Secreted	Disulfide bond	Transmembrane	Receptor	Alternative splicing	Adaptive immunity	Glycoprotein	Signal	Reference proteome	Cell membrane	Innate immunity	Transmembrane helix	Phosphoprotein	Direct protein sequencing	3D-structure	Inflammatory response	Cytoplasm	Receptors
IL25_IL17RA_IL17RB	IL17	IL25	IL17RA_IL17RB					KEGG: hsa04060	Secreted Signaling	IL25 - (IL17RA+IL17RB)	FALSE	IL25	IL-17	Secreted	Signal	Reference proteome	Disulfide bond	Secreted	Direct protein sequencing	Alternative splicing	3D-structure	Cytokine	Glycoprotein	cytokine	FALSE	IL17RA	IL17RB		Cell membrane	Secreted	Immunity	Membrane	Host-virus interaction	Secreted	Disulfide bond	Transmembrane	Receptor	Alternative splicing	Adaptive immunity	Glycoprotein	Signal	Reference proteome	Cell membrane	Innate immunity	Transmembrane helix	Phosphoprotein	Direct protein sequencing	3D-structure	Inflammatory response
IL34_CSF1R	CSF	IL34	CSF1R					KEGG: hsa04060	Secreted Signaling	IL34 - CSF1R	FALSE	IL34	IL-34	Secreted	Immunity	Signal	Reference proteome	Innate immunity	Secreted	Growth factor	Alternative splicing	3D-structure	Inflammatory response	Cytokine	Glycoprotein	cytokine;growth factor	FALSE	CSF1R	Protein kinase superfamily	Tyr protein kinase	Cell membrane	Immunity	Membrane	Disulfide bond	Transmembrane	Kinase	ATP-binding	Receptor	Alternative splicing	Tyrosine-protein kinase	Repeat	Transferase	Glycoprotein	Disease variant	Signal	Reference proteome	Neurodegeneration	Immunoglobulin domain	Cell membrane
CSF1_CSF1R	CSF	CSF1	CSF1R					KEGG: hsa04060	Secreted Signaling	CSF1 - CSF1R	FALSE	CSF1	CSF	Cell membrane	Secreted	Extracellular space	Immunity	Membrane	Secreted	Disulfide bond	Transmembrane	Growth factor	Alternative splicing	Cytokine	Glycoprotein	Signal	Reference proteome	Cell membrane	Innate immunity	Transmembrane helix	Phosphoprotein	Direct protein sequencing	3D-structure	Inflammatory response	Proteoglycan	cytokine;growth factor	TRUE	CSF1R	Protein kinase superfamily	Tyr protein kinase	Cell membrane	Immunity	Membrane	Disulfide bond	Transmembrane	Kinase	ATP-binding	Receptor	Alternative splicing
IL16_CD4	IL16	IL16	CD4					KEGG: hsa04060	Secreted Signaling	IL16 - CD4	FALSE	IL16	IL-16	Cytoplasm	Secreted	Nucleus	Reference proteome	Host-virus interaction	Nucleus	Phosphoprotein	Secreted	Alternative promoter usage	Direct protein sequencing	Cytoplasm	Chemotaxis	Alternative splicing	Repeat	3D-structure	Transcription	Cytokine	Transcription regulation		NA	CD4		Cell membrane	Immunity	Membrane	Host-virus interaction	Disulfide bond	Transmembrane	Host cell receptor for virus entry	Receptor	Adaptive immunity	Glycoprotein	Signal	Reference proteome	Immunoglobulin domain	Lipoprotein
THPO_MPL	THPO	THPO	MPL					KEGG: hsa04060	Secreted Signaling	THPO - MPL	FALSE	THPO	EPO/TPO	Secreted	Signal	Reference proteome	Disulfide bond	Secreted	Alternative splicing	3D-structure	Hormone	Cytokine	Glycoprotein	cytokine;hormone	FALSE	MPL	Type I cytokine receptor	Golgi apparatus	Cell membrane	Cell surface	Disease variant	Ubl conjugation	Membrane	Signal	Reference proteome	Cell membrane	Transmembrane helix	Disulfide bond	Transmembrane	Receptor	Golgi apparatus	Alternative splicing	Isopeptide bond	Repeat	Glycoprotein	Receptors	CytokineR;IG;Type1
CSF3_CSF3R	CSF3	CSF3	CSF3R					KEGG: hsa04060	Secreted Signaling	CSF3 - CSF3R	FALSE	CSF3	IL-6	Secreted	Signal	Reference proteome	Pharmaceutical	Disulfide bond	Secreted	Growth factor	Direct protein sequencing	Alternative splicing	3D-structure	Cytokine	Glycoprotein	cytokine;growth factor	FALSE	CSF3R	Type I cytokine receptor	Cell membrane	Secreted	Membrane	Disulfide bond	Secreted	Transmembrane	Receptor	Alternative splicing	Glycoprotein	Disease variant	Signal	Reference proteome	Immunoglobulin domain	Cell membrane	Transmembrane helix	Direct protein sequencing	3D-structure	Cell adhesion	Repeat	Receptors
IFNG_IFNGR1_IFNGR2	IFN-II	IFNG	IFNGR1_IFNGR2					KEGG: hsa04060	Secreted Signaling	IFNG - (IFNGR1+IFNGR2)	FALSE	IFNG	Type II (or gamma) interferon	Secreted	Signal	Growth regulation	Reference proteome	Pyrrolidone carboxylic acid	Pharmaceutical	Secreted	Antiviral defense	Direct protein sequencing	Cleavage on pair of basic residues	3D-structure	Cytokine	Glycoprotein	cytokine	FALSE	IFNGR1	IFNGR2	Type II cytokine receptor	Cell membrane	Cytoplasm	Cytoplasmic vesicle membrane	Golgi apparatus membrane	Endoplasmic reticulum membrane	Membrane	Disulfide bond	Transmembrane	Receptor	Alternative splicing	Glycoprotein	Disease variant	Signal	Reference proteome	Immunoglobulin domain	Cell membrane	Transmembrane helix	Phosphoprotein
TNF_TNFRSF1A	TNF	TNF	TNFRSF1A					KEGG: hsa04060	Secreted Signaling	TNF - TNFRSF1A	FALSE	TNF	Tumor necrosis factor	Membrane form]: Membrane	Secreted	Cell membrane	Soluble form]: Secreted	[Tumor necrosis factor	Membrane	Reference proteome	Lipoprotein	Cell membrane	Transmembrane helix	Disulfide bond	Phosphoprotein	Secreted	Transmembrane	Signal-anchor	Direct protein sequencing	Myristate	3D-structure	Cytokine	Glycoprotein	cytokine	TRUE	TNFRSF1A		Cell membrane	Secreted	Golgi apparatus membrane	Membrane	Host-virus interaction	Secreted	Disulfide bond	Transmembrane	Receptor	Alternative splicing	Glycoprotein	Amyloidosis
TNF_TNFRSF1B	TNF	TNF	TNFRSF1B					KEGG: hsa04060	Secreted Signaling	TNF - TNFRSF1B	FALSE	TNF	Tumor necrosis factor	Membrane form]: Membrane	Secreted	Cell membrane	Soluble form]: Secreted	[Tumor necrosis factor	Membrane	Reference proteome	Lipoprotein	Cell membrane	Transmembrane helix	Disulfide bond	Phosphoprotein	Secreted	Transmembrane	Signal-anchor	Direct protein sequencing	Myristate	3D-structure	Cytokine	Glycoprotein	cytokine	TRUE	TNFRSF1B		Cell membrane	Secreted	Membrane	Pharmaceutical	Disulfide bond	Secreted	Transmembrane	Receptor	Alternative splicing	Glycoprotein	Signal	Reference proteome
LTA_TNFRSF1A	LT	LTA	TNFRSF1A					KEGG: hsa04060	Secreted Signaling	LTA - TNFRSF1A	FALSE	LTA	Tumor necrosis factor	Membrane	Secreted	Membrane	Signal	Reference proteome	Secreted	Direct protein sequencing	3D-structure	Cytokine	Glycoprotein	cytokine	FALSE	TNFRSF1A		Cell membrane	Secreted	Golgi apparatus membrane	Membrane	Host-virus interaction	Secreted	Disulfide bond	Transmembrane	Receptor	Alternative splicing	Glycoprotein	Amyloidosis	Disease variant	Signal	Reference proteome	Cell membrane	Transmembrane helix	Direct protein sequencing	Apoptosis	Golgi apparatus	Cleavage on pair of basic residues	3D-structure
LTA_TNFRSF1B	LT	LTA	TNFRSF1B					KEGG: hsa04060	Secreted Signaling	LTA - TNFRSF1B	FALSE	LTA	Tumor necrosis factor	Membrane	Secreted	Membrane	Signal	Reference proteome	Secreted	Direct protein sequencing	3D-structure	Cytokine	Glycoprotein	cytokine	FALSE	TNFRSF1B		Cell membrane	Secreted	Membrane	Pharmaceutical	Disulfide bond	Secreted	Transmembrane	Receptor	Alternative splicing	Glycoprotein	Signal	Reference proteome	Cell membrane	Transmembrane helix	Phosphoprotein	Apoptosis	Direct protein sequencing	3D-structure	Repeat	Receptors	Other_receptors;TNFNGF
LTA_TNFRSF14	LT	LTA	TNFRSF14					KEGG: hsa04060	Secreted Signaling	LTA - TNFRSF14	FALSE	LTA	Tumor necrosis factor	Membrane	Secreted	Membrane	Signal	Reference proteome	Secreted	Direct protein sequencing	3D-structure	Cytokine	Glycoprotein	cytokine	FALSE	TNFRSF14	Tumor necrosis factor receptor	Cell membrane	Immunity	Membrane	Host-virus interaction	Disulfide bond	Transmembrane	Host cell receptor for virus entry	Receptor	Alternative splicing	Adaptive immunity	Glycoprotein	Signal	Reference proteome	Cell membrane	Innate immunity	Transmembrane helix	Phosphoprotein	Direct protein sequencing	3D-structure	Repeat	Receptors	Other_receptors;TNFNGF
TNFSF14_LTBR	LIGHT	TNFSF14	LTBR					KEGG: hsa04060	Secreted Signaling	TNFSF14 - LTBR	FALSE	TNFSF14	Tumor necrosis factor	Cytoplasm	Soluble form]: Secreted	Membrane form]: Cell membrane	[Tumor necrosis factor ligand superfamily member 14	Membrane	Reference proteome	Cell membrane	Transmembrane helix	Disulfide bond	Secreted	Transmembrane	Signal-anchor	Cytoplasm	Alternative splicing	3D-structure	Cytokine	Glycoprotein	cytokine	TRUE	LTBR		Membrane	Membrane	Signal	Reference proteome	Host-virus interaction	Transmembrane helix	Disulfide bond	Phosphoprotein	Transmembrane	Apoptosis	Receptor	Alternative splicing	Repeat	3D-structure	Glycoprotein
TNFSF14_TNFRSF14	LIGHT	TNFSF14	TNFRSF14					KEGG: hsa04060	Secreted Signaling	TNFSF14 - TNFRSF14	FALSE	TNFSF14	Tumor necrosis factor	Cytoplasm	Soluble form]: Secreted	Membrane form]: Cell membrane	[Tumor necrosis factor ligand superfamily member 14	Membrane	Reference proteome	Cell membrane	Transmembrane helix	Disulfide bond	Secreted	Transmembrane	Signal-anchor	Cytoplasm	Alternative splicing	3D-structure	Cytokine	Glycoprotein	cytokine	TRUE	TNFRSF14	Tumor necrosis factor receptor	Cell membrane	Immunity	Membrane	Host-virus interaction	Disulfide bond	Transmembrane	Host cell receptor for virus entry	Receptor	Alternative splicing	Adaptive immunity	Glycoprotein	Signal	Reference proteome	Cell membrane	Innate immunity
FASL_FAS	FASLG	FASLG	FAS					KEGG: hsa04060	Secreted Signaling	FASL - FAS	FALSE	FASLG	Tumor necrosis factor	Lysosome lumen	Cell membrane	Cytoplasmic vesicle lumen	Membrane	Secreted	Disulfide bond	Transmembrane	Repressor	Signal-anchor	Alternative splicing	Cytoplasmic vesicle	Transcription regulation	Cytokine	Glycoprotein	Lysosome	Reference proteome	Cell membrane	Transmembrane helix	Nucleus	Apoptosis	3D-structure	Transcription	Ubl conjugation	cytokine	TRUE	FAS		Cell membrane	Secreted	Membrane raft	Membrane	Secreted	Disulfide bond	Transmembrane	Receptor	Calmodulin-binding
TNFSF15_TNFRSF25	VEGI	TNFSF15	TNFRSF25					KEGG: hsa04060	Secreted Signaling	TNFSF15 - TNFRSF25	FALSE	TNFSF15	Tumor necrosis factor	Secreted form]: Secreted	[Tumor necrosis factor ligand superfamily member 15	Membrane	Membrane	Reference proteome	Transmembrane helix	Disulfide bond	Secreted	Transmembrane	Signal-anchor	Direct protein sequencing	Alternative splicing	3D-structure	Cytokine	Glycoprotein	cytokine	TRUE	TNFRSF25		Cell membrane	Secreted	Membrane	Signal	Reference proteome	Cell membrane	Transmembrane helix	Disulfide bond	Secreted	Transmembrane	Apoptosis	Receptor	Alternative splicing	Repeat	3D-structure	Glycoprotein	Receptors
TNFSF10_TNFRSF10B	TRAIL	TNFSF10	TNFRSF10A					KEGG: hsa04060	Secreted Signaling	TNFSF10 - TNFRSF10B	FALSE	TNFSF10	Tumor necrosis factor	Secreted	Cell membrane	Membrane	Reference proteome	Cell membrane	Transmembrane helix	Phosphoprotein	Secreted	Metal-binding	Transmembrane	Signal-anchor	Apoptosis	Alternative splicing	Zinc	3D-structure	Cytokine	cytokine	TRUE	TNFRSF10A		Cytoplasm	Cell membrane	Membrane raft	Cytosol	Membrane	Signal	Reference proteome	Cell membrane	Transmembrane helix	Disulfide bond	Phosphoprotein	Transmembrane	Apoptosis	Receptor	Cytoplasm	Repeat
NGF_NGFR	NGF	NGF	NGFR					KEGG: hsa04060	Secreted Signaling	NGF - NGFR	FALSE	NGF	NGF-beta	Secreted	Endosome lumen	Protease inhibitor	Disulfide bond	Secreted	Growth factor	Lipid-binding	Neuropathy	Metalloenzyme inhibitor	Glycoprotein	Disease variant	Signal	Reference proteome	Neurodegeneration	Metalloprotease inhibitor	Cleavage on pair of basic residues	3D-structure	Endosome	growth factor	FALSE	NGFR		Perikaryon	Cell projection	Growth cone	Cell membrane	Dendritic spine	Membrane	Disulfide bond	Differentiation	Transmembrane	Receptor	Neurogenesis	Alternative splicing	Glycoprotein	Cell projection
TNFSF11_TNFRSF11A	RANKL	TNFSF11	TNFRSF11A					KEGG: hsa04060	Secreted Signaling	TNFSF11 - TNFRSF11A	FALSE	TNFSF11	Tumor necrosis factor	[Tumor necrosis factor ligand superfamily member 11	Cytoplasm	Cell membrane	Soluble form]: Secreted	Membrane	Secreted	Differentiation	Transmembrane	Signal-anchor	Osteopetrosis	Receptor	Cytoplasm	Alternative splicing	Cytokine	Glycoprotein	Disease variant	Developmental protein	Reference proteome	Cell membrane	Transmembrane helix	3D-structure	cytokine	TRUE	TNFRSF11A		Cell membrane	Membrane	Disulfide bond	Transmembrane	Osteopetrosis	Receptor	Alternative splicing	Deafness	Glycoprotein	Disease variant	Signal
TNFSF11_TNFRSF11B	RANKL	TNFSF11	TNFRSF11B					KEGG: hsa04060	Secreted Signaling	TNFSF11 - TNFRSF11B	FALSE	TNFSF11	Tumor necrosis factor	[Tumor necrosis factor ligand superfamily member 11	Cytoplasm	Cell membrane	Soluble form]: Secreted	Membrane	Secreted	Differentiation	Transmembrane	Signal-anchor	Osteopetrosis	Receptor	Cytoplasm	Alternative splicing	Cytokine	Glycoprotein	Disease variant	Developmental protein	Reference proteome	Cell membrane	Transmembrane helix	3D-structure	cytokine	TRUE	TNFRSF11B		Secreted	Disease variant	Signal	Reference proteome	Disulfide bond	Secreted	Apoptosis	Direct protein sequencing	Receptor	Repeat	3D-structure
TNFSF12_TNFRSF12A	TWEAK	TNFSF12	TNFRSF12A					KEGG: hsa04060	Secreted Signaling	TNFSF12 - TNFRSF12A	FALSE	TNFSF12	Tumor necrosis factor	Secreted form]: Secreted	Cell membrane	[Tumor necrosis factor ligand superfamily member 12	Membrane	Disulfide bond	Differentiation	Secreted	Transmembrane	Signal-anchor	Alternative splicing	Cytokine	Glycoprotein	Developmental protein	Reference proteome	Cell membrane	Transmembrane helix	Apoptosis	Cleavage on pair of basic residues	Angiogenesis	3D-structure	cytokine	TRUE	TNFRSF12A		Membrane	Membrane	Signal	Developmental protein	Reference proteome	Transmembrane helix	Disulfide bond	Differentiation	Transmembrane	Apoptosis	Receptor	Angiogenesis
TNFSF8_TNFRSF8	CD30	TNFSF8	TNFRSF8					KEGG: hsa04060	Secreted Signaling	TNFSF8 - TNFRSF8	FALSE	TNFSF8	Tumor necrosis factor	Membrane	Membrane	Reference proteome	Transmembrane helix	Disulfide bond	Transmembrane	Signal-anchor	Cytokine	Glycoprotein		TRUE	TNFRSF8	TNFR8	Cytoplasm	Cell membrane	Membrane	Signal	Alternative initiation	Reference proteome	Cell membrane	Transmembrane helix	Disulfide bond	Phosphoprotein	Transmembrane	Receptor	Cytoplasm	Alternative splicing	Repeat	3D-structure	Glycoprotein	Receptors	Other_receptors;TNFNGF			TRUE	CellChatDB v1
TNFSF9_TNFRSF9	CD137	TNFSF9	TNFRSF9					KEGG: hsa04060	Secreted Signaling	TNFSF9 - TNFRSF9	FALSE	TNFSF9	Tumor necrosis factor	Membrane	Membrane	Reference proteome	3D-structure	Transmembrane helix	Transmembrane	Cytokine	Signal-anchor	cytokine	TRUE	TNFRSF9		Membrane	Membrane	Signal	Reference proteome	Transmembrane helix	Disulfide bond	Transmembrane	Direct protein sequencing	Receptor	Repeat	3D-structure	Glycoprotein	Receptors	Other_receptors;TNFNGF			TRUE	CellChatDB v1
TNFSF4_TNFRSF4	OX40	TNFSF4	TNFRSF4					KEGG: hsa04060	Secreted Signaling	TNFSF4 - TNFRSF4	FALSE	TNFSF4	Tumor necrosis factor	Membrane	Systemic lupus erythematosus	Membrane	Reference proteome	Transmembrane helix	Disulfide bond	Transmembrane	Signal-anchor	Alternative splicing	3D-structure	Cytokine	Glycoprotein		TRUE	TNFRSF4		Membrane	Disease variant	Membrane	Signal	Reference proteome	Host-virus interaction	Transmembrane helix	Disulfide bond	Transmembrane	Host cell receptor for virus entry	Receptor	Repeat	3D-structure	Glycoprotein	Receptors	Other_receptors;TNFNGF			TRUE	CellChatDB v1
TNFSF18_TNFRSF18	GITRL	TNFSF18	TNFRSF18					KEGG: hsa04060	Secreted Signaling	TNFSF18 - TNFRSF18	FALSE	TNFSF18	Tumor necrosis factor	Cell membrane	Immunity	Membrane	Reference proteome	Cell membrane	Transmembrane helix	Disulfide bond	Transmembrane	Signal-anchor	3D-structure	Adaptive immunity	Cytokine	Glycoprotein	cytokine	TRUE	TNFRSF18		Cell membrane	Secreted	Membrane	Signal	Reference proteome	Cell membrane	Transmembrane helix	Disulfide bond	Secreted	Transmembrane	Apoptosis	Direct protein sequencing	Receptor	Alternative splicing	Repeat	3D-structure	Glycoprotein	Receptors	Other_receptors;TNFNGF
TNFSF13_TNFRSF17	APRIL	TNFSF13	TNFRSF17					KEGG: hsa04060	Secreted Signaling	TNFSF13 - TNFRSF17	FALSE	TNFSF13	Tumor necrosis factor	Secreted	Immunity	Reference proteome	Disulfide bond	Secreted	Cleavage on pair of basic residues	Alternative splicing	3D-structure	Cytokine	Glycoprotein	cytokine	FALSE	TNFRSF17		Cell membrane	Endomembrane system	Immunity	Chromosomal rearrangement	Membrane	Reference proteome	Proto-oncogene	Cell membrane	Transmembrane helix	Disulfide bond	Transmembrane	Signal-anchor	Receptor	Alternative splicing	3D-structure	Adaptive immunity	Receptors	Other_receptors;TNFNGF			TRUE	CellChatDB v1
TNFSF13_TNFRSF13B	APRIL	TNFSF13	TNFRSF13B					KEGG: hsa04060	Secreted Signaling	TNFSF13 - TNFRSF13B	FALSE	TNFSF13	Tumor necrosis factor	Secreted	Immunity	Reference proteome	Disulfide bond	Secreted	Cleavage on pair of basic residues	Alternative splicing	3D-structure	Cytokine	Glycoprotein	cytokine	FALSE	TNFRSF13B		Membrane	Disease variant	Immunity	Membrane	Reference proteome	Transmembrane helix	Disulfide bond	Transmembrane	Signal-anchor	Receptor	Alternative splicing	Repeat	3D-structure	Adaptive immunity	Glycoprotein	Receptors	Other_receptors;TNFNGF			TRUE	CellChatDB v1
TNFSF13B_TNFRSF17	BAFF	TNFSF13B	TNFRSF17					KEGG: hsa04060	Secreted Signaling	TNFSF13B - TNFRSF17	FALSE	TNFSF13B	Tumor necrosis factor	Cell membrane	Soluble form]: Secreted	[Tumor necrosis factor ligand superfamily member 13b	Immunity	Membrane	Reference proteome	Cell membrane	Transmembrane helix	Disulfide bond	Secreted	Transmembrane	Signal-anchor	Direct protein sequencing	Cleavage on pair of basic residues	Alternative splicing	3D-structure	Cytokine	Glycoprotein	cytokine	TRUE	TNFRSF17		Cell membrane	Endomembrane system	Immunity	Chromosomal rearrangement	Membrane	Reference proteome	Proto-oncogene	Cell membrane	Transmembrane helix	Disulfide bond	Transmembrane	Signal-anchor	Receptor	Alternative splicing
TNFSF13B_TNFRSF13B	BAFF	TNFSF13B	TNFRSF13B					KEGG: hsa04060	Secreted Signaling	TNFSF13B - TNFRSF13B	FALSE	TNFSF13B	Tumor necrosis factor	Cell membrane	Soluble form]: Secreted	[Tumor necrosis factor ligand superfamily member 13b	Immunity	Membrane	Reference proteome	Cell membrane	Transmembrane helix	Disulfide bond	Secreted	Transmembrane	Signal-anchor	Direct protein sequencing	Cleavage on pair of basic residues	Alternative splicing	3D-structure	Cytokine	Glycoprotein	cytokine	TRUE	TNFRSF13B		Membrane	Disease variant	Immunity	Membrane	Reference proteome	Transmembrane helix	Disulfide bond	Transmembrane	Signal-anchor	Receptor	Alternative splicing	Repeat	3D-structure	Adaptive immunity
TNFSF13B_TNFRSF13C	BAFF	TNFSF13B	TNFRSF13C					KEGG: hsa04060	Secreted Signaling	TNFSF13B - TNFRSF13C	FALSE	TNFSF13B	Tumor necrosis factor	Cell membrane	Soluble form]: Secreted	[Tumor necrosis factor ligand superfamily member 13b	Immunity	Membrane	Reference proteome	Cell membrane	Transmembrane helix	Disulfide bond	Secreted	Transmembrane	Signal-anchor	Direct protein sequencing	Cleavage on pair of basic residues	Alternative splicing	3D-structure	Cytokine	Glycoprotein	cytokine	TRUE	TNFRSF13C		Membrane	Disease variant	Immunity	Membrane	Reference proteome	Transmembrane helix	Disulfide bond	Transmembrane	Signal-anchor	Receptor	Alternative splicing	3D-structure	Adaptive immunity
CD40LG_ITGA2B_ITGB3	CD40	CD40LG	ITGA2B_ITGB3					PMID: 28676852	Secreted Signaling	CD40LG - (ITGA2B+ITGB3)	TRUE	CD40LG	Tumor necrosis factor	Cell membrane	Soluble form]: Secreted	Cell surface	[CD40 ligand	Disease variant	Membrane	Reference proteome	Cell membrane	Transmembrane helix	Disulfide bond	Secreted	Transmembrane	Signal-anchor	Direct protein sequencing	3D-structure	Cytokine	Glycoprotein	cytokine	TRUE	ITGA2B	ITGB3	Integrin alpha chain	Integrin beta chain	Membrane	Postsynaptic cell membrane	Focal adhesion	Lamellipodium membrane	Cell projection	Synapse	Cell membrane	Cell junction	Membrane	Disulfide bond	Transmembrane	Receptor	Alternative splicing
CD40LG_ITGA5_ITGB1	CD40	CD40LG	ITGA5_ITGB1					PMID: 28676852	Secreted Signaling	CD40LG - (ITGA5+ITGB1)	FALSE	CD40LG	Tumor necrosis factor	Cell membrane	Soluble form]: Secreted	Cell surface	[CD40 ligand	Disease variant	Membrane	Reference proteome	Cell membrane	Transmembrane helix	Disulfide bond	Secreted	Transmembrane	Signal-anchor	Direct protein sequencing	3D-structure	Cytokine	Glycoprotein	cytokine	TRUE	ITGA5	ITGB1	Integrin alpha chain	Integrin beta chain	Focal adhesion	Cell surface	Membrane	Cell junction	Ruffle membrane	Melanosome	Ruffle	Cell projection	Cleavage furrow	Recycling endosome	Invadopodium membrane	Lamellipodium	Cell membrane
SPP1_CD44	SPP1	SPP1	CD44					PMID: 21907263	Secreted Signaling	SPP1 - CD44	FALSE	SPP1	Osteopontin	Secreted	Signal	Reference proteome	Phosphoprotein	Secreted	Biomineralization	Sialic acid	Direct protein sequencing	Alternative splicing	3D-structure	Cell adhesion	Cytokine	Glycoprotein	cytokine	FALSE	CD44		Cell membrane	Microvillus	Cell projection	Membrane	Disulfide bond	Transmembrane	Receptor	Alternative splicing	Blood group antigen	Glycoprotein	Cell projection	Signal	Reference proteome	Cell membrane	Transmembrane helix	Phosphoprotein	Direct protein sequencing	3D-structure	Cell adhesion
SPP1_ITGAV_ITGB3	SPP1	SPP1	ITGAV_ITGB3					PMID: 21907263	Secreted Signaling	SPP1 - (ITGAV+ITGB3)	TRUE	SPP1	Osteopontin	Secreted	Signal	Reference proteome	Phosphoprotein	Secreted	Biomineralization	Sialic acid	Direct protein sequencing	Alternative splicing	3D-structure	Cell adhesion	Cytokine	Glycoprotein	cytokine	FALSE	ITGAV	ITGB3	Integrin alpha chain	Integrin beta chain	Focal adhesion	Cell membrane	Cell junction	Postsynaptic cell membrane	Lamellipodium membrane	Cell projection	Synapse	Membrane	Host-virus interaction	Disulfide bond	Transmembrane	Host cell receptor for virus entry	Receptor	Alternative splicing	Glycoprotein	Signal	Reference proteome
SPP1_ITGAV_ITGB1	SPP1	SPP1	ITGAV_ITGB1					PMID: 21907263	Secreted Signaling	SPP1 - (ITGAV+ITGB1)	FALSE	SPP1	Osteopontin	Secreted	Signal	Reference proteome	Phosphoprotein	Secreted	Biomineralization	Sialic acid	Direct protein sequencing	Alternative splicing	3D-structure	Cell adhesion	Cytokine	Glycoprotein	cytokine	FALSE	ITGAV	ITGB1	Integrin alpha chain	Integrin beta chain	Focal adhesion	Cell membrane	Cell junction	Ruffle membrane	Melanosome	Ruffle	Cell projection	Cleavage furrow	Recycling endosome	Invadopodium membrane	Lamellipodium	Cell surface	Membrane	Host-virus interaction	Disulfide bond	Transmembrane	Host cell receptor for virus entry
SPP1_ITGAV_ITGB5	SPP1	SPP1	ITGAV_ITGB5					PMID: 21907263	Secreted Signaling	SPP1 - (ITGAV+ITGB5)	FALSE	SPP1	Osteopontin	Secreted	Signal	Reference proteome	Phosphoprotein	Secreted	Biomineralization	Sialic acid	Direct protein sequencing	Alternative splicing	3D-structure	Cell adhesion	Cytokine	Glycoprotein	cytokine	FALSE	ITGAV	ITGB5	Integrin alpha chain	Integrin beta chain	Focal adhesion	Cell membrane	Cell junction	Membrane	Membrane	Host-virus interaction	Disulfide bond	Transmembrane	Host cell receptor for virus entry	Receptor	Alternative splicing	Glycoprotein	Signal	Reference proteome	Integrin	Metal-binding	Transmembrane helix
SPP1_ITGAV_ITGB6	SPP1	SPP1	ITGAV_ITGB6					PMID: 21907263	Secreted Signaling	SPP1 - (ITGAV+ITGB6)	FALSE	SPP1	Osteopontin	Secreted	Signal	Reference proteome	Phosphoprotein	Secreted	Biomineralization	Sialic acid	Direct protein sequencing	Alternative splicing	3D-structure	Cell adhesion	Cytokine	Glycoprotein	cytokine	FALSE	ITGAV	ITGB6	Integrin alpha chain	Integrin beta chain	Focal adhesion	Cell membrane	Cell junction	Membrane	Membrane	Host-virus interaction	Disulfide bond	Transmembrane	Host cell receptor for virus entry	Receptor	Alternative splicing	Glycoprotein	Signal	Reference proteome	Integrin	Metal-binding	Transmembrane helix
SPP1_ITGA4_ITGB1	SPP1	SPP1	ITGA4_ITGB1					PMID: 21907263	Secreted Signaling	SPP1 - (ITGA4+ITGB1)	FALSE	SPP1	Osteopontin	Secreted	Signal	Reference proteome	Phosphoprotein	Secreted	Biomineralization	Sialic acid	Direct protein sequencing	Alternative splicing	3D-structure	Cell adhesion	Cytokine	Glycoprotein	cytokine	FALSE	ITGA4	ITGB1	Integrin alpha chain	Integrin beta chain	Membrane	Ruffle membrane	Melanosome	Ruffle	Focal adhesion	Cell projection	Cleavage furrow	Recycling endosome	Invadopodium membrane	Lamellipodium	Cell membrane	Cell surface	Cell junction	Membrane	Disulfide bond	Transmembrane	Receptor
SPP1_ITGA9_ITGB1	SPP1	SPP1	ITGA9_ITGB1					PMID: 21907263	Secreted Signaling	SPP1 - (ITGA9+ITGB1)	FALSE	SPP1	Osteopontin	Secreted	Signal	Reference proteome	Phosphoprotein	Secreted	Biomineralization	Sialic acid	Direct protein sequencing	Alternative splicing	3D-structure	Cell adhesion	Cytokine	Glycoprotein	cytokine	FALSE	ITGA9	ITGB1	Integrin alpha chain	Integrin beta chain	Membrane	Ruffle membrane	Melanosome	Ruffle	Focal adhesion	Cell projection	Cleavage furrow	Recycling endosome	Invadopodium membrane	Lamellipodium	Cell membrane	Cell surface	Cell junction	Membrane	Signal	Reference proteome	Integrin
SPP1_ITGA8_ITGB1	SPP1	SPP1	ITGA8_ITGB1					PMID: 21907263	Secreted Signaling	SPP1 - (ITGA8+ITGB1)	FALSE	SPP1	Osteopontin	Secreted	Signal	Reference proteome	Phosphoprotein	Secreted	Biomineralization	Sialic acid	Direct protein sequencing	Alternative splicing	3D-structure	Cell adhesion	Cytokine	Glycoprotein	cytokine	FALSE	ITGA8	ITGB1	Integrin alpha chain	Integrin beta chain	Cell membrane	Membrane	Ruffle membrane	Melanosome	Ruffle	Focal adhesion	Cell projection	Cleavage furrow	Recycling endosome	Invadopodium membrane	Lamellipodium	Cell surface	Cell junction	Membrane	Disulfide bond	Differentiation	Transmembrane
SPP1_ITGA5_ITGB1	SPP1	SPP1	ITGA5_ITGB1					PMID: 21907263	Secreted Signaling	SPP1 - (ITGA5+ITGB1)	FALSE	SPP1	Osteopontin	Secreted	Signal	Reference proteome	Phosphoprotein	Secreted	Biomineralization	Sialic acid	Direct protein sequencing	Alternative splicing	3D-structure	Cell adhesion	Cytokine	Glycoprotein	cytokine	FALSE	ITGA5	ITGB1	Integrin alpha chain	Integrin beta chain	Focal adhesion	Cell surface	Membrane	Cell junction	Ruffle membrane	Melanosome	Ruffle	Cell projection	Cleavage furrow	Recycling endosome	Invadopodium membrane	Lamellipodium	Cell membrane	Membrane	Host-virus interaction	Disulfide bond	Transmembrane
ADIPOQ_ADIPOR1	ADIPONECTIN	ADIPOQ	ADIPOR1					PMID: 21284979	Secreted Signaling	ADIPOQ - ADIPOR1	FALSE	ADIPOQ		Secreted	Disease variant	Signal	Reference proteome	Collagen	Obesity	Pharmaceutical	Disulfide bond	Diabetes mellitus	Secreted	Direct protein sequencing	Repeat	3D-structure	Hydroxylation	Hormone	Glycoprotein	hormone	FALSE	ADIPOR1	ADIPOR	Cell membrane	Membrane	Reference proteome	Cell membrane	Transmembrane helix	Metal-binding	Transmembrane	Lipid metabolism	Receptor	Zinc	3D-structure	Fatty acid metabolism
ADIPOQ_ADIPOR2	ADIPONECTIN	ADIPOQ	ADIPOR2					PMID: 21284979	Secreted Signaling	ADIPOQ - ADIPOR2	FALSE	ADIPOQ		Secreted	Disease variant	Signal	Reference proteome	Collagen	Obesity	Pharmaceutical	Disulfide bond	Diabetes mellitus	Secreted	Direct protein sequencing	Repeat	3D-structure	Hydroxylation	Hormone	Glycoprotein	hormone	FALSE	ADIPOR2	ADIPOR	Cell membrane	Membrane	Reference proteome	Cell membrane	Transmembrane helix	Metal-binding	Transmembrane	Lipid metabolism	Receptor	Zinc	3D-structure	Fatty acid metabolism	Receptors	ADIPO-PAQR;Other_receptors
RETN_CAP1	RESISTIN	RETN	CAP1					PMID: 30809105	Secreted Signaling	RETN - CAP1	FALSE	RETN	Resistin/FIZZ	Secreted	Signal	Reference proteome	Obesity	Disulfide bond	Secreted	Diabetes mellitus	Alternative splicing	Hormone		NA	CAP1	CAP	Cell membrane	Membrane	Reference proteome	Cell membrane	Phosphoprotein	Direct protein sequencing	Alternative splicing	Isopeptide bond	3D-structure	Methylation	Actin-binding	Acetylation	Ubl conjugation					NA	CellChatDB v1
NAMPT_ITGA5_ITGB1	VISFATIN	NAMPT	ITGA5_ITGB1					PMID: 28490838	Secreted Signaling	NAMPT - (ITGA5+ITGB1)	FALSE	NAMPT	NAPRTase	Cytoplasm	Secreted	Nucleus	Glycosyltransferase	Reference proteome	Biological rhythms	Pyridine nucleotide biosynthesis	Nucleus	Phosphoprotein	Secreted	Cytoplasm	3D-structure	Transferase	Cytokine	Acetylation		NA	ITGA5	ITGB1	Integrin alpha chain	Integrin beta chain	Focal adhesion	Cell surface	Membrane	Cell junction	Ruffle membrane	Melanosome	Ruffle	Cell projection	Cleavage furrow	Recycling endosome	Invadopodium membrane	Lamellipodium	Cell membrane	Membrane	Host-virus interaction
ANGPTL1_ITGA1_ITGB1	ANGPTL	ANGPTL1	ITGA1_ITGB1					PMID: 24478758	Secreted Signaling	ANGPTL1 - (ITGA1+ITGB1)	FALSE	ANGPTL1		Secreted	Coiled coil	Secreted	Signal	Reference proteome	Disulfide bond	Glycoprotein		NA	ITGB1	ITGA1	Integrin beta chain	Integrin alpha chain	Ruffle membrane	Melanosome	Ruffle	Focal adhesion	Cell projection	Cleavage furrow	Recycling endosome	Invadopodium membrane	Lamellipodium	Cell membrane	Cell surface	Cell junction	Membrane	Membrane	Host-virus interaction	Disulfide bond	Transmembrane	Endosome	Host cell receptor for virus entry	Receptor	Magnesium	Alternative splicing	Repeat
ANGPTL2_ITGA5_ITGB1	ANGPTL	ANGPTL2	ITGA5_ITGB1					PMID: 24478758	Secreted Signaling	ANGPTL2 - (ITGA5+ITGB1)	FALSE	ANGPTL2		Secreted	Coiled coil	Signal	Reference proteome	Disulfide bond	Secreted	Alternative splicing	3D-structure	Glycoprotein		NA	ITGA5	ITGB1	Integrin alpha chain	Integrin beta chain	Focal adhesion	Cell surface	Membrane	Cell junction	Ruffle membrane	Melanosome	Ruffle	Cell projection	Cleavage furrow	Recycling endosome	Invadopodium membrane	Lamellipodium	Cell membrane	Membrane	Host-virus interaction	Disulfide bond	Transmembrane	Host cell receptor for virus entry	Receptor	Glycoprotein	Signal
ANGPTL2_TLR4	ANGPTL	ANGPTL2	TLR4					PMID: 24478758	Secreted Signaling	ANGPTL2 - TLR4	FALSE	ANGPTL2		Secreted	Coiled coil	Signal	Reference proteome	Disulfide bond	Secreted	Alternative splicing	3D-structure	Glycoprotein		NA	TLR4	Toll-like receptor	Cell membrane	Ruffle	Early endosome	Cell projection	Immunity	Membrane	Leucine-rich repeat	Disulfide bond	Transmembrane	Receptor	Alternative splicing	Glycoprotein	Cell projection	Signal	Reference proteome	Cell membrane	Innate immunity	Transmembrane helix	Direct protein sequencing	Age-related macular degeneration	3D-structure	NAD	Inflammatory response
ANGPTL2_PIRB	ANGPTL	ANGPTL2	LILRB3					PMID: 24478758	Secreted Signaling	ANGPTL2 - PIRB	FALSE	ANGPTL2		Secreted	Coiled coil	Signal	Reference proteome	Disulfide bond	Secreted	Alternative splicing	3D-structure	Glycoprotein		NA	LILRB3		Cell membrane	Immunity	Membrane	Signal	Reference proteome	Immunoglobulin domain	Cell membrane	Transmembrane helix	Disulfide bond	Phosphoprotein	Transmembrane	Receptor	Alternative splicing	Repeat	Adaptive immunity	Glycoprotein	Receptors	IG;LILR			NA	CellChatDB v1
ANGPTL1_PIRB	ANGPTL	ANGPTL1	LILRB3					PMID: 24478758	Secreted Signaling	ANGPTL1 - PIRB	FALSE	ANGPTL1		Secreted	Coiled coil	Secreted	Signal	Reference proteome	Disulfide bond	Glycoprotein		NA	LILRB3		Cell membrane	Immunity	Membrane	Signal	Reference proteome	Immunoglobulin domain	Cell membrane	Transmembrane helix	Disulfide bond	Phosphoprotein	Transmembrane	Receptor	Alternative splicing	Repeat	Adaptive immunity	Glycoprotein	Receptors	IG;LILR			NA	CellChatDB v1
ANGPTL7_PIRB	ANGPTL	ANGPTL7	LILRB3					PMID: 24478758	Secreted Signaling	ANGPTL7 - PIRB	FALSE	ANGPTL7		Secreted	Coiled coil	Secreted	Signal	Reference proteome	Glycoprotein	Disulfide bond	Direct protein sequencing		NA	LILRB3		Cell membrane	Immunity	Membrane	Signal	Reference proteome	Immunoglobulin domain	Cell membrane	Transmembrane helix	Disulfide bond	Phosphoprotein	Transmembrane	Receptor	Alternative splicing	Repeat	Adaptive immunity	Glycoprotein	Receptors	IG;LILR			NA	CellChatDB v1
ANGPTL4_ITGA5_ITGB1	ANGPTL	ANGPTL4	ITGA5_ITGB1					PMID: 30049845	Secreted Signaling	ANGPTL4 - (ITGA5+ITGB1)	FALSE	ANGPTL4		Extracellular matrix	Secreted	Extracellular space	Coiled coil	Signal	Reference proteome	Extracellular matrix	Disulfide bond	Secreted	Lipid metabolism	Direct protein sequencing	Angiogenesis	Alternative splicing	3D-structure	Glycoprotein		NA	ITGA5	ITGB1	Integrin alpha chain	Integrin beta chain	Focal adhesion	Cell surface	Membrane	Cell junction	Ruffle membrane	Melanosome	Ruffle	Cell projection	Cleavage furrow	Recycling endosome	Invadopodium membrane	Lamellipodium	Cell membrane	Membrane	Host-virus interaction
ANGPTL4_ITGAV_ITGB3	ANGPTL	ANGPTL4	ITGAV_ITGB3					PMID: 30049845	Secreted Signaling	ANGPTL4 - (ITGAV+ITGB3)	TRUE	ANGPTL4		Extracellular matrix	Secreted	Extracellular space	Coiled coil	Signal	Reference proteome	Extracellular matrix	Disulfide bond	Secreted	Lipid metabolism	Direct protein sequencing	Angiogenesis	Alternative splicing	3D-structure	Glycoprotein		NA	ITGAV	ITGB3	Integrin alpha chain	Integrin beta chain	Focal adhesion	Cell membrane	Cell junction	Postsynaptic cell membrane	Lamellipodium membrane	Cell projection	Synapse	Membrane	Host-virus interaction	Disulfide bond	Transmembrane	Host cell receptor for virus entry	Receptor	Alternative splicing	Glycoprotein
ANGPTL4_CDH5	ANGPTL	ANGPTL4	CDH5					PMID: 30049845	Secreted Signaling	ANGPTL4 - CDH5	FALSE	ANGPTL4		Extracellular matrix	Secreted	Extracellular space	Coiled coil	Signal	Reference proteome	Extracellular matrix	Disulfide bond	Secreted	Lipid metabolism	Direct protein sequencing	Angiogenesis	Alternative splicing	3D-structure	Glycoprotein		NA	CDH5		Cell membrane	Cell junction	Membrane	Transmembrane	Alternative splicing	Glycoprotein	Signal	Reference proteome	Metal-binding	Transmembrane helix	Phosphoprotein	Cell membrane	Direct protein sequencing	Calcium	Cleavage on pair of basic residues	Cell junction	Cell adhesion
ANGPTL4_CDH11	ANGPTL	ANGPTL4	CDH11					PMID: 30049845	Secreted Signaling	ANGPTL4 - CDH11	FALSE	ANGPTL4		Extracellular matrix	Secreted	Extracellular space	Coiled coil	Signal	Reference proteome	Extracellular matrix	Disulfide bond	Secreted	Lipid metabolism	Direct protein sequencing	Angiogenesis	Alternative splicing	3D-structure	Glycoprotein		NA	CDH11		Cell membrane	Membrane	Intellectual disability	Transmembrane	Alternative splicing	Deafness	Glycoprotein	Disease variant	Chromosomal rearrangement	Signal	Reference proteome	Metal-binding	Transmembrane helix	Phosphoprotein	Cell membrane	Calcium	Cleavage on pair of basic residues
ANGPTL4_SDC1	ANGPTL	ANGPTL4	SDC1					PMID: 29017031	Secreted Signaling	ANGPTL4 - SDC1	FALSE	ANGPTL4		Extracellular matrix	Secreted	Extracellular space	Coiled coil	Signal	Reference proteome	Extracellular matrix	Disulfide bond	Secreted	Lipid metabolism	Direct protein sequencing	Angiogenesis	Alternative splicing	3D-structure	Glycoprotein		NA	SDC1	Syndecan proteoglycan	Secreted	Extracellular exosome	Membrane	Membrane	Signal	Reference proteome	Transmembrane helix	Phosphoprotein	Secreted	Heparan sulfate	Transmembrane	3D-structure	Proteoglycan	Glycoprotein	Receptors	Other_receptors;Syndecan
ANGPTL4_SDC2	ANGPTL	ANGPTL4	SDC2					PMID: 29017031	Secreted Signaling	ANGPTL4 - SDC2	FALSE	ANGPTL4		Extracellular matrix	Secreted	Extracellular space	Coiled coil	Signal	Reference proteome	Extracellular matrix	Disulfide bond	Secreted	Lipid metabolism	Direct protein sequencing	Angiogenesis	Alternative splicing	3D-structure	Glycoprotein		NA	SDC2	Syndecan proteoglycan	Membrane	Membrane	Signal	Reference proteome	Transmembrane helix	Phosphoprotein	Differentiation	Heparan sulfate	Transmembrane	Neurogenesis	3D-structure	Proteoglycan	Glycoprotein	Receptors	Other_receptors;Syndecan	Adhesion receptor	secreted
ANGPTL4_SDC3	ANGPTL	ANGPTL4	SDC3					PMID: 29017031	Secreted Signaling	ANGPTL4 - SDC3	FALSE	ANGPTL4		Extracellular matrix	Secreted	Extracellular space	Coiled coil	Signal	Reference proteome	Extracellular matrix	Disulfide bond	Secreted	Lipid metabolism	Direct protein sequencing	Angiogenesis	Alternative splicing	3D-structure	Glycoprotein		NA	SDC3	Syndecan proteoglycan	Cell membrane	Membrane	Reference proteome	Cell membrane	Transmembrane helix	Phosphoprotein	Transmembrane	Heparan sulfate	Proteoglycan	Glycoprotein					NA	CellChatDB v1
ANGPTL4_SDC4	ANGPTL	ANGPTL4	SDC4					PMID: 29017031	Secreted Signaling	ANGPTL4 - SDC4	FALSE	ANGPTL4		Extracellular matrix	Secreted	Extracellular space	Coiled coil	Signal	Reference proteome	Extracellular matrix	Disulfide bond	Secreted	Lipid metabolism	Direct protein sequencing	Angiogenesis	Alternative splicing	3D-structure	Glycoprotein		NA	SDC4	Syndecan proteoglycan	Secreted	Membrane	Membrane	Signal	Reference proteome	Transmembrane helix	Secreted	Transmembrane	Heparan sulfate	Alternative splicing	3D-structure	Proteoglycan	Glycoprotein			Adhesion receptor
ANGPTL3_ITGAV_ITGB3	ANGPTL	ANGPTL3	ITGAV_ITGB3					PMID: 11877390	Secreted Signaling	ANGPTL3 - (ITGAV+ITGB3)	TRUE	ANGPTL3		Secreted	Cell projection	Lamellipodium	Cell projection	Coiled coil	Signal	Reference proteome	Disulfide bond	Secreted	Lipid metabolism	Direct protein sequencing	Angiogenesis	3D-structure	Cell adhesion	Heparin-binding	Glycoprotein		NA	ITGAV	ITGB3	Integrin alpha chain	Integrin beta chain	Focal adhesion	Cell membrane	Cell junction	Postsynaptic cell membrane	Lamellipodium membrane	Cell projection	Synapse	Membrane	Host-virus interaction	Disulfide bond	Transmembrane	Host cell receptor for virus entry	Receptor	Alternative splicing
ANGPT1_TEK	ANGPT	ANGPT1	TEK				ANGPT inhibition receptor 1	PMID: 20651738	Secreted Signaling	ANGPT1 - TEK	FALSE	ANGPT1		Secreted	Disease variant	Coiled coil	Signal	Developmental protein	Reference proteome	Disulfide bond	Secreted	Differentiation	Angiogenesis	Alternative splicing	3D-structure	Glycoprotein	secreted	FALSE	TEK	Protein kinase superfamily	Tyr protein kinase	Focal adhesion	Secreted	Cytoplasm	Cell membrane	Cytoskeleton	Cell junction	Membrane	Secreted	Disulfide bond	Kinase	Transmembrane	ATP-binding	Receptor	Glaucoma	Cytoplasm	Alternative splicing	Tyrosine-protein kinase	Repeat
ANGPT2_TEK	ANGPT	ANGPT2	TEK				ANGPT inhibition receptor 1	PMID: 20651738	Secreted Signaling	ANGPT2 - TEK	FALSE	ANGPT2		Secreted	Disease variant	Coiled coil	Signal	Developmental protein	Reference proteome	Metal-binding	Disulfide bond	Secreted	Differentiation	Calcium	Angiogenesis	Alternative splicing	3D-structure	Glycoprotein	secreted	FALSE	TEK	Protein kinase superfamily	Tyr protein kinase	Focal adhesion	Secreted	Cytoplasm	Cell membrane	Cytoskeleton	Cell junction	Membrane	Secreted	Disulfide bond	Kinase	Transmembrane	ATP-binding	Receptor	Glaucoma	Cytoplasm	Alternative splicing
ANGPT2_ITGA5_ITGB1	ANGPT	ANGPT2	ITGA5_ITGB1				ANGPT inhibition receptor 2	PMID: 20651738; PMID: 25635707	Secreted Signaling	ANGPT2 - (ITGA5+ITGB1)	FALSE	ANGPT2		Secreted	Disease variant	Coiled coil	Signal	Developmental protein	Reference proteome	Metal-binding	Disulfide bond	Secreted	Differentiation	Calcium	Angiogenesis	Alternative splicing	3D-structure	Glycoprotein	secreted	FALSE	ITGA5	ITGB1	Integrin alpha chain	Integrin beta chain	Focal adhesion	Cell surface	Membrane	Cell junction	Ruffle membrane	Melanosome	Ruffle	Cell projection	Cleavage furrow	Recycling endosome	Invadopodium membrane	Lamellipodium	Cell membrane	Membrane	Host-virus interaction
MDK_ITGA4_ITGB1	MK	MDK	ITGA4_ITGB1					PMID: 28356350	Secreted Signaling	MDK - (ITGA4+ITGB1)	FALSE	MDK	Pleiotrophin	Secreted	Signal	Developmental protein	Reference proteome	Disulfide bond	Differentiation	Secreted	Mitogen	Growth factor	Direct protein sequencing	Alternative splicing	3D-structure	Heparin-binding	growth factor	FALSE	ITGA4	ITGB1	Integrin alpha chain	Integrin beta chain	Membrane	Ruffle membrane	Melanosome	Ruffle	Focal adhesion	Cell projection	Cleavage furrow	Recycling endosome	Invadopodium membrane	Lamellipodium	Cell membrane	Cell surface	Cell junction	Membrane	Disulfide bond	Transmembrane	Receptor
MDK_ITGA6_ITGB1	MK	MDK	ITGA6_ITGB1					PMID: 28356350	Secreted Signaling	MDK - (ITGA6+ITGB1)	FALSE	MDK	Pleiotrophin	Secreted	Signal	Developmental protein	Reference proteome	Disulfide bond	Differentiation	Secreted	Mitogen	Growth factor	Direct protein sequencing	Alternative splicing	3D-structure	Heparin-binding	growth factor	FALSE	ITGA6	ITGB1	Integrin alpha chain	Integrin beta chain	Cell membrane	Ruffle membrane	Melanosome	Ruffle	Focal adhesion	Cell projection	Cleavage furrow	Recycling endosome	Invadopodium membrane	Lamellipodium	Cell surface	Cell junction	Membrane	Disulfide bond	Transmembrane	Receptor	Alternative splicing
MDK_LRP1	MK	MDK	LRP1					PMID: 28356350	Secreted Signaling	MDK - LRP1	FALSE	MDK	Pleiotrophin	Secreted	Signal	Developmental protein	Reference proteome	Disulfide bond	Differentiation	Secreted	Mitogen	Growth factor	Direct protein sequencing	Alternative splicing	3D-structure	Heparin-binding	growth factor	FALSE	LRP1	LDLR	Cytoplasm	Membrane	Nucleus	Cell membrane	Coated pit	Membrane	Host-virus interaction	Disulfide bond	Transmembrane	Receptor	Cytoplasm	Alternative splicing	EGF-like domain	Glycoprotein	Disease variant	Endocytosis	Developmental protein	Signal	Reference proteome
MDK_NCL	MK	MDK	NCL					PMID: 28356350	Secreted Signaling	MDK - NCL	FALSE	MDK	Pleiotrophin	Secreted	Signal	Developmental protein	Reference proteome	Disulfide bond	Differentiation	Secreted	Mitogen	Growth factor	Direct protein sequencing	Alternative splicing	3D-structure	Heparin-binding	growth factor	FALSE	NCL		Cytoplasm	Nucleus	Nucleolus	Ubl conjugation	RNA-binding	Reference proteome	DNA-binding	Nucleus	Phosphoprotein	Direct protein sequencing	Cytoplasm	Isopeptide bond	3D-structure	Methylation	Acetylation	Repeat
PTN_ITGAV_ITGB3	PTN	PTN	ITGAV_ITGB3					PMID: 28356350; PMID: 25620911	Secreted Signaling	PTN - (ITGAV+ITGB3)	TRUE	PTN	Pleiotrophin	Secreted	Signal	Reference proteome	Disulfide bond	Secreted	Mitogen	Growth factor	Direct protein sequencing	3D-structure	Heparin-binding	growth factor	FALSE	ITGAV	ITGB3	Integrin alpha chain	Integrin beta chain	Focal adhesion	Cell membrane	Cell junction	Postsynaptic cell membrane	Lamellipodium membrane	Cell projection	Synapse	Membrane	Host-virus interaction	Disulfide bond	Transmembrane	Host cell receptor for virus entry	Receptor	Alternative splicing	Glycoprotein	Signal	Reference proteome	Integrin	Metal-binding	Transmembrane helix
PTN_NCL	PTN	PTN	NCL					PMID: 28356350; PMID: 25620911	Secreted Signaling	PTN - NCL	FALSE	PTN	Pleiotrophin	Secreted	Signal	Reference proteome	Disulfide bond	Secreted	Mitogen	Growth factor	Direct protein sequencing	3D-structure	Heparin-binding	growth factor	FALSE	NCL		Cytoplasm	Nucleus	Nucleolus	Ubl conjugation	RNA-binding	Reference proteome	DNA-binding	Nucleus	Phosphoprotein	Direct protein sequencing	Cytoplasm	Isopeptide bond	3D-structure	Methylation	Acetylation	Repeat					NA	CellChatDB v1
POSTN_ITGAV_ITGB3	PERIOSTIN	POSTN	ITGAV_ITGB3					PMID: 26721738	Secreted Signaling	POSTN - (ITGAV+ITGB3)	TRUE	POSTN		Extracellular matrix	Golgi apparatus	Secreted	Extracellular space	Signal	Reference proteome	Disulfide bond	Extracellular matrix	Secreted	Gamma-carboxyglutamic acid	Golgi apparatus	Alternative splicing	Repeat	3D-structure	Cell adhesion	Heparin-binding	Glycoprotein		NA	ITGAV	ITGB3	Integrin alpha chain	Integrin beta chain	Focal adhesion	Cell membrane	Cell junction	Postsynaptic cell membrane	Lamellipodium membrane	Cell projection	Synapse	Membrane	Host-virus interaction	Disulfide bond	Transmembrane	Host cell receptor for virus entry	Receptor
POSTN_ITGAV_ITGB5	PERIOSTIN	POSTN	ITGAV_ITGB5					PMID: 26721738	Secreted Signaling	POSTN - (ITGAV+ITGB5)	FALSE	POSTN		Extracellular matrix	Golgi apparatus	Secreted	Extracellular space	Signal	Reference proteome	Disulfide bond	Extracellular matrix	Secreted	Gamma-carboxyglutamic acid	Golgi apparatus	Alternative splicing	Repeat	3D-structure	Cell adhesion	Heparin-binding	Glycoprotein		NA	ITGAV	ITGB5	Integrin alpha chain	Integrin beta chain	Focal adhesion	Cell membrane	Cell junction	Membrane	Membrane	Host-virus interaction	Disulfide bond	Transmembrane	Host cell receptor for virus entry	Receptor	Alternative splicing	Glycoprotein	Signal
C3_C3AR1	COMPLEMENT	C3	C3AR1					KEGG: hsa04080	Secreted Signaling	C3 - C3AR1	FALSE	C3		Secreted	Complement pathway	Immunity	Secreted	Disulfide bond	Thioester bond	Fatty acid metabolism	Glycoprotein	Disease variant	Complement alternate pathway	Reference proteome	Signal	Innate immunity	Phosphoprotein	Lipid metabolism	Direct protein sequencing	Hemolytic uremic syndrome	Cleavage on pair of basic residues	Age-related macular degeneration	3D-structure	Inflammatory response	secreted	FALSE	C3AR1	G-protein coupled receptor 1	Cell membrane	Transducer	Membrane	Reference proteome	Cell membrane	Transmembrane helix	Disulfide bond	Phosphoprotein	Sulfation	Transmembrane	Receptor
C3_CR2	COMPLEMENT	C3	CR2					PMID: 16234578	Secreted Signaling	C3 - CR2	FALSE	C3		Secreted	Complement pathway	Immunity	Secreted	Disulfide bond	Thioester bond	Fatty acid metabolism	Glycoprotein	Disease variant	Complement alternate pathway	Reference proteome	Signal	Innate immunity	Phosphoprotein	Lipid metabolism	Direct protein sequencing	Hemolytic uremic syndrome	Cleavage on pair of basic residues	Age-related macular degeneration	3D-structure	Inflammatory response	secreted	FALSE	CR2	Receptors of complement activation (RCA)	Cell membrane	Systemic lupus erythematosus	Immunity	Complement pathway	Membrane	Host-virus interaction	Disulfide bond	Transmembrane	Host cell receptor for virus entry	Receptor	Alternative splicing
C3_ITGAM_ITGB2	COMPLEMENT	C3	ITGAM_ITGB2					PMID: 16234578	Secreted Signaling	C3 - (ITGAM+ITGB2)	FALSE	C3		Secreted	Complement pathway	Immunity	Secreted	Disulfide bond	Thioester bond	Fatty acid metabolism	Glycoprotein	Disease variant	Complement alternate pathway	Reference proteome	Signal	Innate immunity	Phosphoprotein	Lipid metabolism	Direct protein sequencing	Hemolytic uremic syndrome	Cleavage on pair of basic residues	Age-related macular degeneration	3D-structure	Inflammatory response	secreted	FALSE	ITGAM	ITGB2	Integrin alpha chain	Integrin beta chain	Membrane raft	Cell membrane	Systemic lupus erythematosus	Immunity	Membrane	Disulfide bond	Transmembrane	Receptor	Alternative splicing
C3_ITGAX_ITGB2	COMPLEMENT	C3	ITGAX_ITGB2					PMID: 16234578	Secreted Signaling	C3 - (ITGAX+ITGB2)	FALSE	C3		Secreted	Complement pathway	Immunity	Secreted	Disulfide bond	Thioester bond	Fatty acid metabolism	Glycoprotein	Disease variant	Complement alternate pathway	Reference proteome	Signal	Innate immunity	Phosphoprotein	Lipid metabolism	Direct protein sequencing	Hemolytic uremic syndrome	Cleavage on pair of basic residues	Age-related macular degeneration	3D-structure	Inflammatory response	secreted	FALSE	ITGAX	ITGB2	Integrin alpha chain	Integrin beta chain	Membrane	Membrane raft	Cell membrane	Membrane	Disulfide bond	Transmembrane	Receptor	Glycoprotein	Signal
C4A_C3AR1	COMPLEMENT	C4A	C3AR1					PMID: 16234578	Secreted Signaling	C4A - C3AR1	FALSE	C4A		Secreted	Cell projection	Axon	Synapse	Dendrite	Systemic lupus erythematosus	Immunity	Complement pathway	Secreted	Disulfide bond	Alternative splicing	Thioester bond	Blood group antigen	Glycoprotein	Disease variant	Cell projection	Signal	Reference proteome	Innate immunity	Phosphoprotein	Sulfation	Direct protein sequencing	Cleavage on pair of basic residues	Synapse	3D-structure	Inflammatory response	secreted	FALSE	C3AR1	G-protein coupled receptor 1	Cell membrane	Transducer	Membrane	Reference proteome	Cell membrane	Transmembrane helix
C4A_CR2	COMPLEMENT	C4A	CR2					PMID: 16234578	Secreted Signaling	C4A - CR2	FALSE	C4A		Secreted	Cell projection	Axon	Synapse	Dendrite	Systemic lupus erythematosus	Immunity	Complement pathway	Secreted	Disulfide bond	Alternative splicing	Thioester bond	Blood group antigen	Glycoprotein	Disease variant	Cell projection	Signal	Reference proteome	Innate immunity	Phosphoprotein	Sulfation	Direct protein sequencing	Cleavage on pair of basic residues	Synapse	3D-structure	Inflammatory response	secreted	FALSE	CR2	Receptors of complement activation (RCA)	Cell membrane	Systemic lupus erythematosus	Immunity	Complement pathway	Membrane	Host-virus interaction
F2_F2R	PARs	F2	F2R					KEGG: hsa04080	Secreted Signaling	F2 - F2R	FALSE	F2	Peptidase S1	Secreted	Extracellular space	Blood coagulation	Pharmaceutical	Protease	Acute phase	Secreted	Disulfide bond	Gamma-carboxyglutamic acid	Glycoprotein	Thrombophilia	Disease variant	Hydrolase	Reference proteome	Signal	Direct protein sequencing	Calcium	Kringle	Cleavage on pair of basic residues	Zymogen	3D-structure	Hemostasis	Serine protease	Repeat	secreted	FALSE	F2R	G-protein coupled receptor 1	Cell membrane	Transducer	Blood coagulation	Membrane	Signal	Reference proteome	Cell membrane	Transmembrane helix
F2_F2RL1	PARs	F2	F2RL1					KEGG: hsa04080	Secreted Signaling	F2 - F2RL1	FALSE	F2	Peptidase S1	Secreted	Extracellular space	Blood coagulation	Pharmaceutical	Protease	Acute phase	Secreted	Disulfide bond	Gamma-carboxyglutamic acid	Glycoprotein	Thrombophilia	Disease variant	Hydrolase	Reference proteome	Signal	Direct protein sequencing	Calcium	Kringle	Cleavage on pair of basic residues	Zymogen	3D-structure	Hemostasis	Serine protease	Repeat	secreted	FALSE	F2RL1	G-protein coupled receptor 1	Cell membrane	Immunity	Membrane	Disulfide bond	Transmembrane	Receptor	Glycoprotein	Transducer
F2_F2RL2	PARs	F2	F2RL2					KEGG: hsa04080	Secreted Signaling	F2 - F2RL2	FALSE	F2	Peptidase S1	Secreted	Extracellular space	Blood coagulation	Pharmaceutical	Protease	Acute phase	Secreted	Disulfide bond	Gamma-carboxyglutamic acid	Glycoprotein	Thrombophilia	Disease variant	Hydrolase	Reference proteome	Signal	Direct protein sequencing	Calcium	Kringle	Cleavage on pair of basic residues	Zymogen	3D-structure	Hemostasis	Serine protease	Repeat	secreted	FALSE	F2RL2	G-protein coupled receptor 1	Cell membrane	Transducer	Blood coagulation	Membrane	Signal	Reference proteome	Cell membrane	Transmembrane helix
F2_F2RL3	PARs	F2	F2RL3					KEGG: hsa04080	Secreted Signaling	F2 - F2RL3	FALSE	F2	Peptidase S1	Secreted	Extracellular space	Blood coagulation	Pharmaceutical	Protease	Acute phase	Secreted	Disulfide bond	Gamma-carboxyglutamic acid	Glycoprotein	Thrombophilia	Disease variant	Hydrolase	Reference proteome	Signal	Direct protein sequencing	Calcium	Kringle	Cleavage on pair of basic residues	Zymogen	3D-structure	Hemostasis	Serine protease	Repeat	secreted	FALSE	F2RL3	G-protein coupled receptor 1	Cell membrane	Transducer	Blood coagulation	Membrane	Signal	Reference proteome	Cell membrane	Transmembrane helix
F2_PARD3	PARs	F2	PARD3					KEGG: hsa04080	Secreted Signaling	F2 - PARD3	FALSE	F2	Peptidase S1	Secreted	Extracellular space	Blood coagulation	Pharmaceutical	Protease	Acute phase	Secreted	Disulfide bond	Gamma-carboxyglutamic acid	Glycoprotein	Thrombophilia	Disease variant	Hydrolase	Reference proteome	Signal	Direct protein sequencing	Calcium	Kringle	Cleavage on pair of basic residues	Zymogen	3D-structure	Hemostasis	Serine protease	Repeat	secreted	FALSE	PARD3	PAR3	Cell membrane	Endomembrane system	Tight junction	Adherens junction	Cytoplasm	Cell cortex	Cell junction	Cytoskeleton
BDNF_NTRK2	NT	BDNF	NTRK2			NGFR activation receptor		PMID: 27908981	Secreted Signaling	BDNF - NTRK2	FALSE	BDNF	NGF-beta	Secreted	Disease variant	Signal	Reference proteome	Disulfide bond	Secreted	Growth factor	Alternative promoter usage	Direct protein sequencing	Cleavage on pair of basic residues	Alternative splicing	3D-structure	Glycoprotein	growth factor	FALSE	NTRK2	Protein kinase superfamily	Tyr protein kinase	Cell membrane	Cell projection	Axon	Perinuclear region	Dendrite	Endosome membrane	Cytoplasm	Early endosome membrane	Postsynaptic density	Membrane	Leucine-rich repeat	Disulfide bond	Differentiation	Kinase	Transmembrane	ATP-binding	Receptor	Neurogenesis
NGF_NTRK1	NT	NGF	NTRK1			NGFR activation receptor		PMID: 27908981	Secreted Signaling	NGF - NTRK1	FALSE	NGF	NGF-beta	Secreted	Endosome lumen	Protease inhibitor	Disulfide bond	Secreted	Growth factor	Lipid-binding	Neuropathy	Metalloenzyme inhibitor	Glycoprotein	Disease variant	Signal	Reference proteome	Neurodegeneration	Metalloprotease inhibitor	Cleavage on pair of basic residues	3D-structure	Endosome	growth factor	FALSE	NTRK1	Protein kinase superfamily	Tyr protein kinase	Cell membrane	Recycling endosome membrane	Late endosome membrane	Early endosome membrane	Membrane	Leucine-rich repeat	Disulfide bond	Differentiation	Kinase	Transmembrane	ATP-binding	Receptor	Neurogenesis
HGF_MET	HGF	HGF	MET					PMID: 28475121	Secreted Signaling	HGF - MET	FALSE	HGF	Peptidase S1		Repeat	Signal	Reference proteome	Pyrrolidone carboxylic acid	Serine protease homolog	Disulfide bond	Growth factor	Direct protein sequencing	Kringle	Alternative splicing	Deafness	3D-structure	Non-syndromic deafness	Glycoprotein	growth factor	FALSE	MET	Protein kinase superfamily	Tyr protein kinase	Secreted	Membrane	Membrane	Secreted	Disulfide bond	Kinase	Transmembrane	ATP-binding	Receptor	Alternative splicing	Tyrosine-protein kinase	Deafness	Repeat	Transferase	Glycoprotein	Disease variant
NTF3_NTRK1	NT	NTF3	NTRK1			NGFR activation receptor		PMID: 27908981	Secreted Signaling	NTF3 - NTRK1	FALSE	NTF3	NGF-beta	Secreted	Signal	Reference proteome	Disulfide bond	Secreted	Growth factor	Cleavage on pair of basic residues	Alternative splicing	3D-structure	Glycoprotein	growth factor	FALSE	NTRK1	Protein kinase superfamily	Tyr protein kinase	Cell membrane	Recycling endosome membrane	Late endosome membrane	Early endosome membrane	Membrane	Leucine-rich repeat	Disulfide bond	Differentiation	Kinase	Transmembrane	ATP-binding	Receptor	Neurogenesis	Alternative splicing	Tyrosine-protein kinase	Repeat	Transferase	Glycoprotein	Disease variant	Chromosomal rearrangement	Developmental protein
NTF3_NTRK2	NT	NTF3	NTRK2			NGFR activation receptor		PMID: 27908981	Secreted Signaling	NTF3 - NTRK2	FALSE	NTF3	NGF-beta	Secreted	Signal	Reference proteome	Disulfide bond	Secreted	Growth factor	Cleavage on pair of basic residues	Alternative splicing	3D-structure	Glycoprotein	growth factor	FALSE	NTRK2	Protein kinase superfamily	Tyr protein kinase	Cell membrane	Cell projection	Axon	Perinuclear region	Dendrite	Endosome membrane	Cytoplasm	Early endosome membrane	Postsynaptic density	Membrane	Leucine-rich repeat	Disulfide bond	Differentiation	Kinase	Transmembrane	ATP-binding	Receptor	Neurogenesis	Cytoplasm	Alternative splicing	Tyrosine-protein kinase
NTF3_NTRK3	NT	NTF3	NTRK3			NGFR activation receptor		PMID: 27908981	Secreted Signaling	NTF3 - NTRK3	FALSE	NTF3	NGF-beta	Secreted	Signal	Reference proteome	Disulfide bond	Secreted	Growth factor	Cleavage on pair of basic residues	Alternative splicing	3D-structure	Glycoprotein	growth factor	FALSE	NTRK3	Protein kinase superfamily	Tyr protein kinase	Membrane	Membrane	Leucine-rich repeat	Disulfide bond	Differentiation	Kinase	Transmembrane	ATP-binding	Receptor	Neurogenesis	Alternative splicing	Tyrosine-protein kinase	Transferase	Glycoprotein	Developmental protein	Signal	Reference proteome	Immunoglobulin domain	Transmembrane helix	Phosphoprotein	Direct protein sequencing
SEMA3A_NRP1_PLXNA1	SEMA3	SEMA3A	NRP1_PLXNA1					PMID: 27533782	Secreted Signaling	SEMA3A - (NRP1+PLXNA1)	FALSE	SEMA3A	Semaphorin	Secreted	Disease variant	Signal	Developmental protein	Reference proteome	Immunoglobulin domain	Kallmann syndrome	Disulfide bond	Secreted	Differentiation	Neurogenesis	Hypogonadotropic hypogonadism	Glycoprotein	secreted	FALSE	NRP1	PLXNA1	Neuropilin	Plexin	Cell membrane	Cytoplasm	Secreted	Mitochondrion membrane	Membrane	Host-virus interaction	Mitochondrion	Secreted	Disulfide bond	Transmembrane	Differentiation	Receptor	Neurogenesis	Cytoplasm	Alternative splicing	Glycoprotein	Developmental protein
SEMA3A_NRP1_PLXNA2	SEMA3	SEMA3A	NRP1_PLXNA2					PMID: 27533782	Secreted Signaling	SEMA3A - (NRP1+PLXNA2)	FALSE	SEMA3A	Semaphorin	Secreted	Disease variant	Signal	Developmental protein	Reference proteome	Immunoglobulin domain	Kallmann syndrome	Disulfide bond	Secreted	Differentiation	Neurogenesis	Hypogonadotropic hypogonadism	Glycoprotein	secreted	FALSE	NRP1	PLXNA2	Neuropilin	Plexin	Cell membrane	Cytoplasm	Secreted	Mitochondrion membrane	Membrane	Host-virus interaction	Mitochondrion	Secreted	Disulfide bond	Transmembrane	Differentiation	Receptor	Neurogenesis	Cytoplasm	Alternative splicing	Glycoprotein	Developmental protein
SEMA3A_NRP1_PLXNA3	SEMA3	SEMA3A	NRP1_PLXNA3					PMID: 27533782	Secreted Signaling	SEMA3A - (NRP1+PLXNA3)	FALSE	SEMA3A	Semaphorin	Secreted	Disease variant	Signal	Developmental protein	Reference proteome	Immunoglobulin domain	Kallmann syndrome	Disulfide bond	Secreted	Differentiation	Neurogenesis	Hypogonadotropic hypogonadism	Glycoprotein	secreted	FALSE	PLXNA3	NRP1	Plexin	Neuropilin	Cell membrane	Cytoplasm	Secreted	Mitochondrion membrane	Membrane	Signal	Reference proteome	Cell membrane	Transmembrane helix	Disulfide bond	Phosphoprotein	Transmembrane	Receptor	Repeat	Glycoprotein	Host-virus interaction	Mitochondrion
SEMA3A_NRP1_PLXNA4	SEMA3	SEMA3A	NRP1_PLXNA4					PMID: 27533782	Secreted Signaling	SEMA3A - (NRP1+PLXNA4)	FALSE	SEMA3A	Semaphorin	Secreted	Disease variant	Signal	Developmental protein	Reference proteome	Immunoglobulin domain	Kallmann syndrome	Disulfide bond	Secreted	Differentiation	Neurogenesis	Hypogonadotropic hypogonadism	Glycoprotein	secreted	FALSE	PLXNA4	NRP1	Plexin	Neuropilin	Cell membrane	Cytoplasm	Secreted	Mitochondrion membrane	Membrane	Signal	Reference proteome	Cell membrane	Transmembrane helix	Disulfide bond	Transmembrane	Receptor	Alternative splicing	Repeat	3D-structure	Acetylation	Glycoprotein
SEMA3B_NRP1_PLXNA1	SEMA3	SEMA3B	NRP1_PLXNA1					PMID: 27533782	Secreted Signaling	SEMA3B - (NRP1+PLXNA1)	FALSE	SEMA3B	Semaphorin	Endoplasmic reticulum	Secreted	Signal	Reference proteome	Immunoglobulin domain	Disulfide bond	Secreted	Alternative splicing	Endoplasmic reticulum	Glycoprotein		NA	NRP1	PLXNA1	Neuropilin	Plexin	Cell membrane	Cytoplasm	Secreted	Mitochondrion membrane	Membrane	Host-virus interaction	Mitochondrion	Secreted	Disulfide bond	Transmembrane	Differentiation	Receptor	Neurogenesis	Cytoplasm	Alternative splicing	Glycoprotein	Developmental protein	Signal	Reference proteome	Metal-binding
SEMA3B_NRP1_PLXNA2	SEMA3	SEMA3B	NRP1_PLXNA2					PMID: 27533782	Secreted Signaling	SEMA3B - (NRP1+PLXNA2)	FALSE	SEMA3B	Semaphorin	Endoplasmic reticulum	Secreted	Signal	Reference proteome	Immunoglobulin domain	Disulfide bond	Secreted	Alternative splicing	Endoplasmic reticulum	Glycoprotein		NA	NRP1	PLXNA2	Neuropilin	Plexin	Cell membrane	Cytoplasm	Secreted	Mitochondrion membrane	Membrane	Host-virus interaction	Mitochondrion	Secreted	Disulfide bond	Transmembrane	Differentiation	Receptor	Neurogenesis	Cytoplasm	Alternative splicing	Glycoprotein	Developmental protein	Signal	Reference proteome	Metal-binding
SEMA3B_NRP1_PLXNA3	SEMA3	SEMA3B	NRP1_PLXNA3					PMID: 27533782	Secreted Signaling	SEMA3B - (NRP1+PLXNA3)	FALSE	SEMA3B	Semaphorin	Endoplasmic reticulum	Secreted	Signal	Reference proteome	Immunoglobulin domain	Disulfide bond	Secreted	Alternative splicing	Endoplasmic reticulum	Glycoprotein		NA	PLXNA3	NRP1	Plexin	Neuropilin	Cell membrane	Cytoplasm	Secreted	Mitochondrion membrane	Membrane	Signal	Reference proteome	Cell membrane	Transmembrane helix	Disulfide bond	Phosphoprotein	Transmembrane	Receptor	Repeat	Glycoprotein	Host-virus interaction	Mitochondrion	Secreted	Differentiation	Neurogenesis
SEMA3B_NRP1_PLXNA4	SEMA3	SEMA3B	NRP1_PLXNA4					PMID: 27533782	Secreted Signaling	SEMA3B - (NRP1+PLXNA4)	FALSE	SEMA3B	Semaphorin	Endoplasmic reticulum	Secreted	Signal	Reference proteome	Immunoglobulin domain	Disulfide bond	Secreted	Alternative splicing	Endoplasmic reticulum	Glycoprotein		NA	PLXNA4	NRP1	Plexin	Neuropilin	Cell membrane	Cytoplasm	Secreted	Mitochondrion membrane	Membrane	Signal	Reference proteome	Cell membrane	Transmembrane helix	Disulfide bond	Transmembrane	Receptor	Alternative splicing	Repeat	3D-structure	Acetylation	Glycoprotein	Host-virus interaction	Mitochondrion	Secreted
SEMA3C_NRP1_PLXNA1	SEMA3	SEMA3C	NRP1_PLXNA1					PMID: 27533782	Secreted Signaling	SEMA3C - (NRP1+PLXNA1)	FALSE	SEMA3C	Semaphorin	Secreted	Signal	Developmental protein	Reference proteome	Immunoglobulin domain	Disulfide bond	Secreted	Differentiation	Neurogenesis	Alternative splicing	Glycoprotein	secreted	FALSE	NRP1	PLXNA1	Neuropilin	Plexin	Cell membrane	Cytoplasm	Secreted	Mitochondrion membrane	Membrane	Host-virus interaction	Mitochondrion	Secreted	Disulfide bond	Transmembrane	Differentiation	Receptor	Neurogenesis	Cytoplasm	Alternative splicing	Glycoprotein	Developmental protein	Signal	Reference proteome
SEMA3C_NRP1_PLXNA2	SEMA3	SEMA3C	NRP1_PLXNA2					PMID: 27533782	Secreted Signaling	SEMA3C - (NRP1+PLXNA2)	FALSE	SEMA3C	Semaphorin	Secreted	Signal	Developmental protein	Reference proteome	Immunoglobulin domain	Disulfide bond	Secreted	Differentiation	Neurogenesis	Alternative splicing	Glycoprotein	secreted	FALSE	NRP1	PLXNA2	Neuropilin	Plexin	Cell membrane	Cytoplasm	Secreted	Mitochondrion membrane	Membrane	Host-virus interaction	Mitochondrion	Secreted	Disulfide bond	Transmembrane	Differentiation	Receptor	Neurogenesis	Cytoplasm	Alternative splicing	Glycoprotein	Developmental protein	Signal	Reference proteome
SEMA3C_NRP1_PLXNA3	SEMA3	SEMA3C	NRP1_PLXNA3					PMID: 27533782	Secreted Signaling	SEMA3C - (NRP1+PLXNA3)	FALSE	SEMA3C	Semaphorin	Secreted	Signal	Developmental protein	Reference proteome	Immunoglobulin domain	Disulfide bond	Secreted	Differentiation	Neurogenesis	Alternative splicing	Glycoprotein	secreted	FALSE	PLXNA3	NRP1	Plexin	Neuropilin	Cell membrane	Cytoplasm	Secreted	Mitochondrion membrane	Membrane	Signal	Reference proteome	Cell membrane	Transmembrane helix	Disulfide bond	Phosphoprotein	Transmembrane	Receptor	Repeat	Glycoprotein	Host-virus interaction	Mitochondrion	Secreted	Differentiation
SEMA3C_NRP1_PLXNA4	SEMA3	SEMA3C	NRP1_PLXNA4					PMID: 27533782	Secreted Signaling	SEMA3C - (NRP1+PLXNA4)	FALSE	SEMA3C	Semaphorin	Secreted	Signal	Developmental protein	Reference proteome	Immunoglobulin domain	Disulfide bond	Secreted	Differentiation	Neurogenesis	Alternative splicing	Glycoprotein	secreted	FALSE	PLXNA4	NRP1	Plexin	Neuropilin	Cell membrane	Cytoplasm	Secreted	Mitochondrion membrane	Membrane	Signal	Reference proteome	Cell membrane	Transmembrane helix	Disulfide bond	Transmembrane	Receptor	Alternative splicing	Repeat	3D-structure	Acetylation	Glycoprotein	Host-virus interaction	Mitochondrion
SEMA3D_NRP1_PLXNA1	SEMA3	SEMA3D	NRP1_PLXNA1					PMID: 27533782	Secreted Signaling	SEMA3D - (NRP1+PLXNA1)	FALSE	SEMA3D	Semaphorin	Secreted	Signal	Developmental protein	Reference proteome	Immunoglobulin domain	Disulfide bond	Secreted	Differentiation	Neurogenesis	Glycoprotein		NA	NRP1	PLXNA1	Neuropilin	Plexin	Cell membrane	Cytoplasm	Secreted	Mitochondrion membrane	Membrane	Host-virus interaction	Mitochondrion	Secreted	Disulfide bond	Transmembrane	Differentiation	Receptor	Neurogenesis	Cytoplasm	Alternative splicing	Glycoprotein	Developmental protein	Signal	Reference proteome	Metal-binding
SEMA3D_NRP1_PLXNA2	SEMA3	SEMA3D	NRP1_PLXNA2					PMID: 27533782	Secreted Signaling	SEMA3D - (NRP1+PLXNA2)	FALSE	SEMA3D	Semaphorin	Secreted	Signal	Developmental protein	Reference proteome	Immunoglobulin domain	Disulfide bond	Secreted	Differentiation	Neurogenesis	Glycoprotein		NA	NRP1	PLXNA2	Neuropilin	Plexin	Cell membrane	Cytoplasm	Secreted	Mitochondrion membrane	Membrane	Host-virus interaction	Mitochondrion	Secreted	Disulfide bond	Transmembrane	Differentiation	Receptor	Neurogenesis	Cytoplasm	Alternative splicing	Glycoprotein	Developmental protein	Signal	Reference proteome	Metal-binding
SEMA3D_NRP1_PLXNA3	SEMA3	SEMA3D	NRP1_PLXNA3					PMID: 27533782	Secreted Signaling	SEMA3D - (NRP1+PLXNA3)	FALSE	SEMA3D	Semaphorin	Secreted	Signal	Developmental protein	Reference proteome	Immunoglobulin domain	Disulfide bond	Secreted	Differentiation	Neurogenesis	Glycoprotein		NA	PLXNA3	NRP1	Plexin	Neuropilin	Cell membrane	Cytoplasm	Secreted	Mitochondrion membrane	Membrane	Signal	Reference proteome	Cell membrane	Transmembrane helix	Disulfide bond	Phosphoprotein	Transmembrane	Receptor	Repeat	Glycoprotein	Host-virus interaction	Mitochondrion	Secreted	Differentiation	Neurogenesis
SEMA3D_NRP1_PLXNA4	SEMA3	SEMA3D	NRP1_PLXNA4					PMID: 27533782	Secreted Signaling	SEMA3D - (NRP1+PLXNA4)	FALSE	SEMA3D	Semaphorin	Secreted	Signal	Developmental protein	Reference proteome	Immunoglobulin domain	Disulfide bond	Secreted	Differentiation	Neurogenesis	Glycoprotein		NA	PLXNA4	NRP1	Plexin	Neuropilin	Cell membrane	Cytoplasm	Secreted	Mitochondrion membrane	Membrane	Signal	Reference proteome	Cell membrane	Transmembrane helix	Disulfide bond	Transmembrane	Receptor	Alternative splicing	Repeat	3D-structure	Acetylation	Glycoprotein	Host-virus interaction	Mitochondrion	Secreted
SEMA3C_NRP1_NRP2	SEMA3	SEMA3C	NRP1_NRP2					PMID: 27533782	Secreted Signaling	SEMA3C - (NRP1+NRP2)	FALSE	SEMA3C	Semaphorin	Secreted	Signal	Developmental protein	Reference proteome	Immunoglobulin domain	Disulfide bond	Secreted	Differentiation	Neurogenesis	Alternative splicing	Glycoprotein	secreted	FALSE	NRP1	PLXND1	NRP2	Neuropilin	Plexin	Cell membrane	Cytoplasm	Secreted	Mitochondrion membrane	Lamellipodium membrane	Cell projection	Membrane	Membrane	Host-virus interaction	Mitochondrion	Secreted	Disulfide bond	Transmembrane	Differentiation	Receptor	Neurogenesis	Cytoplasm	Alternative splicing
ANXA1_FPR2	ANNEXIN	ANXA1	FPR2					PMID: 23230437	Secreted Signaling	ANXA1 - FPR2	FALSE	ANXA1	Annexin	Apical cell membrane	Membrane	Secretory vesicle lumen	Cell projection	Cell membrane	Endosome membrane	Cytoplasmic vesicle	Lateral cell membrane	Cytoplasm	Nucleus	Cytoplasmic vesicle membrane	Phagocytic cup	Extracellular exosome	Basolateral cell membrane	Secreted	Cilium	Early endosome	Extracellular space	Immunity	Membrane	Pharmaceutical	Secreted	Disulfide bond	Cytoplasm	Repeat	Cytoplasmic vesicle	Adaptive immunity	Cilium	Phospholipase A2 inhibitor	Annexin	Cell projection	Inflammatory response	Reference proteome	Metal-binding	Innate immunity	Cell membrane
ANXA1_FPR1	ANNEXIN	ANXA1	FPR1					PMID: 23230437	Secreted Signaling	ANXA1 - FPR1	FALSE	ANXA1	Annexin	Apical cell membrane	Membrane	Secretory vesicle lumen	Cell projection	Cell membrane	Endosome membrane	Cytoplasmic vesicle	Lateral cell membrane	Cytoplasm	Nucleus	Cytoplasmic vesicle membrane	Phagocytic cup	Extracellular exosome	Basolateral cell membrane	Secreted	Cilium	Early endosome	Extracellular space	Immunity	Membrane	Pharmaceutical	Secreted	Disulfide bond	Cytoplasm	Repeat	Cytoplasmic vesicle	Adaptive immunity	Cilium	Phospholipase A2 inhibitor	Annexin	Cell projection	Inflammatory response	Reference proteome	Metal-binding	Innate immunity	Cell membrane
GAS6_AXL	GAS	GAS6	AXL					PMID: 27801848	Secreted Signaling	GAS6 - AXL	FALSE	GAS6		Secreted	Signal	Growth regulation	Reference proteome	Host-virus interaction	Metal-binding	Disulfide bond	Phosphoprotein	Secreted	Gamma-carboxyglutamic acid	Calcium	3D-structure	Glycoprotein	Alternative splicing	EGF-like domain	Repeat	secreted	FALSE	AXL	Protein kinase superfamily	Tyr protein kinase	Cell membrane	Immunity	Membrane	Host-virus interaction	Disulfide bond	Differentiation	Kinase	Transmembrane	ATP-binding	Host cell receptor for virus entry	Receptor	Alternative splicing	Tyrosine-protein kinase	Repeat	Transferase
GAS6_MERTK	GAS	GAS6	MERTK					PMID: 27801848	Secreted Signaling	GAS6 - MERTK	FALSE	GAS6		Secreted	Signal	Growth regulation	Reference proteome	Host-virus interaction	Metal-binding	Disulfide bond	Phosphoprotein	Secreted	Gamma-carboxyglutamic acid	Calcium	3D-structure	Glycoprotein	Alternative splicing	EGF-like domain	Repeat	secreted	FALSE	MERTK	Protein kinase superfamily	Tyr protein kinase	Cell membrane	Membrane	Disulfide bond	Transmembrane	Kinase	ATP-binding	Receptor	Tyrosine-protein kinase	Repeat	Transferase	Glycoprotein	Disease variant	Signal	Reference proteome	Immunoglobulin domain
GAS6_TYRO3	GAS	GAS6	TYRO3					PMID: 27801848	Secreted Signaling	GAS6 - TYRO3	FALSE	GAS6		Secreted	Signal	Growth regulation	Reference proteome	Host-virus interaction	Metal-binding	Disulfide bond	Phosphoprotein	Secreted	Gamma-carboxyglutamic acid	Calcium	3D-structure	Glycoprotein	Alternative splicing	EGF-like domain	Repeat	secreted	FALSE	TYRO3	Protein kinase superfamily	Tyr protein kinase	Cell membrane	Membrane	Host-virus interaction	Disulfide bond	Transmembrane	Kinase	ATP-binding	Host cell receptor for virus entry	Receptor	Tyrosine-protein kinase	Transferase	Glycoprotein	Signal	Reference proteome	Immunoglobulin domain
GRN_SORT1	GRN	GRN	SORT1					PMID: 29555433	Secreted Signaling	GRN - SORT1	FALSE	GRN	Granulin	Secreted	Lysosome	Lysosome	Signal	Reference proteome	Neurodegeneration	Neuronal ceroid lipofuscinosis	Disulfide bond	Secreted	Direct protein sequencing	Alternative splicing	Repeat	3D-structure	Cytokine	Glycoprotein		NA	SORT1	VPS10-related sortilin	Golgi apparatus	Golgi stack membrane	Lysosome membrane	Cell membrane	Nucleus membrane	Endosome membrane	Endoplasmic reticulum membrane	Membrane	Disulfide bond	Differentiation	Transmembrane	Receptor	Alternative splicing	Endoplasmic reticulum	Glycoprotein	Lysosome	Endocytosis
LEP_LEPR	LEP	LEP	LEPR					KEGG: hsa04080	Secreted Signaling	LEP - LEPR	FALSE	LEP	Leptin	Secreted	Disease variant	Signal	Reference proteome	Obesity	Disulfide bond	Secreted	Diabetes mellitus	3D-structure	secreted	FALSE	LEPR	Type I cytokine receptor	Cell membrane	Secreted	Basolateral cell membrane	Membrane	Disulfide bond	Secreted	Transmembrane	Receptor	Alternative splicing	Glycoprotein	Signal	Reference proteome	Immunoglobulin domain	Cell membrane	Transmembrane helix	Phosphoprotein	Obesity	Direct protein sequencing	3D-structure	Repeat	Receptors	CytokineR;IG;Type1
PSAP_GPR37L1	PSAP	PSAP	GPR37L1					PMID: 23690594	Secreted Signaling	PSAP - GPR37L1	FALSE	PSAP		Secreted	Lysosome	Secreted	Disulfide bond	Gaucher disease	Parkinsonism	Leukodystrophy	Metachromatic leukodystrophy	Alternative splicing	Sphingolipid metabolism	Glycoprotein	Gangliosidosis	Disease variant	Parkinson disease	Lysosome	Signal	Reference proteome	Neurodegeneration	Lipid metabolism	Direct protein sequencing	3D-structure	Repeat	secreted	FALSE	GPR37L1	G-protein coupled receptor 1	Cilium membrane	Cell projection	Cell membrane	Transducer	Cell projection	Ubl conjugation	Membrane	Signal	Reference proteome	Cell membrane
PSAP_GPR37	PSAP	PSAP	GPR37					PMID: 23690594	Secreted Signaling	PSAP - GPR37	FALSE	PSAP		Secreted	Lysosome	Secreted	Disulfide bond	Gaucher disease	Parkinsonism	Leukodystrophy	Metachromatic leukodystrophy	Alternative splicing	Sphingolipid metabolism	Glycoprotein	Gangliosidosis	Disease variant	Parkinson disease	Lysosome	Signal	Reference proteome	Neurodegeneration	Lipid metabolism	Direct protein sequencing	3D-structure	Repeat	secreted	FALSE	GPR37	G-protein coupled receptor 1	Endoplasmic reticulum membrane	Cell membrane	Transducer	Ubl conjugation	Membrane	Signal	Reference proteome	Cell membrane	Transmembrane helix	Disulfide bond
BTLA_TNFRSF14	BTLA	BTLA	TNFRSF14					PMID: 21941365	Secreted Signaling	BTLA - TNFRSF14	FALSE	BTLA		Cell membrane	Immunity	Membrane	Signal	Reference proteome	Immunoglobulin domain	Cell membrane	Transmembrane helix	Disulfide bond	Phosphoprotein	Transmembrane	Receptor	Alternative splicing	3D-structure	Adaptive immunity	Glycoprotein		TRUE	TNFRSF14	Tumor necrosis factor receptor	Cell membrane	Immunity	Membrane	Host-virus interaction	Disulfide bond	Transmembrane	Host cell receptor for virus entry	Receptor	Alternative splicing	Adaptive immunity	Glycoprotein	Signal	Reference proteome	Cell membrane	Innate immunity	Transmembrane helix
LGALS9_CD44	GALECTIN	LGALS9	CD44					PMID: 25065622	Secreted Signaling	LGALS9 - CD44	FALSE	LGALS9		Cytoplasm	Secreted	Nucleus	Lectin	Immunity	Reference proteome	Nucleus	Secreted	Chemotaxis	Cytoplasm	Alternative splicing	3D-structure	Repeat	immune-related	FALSE	CD44		Cell membrane	Microvillus	Cell projection	Membrane	Disulfide bond	Transmembrane	Receptor	Alternative splicing	Blood group antigen	Glycoprotein	Cell projection	Signal	Reference proteome	Cell membrane	Transmembrane helix	Phosphoprotein	Direct protein sequencing	3D-structure	Cell adhesion
ANXA1_FPR2_LXA4	ANNEXIN	ANXA1	FPR2_LXA4					PMID: 22610094	Secreted Signaling	ANXA1 - (FPR2+LXA4)	FALSE	ANXA1	Annexin	Apical cell membrane	Membrane	Secretory vesicle lumen	Cell projection	Cell membrane	Endosome membrane	Cytoplasmic vesicle	Lateral cell membrane	Cytoplasm	Nucleus	Cytoplasmic vesicle membrane	Phagocytic cup	Extracellular exosome	Basolateral cell membrane	Secreted	Cilium	Early endosome	Extracellular space	Immunity	Membrane	Pharmaceutical	Secreted	Disulfide bond	Cytoplasm	Repeat	Cytoplasmic vesicle	Adaptive immunity	Cilium	Phospholipase A2 inhibitor	Annexin	Cell projection	Inflammatory response	Reference proteome	Metal-binding	Innate immunity	Cell membrane
PROC_PROCR_HSP90AA1	PROCR	PROC	PROCR_HSP90AA1					PMID: 35320720	Secreted Signaling	PROC - (PROCR+HSP90AA1)	TRUE	PROC	Peptidase S1	Endoplasmic reticulum	Golgi apparatus	Secreted	Blood coagulation	Protease	Secreted	Disulfide bond	Gamma-carboxyglutamic acid	Alternative splicing	EGF-like domain	Endoplasmic reticulum	Glycoprotein	Thrombophilia	Disease variant	Hydrolase	Reference proteome	Signal	Phosphoprotein	Direct protein sequencing	Calcium	Golgi apparatus	Cleavage on pair of basic residues	Zymogen	Hemostasis	3D-structure	Hydroxylation	Serine protease	Repeat	secreted	FALSE	PROCR	HSP90AA1	Heat shock protein 90	Membrane	Melanosome	Cytoplasm
PROC_PROCR_F2R	PROCR	PROC	PROCR_F2R					PMID: 29217770	Secreted Signaling	PROC - (PROCR+F2R)	FALSE	PROC	Peptidase S1	Endoplasmic reticulum	Golgi apparatus	Secreted	Blood coagulation	Protease	Secreted	Disulfide bond	Gamma-carboxyglutamic acid	Alternative splicing	EGF-like domain	Endoplasmic reticulum	Glycoprotein	Thrombophilia	Disease variant	Hydrolase	Reference proteome	Signal	Phosphoprotein	Direct protein sequencing	Calcium	Golgi apparatus	Cleavage on pair of basic residues	Zymogen	Hemostasis	3D-structure	Hydroxylation	Serine protease	Repeat	secreted	FALSE	PROCR	F2R	G-protein coupled receptor 1	Membrane	Cell membrane	Blood coagulation
ANXA1_FPR3	ANNEXIN	ANXA1	FPR3					PMID: 33082511	Secreted Signaling	ANXA1 - FPR3	FALSE	ANXA1	Annexin	Apical cell membrane	Membrane	Secretory vesicle lumen	Cell projection	Cell membrane	Endosome membrane	Cytoplasmic vesicle	Lateral cell membrane	Cytoplasm	Nucleus	Cytoplasmic vesicle membrane	Phagocytic cup	Extracellular exosome	Basolateral cell membrane	Secreted	Cilium	Early endosome	Extracellular space	Immunity	Membrane	Pharmaceutical	Secreted	Disulfide bond	Cytoplasm	Repeat	Cytoplasmic vesicle	Adaptive immunity	Cilium	Phospholipase A2 inhibitor	Annexin	Cell projection	Inflammatory response	Reference proteome	Metal-binding	Innate immunity	Cell membrane
BDNF_SORT1	NT	BDNF	SORT1					uniprot	Secreted Signaling	BDNF - SORT1	FALSE	BDNF	NGF-beta	Secreted	Disease variant	Signal	Reference proteome	Disulfide bond	Secreted	Growth factor	Alternative promoter usage	Direct protein sequencing	Cleavage on pair of basic residues	Alternative splicing	3D-structure	Glycoprotein	growth factor	FALSE	SORT1	VPS10-related sortilin	Golgi apparatus	Golgi stack membrane	Lysosome membrane	Cell membrane	Nucleus membrane	Endosome membrane	Endoplasmic reticulum membrane	Membrane	Disulfide bond	Differentiation	Transmembrane	Receptor	Alternative splicing	Endoplasmic reticulum	Glycoprotein	Lysosome	Endocytosis	Developmental protein	Signal
BDNF_NGFR	NT	BDNF	NGFR					uniprot	Secreted Signaling	BDNF - NGFR	FALSE	BDNF	NGF-beta	Secreted	Disease variant	Signal	Reference proteome	Disulfide bond	Secreted	Growth factor	Alternative promoter usage	Direct protein sequencing	Cleavage on pair of basic residues	Alternative splicing	3D-structure	Glycoprotein	growth factor	FALSE	NGFR		Perikaryon	Cell projection	Growth cone	Cell membrane	Dendritic spine	Membrane	Disulfide bond	Differentiation	Transmembrane	Receptor	Neurogenesis	Alternative splicing	Glycoprotein	Cell projection	Developmental protein	Signal	Biological rhythms	Reference proteome	Cell membrane
IGFBP3_TMEM219	IGFBP	IGFBP3	TMEM219					PMID:20353938	Secreted Signaling	IGFBP3 - TMEM219	FALSE	IGFBP3		Secreted	Signal	Reference proteome	Disulfide bond	Secreted	Phosphoprotein	Growth factor binding	Apoptosis	Direct protein sequencing	Alternative splicing	3D-structure	Glycoprotein	secreted	FALSE	TMEM219		Cell membrane	Membrane	Signal	Reference proteome	Cell membrane	Transmembrane helix	Transmembrane	Apoptosis	Receptor	Glycoprotein	Unclassified	Unclassified			TRUE	CellChatDB v2
LGALS9_P4HB	GALECTIN	LGALS9	P4HB					PMID:21670307;uniprot	Secreted Signaling	LGALS9 - P4HB	FALSE	LGALS9		Cytoplasm	Secreted	Nucleus	Lectin	Immunity	Reference proteome	Nucleus	Secreted	Chemotaxis	Cytoplasm	Alternative splicing	3D-structure	Repeat	immune-related	FALSE	P4HB	Protein disulfide isomerase	Melanosome	Endoplasmic reticulum	Endoplasmic reticulum lumen	Cell membrane	Membrane	Disulfide bond	Osteogenesis imperfecta	Isomerase	Endoplasmic reticulum	Chaperone	Disease variant	Signal	Reference proteome	Cell membrane	Phosphoprotein	Direct protein sequencing	Craniosynostosis	Redox-active center	3D-structure
NTF3_NGFR	NT	NTF3	NGFR					uniprot	Secreted Signaling	NTF3 - NGFR	FALSE	NTF3	NGF-beta	Secreted	Signal	Reference proteome	Disulfide bond	Secreted	Growth factor	Cleavage on pair of basic residues	Alternative splicing	3D-structure	Glycoprotein	growth factor	FALSE	NGFR		Perikaryon	Cell projection	Growth cone	Cell membrane	Dendritic spine	Membrane	Disulfide bond	Differentiation	Transmembrane	Receptor	Neurogenesis	Alternative splicing	Glycoprotein	Cell projection	Developmental protein	Signal	Biological rhythms	Reference proteome	Cell membrane	Transmembrane helix	Phosphoprotein	Apoptosis
PPIA_BSG	CypA	PPIA	BSG					PMID: 36012604	Secreted Signaling	PPIA - BSG	FALSE	PPIA	Cyclophilin-type PPIase	Cytoplasm	Secreted	Nucleus	Host-virus interaction	Secreted	Rotamase	Cytoplasm	Alternative splicing	Isomerase	Glycoprotein	Reference proteome	Nucleus	Phosphoprotein	Apoptosis	Direct protein sequencing	Isopeptide bond	3D-structure	Acetylation	Ubl conjugation	secreted	FALSE	BSG		Melanosome	Membrane	Host-virus interaction	Disulfide bond	Transmembrane	Alternative promoter usage	Host cell receptor for virus entry	Receptor	Alternative splicing	Endoplasmic reticulum	Blood group antigen	Glycoprotein	Lectin
PROC_PROCR	PROC	PROC	PROCR					uniprot;STRING	Secreted Signaling	PROC - PROCR	FALSE	PROC	Peptidase S1	Endoplasmic reticulum	Golgi apparatus	Secreted	Blood coagulation	Protease	Secreted	Disulfide bond	Gamma-carboxyglutamic acid	Alternative splicing	EGF-like domain	Endoplasmic reticulum	Glycoprotein	Thrombophilia	Disease variant	Hydrolase	Reference proteome	Signal	Phosphoprotein	Direct protein sequencing	Calcium	Golgi apparatus	Cleavage on pair of basic residues	Zymogen	Hemostasis	3D-structure	Hydroxylation	Serine protease	Repeat	secreted	FALSE	PROCR		Membrane	Blood coagulation	Membrane	Signal
PLAU_PLAUR	PLAU	PLAU	PLAUR					uniprot	Secreted Signaling	PLAU - PLAUR	FALSE	PLAU	Peptidase S1	Secreted	Blood coagulation	Pharmaceutical	Protease	Secreted	Disulfide bond	Alternative splicing	EGF-like domain	Glycoprotein	Fibrinolysis	Hydrolase	Reference proteome	Signal	Plasminogen activation	Phosphoprotein	Direct protein sequencing	Kringle	Zymogen	3D-structure	Hemostasis	Serine protease	secreted	FALSE	PLAUR		Invadopodium membrane	Cell projection	Cell membrane	Membrane	Disulfide bond	Secreted	Receptor	Alternative splicing	Glycoprotein	Cell projection	Signal
COL1A1_ITGA1_ITGB1	COLLAGEN	COL1A1	ITGA1_ITGB1					KEGG: hsa04512	ECM-Receptor	COL1A1 - (ITGA1+ITGB1)	FALSE	COL1A1	Fibrillar collagen	Extracellular matrix	Secreted	Extracellular space	Secreted	Osteogenesis imperfecta	Disulfide bond	Extracellular matrix	Glycoprotein	Disease variant	Chromosomal rearrangement	Signal	Reference proteome	Pyrrolidone carboxylic acid	Collagen	Metal-binding	Phosphoprotein	Direct protein sequencing	Ehlers-Danlos syndrome	Calcium	3D-structure	Hydroxylation	Dwarfism	Repeat	secreted	FALSE	ITGB1	ITGA1	Integrin beta chain	Integrin alpha chain	Ruffle membrane	Melanosome	Ruffle	Focal adhesion	Cell projection	Cleavage furrow	Recycling endosome
COL1A2_ITGA1_ITGB1	COLLAGEN	COL1A2	ITGA1_ITGB1					KEGG: hsa04512	ECM-Receptor	COL1A2 - (ITGA1+ITGB1)	FALSE	COL1A2	Fibrillar collagen	Extracellular matrix	Secreted	Extracellular space	Secreted	Osteogenesis imperfecta	Disulfide bond	Extracellular matrix	Glycoprotein	Disease variant	Chromosomal rearrangement	Signal	Reference proteome	Pyrrolidone carboxylic acid	Collagen	Metal-binding	Direct protein sequencing	Ehlers-Danlos syndrome	Calcium	3D-structure	Hydroxylation	Dwarfism	Repeat	secreted	FALSE	ITGB1	ITGA1	Integrin beta chain	Integrin alpha chain	Ruffle membrane	Melanosome	Ruffle	Focal adhesion	Cell projection	Cleavage furrow	Recycling endosome	Invadopodium membrane
COL2A1_ITGA1_ITGB1	COLLAGEN	COL2A1	ITGA1_ITGB1					KEGG: hsa04512	ECM-Receptor	COL2A1 - (ITGA1+ITGB1)	FALSE	COL2A1	Fibrillar collagen	Extracellular matrix	Secreted	Extracellular space	Cataract	Stickler syndrome	Secreted	Disulfide bond	Extracellular matrix	Alternative splicing	Deafness	Glycoprotein	Disease variant	Signal	Reference proteome	Collagen	Metal-binding	Direct protein sequencing	Calcium	3D-structure	Hydroxylation	Dwarfism	Repeat	secreted	FALSE	ITGB1	ITGA1	Integrin beta chain	Integrin alpha chain	Ruffle membrane	Melanosome	Ruffle	Focal adhesion	Cell projection	Cleavage furrow	Recycling endosome	Invadopodium membrane
COL4A1_ITGA1_ITGB1	COLLAGEN	COL4A1	ITGA1_ITGB1					KEGG: hsa04512	ECM-Receptor	COL4A1 - (ITGA1+ITGB1)	FALSE	COL4A1	Type IV collagen	Extracellular matrix	Secreted	Extracellular space	Basement membrane	Disease variant	Signal	Reference proteome	Collagen	Basement membrane	Disulfide bond	Secreted	Extracellular matrix	Direct protein sequencing	Angiogenesis	Glycoprotein	Alternative splicing	3D-structure	Hydroxylation	Repeat	secreted	FALSE	ITGB1	ITGA1	Integrin beta chain	Integrin alpha chain	Ruffle membrane	Melanosome	Ruffle	Focal adhesion	Cell projection	Cleavage furrow	Recycling endosome	Invadopodium membrane	Lamellipodium	Cell membrane	Cell surface
COL4A2_ITGA1_ITGB1	COLLAGEN	COL4A2	ITGA1_ITGB1					KEGG: hsa04512	ECM-Receptor	COL4A2 - (ITGA1+ITGB1)	FALSE	COL4A2	Type IV collagen	Extracellular matrix	Secreted	Extracellular space	Basement membrane	Disease variant	Signal	Reference proteome	Collagen	Basement membrane	Disulfide bond	Secreted	Extracellular matrix	Direct protein sequencing	Bromination	Angiogenesis	Glycoprotein	3D-structure	Hydroxylation	Repeat	secreted	FALSE	ITGB1	ITGA1	Integrin beta chain	Integrin alpha chain	Ruffle membrane	Melanosome	Ruffle	Focal adhesion	Cell projection	Cleavage furrow	Recycling endosome	Invadopodium membrane	Lamellipodium	Cell membrane	Cell surface
COL4A3_ITGA1_ITGB1	COLLAGEN	COL4A3	ITGA1_ITGB1					KEGG: hsa04512	ECM-Receptor	COL4A3 - (ITGA1+ITGB1)	FALSE	COL4A3	Type IV collagen	Extracellular matrix	Secreted	Extracellular space	Basement membrane	Basement membrane	Disulfide bond	Secreted	Extracellular matrix	Alternative splicing	Deafness	Alport syndrome	Glycoprotein	Disease variant	Signal	Reference proteome	Collagen	Phosphoprotein	Direct protein sequencing	3D-structure	Hydroxylation	Cell adhesion	Repeat	secreted	FALSE	ITGB1	ITGA1	Integrin beta chain	Integrin alpha chain	Ruffle membrane	Melanosome	Ruffle	Focal adhesion	Cell projection	Cleavage furrow	Recycling endosome	Invadopodium membrane
COL4A4_ITGA1_ITGB1	COLLAGEN	COL4A4	ITGA1_ITGB1					KEGG: hsa04512	ECM-Receptor	COL4A4 - (ITGA1+ITGB1)	FALSE	COL4A4	Type IV collagen	Extracellular matrix	Secreted	Extracellular space	Basement membrane	Disease variant	Signal	Reference proteome	Collagen	Basement membrane	Disulfide bond	Secreted	Extracellular matrix	Glycoprotein	Deafness	3D-structure	Hydroxylation	Alport syndrome	Repeat	secreted	FALSE	ITGB1	ITGA1	Integrin beta chain	Integrin alpha chain	Ruffle membrane	Melanosome	Ruffle	Focal adhesion	Cell projection	Cleavage furrow	Recycling endosome	Invadopodium membrane	Lamellipodium	Cell membrane	Cell surface	Cell junction
COL4A5_ITGA1_ITGB1	COLLAGEN	COL4A5	ITGA1_ITGB1					KEGG: hsa04512	ECM-Receptor	COL4A5 - (ITGA1+ITGB1)	FALSE	COL4A5	Type IV collagen	Extracellular matrix	Secreted	Extracellular space	Basement membrane	Basement membrane	Disulfide bond	Secreted	Extracellular matrix	Alternative splicing	Deafness	Alport syndrome	Glycoprotein	Disease variant	Chromosomal rearrangement	Signal	Reference proteome	Collagen	3D-structure	Hydroxylation	Repeat	secreted	FALSE	ITGB1	ITGA1	Integrin beta chain	Integrin alpha chain	Ruffle membrane	Melanosome	Ruffle	Focal adhesion	Cell projection	Cleavage furrow	Recycling endosome	Invadopodium membrane	Lamellipodium	Cell membrane
COL4A6_ITGA1_ITGB1	COLLAGEN	COL4A6	ITGA1_ITGB1					KEGG: hsa04512	ECM-Receptor	COL4A6 - (ITGA1+ITGB1)	FALSE	COL4A6	Type IV collagen	Extracellular matrix	Secreted	Extracellular space	Basement membrane	Basement membrane	Disulfide bond	Secreted	Extracellular matrix	Alternative splicing	Deafness	Glycoprotein	Disease variant	Chromosomal rearrangement	Signal	Reference proteome	Collagen	Hydroxylation	Non-syndromic deafness	Cell adhesion	Repeat	secreted	FALSE	ITGB1	ITGA1	Integrin beta chain	Integrin alpha chain	Ruffle membrane	Melanosome	Ruffle	Focal adhesion	Cell projection	Cleavage furrow	Recycling endosome	Invadopodium membrane	Lamellipodium	Cell membrane
COL6A1_ITGA1_ITGB1	COLLAGEN	COL6A1	ITGA1_ITGB1					KEGG: hsa04512	ECM-Receptor	COL6A1 - (ITGA1+ITGB1)	FALSE	COL6A1	Type VI collagen	Extracellular matrix	Secreted	Extracellular space	Disease variant	Signal	Reference proteome	Collagen	Extracellular matrix	Secreted	Congenital muscular dystrophy	Limb-girdle muscular dystrophy	Direct protein sequencing	Repeat	Hydroxylation	Cell adhesion	Glycoprotein	secreted	FALSE	ITGB1	ITGA1	Integrin beta chain	Integrin alpha chain	Ruffle membrane	Melanosome	Ruffle	Focal adhesion	Cell projection	Cleavage furrow	Recycling endosome	Invadopodium membrane	Lamellipodium	Cell membrane	Cell surface	Cell junction	Membrane	Membrane
COL6A2_ITGA1_ITGB1	COLLAGEN	COL6A2	ITGA1_ITGB1					KEGG: hsa04512	ECM-Receptor	COL6A2 - (ITGA1+ITGB1)	FALSE	COL6A2	Type VI collagen	Extracellular matrix	Secreted	Extracellular space	Membrane	Membrane	Extracellular matrix	Secreted	Alternative splicing	Glycoprotein	Disease variant	Signal	Reference proteome	Collagen	Phosphoprotein	Congenital muscular dystrophy	Limb-girdle muscular dystrophy	Direct protein sequencing	Hydroxylation	Cell adhesion	Repeat	secreted	FALSE	ITGB1	ITGA1	Integrin beta chain	Integrin alpha chain	Ruffle membrane	Melanosome	Ruffle	Focal adhesion	Cell projection	Cleavage furrow	Recycling endosome	Invadopodium membrane	Lamellipodium	Cell membrane
COL6A3_ITGA1_ITGB1	COLLAGEN	COL6A3	ITGA1_ITGB1					KEGG: hsa04512	ECM-Receptor	COL6A3 - (ITGA1+ITGB1)	FALSE	COL6A3	Type VI collagen	Extracellular matrix	Secreted	Extracellular space	Dystonia	Protease inhibitor	Secreted	Disulfide bond	Extracellular matrix	Alternative splicing	Serine protease inhibitor	Glycoprotein	Disease variant	Signal	Reference proteome	Collagen	Phosphoprotein	Congenital muscular dystrophy	Direct protein sequencing	Limb-girdle muscular dystrophy	3D-structure	Hydroxylation	Cell adhesion	Repeat	secreted	FALSE	ITGB1	ITGA1	Integrin beta chain	Integrin alpha chain	Ruffle membrane	Melanosome	Ruffle	Focal adhesion	Cell projection	Cleavage furrow	Recycling endosome
COL6A6_ITGA1_ITGB1	COLLAGEN	COL6A6	ITGA1_ITGB1					KEGG: hsa04512	ECM-Receptor	COL6A6 - (ITGA1+ITGB1)	FALSE	COL6A6	Type VI collagen	Extracellular matrix	Secreted	Extracellular space	Signal	Reference proteome	Collagen	Extracellular matrix	Secreted	Alternative splicing	Repeat	Hydroxylation	Cell adhesion	Glycoprotein	secreted	FALSE	ITGB1	ITGA1	Integrin beta chain	Integrin alpha chain	Ruffle membrane	Melanosome	Ruffle	Focal adhesion	Cell projection	Cleavage furrow	Recycling endosome	Invadopodium membrane	Lamellipodium	Cell membrane	Cell surface	Cell junction	Membrane	Membrane	Host-virus interaction	Disulfide bond	Transmembrane
COL9A1_ITGA1_ITGB1	COLLAGEN	COL9A1	ITGA1_ITGB1					KEGG: hsa04512	ECM-Receptor	COL9A1 - (ITGA1+ITGB1)	FALSE	COL9A1	Fibril-associated collagens with interrupted helices (FACIT)	Extracellular matrix	Secreted	Extracellular space	Stickler syndrome	Extracellular matrix	Disulfide bond	Secreted	Alternative splicing	Deafness	Glycoprotein	Signal	Reference proteome	Collagen	Metal-binding	Direct protein sequencing	Zinc	3D-structure	Hydroxylation	Repeat	secreted	FALSE	ITGB1	ITGA1	Integrin beta chain	Integrin alpha chain	Ruffle membrane	Melanosome	Ruffle	Focal adhesion	Cell projection	Cleavage furrow	Recycling endosome	Invadopodium membrane	Lamellipodium	Cell membrane	Cell surface
COL9A2_ITGA1_ITGB1	COLLAGEN	COL9A2	ITGA1_ITGB1					KEGG: hsa04512	ECM-Receptor	COL9A2 - (ITGA1+ITGB1)	FALSE	COL9A2	Fibril-associated collagens with interrupted helices (FACIT)	Extracellular matrix	Secreted	Extracellular space	Disease variant	Signal	Stickler syndrome	Reference proteome	Collagen	Disulfide bond	Secreted	Extracellular matrix	Glycoprotein	Deafness	3D-structure	Hydroxylation	Dwarfism	Proteoglycan	Repeat	secreted	FALSE	ITGB1	ITGA1	Integrin beta chain	Integrin alpha chain	Ruffle membrane	Melanosome	Ruffle	Focal adhesion	Cell projection	Cleavage furrow	Recycling endosome	Invadopodium membrane	Lamellipodium	Cell membrane	Cell surface	Cell junction
COL9A3_ITGA1_ITGB1	COLLAGEN	COL9A3	ITGA1_ITGB1					KEGG: hsa04512	ECM-Receptor	COL9A3 - (ITGA1+ITGB1)	FALSE	COL9A3	Fibril-associated collagens with interrupted helices (FACIT)	Extracellular matrix	Secreted	Extracellular space	Disease variant	Signal	Reference proteome	Collagen	Extracellular matrix	Secreted	Glycoprotein	3D-structure	Hydroxylation	Dwarfism	Repeat	secreted	FALSE	ITGB1	ITGA1	Integrin beta chain	Integrin alpha chain	Ruffle membrane	Melanosome	Ruffle	Focal adhesion	Cell projection	Cleavage furrow	Recycling endosome	Invadopodium membrane	Lamellipodium	Cell membrane	Cell surface	Cell junction	Membrane	Membrane	Host-virus interaction	Disulfide bond
COL1A1_ITGA2_ITGB1	COLLAGEN	COL1A1	ITGA2_ITGB1					KEGG: hsa04512	ECM-Receptor	COL1A1 - (ITGA2+ITGB1)	FALSE	COL1A1	Fibrillar collagen	Extracellular matrix	Secreted	Extracellular space	Secreted	Osteogenesis imperfecta	Disulfide bond	Extracellular matrix	Glycoprotein	Disease variant	Chromosomal rearrangement	Signal	Reference proteome	Pyrrolidone carboxylic acid	Collagen	Metal-binding	Phosphoprotein	Direct protein sequencing	Ehlers-Danlos syndrome	Calcium	3D-structure	Hydroxylation	Dwarfism	Repeat	secreted	FALSE	ITGA2	ITGB1	Integrin alpha chain	Integrin beta chain	Membrane	Ruffle membrane	Melanosome	Ruffle	Focal adhesion	Cell projection	Cleavage furrow
COL1A2_ITGA2_ITGB1	COLLAGEN	COL1A2	ITGA2_ITGB1					KEGG: hsa04512	ECM-Receptor	COL1A2 - (ITGA2+ITGB1)	FALSE	COL1A2	Fibrillar collagen	Extracellular matrix	Secreted	Extracellular space	Secreted	Osteogenesis imperfecta	Disulfide bond	Extracellular matrix	Glycoprotein	Disease variant	Chromosomal rearrangement	Signal	Reference proteome	Pyrrolidone carboxylic acid	Collagen	Metal-binding	Direct protein sequencing	Ehlers-Danlos syndrome	Calcium	3D-structure	Hydroxylation	Dwarfism	Repeat	secreted	FALSE	ITGA2	ITGB1	Integrin alpha chain	Integrin beta chain	Membrane	Ruffle membrane	Melanosome	Ruffle	Focal adhesion	Cell projection	Cleavage furrow	Recycling endosome
COL2A1_ITGA2_ITGB1	COLLAGEN	COL2A1	ITGA2_ITGB1					KEGG: hsa04512	ECM-Receptor	COL2A1 - (ITGA2+ITGB1)	FALSE	COL2A1	Fibrillar collagen	Extracellular matrix	Secreted	Extracellular space	Cataract	Stickler syndrome	Secreted	Disulfide bond	Extracellular matrix	Alternative splicing	Deafness	Glycoprotein	Disease variant	Signal	Reference proteome	Collagen	Metal-binding	Direct protein sequencing	Calcium	3D-structure	Hydroxylation	Dwarfism	Repeat	secreted	FALSE	ITGA2	ITGB1	Integrin alpha chain	Integrin beta chain	Membrane	Ruffle membrane	Melanosome	Ruffle	Focal adhesion	Cell projection	Cleavage furrow	Recycling endosome
COL4A1_ITGA2_ITGB1	COLLAGEN	COL4A1	ITGA2_ITGB1					KEGG: hsa04512	ECM-Receptor	COL4A1 - (ITGA2+ITGB1)	FALSE	COL4A1	Type IV collagen	Extracellular matrix	Secreted	Extracellular space	Basement membrane	Disease variant	Signal	Reference proteome	Collagen	Basement membrane	Disulfide bond	Secreted	Extracellular matrix	Direct protein sequencing	Angiogenesis	Glycoprotein	Alternative splicing	3D-structure	Hydroxylation	Repeat	secreted	FALSE	ITGA2	ITGB1	Integrin alpha chain	Integrin beta chain	Membrane	Ruffle membrane	Melanosome	Ruffle	Focal adhesion	Cell projection	Cleavage furrow	Recycling endosome	Invadopodium membrane	Lamellipodium	Cell membrane
COL4A2_ITGA2_ITGB1	COLLAGEN	COL4A2	ITGA2_ITGB1					KEGG: hsa04512	ECM-Receptor	COL4A2 - (ITGA2+ITGB1)	FALSE	COL4A2	Type IV collagen	Extracellular matrix	Secreted	Extracellular space	Basement membrane	Disease variant	Signal	Reference proteome	Collagen	Basement membrane	Disulfide bond	Secreted	Extracellular matrix	Direct protein sequencing	Bromination	Angiogenesis	Glycoprotein	3D-structure	Hydroxylation	Repeat	secreted	FALSE	ITGA2	ITGB1	Integrin alpha chain	Integrin beta chain	Membrane	Ruffle membrane	Melanosome	Ruffle	Focal adhesion	Cell projection	Cleavage furrow	Recycling endosome	Invadopodium membrane	Lamellipodium	Cell membrane
COL4A3_ITGA2_ITGB1	COLLAGEN	COL4A3	ITGA2_ITGB1					KEGG: hsa04512	ECM-Receptor	COL4A3 - (ITGA2+ITGB1)	FALSE	COL4A3	Type IV collagen	Extracellular matrix	Secreted	Extracellular space	Basement membrane	Basement membrane	Disulfide bond	Secreted	Extracellular matrix	Alternative splicing	Deafness	Alport syndrome	Glycoprotein	Disease variant	Signal	Reference proteome	Collagen	Phosphoprotein	Direct protein sequencing	3D-structure	Hydroxylation	Cell adhesion	Repeat	secreted	FALSE	ITGA2	ITGB1	Integrin alpha chain	Integrin beta chain	Membrane	Ruffle membrane	Melanosome	Ruffle	Focal adhesion	Cell projection	Cleavage furrow	Recycling endosome
COL4A4_ITGA2_ITGB1	COLLAGEN	COL4A4	ITGA2_ITGB1					KEGG: hsa04512	ECM-Receptor	COL4A4 - (ITGA2+ITGB1)	FALSE	COL4A4	Type IV collagen	Extracellular matrix	Secreted	Extracellular space	Basement membrane	Disease variant	Signal	Reference proteome	Collagen	Basement membrane	Disulfide bond	Secreted	Extracellular matrix	Glycoprotein	Deafness	3D-structure	Hydroxylation	Alport syndrome	Repeat	secreted	FALSE	ITGA2	ITGB1	Integrin alpha chain	Integrin beta chain	Membrane	Ruffle membrane	Melanosome	Ruffle	Focal adhesion	Cell projection	Cleavage furrow	Recycling endosome	Invadopodium membrane	Lamellipodium	Cell membrane	Cell surface
COL4A5_ITGA2_ITGB1	COLLAGEN	COL4A5	ITGA2_ITGB1					KEGG: hsa04512	ECM-Receptor	COL4A5 - (ITGA2+ITGB1)	FALSE	COL4A5	Type IV collagen	Extracellular matrix	Secreted	Extracellular space	Basement membrane	Basement membrane	Disulfide bond	Secreted	Extracellular matrix	Alternative splicing	Deafness	Alport syndrome	Glycoprotein	Disease variant	Chromosomal rearrangement	Signal	Reference proteome	Collagen	3D-structure	Hydroxylation	Repeat	secreted	FALSE	ITGA2	ITGB1	Integrin alpha chain	Integrin beta chain	Membrane	Ruffle membrane	Melanosome	Ruffle	Focal adhesion	Cell projection	Cleavage furrow	Recycling endosome	Invadopodium membrane	Lamellipodium
COL4A6_ITGA2_ITGB1	COLLAGEN	COL4A6	ITGA2_ITGB1					KEGG: hsa04512	ECM-Receptor	COL4A6 - (ITGA2+ITGB1)	FALSE	COL4A6	Type IV collagen	Extracellular matrix	Secreted	Extracellular space	Basement membrane	Basement membrane	Disulfide bond	Secreted	Extracellular matrix	Alternative splicing	Deafness	Glycoprotein	Disease variant	Chromosomal rearrangement	Signal	Reference proteome	Collagen	Hydroxylation	Non-syndromic deafness	Cell adhesion	Repeat	secreted	FALSE	ITGA2	ITGB1	Integrin alpha chain	Integrin beta chain	Membrane	Ruffle membrane	Melanosome	Ruffle	Focal adhesion	Cell projection	Cleavage furrow	Recycling endosome	Invadopodium membrane	Lamellipodium
COL6A1_ITGA2_ITGB1	COLLAGEN	COL6A1	ITGA2_ITGB1					KEGG: hsa04512	ECM-Receptor	COL6A1 - (ITGA2+ITGB1)	FALSE	COL6A1	Type VI collagen	Extracellular matrix	Secreted	Extracellular space	Disease variant	Signal	Reference proteome	Collagen	Extracellular matrix	Secreted	Congenital muscular dystrophy	Limb-girdle muscular dystrophy	Direct protein sequencing	Repeat	Hydroxylation	Cell adhesion	Glycoprotein	secreted	FALSE	ITGA2	ITGB1	Integrin alpha chain	Integrin beta chain	Membrane	Ruffle membrane	Melanosome	Ruffle	Focal adhesion	Cell projection	Cleavage furrow	Recycling endosome	Invadopodium membrane	Lamellipodium	Cell membrane	Cell surface	Cell junction	Membrane
COL6A2_ITGA2_ITGB1	COLLAGEN	COL6A2	ITGA2_ITGB1					KEGG: hsa04512	ECM-Receptor	COL6A2 - (ITGA2+ITGB1)	FALSE	COL6A2	Type VI collagen	Extracellular matrix	Secreted	Extracellular space	Membrane	Membrane	Extracellular matrix	Secreted	Alternative splicing	Glycoprotein	Disease variant	Signal	Reference proteome	Collagen	Phosphoprotein	Congenital muscular dystrophy	Limb-girdle muscular dystrophy	Direct protein sequencing	Hydroxylation	Cell adhesion	Repeat	secreted	FALSE	ITGA2	ITGB1	Integrin alpha chain	Integrin beta chain	Membrane	Ruffle membrane	Melanosome	Ruffle	Focal adhesion	Cell projection	Cleavage furrow	Recycling endosome	Invadopodium membrane	Lamellipodium
COL6A3_ITGA2_ITGB1	COLLAGEN	COL6A3	ITGA2_ITGB1					KEGG: hsa04512	ECM-Receptor	COL6A3 - (ITGA2+ITGB1)	FALSE	COL6A3	Type VI collagen	Extracellular matrix	Secreted	Extracellular space	Dystonia	Protease inhibitor	Secreted	Disulfide bond	Extracellular matrix	Alternative splicing	Serine protease inhibitor	Glycoprotein	Disease variant	Signal	Reference proteome	Collagen	Phosphoprotein	Congenital muscular dystrophy	Direct protein sequencing	Limb-girdle muscular dystrophy	3D-structure	Hydroxylation	Cell adhesion	Repeat	secreted	FALSE	ITGA2	ITGB1	Integrin alpha chain	Integrin beta chain	Membrane	Ruffle membrane	Melanosome	Ruffle	Focal adhesion	Cell projection	Cleavage furrow
COL6A6_ITGA2_ITGB1	COLLAGEN	COL6A6	ITGA2_ITGB1					KEGG: hsa04512	ECM-Receptor	COL6A6 - (ITGA2+ITGB1)	FALSE	COL6A6	Type VI collagen	Extracellular matrix	Secreted	Extracellular space	Signal	Reference proteome	Collagen	Extracellular matrix	Secreted	Alternative splicing	Repeat	Hydroxylation	Cell adhesion	Glycoprotein	secreted	FALSE	ITGA2	ITGB1	Integrin alpha chain	Integrin beta chain	Membrane	Ruffle membrane	Melanosome	Ruffle	Focal adhesion	Cell projection	Cleavage furrow	Recycling endosome	Invadopodium membrane	Lamellipodium	Cell membrane	Cell surface	Cell junction	Membrane	Host-virus interaction	Disulfide bond	Transmembrane
COL9A1_ITGA2_ITGB1	COLLAGEN	COL9A1	ITGA2_ITGB1					KEGG: hsa04512	ECM-Receptor	COL9A1 - (ITGA2+ITGB1)	FALSE	COL9A1	Fibril-associated collagens with interrupted helices (FACIT)	Extracellular matrix	Secreted	Extracellular space	Stickler syndrome	Extracellular matrix	Disulfide bond	Secreted	Alternative splicing	Deafness	Glycoprotein	Signal	Reference proteome	Collagen	Metal-binding	Direct protein sequencing	Zinc	3D-structure	Hydroxylation	Repeat	secreted	FALSE	ITGA2	ITGB1	Integrin alpha chain	Integrin beta chain	Membrane	Ruffle membrane	Melanosome	Ruffle	Focal adhesion	Cell projection	Cleavage furrow	Recycling endosome	Invadopodium membrane	Lamellipodium	Cell membrane
COL9A2_ITGA2_ITGB1	COLLAGEN	COL9A2	ITGA2_ITGB1					KEGG: hsa04512	ECM-Receptor	COL9A2 - (ITGA2+ITGB1)	FALSE	COL9A2	Fibril-associated collagens with interrupted helices (FACIT)	Extracellular matrix	Secreted	Extracellular space	Disease variant	Signal	Stickler syndrome	Reference proteome	Collagen	Disulfide bond	Secreted	Extracellular matrix	Glycoprotein	Deafness	3D-structure	Hydroxylation	Dwarfism	Proteoglycan	Repeat	secreted	FALSE	ITGA2	ITGB1	Integrin alpha chain	Integrin beta chain	Membrane	Ruffle membrane	Melanosome	Ruffle	Focal adhesion	Cell projection	Cleavage furrow	Recycling endosome	Invadopodium membrane	Lamellipodium	Cell membrane	Cell surface
COL9A3_ITGA2_ITGB1	COLLAGEN	COL9A3	ITGA2_ITGB1					KEGG: hsa04512	ECM-Receptor	COL9A3 - (ITGA2+ITGB1)	FALSE	COL9A3	Fibril-associated collagens with interrupted helices (FACIT)	Extracellular matrix	Secreted	Extracellular space	Disease variant	Signal	Reference proteome	Collagen	Extracellular matrix	Secreted	Glycoprotein	3D-structure	Hydroxylation	Dwarfism	Repeat	secreted	FALSE	ITGA2	ITGB1	Integrin alpha chain	Integrin beta chain	Membrane	Ruffle membrane	Melanosome	Ruffle	Focal adhesion	Cell projection	Cleavage furrow	Recycling endosome	Invadopodium membrane	Lamellipodium	Cell membrane	Cell surface	Cell junction	Membrane	Host-virus interaction	Disulfide bond
FN1_ITGA3_ITGB1	FN1	FN1	ITGA3_ITGB1					KEGG: hsa04512	ECM-Receptor	FN1 - (ITGA3+ITGB1)	FALSE	FN1		Extracellular matrix	Secreted	Extracellular space	Secreted	Acute phase	Disulfide bond	Extracellular matrix	Oxidation	Alternative splicing	Glycoprotein	Disease variant	Signal	Reference proteome	Pyrrolidone carboxylic acid	Phosphoprotein	Sulfation	Direct protein sequencing	Angiogenesis	Dwarfism	Isopeptide bond	3D-structure	Cell adhesion	Heparin-binding	Cell shape	Repeat	secreted	FALSE	ITGA3	ITGB1	Integrin alpha chain	Integrin beta chain	Cell membrane	Cell projection	Filopodium membrane	Invadopodium membrane	Ruffle membrane
FN1_ITGA4_ITGB1	FN1	FN1	ITGA4_ITGB1					KEGG: hsa04512	ECM-Receptor	FN1 - (ITGA4+ITGB1)	FALSE	FN1		Extracellular matrix	Secreted	Extracellular space	Secreted	Acute phase	Disulfide bond	Extracellular matrix	Oxidation	Alternative splicing	Glycoprotein	Disease variant	Signal	Reference proteome	Pyrrolidone carboxylic acid	Phosphoprotein	Sulfation	Direct protein sequencing	Angiogenesis	Dwarfism	Isopeptide bond	3D-structure	Cell adhesion	Heparin-binding	Cell shape	Repeat	secreted	FALSE	ITGA4	ITGB1	Integrin alpha chain	Integrin beta chain	Membrane	Ruffle membrane	Melanosome	Ruffle	Focal adhesion
FN1_ITGA5_ITGB1	FN1	FN1	ITGA5_ITGB1					KEGG: hsa04512	ECM-Receptor	FN1 - (ITGA5+ITGB1)	FALSE	FN1		Extracellular matrix	Secreted	Extracellular space	Secreted	Acute phase	Disulfide bond	Extracellular matrix	Oxidation	Alternative splicing	Glycoprotein	Disease variant	Signal	Reference proteome	Pyrrolidone carboxylic acid	Phosphoprotein	Sulfation	Direct protein sequencing	Angiogenesis	Dwarfism	Isopeptide bond	3D-structure	Cell adhesion	Heparin-binding	Cell shape	Repeat	secreted	FALSE	ITGA5	ITGB1	Integrin alpha chain	Integrin beta chain	Focal adhesion	Cell surface	Membrane	Cell junction	Ruffle membrane
FN1_ITGA8_ITGB1	FN1	FN1	ITGA8_ITGB1					KEGG: hsa04512	ECM-Receptor	FN1 - (ITGA8+ITGB1)	FALSE	FN1		Extracellular matrix	Secreted	Extracellular space	Secreted	Acute phase	Disulfide bond	Extracellular matrix	Oxidation	Alternative splicing	Glycoprotein	Disease variant	Signal	Reference proteome	Pyrrolidone carboxylic acid	Phosphoprotein	Sulfation	Direct protein sequencing	Angiogenesis	Dwarfism	Isopeptide bond	3D-structure	Cell adhesion	Heparin-binding	Cell shape	Repeat	secreted	FALSE	ITGA8	ITGB1	Integrin alpha chain	Integrin beta chain	Cell membrane	Membrane	Ruffle membrane	Melanosome	Ruffle
LAMA1_ITGA1_ITGB1	LAMININ	LAMA1	ITGA1_ITGB1					KEGG: hsa04512	ECM-Receptor	LAMA1 - (ITGA1+ITGB1)	FALSE	LAMA1		Extracellular matrix	Secreted	Extracellular space	Basement membrane	Coiled coil	Signal	Reference proteome	Basement membrane	Phosphoprotein	Disulfide bond	Secreted	Extracellular matrix	Repeat	Cell adhesion	Laminin EGF-like domain	Glycoprotein		NA	ITGB1	ITGA1	Integrin beta chain	Integrin alpha chain	Ruffle membrane	Melanosome	Ruffle	Focal adhesion	Cell projection	Cleavage furrow	Recycling endosome	Invadopodium membrane	Lamellipodium	Cell membrane	Cell surface	Cell junction	Membrane	Membrane
LAMA2_ITGA1_ITGB1	LAMININ	LAMA2	ITGA1_ITGB1					KEGG: hsa04512	ECM-Receptor	LAMA2 - (ITGA1+ITGB1)	FALSE	LAMA2		Extracellular matrix	Secreted	Extracellular space	Basement membrane	Coiled coil	Basement membrane	Extracellular matrix	Disulfide bond	Secreted	Glycoprotein	Disease variant	Signal	Reference proteome	Congenital muscular dystrophy	Limb-girdle muscular dystrophy	Direct protein sequencing	3D-structure	Cell adhesion	Laminin EGF-like domain	Repeat	secreted	FALSE	ITGB1	ITGA1	Integrin beta chain	Integrin alpha chain	Ruffle membrane	Melanosome	Ruffle	Focal adhesion	Cell projection	Cleavage furrow	Recycling endosome	Invadopodium membrane	Lamellipodium	Cell membrane
LAMA3_ITGA1_ITGB1	LAMININ	LAMA3	ITGA1_ITGB1					KEGG: hsa04512	ECM-Receptor	LAMA3 - (ITGA1+ITGB1)	FALSE	LAMA3		Extracellular matrix	Secreted	Extracellular space	Basement membrane	Disease variant	Coiled coil	Signal	Reference proteome	Basement membrane	Extracellular matrix	Disulfide bond	Secreted	Alternative splicing	Epidermolysis bullosa	Repeat	Cell adhesion	Laminin EGF-like domain	Glycoprotein	secreted	FALSE	ITGB1	ITGA1	Integrin beta chain	Integrin alpha chain	Ruffle membrane	Melanosome	Ruffle	Focal adhesion	Cell projection	Cleavage furrow	Recycling endosome	Invadopodium membrane	Lamellipodium	Cell membrane	Cell surface	Cell junction
LAMA4_ITGA1_ITGB1	LAMININ	LAMA4	ITGA1_ITGB1					KEGG: hsa04512	ECM-Receptor	LAMA4 - (ITGA1+ITGB1)	FALSE	LAMA4		Extracellular matrix	Secreted	Extracellular space	Basement membrane	Disease variant	Coiled coil	Signal	Reference proteome	Basement membrane	Disulfide bond	Secreted	Extracellular matrix	Cardiomyopathy	Alternative splicing	Repeat	Cell adhesion	Laminin EGF-like domain	Glycoprotein		NA	ITGB1	ITGA1	Integrin beta chain	Integrin alpha chain	Ruffle membrane	Melanosome	Ruffle	Focal adhesion	Cell projection	Cleavage furrow	Recycling endosome	Invadopodium membrane	Lamellipodium	Cell membrane	Cell surface	Cell junction
LAMA5_ITGA1_ITGB1	LAMININ	LAMA5	ITGA1_ITGB1					KEGG: hsa04512	ECM-Receptor	LAMA5 - (ITGA1+ITGB1)	FALSE	LAMA5		Extracellular matrix	Secreted	Extracellular space	Basement membrane	Coiled coil	Signal	Reference proteome	Basement membrane	Extracellular matrix	Disulfide bond	Secreted	Alternative splicing	Repeat	3D-structure	Cell adhesion	Laminin EGF-like domain	Glycoprotein		NA	ITGB1	ITGA1	Integrin beta chain	Integrin alpha chain	Ruffle membrane	Melanosome	Ruffle	Focal adhesion	Cell projection	Cleavage furrow	Recycling endosome	Invadopodium membrane	Lamellipodium	Cell membrane	Cell surface	Cell junction	Membrane
LAMB1_ITGA1_ITGB1	LAMININ	LAMB1	ITGA1_ITGB1					KEGG: hsa04512	ECM-Receptor	LAMB1 - (ITGA1+ITGB1)	FALSE	LAMB1		Extracellular matrix	Secreted	Extracellular space	Basement membrane	Coiled coil	Signal	Reference proteome	Basement membrane	Lissencephaly	Disulfide bond	Phosphoprotein	Secreted	Extracellular matrix	Repeat	3D-structure	Cell adhesion	Laminin EGF-like domain	Glycoprotein		NA	ITGB1	ITGA1	Integrin beta chain	Integrin alpha chain	Ruffle membrane	Melanosome	Ruffle	Focal adhesion	Cell projection	Cleavage furrow	Recycling endosome	Invadopodium membrane	Lamellipodium	Cell membrane	Cell surface	Cell junction
LAMB2_ITGA1_ITGB1	LAMININ	LAMB2	ITGA1_ITGB1					KEGG: hsa04512	ECM-Receptor	LAMB2 - (ITGA1+ITGB1)	FALSE	LAMB2		Extracellular matrix	Secreted	Extracellular space	Basement membrane	Disease variant	Coiled coil	Signal	Reference proteome	Basement membrane	Phosphoprotein	Disulfide bond	Secreted	Extracellular matrix	Repeat	Cell adhesion	Laminin EGF-like domain	Glycoprotein		NA	ITGB1	ITGA1	Integrin beta chain	Integrin alpha chain	Ruffle membrane	Melanosome	Ruffle	Focal adhesion	Cell projection	Cleavage furrow	Recycling endosome	Invadopodium membrane	Lamellipodium	Cell membrane	Cell surface	Cell junction	Membrane
LAMB3_ITGA1_ITGB1	LAMININ	LAMB3	ITGA1_ITGB1					KEGG: hsa04512	ECM-Receptor	LAMB3 - (ITGA1+ITGB1)	FALSE	LAMB3		Extracellular matrix	Secreted	Extracellular space	Basement membrane	Disease variant	Coiled coil	Signal	Reference proteome	Basement membrane	Extracellular matrix	Disulfide bond	Secreted	Amelogenesis imperfecta	Direct protein sequencing	Epidermolysis bullosa	Repeat	Cell adhesion	Laminin EGF-like domain	Glycoprotein		NA	ITGB1	ITGA1	Integrin beta chain	Integrin alpha chain	Ruffle membrane	Melanosome	Ruffle	Focal adhesion	Cell projection	Cleavage furrow	Recycling endosome	Invadopodium membrane	Lamellipodium	Cell membrane	Cell surface
LAMC1_ITGA1_ITGB1	LAMININ	LAMC1	ITGA1_ITGB1					KEGG: hsa04512	ECM-Receptor	LAMC1 - (ITGA1+ITGB1)	FALSE	LAMC1		Extracellular matrix	Secreted	Extracellular space	Basement membrane	Coiled coil	Signal	Reference proteome	Basement membrane	Phosphoprotein	Disulfide bond	Secreted	Extracellular matrix	Repeat	3D-structure	Cell adhesion	Laminin EGF-like domain	Glycoprotein	secreted	FALSE	ITGB1	ITGA1	Integrin beta chain	Integrin alpha chain	Ruffle membrane	Melanosome	Ruffle	Focal adhesion	Cell projection	Cleavage furrow	Recycling endosome	Invadopodium membrane	Lamellipodium	Cell membrane	Cell surface	Cell junction	Membrane
LAMC2_ITGA1_ITGB1	LAMININ	LAMC2	ITGA1_ITGB1					KEGG: hsa04512	ECM-Receptor	LAMC2 - (ITGA1+ITGB1)	FALSE	LAMC2		Extracellular matrix	Secreted	Extracellular space	Basement membrane	Coiled coil	Signal	Reference proteome	Basement membrane	Extracellular matrix	Disulfide bond	Secreted	Direct protein sequencing	Alternative splicing	Epidermolysis bullosa	Repeat	Cell adhesion	Heparin-binding	Laminin EGF-like domain	Glycoprotein		NA	ITGB1	ITGA1	Integrin beta chain	Integrin alpha chain	Ruffle membrane	Melanosome	Ruffle	Focal adhesion	Cell projection	Cleavage furrow	Recycling endosome	Invadopodium membrane	Lamellipodium	Cell membrane	Cell surface
LAMC3_ITGA1_ITGB1	LAMININ	LAMC3	ITGA1_ITGB1					KEGG: hsa04512	ECM-Receptor	LAMC3 - (ITGA1+ITGB1)	FALSE	LAMC3		Extracellular matrix	Secreted	Extracellular space	Basement membrane	Disease variant	Coiled coil	Signal	Reference proteome	Basement membrane	Extracellular matrix	Disulfide bond	Secreted	Repeat	Cell adhesion	Laminin EGF-like domain	Glycoprotein		NA	ITGB1	ITGA1	Integrin beta chain	Integrin alpha chain	Ruffle membrane	Melanosome	Ruffle	Focal adhesion	Cell projection	Cleavage furrow	Recycling endosome	Invadopodium membrane	Lamellipodium	Cell membrane	Cell surface	Cell junction	Membrane	Membrane
LAMA1_ITGA2_ITGB1	LAMININ	LAMA1	ITGA2_ITGB1					KEGG: hsa04512	ECM-Receptor	LAMA1 - (ITGA2+ITGB1)	FALSE	LAMA1		Extracellular matrix	Secreted	Extracellular space	Basement membrane	Coiled coil	Signal	Reference proteome	Basement membrane	Phosphoprotein	Disulfide bond	Secreted	Extracellular matrix	Repeat	Cell adhesion	Laminin EGF-like domain	Glycoprotein		NA	ITGA2	ITGB1	Integrin alpha chain	Integrin beta chain	Membrane	Ruffle membrane	Melanosome	Ruffle	Focal adhesion	Cell projection	Cleavage furrow	Recycling endosome	Invadopodium membrane	Lamellipodium	Cell membrane	Cell surface	Cell junction	Membrane
LAMA2_ITGA2_ITGB1	LAMININ	LAMA2	ITGA2_ITGB1					KEGG: hsa04512	ECM-Receptor	LAMA2 - (ITGA2+ITGB1)	FALSE	LAMA2		Extracellular matrix	Secreted	Extracellular space	Basement membrane	Coiled coil	Basement membrane	Extracellular matrix	Disulfide bond	Secreted	Glycoprotein	Disease variant	Signal	Reference proteome	Congenital muscular dystrophy	Limb-girdle muscular dystrophy	Direct protein sequencing	3D-structure	Cell adhesion	Laminin EGF-like domain	Repeat	secreted	FALSE	ITGA2	ITGB1	Integrin alpha chain	Integrin beta chain	Membrane	Ruffle membrane	Melanosome	Ruffle	Focal adhesion	Cell projection	Cleavage furrow	Recycling endosome	Invadopodium membrane	Lamellipodium
LAMA3_ITGA2_ITGB1	LAMININ	LAMA3	ITGA2_ITGB1					KEGG: hsa04512	ECM-Receptor	LAMA3 - (ITGA2+ITGB1)	FALSE	LAMA3		Extracellular matrix	Secreted	Extracellular space	Basement membrane	Disease variant	Coiled coil	Signal	Reference proteome	Basement membrane	Extracellular matrix	Disulfide bond	Secreted	Alternative splicing	Epidermolysis bullosa	Repeat	Cell adhesion	Laminin EGF-like domain	Glycoprotein	secreted	FALSE	ITGA2	ITGB1	Integrin alpha chain	Integrin beta chain	Membrane	Ruffle membrane	Melanosome	Ruffle	Focal adhesion	Cell projection	Cleavage furrow	Recycling endosome	Invadopodium membrane	Lamellipodium	Cell membrane	Cell surface
LAMA4_ITGA2_ITGB1	LAMININ	LAMA4	ITGA2_ITGB1					KEGG: hsa04512	ECM-Receptor	LAMA4 - (ITGA2+ITGB1)	FALSE	LAMA4		Extracellular matrix	Secreted	Extracellular space	Basement membrane	Disease variant	Coiled coil	Signal	Reference proteome	Basement membrane	Disulfide bond	Secreted	Extracellular matrix	Cardiomyopathy	Alternative splicing	Repeat	Cell adhesion	Laminin EGF-like domain	Glycoprotein		NA	ITGA2	ITGB1	Integrin alpha chain	Integrin beta chain	Membrane	Ruffle membrane	Melanosome	Ruffle	Focal adhesion	Cell projection	Cleavage furrow	Recycling endosome	Invadopodium membrane	Lamellipodium	Cell membrane	Cell surface
LAMA5_ITGA2_ITGB1	LAMININ	LAMA5	ITGA2_ITGB1					KEGG: hsa04512	ECM-Receptor	LAMA5 - (ITGA2+ITGB1)	FALSE	LAMA5		Extracellular matrix	Secreted	Extracellular space	Basement membrane	Coiled coil	Signal	Reference proteome	Basement membrane	Extracellular matrix	Disulfide bond	Secreted	Alternative splicing	Repeat	3D-structure	Cell adhesion	Laminin EGF-like domain	Glycoprotein		NA	ITGA2	ITGB1	Integrin alpha chain	Integrin beta chain	Membrane	Ruffle membrane	Melanosome	Ruffle	Focal adhesion	Cell projection	Cleavage furrow	Recycling endosome	Invadopodium membrane	Lamellipodium	Cell membrane	Cell surface	Cell junction
LAMB1_ITGA2_ITGB1	LAMININ	LAMB1	ITGA2_ITGB1					KEGG: hsa04512	ECM-Receptor	LAMB1 - (ITGA2+ITGB1)	FALSE	LAMB1		Extracellular matrix	Secreted	Extracellular space	Basement membrane	Coiled coil	Signal	Reference proteome	Basement membrane	Lissencephaly	Disulfide bond	Phosphoprotein	Secreted	Extracellular matrix	Repeat	3D-structure	Cell adhesion	Laminin EGF-like domain	Glycoprotein		NA	ITGA2	ITGB1	Integrin alpha chain	Integrin beta chain	Membrane	Ruffle membrane	Melanosome	Ruffle	Focal adhesion	Cell projection	Cleavage furrow	Recycling endosome	Invadopodium membrane	Lamellipodium	Cell membrane	Cell surface
LAMB2_ITGA2_ITGB1	LAMININ	LAMB2	ITGA2_ITGB1					KEGG: hsa04512	ECM-Receptor	LAMB2 - (ITGA2+ITGB1)	FALSE	LAMB2		Extracellular matrix	Secreted	Extracellular space	Basement membrane	Disease variant	Coiled coil	Signal	Reference proteome	Basement membrane	Phosphoprotein	Disulfide bond	Secreted	Extracellular matrix	Repeat	Cell adhesion	Laminin EGF-like domain	Glycoprotein		NA	ITGA2	ITGB1	Integrin alpha chain	Integrin beta chain	Membrane	Ruffle membrane	Melanosome	Ruffle	Focal adhesion	Cell projection	Cleavage furrow	Recycling endosome	Invadopodium membrane	Lamellipodium	Cell membrane	Cell surface	Cell junction
LAMB3_ITGA2_ITGB1	LAMININ	LAMB3	ITGA2_ITGB1					KEGG: hsa04512	ECM-Receptor	LAMB3 - (ITGA2+ITGB1)	FALSE	LAMB3		Extracellular matrix	Secreted	Extracellular space	Basement membrane	Disease variant	Coiled coil	Signal	Reference proteome	Basement membrane	Extracellular matrix	Disulfide bond	Secreted	Amelogenesis imperfecta	Direct protein sequencing	Epidermolysis bullosa	Repeat	Cell adhesion	Laminin EGF-like domain	Glycoprotein		NA	ITGA2	ITGB1	Integrin alpha chain	Integrin beta chain	Membrane	Ruffle membrane	Melanosome	Ruffle	Focal adhesion	Cell projection	Cleavage furrow	Recycling endosome	Invadopodium membrane	Lamellipodium	Cell membrane
LAMC1_ITGA2_ITGB1	LAMININ	LAMC1	ITGA2_ITGB1					KEGG: hsa04512	ECM-Receptor	LAMC1 - (ITGA2+ITGB1)	FALSE	LAMC1		Extracellular matrix	Secreted	Extracellular space	Basement membrane	Coiled coil	Signal	Reference proteome	Basement membrane	Phosphoprotein	Disulfide bond	Secreted	Extracellular matrix	Repeat	3D-structure	Cell adhesion	Laminin EGF-like domain	Glycoprotein	secreted	FALSE	ITGA2	ITGB1	Integrin alpha chain	Integrin beta chain	Membrane	Ruffle membrane	Melanosome	Ruffle	Focal adhesion	Cell projection	Cleavage furrow	Recycling endosome	Invadopodium membrane	Lamellipodium	Cell membrane	Cell surface	Cell junction
LAMC2_ITGA2_ITGB1	LAMININ	LAMC2	ITGA2_ITGB1					KEGG: hsa04512	ECM-Receptor	LAMC2 - (ITGA2+ITGB1)	FALSE	LAMC2		Extracellular matrix	Secreted	Extracellular space	Basement membrane	Coiled coil	Signal	Reference proteome	Basement membrane	Extracellular matrix	Disulfide bond	Secreted	Direct protein sequencing	Alternative splicing	Epidermolysis bullosa	Repeat	Cell adhesion	Heparin-binding	Laminin EGF-like domain	Glycoprotein		NA	ITGA2	ITGB1	Integrin alpha chain	Integrin beta chain	Membrane	Ruffle membrane	Melanosome	Ruffle	Focal adhesion	Cell projection	Cleavage furrow	Recycling endosome	Invadopodium membrane	Lamellipodium	Cell membrane
LAMC3_ITGA2_ITGB1	LAMININ	LAMC3	ITGA2_ITGB1					KEGG: hsa04512	ECM-Receptor	LAMC3 - (ITGA2+ITGB1)	FALSE	LAMC3		Extracellular matrix	Secreted	Extracellular space	Basement membrane	Disease variant	Coiled coil	Signal	Reference proteome	Basement membrane	Extracellular matrix	Disulfide bond	Secreted	Repeat	Cell adhesion	Laminin EGF-like domain	Glycoprotein		NA	ITGA2	ITGB1	Integrin alpha chain	Integrin beta chain	Membrane	Ruffle membrane	Melanosome	Ruffle	Focal adhesion	Cell projection	Cleavage furrow	Recycling endosome	Invadopodium membrane	Lamellipodium	Cell membrane	Cell surface	Cell junction	Membrane
CHAD_ITGA2_ITGB1	CHAD	CHAD	ITGA2_ITGB1					KEGG: hsa04512	ECM-Receptor	CHAD - (ITGA2+ITGB1)	FALSE	CHAD	Small leucine-rich proteoglycan (SLRP)	Extracellular matrix	Secreted	Extracellular space	Leucine-rich repeat	Signal	Reference proteome	Disulfide bond	Extracellular matrix	Secreted	Repeat	3D-structure	Glycoprotein		NA	ITGA2	ITGB1	Integrin alpha chain	Integrin beta chain	Membrane	Ruffle membrane	Melanosome	Ruffle	Focal adhesion	Cell projection	Cleavage furrow	Recycling endosome	Invadopodium membrane	Lamellipodium	Cell membrane	Cell surface	Cell junction	Membrane	Host-virus interaction	Disulfide bond	Transmembrane	Host cell receptor for virus entry
LAMA1_ITGA3_ITGB1	LAMININ	LAMA1	ITGA3_ITGB1					KEGG: hsa04512	ECM-Receptor	LAMA1 - (ITGA3+ITGB1)	FALSE	LAMA1		Extracellular matrix	Secreted	Extracellular space	Basement membrane	Coiled coil	Signal	Reference proteome	Basement membrane	Phosphoprotein	Disulfide bond	Secreted	Extracellular matrix	Repeat	Cell adhesion	Laminin EGF-like domain	Glycoprotein		NA	ITGA3	ITGB1	Integrin alpha chain	Integrin beta chain	Cell membrane	Cell projection	Filopodium membrane	Invadopodium membrane	Ruffle membrane	Melanosome	Ruffle	Focal adhesion	Cleavage furrow	Recycling endosome	Lamellipodium	Cell surface	Cell junction	Membrane
LAMA2_ITGA3_ITGB1	LAMININ	LAMA2	ITGA3_ITGB1					KEGG: hsa04512	ECM-Receptor	LAMA2 - (ITGA3+ITGB1)	FALSE	LAMA2		Extracellular matrix	Secreted	Extracellular space	Basement membrane	Coiled coil	Basement membrane	Extracellular matrix	Disulfide bond	Secreted	Glycoprotein	Disease variant	Signal	Reference proteome	Congenital muscular dystrophy	Limb-girdle muscular dystrophy	Direct protein sequencing	3D-structure	Cell adhesion	Laminin EGF-like domain	Repeat	secreted	FALSE	ITGA3	ITGB1	Integrin alpha chain	Integrin beta chain	Cell membrane	Cell projection	Filopodium membrane	Invadopodium membrane	Ruffle membrane	Melanosome	Ruffle	Focal adhesion	Cleavage furrow	Recycling endosome
LAMA3_ITGA3_ITGB1	LAMININ	LAMA3	ITGA3_ITGB1					KEGG: hsa04512	ECM-Receptor	LAMA3 - (ITGA3+ITGB1)	FALSE	LAMA3		Extracellular matrix	Secreted	Extracellular space	Basement membrane	Disease variant	Coiled coil	Signal	Reference proteome	Basement membrane	Extracellular matrix	Disulfide bond	Secreted	Alternative splicing	Epidermolysis bullosa	Repeat	Cell adhesion	Laminin EGF-like domain	Glycoprotein	secreted	FALSE	ITGA3	ITGB1	Integrin alpha chain	Integrin beta chain	Cell membrane	Cell projection	Filopodium membrane	Invadopodium membrane	Ruffle membrane	Melanosome	Ruffle	Focal adhesion	Cleavage furrow	Recycling endosome	Lamellipodium	Cell surface
LAMA4_ITGA3_ITGB1	LAMININ	LAMA4	ITGA3_ITGB1					KEGG: hsa04512	ECM-Receptor	LAMA4 - (ITGA3+ITGB1)	FALSE	LAMA4		Extracellular matrix	Secreted	Extracellular space	Basement membrane	Disease variant	Coiled coil	Signal	Reference proteome	Basement membrane	Disulfide bond	Secreted	Extracellular matrix	Cardiomyopathy	Alternative splicing	Repeat	Cell adhesion	Laminin EGF-like domain	Glycoprotein		NA	ITGA3	ITGB1	Integrin alpha chain	Integrin beta chain	Cell membrane	Cell projection	Filopodium membrane	Invadopodium membrane	Ruffle membrane	Melanosome	Ruffle	Focal adhesion	Cleavage furrow	Recycling endosome	Lamellipodium	Cell surface
LAMA5_ITGA3_ITGB1	LAMININ	LAMA5	ITGA3_ITGB1					KEGG: hsa04512	ECM-Receptor	LAMA5 - (ITGA3+ITGB1)	FALSE	LAMA5		Extracellular matrix	Secreted	Extracellular space	Basement membrane	Coiled coil	Signal	Reference proteome	Basement membrane	Extracellular matrix	Disulfide bond	Secreted	Alternative splicing	Repeat	3D-structure	Cell adhesion	Laminin EGF-like domain	Glycoprotein		NA	ITGA3	ITGB1	Integrin alpha chain	Integrin beta chain	Cell membrane	Cell projection	Filopodium membrane	Invadopodium membrane	Ruffle membrane	Melanosome	Ruffle	Focal adhesion	Cleavage furrow	Recycling endosome	Lamellipodium	Cell surface	Cell junction
LAMB1_ITGA3_ITGB1	LAMININ	LAMB1	ITGA3_ITGB1					KEGG: hsa04512	ECM-Receptor	LAMB1 - (ITGA3+ITGB1)	FALSE	LAMB1		Extracellular matrix	Secreted	Extracellular space	Basement membrane	Coiled coil	Signal	Reference proteome	Basement membrane	Lissencephaly	Disulfide bond	Phosphoprotein	Secreted	Extracellular matrix	Repeat	3D-structure	Cell adhesion	Laminin EGF-like domain	Glycoprotein		NA	ITGA3	ITGB1	Integrin alpha chain	Integrin beta chain	Cell membrane	Cell projection	Filopodium membrane	Invadopodium membrane	Ruffle membrane	Melanosome	Ruffle	Focal adhesion	Cleavage furrow	Recycling endosome	Lamellipodium	Cell surface
LAMB2_ITGA3_ITGB1	LAMININ	LAMB2	ITGA3_ITGB1					KEGG: hsa04512	ECM-Receptor	LAMB2 - (ITGA3+ITGB1)	FALSE	LAMB2		Extracellular matrix	Secreted	Extracellular space	Basement membrane	Disease variant	Coiled coil	Signal	Reference proteome	Basement membrane	Phosphoprotein	Disulfide bond	Secreted	Extracellular matrix	Repeat	Cell adhesion	Laminin EGF-like domain	Glycoprotein		NA	ITGA3	ITGB1	Integrin alpha chain	Integrin beta chain	Cell membrane	Cell projection	Filopodium membrane	Invadopodium membrane	Ruffle membrane	Melanosome	Ruffle	Focal adhesion	Cleavage furrow	Recycling endosome	Lamellipodium	Cell surface	Cell junction
LAMB3_ITGA3_ITGB1	LAMININ	LAMB3	ITGA3_ITGB1					KEGG: hsa04512	ECM-Receptor	LAMB3 - (ITGA3+ITGB1)	FALSE	LAMB3		Extracellular matrix	Secreted	Extracellular space	Basement membrane	Disease variant	Coiled coil	Signal	Reference proteome	Basement membrane	Extracellular matrix	Disulfide bond	Secreted	Amelogenesis imperfecta	Direct protein sequencing	Epidermolysis bullosa	Repeat	Cell adhesion	Laminin EGF-like domain	Glycoprotein		NA	ITGA3	ITGB1	Integrin alpha chain	Integrin beta chain	Cell membrane	Cell projection	Filopodium membrane	Invadopodium membrane	Ruffle membrane	Melanosome	Ruffle	Focal adhesion	Cleavage furrow	Recycling endosome	Lamellipodium
LAMC1_ITGA3_ITGB1	LAMININ	LAMC1	ITGA3_ITGB1					KEGG: hsa04512	ECM-Receptor	LAMC1 - (ITGA3+ITGB1)	FALSE	LAMC1		Extracellular matrix	Secreted	Extracellular space	Basement membrane	Coiled coil	Signal	Reference proteome	Basement membrane	Phosphoprotein	Disulfide bond	Secreted	Extracellular matrix	Repeat	3D-structure	Cell adhesion	Laminin EGF-like domain	Glycoprotein	secreted	FALSE	ITGA3	ITGB1	Integrin alpha chain	Integrin beta chain	Cell membrane	Cell projection	Filopodium membrane	Invadopodium membrane	Ruffle membrane	Melanosome	Ruffle	Focal adhesion	Cleavage furrow	Recycling endosome	Lamellipodium	Cell surface	Cell junction
LAMC2_ITGA3_ITGB1	LAMININ	LAMC2	ITGA3_ITGB1					KEGG: hsa04512	ECM-Receptor	LAMC2 - (ITGA3+ITGB1)	FALSE	LAMC2		Extracellular matrix	Secreted	Extracellular space	Basement membrane	Coiled coil	Signal	Reference proteome	Basement membrane	Extracellular matrix	Disulfide bond	Secreted	Direct protein sequencing	Alternative splicing	Epidermolysis bullosa	Repeat	Cell adhesion	Heparin-binding	Laminin EGF-like domain	Glycoprotein		NA	ITGA3	ITGB1	Integrin alpha chain	Integrin beta chain	Cell membrane	Cell projection	Filopodium membrane	Invadopodium membrane	Ruffle membrane	Melanosome	Ruffle	Focal adhesion	Cleavage furrow	Recycling endosome	Lamellipodium
LAMC3_ITGA3_ITGB1	LAMININ	LAMC3	ITGA3_ITGB1					KEGG: hsa04512	ECM-Receptor	LAMC3 - (ITGA3+ITGB1)	FALSE	LAMC3		Extracellular matrix	Secreted	Extracellular space	Basement membrane	Disease variant	Coiled coil	Signal	Reference proteome	Basement membrane	Extracellular matrix	Disulfide bond	Secreted	Repeat	Cell adhesion	Laminin EGF-like domain	Glycoprotein		NA	ITGA3	ITGB1	Integrin alpha chain	Integrin beta chain	Cell membrane	Cell projection	Filopodium membrane	Invadopodium membrane	Ruffle membrane	Melanosome	Ruffle	Focal adhesion	Cleavage furrow	Recycling endosome	Lamellipodium	Cell surface	Cell junction	Membrane
RELN_ITGA3_ITGB1	RELN	RELN	ITGA3_ITGB1					KEGG: hsa04512	ECM-Receptor	RELN - (ITGA3+ITGB1)	FALSE	RELN	Reelin	Extracellular matrix	Secreted	Extracellular space	Lissencephaly	Secreted	Protease	Disulfide bond	Extracellular matrix	Alternative splicing	EGF-like domain	Glycoprotein	Disease variant	Developmental protein	Hydrolase	Reference proteome	Signal	Metal-binding	Epilepsy	Calcium	Zinc	Cell adhesion	Serine protease	Repeat	secreted	FALSE	ITGA3	ITGB1	Integrin alpha chain	Integrin beta chain	Cell membrane	Cell projection	Filopodium membrane	Invadopodium membrane	Ruffle membrane	Melanosome	Ruffle
THBS1_ITGA3_ITGB1	THBS	THBS1	ITGA3_ITGB1					KEGG: hsa04512	ECM-Receptor	THBS1 - (ITGA3+ITGB1)	FALSE	THBS1	Thrombospondin	Sarcoplasmic reticulum	Secreted	Endoplasmic reticulum	Extracellular matrix	Cell surface	Extracellular space	Disulfide bond	Secreted	Unfolded protein response	Extracellular matrix	Alternative splicing	Sarcoplasmic reticulum	EGF-like domain	Endoplasmic reticulum	Glycoprotein	Signal	Reference proteome	Calcium	3D-structure	Cell adhesion	Heparin-binding	Repeat		FALSE	ITGA3	ITGB1	Integrin alpha chain	Integrin beta chain	Cell membrane	Cell projection	Filopodium membrane	Invadopodium membrane	Ruffle membrane	Melanosome	Ruffle	Focal adhesion
THBS2_ITGA3_ITGB1	THBS	THBS2	ITGA3_ITGB1					KEGG: hsa04512	ECM-Receptor	THBS2 - (ITGA3+ITGB1)	FALSE	THBS2	Thrombospondin		Signal	Reference proteome	Heparin-binding	Disulfide bond	Calcium	3D-structure	Repeat	EGF-like domain	Cell adhesion	Glycoprotein		FALSE	ITGA3	ITGB1	Integrin alpha chain	Integrin beta chain	Cell membrane	Cell projection	Filopodium membrane	Invadopodium membrane	Ruffle membrane	Melanosome	Ruffle	Focal adhesion	Cleavage furrow	Recycling endosome	Lamellipodium	Cell surface	Cell junction	Membrane	Disulfide bond	Transmembrane	Receptor	Alternative splicing	Glycoprotein
THBS3_ITGA3_ITGB1	THBS	THBS3	ITGA3_ITGB1					KEGG: hsa04512	ECM-Receptor	THBS3 - (ITGA3+ITGB1)	FALSE	THBS3	Thrombospondin		Signal	Reference proteome	Disulfide bond	Calcium	Alternative splicing	Repeat	EGF-like domain	Cell adhesion	Glycoprotein		NA	ITGA3	ITGB1	Integrin alpha chain	Integrin beta chain	Cell membrane	Cell projection	Filopodium membrane	Invadopodium membrane	Ruffle membrane	Melanosome	Ruffle	Focal adhesion	Cleavage furrow	Recycling endosome	Lamellipodium	Cell surface	Cell junction	Membrane	Disulfide bond	Transmembrane	Receptor	Alternative splicing	Glycoprotein	Disease variant
THBS4_ITGA3_ITGB1	THBS	THBS4	ITGA3_ITGB1					KEGG: hsa04512	ECM-Receptor	THBS4 - (ITGA3+ITGB1)	FALSE	THBS4	Thrombospondin	Sarcoplasmic reticulum	Secreted	Endoplasmic reticulum	Extracellular matrix	Extracellular space	Disulfide bond	Secreted	Unfolded protein response	Extracellular matrix	Growth factor	Sarcoplasmic reticulum	EGF-like domain	Tissue remodeling	Endoplasmic reticulum	Glycoprotein	Signal	Reference proteome	Mitogen	Calcium	Cell adhesion	Repeat		NA	ITGA3	ITGB1	Integrin alpha chain	Integrin beta chain	Cell membrane	Cell projection	Filopodium membrane	Invadopodium membrane	Ruffle membrane	Melanosome	Ruffle	Focal adhesion	Cleavage furrow
COMP_ITGA3_ITGB1	THBS	COMP	ITGA3_ITGB1					KEGG: hsa04512	ECM-Receptor	COMP - (ITGA3+ITGB1)	FALSE	COMP	Thrombospondin	Extracellular matrix	Secreted	Extracellular space	Disulfide bond	Secreted	Extracellular matrix	Alternative splicing	EGF-like domain	Glycoprotein	Disease variant	Signal	Reference proteome	Heparin-binding	Apoptosis	Calcium	Direct protein sequencing	3D-structure	Cell adhesion	Dwarfism	Repeat		NA	ITGA3	ITGB1	Integrin alpha chain	Integrin beta chain	Cell membrane	Cell projection	Filopodium membrane	Invadopodium membrane	Ruffle membrane	Melanosome	Ruffle	Focal adhesion	Cleavage furrow	Recycling endosome
COL1A1_ITGA3_ITGB1	COLLAGEN	COL1A1	ITGA3_ITGB1					KEGG: hsa04512	ECM-Receptor	COL1A1 - (ITGA3+ITGB1)	FALSE	COL1A1	Fibrillar collagen	Extracellular matrix	Secreted	Extracellular space	Secreted	Osteogenesis imperfecta	Disulfide bond	Extracellular matrix	Glycoprotein	Disease variant	Chromosomal rearrangement	Signal	Reference proteome	Pyrrolidone carboxylic acid	Collagen	Metal-binding	Phosphoprotein	Direct protein sequencing	Ehlers-Danlos syndrome	Calcium	3D-structure	Hydroxylation	Dwarfism	Repeat	secreted	FALSE	ITGA3	ITGB1	Integrin alpha chain	Integrin beta chain	Cell membrane	Cell projection	Filopodium membrane	Invadopodium membrane	Ruffle membrane	Melanosome	Ruffle
COL1A2_ITGA3_ITGB1	COLLAGEN	COL1A2	ITGA3_ITGB1					KEGG: hsa04512	ECM-Receptor	COL1A2 - (ITGA3+ITGB1)	FALSE	COL1A2	Fibrillar collagen	Extracellular matrix	Secreted	Extracellular space	Secreted	Osteogenesis imperfecta	Disulfide bond	Extracellular matrix	Glycoprotein	Disease variant	Chromosomal rearrangement	Signal	Reference proteome	Pyrrolidone carboxylic acid	Collagen	Metal-binding	Direct protein sequencing	Ehlers-Danlos syndrome	Calcium	3D-structure	Hydroxylation	Dwarfism	Repeat	secreted	FALSE	ITGA3	ITGB1	Integrin alpha chain	Integrin beta chain	Cell membrane	Cell projection	Filopodium membrane	Invadopodium membrane	Ruffle membrane	Melanosome	Ruffle	Focal adhesion
COL2A1_ITGA3_ITGB1	COLLAGEN	COL2A1	ITGA3_ITGB1					KEGG: hsa04512	ECM-Receptor	COL2A1 - (ITGA3+ITGB1)	FALSE	COL2A1	Fibrillar collagen	Extracellular matrix	Secreted	Extracellular space	Cataract	Stickler syndrome	Secreted	Disulfide bond	Extracellular matrix	Alternative splicing	Deafness	Glycoprotein	Disease variant	Signal	Reference proteome	Collagen	Metal-binding	Direct protein sequencing	Calcium	3D-structure	Hydroxylation	Dwarfism	Repeat	secreted	FALSE	ITGA3	ITGB1	Integrin alpha chain	Integrin beta chain	Cell membrane	Cell projection	Filopodium membrane	Invadopodium membrane	Ruffle membrane	Melanosome	Ruffle	Focal adhesion
COL4A1_ITGA3_ITGB1	COLLAGEN	COL4A1	ITGA3_ITGB1					KEGG: hsa04512	ECM-Receptor	COL4A1 - (ITGA3+ITGB1)	FALSE	COL4A1	Type IV collagen	Extracellular matrix	Secreted	Extracellular space	Basement membrane	Disease variant	Signal	Reference proteome	Collagen	Basement membrane	Disulfide bond	Secreted	Extracellular matrix	Direct protein sequencing	Angiogenesis	Glycoprotein	Alternative splicing	3D-structure	Hydroxylation	Repeat	secreted	FALSE	ITGA3	ITGB1	Integrin alpha chain	Integrin beta chain	Cell membrane	Cell projection	Filopodium membrane	Invadopodium membrane	Ruffle membrane	Melanosome	Ruffle	Focal adhesion	Cleavage furrow	Recycling endosome	Lamellipodium
COL4A2_ITGA3_ITGB1	COLLAGEN	COL4A2	ITGA3_ITGB1					KEGG: hsa04512	ECM-Receptor	COL4A2 - (ITGA3+ITGB1)	FALSE	COL4A2	Type IV collagen	Extracellular matrix	Secreted	Extracellular space	Basement membrane	Disease variant	Signal	Reference proteome	Collagen	Basement membrane	Disulfide bond	Secreted	Extracellular matrix	Direct protein sequencing	Bromination	Angiogenesis	Glycoprotein	3D-structure	Hydroxylation	Repeat	secreted	FALSE	ITGA3	ITGB1	Integrin alpha chain	Integrin beta chain	Cell membrane	Cell projection	Filopodium membrane	Invadopodium membrane	Ruffle membrane	Melanosome	Ruffle	Focal adhesion	Cleavage furrow	Recycling endosome	Lamellipodium
COL4A3_ITGA3_ITGB1	COLLAGEN	COL4A3	ITGA3_ITGB1					KEGG: hsa04512	ECM-Receptor	COL4A3 - (ITGA3+ITGB1)	FALSE	COL4A3	Type IV collagen	Extracellular matrix	Secreted	Extracellular space	Basement membrane	Basement membrane	Disulfide bond	Secreted	Extracellular matrix	Alternative splicing	Deafness	Alport syndrome	Glycoprotein	Disease variant	Signal	Reference proteome	Collagen	Phosphoprotein	Direct protein sequencing	3D-structure	Hydroxylation	Cell adhesion	Repeat	secreted	FALSE	ITGA3	ITGB1	Integrin alpha chain	Integrin beta chain	Cell membrane	Cell projection	Filopodium membrane	Invadopodium membrane	Ruffle membrane	Melanosome	Ruffle	Focal adhesion
COL4A4_ITGA3_ITGB1	COLLAGEN	COL4A4	ITGA3_ITGB1					KEGG: hsa04512	ECM-Receptor	COL4A4 - (ITGA3+ITGB1)	FALSE	COL4A4	Type IV collagen	Extracellular matrix	Secreted	Extracellular space	Basement membrane	Disease variant	Signal	Reference proteome	Collagen	Basement membrane	Disulfide bond	Secreted	Extracellular matrix	Glycoprotein	Deafness	3D-structure	Hydroxylation	Alport syndrome	Repeat	secreted	FALSE	ITGA3	ITGB1	Integrin alpha chain	Integrin beta chain	Cell membrane	Cell projection	Filopodium membrane	Invadopodium membrane	Ruffle membrane	Melanosome	Ruffle	Focal adhesion	Cleavage furrow	Recycling endosome	Lamellipodium	Cell surface
COL4A5_ITGA3_ITGB1	COLLAGEN	COL4A5	ITGA3_ITGB1					KEGG: hsa04512	ECM-Receptor	COL4A5 - (ITGA3+ITGB1)	FALSE	COL4A5	Type IV collagen	Extracellular matrix	Secreted	Extracellular space	Basement membrane	Basement membrane	Disulfide bond	Secreted	Extracellular matrix	Alternative splicing	Deafness	Alport syndrome	Glycoprotein	Disease variant	Chromosomal rearrangement	Signal	Reference proteome	Collagen	3D-structure	Hydroxylation	Repeat	secreted	FALSE	ITGA3	ITGB1	Integrin alpha chain	Integrin beta chain	Cell membrane	Cell projection	Filopodium membrane	Invadopodium membrane	Ruffle membrane	Melanosome	Ruffle	Focal adhesion	Cleavage furrow	Recycling endosome
COL4A6_ITGA3_ITGB1	COLLAGEN	COL4A6	ITGA3_ITGB1					KEGG: hsa04512	ECM-Receptor	COL4A6 - (ITGA3+ITGB1)	FALSE	COL4A6	Type IV collagen	Extracellular matrix	Secreted	Extracellular space	Basement membrane	Basement membrane	Disulfide bond	Secreted	Extracellular matrix	Alternative splicing	Deafness	Glycoprotein	Disease variant	Chromosomal rearrangement	Signal	Reference proteome	Collagen	Hydroxylation	Non-syndromic deafness	Cell adhesion	Repeat	secreted	FALSE	ITGA3	ITGB1	Integrin alpha chain	Integrin beta chain	Cell membrane	Cell projection	Filopodium membrane	Invadopodium membrane	Ruffle membrane	Melanosome	Ruffle	Focal adhesion	Cleavage furrow	Recycling endosome
COL6A1_ITGA3_ITGB1	COLLAGEN	COL6A1	ITGA3_ITGB1					KEGG: hsa04512	ECM-Receptor	COL6A1 - (ITGA3+ITGB1)	FALSE	COL6A1	Type VI collagen	Extracellular matrix	Secreted	Extracellular space	Disease variant	Signal	Reference proteome	Collagen	Extracellular matrix	Secreted	Congenital muscular dystrophy	Limb-girdle muscular dystrophy	Direct protein sequencing	Repeat	Hydroxylation	Cell adhesion	Glycoprotein	secreted	FALSE	ITGA3	ITGB1	Integrin alpha chain	Integrin beta chain	Cell membrane	Cell projection	Filopodium membrane	Invadopodium membrane	Ruffle membrane	Melanosome	Ruffle	Focal adhesion	Cleavage furrow	Recycling endosome	Lamellipodium	Cell surface	Cell junction	Membrane
COL6A2_ITGA3_ITGB1	COLLAGEN	COL6A2	ITGA3_ITGB1					KEGG: hsa04512	ECM-Receptor	COL6A2 - (ITGA3+ITGB1)	FALSE	COL6A2	Type VI collagen	Extracellular matrix	Secreted	Extracellular space	Membrane	Membrane	Extracellular matrix	Secreted	Alternative splicing	Glycoprotein	Disease variant	Signal	Reference proteome	Collagen	Phosphoprotein	Congenital muscular dystrophy	Limb-girdle muscular dystrophy	Direct protein sequencing	Hydroxylation	Cell adhesion	Repeat	secreted	FALSE	ITGA3	ITGB1	Integrin alpha chain	Integrin beta chain	Cell membrane	Cell projection	Filopodium membrane	Invadopodium membrane	Ruffle membrane	Melanosome	Ruffle	Focal adhesion	Cleavage furrow	Recycling endosome
COL6A3_ITGA3_ITGB1	COLLAGEN	COL6A3	ITGA3_ITGB1					KEGG: hsa04512	ECM-Receptor	COL6A3 - (ITGA3+ITGB1)	FALSE	COL6A3	Type VI collagen	Extracellular matrix	Secreted	Extracellular space	Dystonia	Protease inhibitor	Secreted	Disulfide bond	Extracellular matrix	Alternative splicing	Serine protease inhibitor	Glycoprotein	Disease variant	Signal	Reference proteome	Collagen	Phosphoprotein	Congenital muscular dystrophy	Direct protein sequencing	Limb-girdle muscular dystrophy	3D-structure	Hydroxylation	Cell adhesion	Repeat	secreted	FALSE	ITGA3	ITGB1	Integrin alpha chain	Integrin beta chain	Cell membrane	Cell projection	Filopodium membrane	Invadopodium membrane	Ruffle membrane	Melanosome	Ruffle
COL6A6_ITGA3_ITGB1	COLLAGEN	COL6A6	ITGA3_ITGB1					KEGG: hsa04512	ECM-Receptor	COL6A6 - (ITGA3+ITGB1)	FALSE	COL6A6	Type VI collagen	Extracellular matrix	Secreted	Extracellular space	Signal	Reference proteome	Collagen	Extracellular matrix	Secreted	Alternative splicing	Repeat	Hydroxylation	Cell adhesion	Glycoprotein	secreted	FALSE	ITGA3	ITGB1	Integrin alpha chain	Integrin beta chain	Cell membrane	Cell projection	Filopodium membrane	Invadopodium membrane	Ruffle membrane	Melanosome	Ruffle	Focal adhesion	Cleavage furrow	Recycling endosome	Lamellipodium	Cell surface	Cell junction	Membrane	Disulfide bond	Transmembrane	Receptor
COL9A1_ITGA3_ITGB1	COLLAGEN	COL9A1	ITGA3_ITGB1					KEGG: hsa04512	ECM-Receptor	COL9A1 - (ITGA3+ITGB1)	FALSE	COL9A1	Fibril-associated collagens with interrupted helices (FACIT)	Extracellular matrix	Secreted	Extracellular space	Stickler syndrome	Extracellular matrix	Disulfide bond	Secreted	Alternative splicing	Deafness	Glycoprotein	Signal	Reference proteome	Collagen	Metal-binding	Direct protein sequencing	Zinc	3D-structure	Hydroxylation	Repeat	secreted	FALSE	ITGA3	ITGB1	Integrin alpha chain	Integrin beta chain	Cell membrane	Cell projection	Filopodium membrane	Invadopodium membrane	Ruffle membrane	Melanosome	Ruffle	Focal adhesion	Cleavage furrow	Recycling endosome	Lamellipodium
COL9A2_ITGA3_ITGB1	COLLAGEN	COL9A2	ITGA3_ITGB1					KEGG: hsa04512	ECM-Receptor	COL9A2 - (ITGA3+ITGB1)	FALSE	COL9A2	Fibril-associated collagens with interrupted helices (FACIT)	Extracellular matrix	Secreted	Extracellular space	Disease variant	Signal	Stickler syndrome	Reference proteome	Collagen	Disulfide bond	Secreted	Extracellular matrix	Glycoprotein	Deafness	3D-structure	Hydroxylation	Dwarfism	Proteoglycan	Repeat	secreted	FALSE	ITGA3	ITGB1	Integrin alpha chain	Integrin beta chain	Cell membrane	Cell projection	Filopodium membrane	Invadopodium membrane	Ruffle membrane	Melanosome	Ruffle	Focal adhesion	Cleavage furrow	Recycling endosome	Lamellipodium	Cell surface
COL9A3_ITGA3_ITGB1	COLLAGEN	COL9A3	ITGA3_ITGB1					KEGG: hsa04512	ECM-Receptor	COL9A3 - (ITGA3+ITGB1)	FALSE	COL9A3	Fibril-associated collagens with interrupted helices (FACIT)	Extracellular matrix	Secreted	Extracellular space	Disease variant	Signal	Reference proteome	Collagen	Extracellular matrix	Secreted	Glycoprotein	3D-structure	Hydroxylation	Dwarfism	Repeat	secreted	FALSE	ITGA3	ITGB1	Integrin alpha chain	Integrin beta chain	Cell membrane	Cell projection	Filopodium membrane	Invadopodium membrane	Ruffle membrane	Melanosome	Ruffle	Focal adhesion	Cleavage furrow	Recycling endosome	Lamellipodium	Cell surface	Cell junction	Membrane	Disulfide bond	Transmembrane
LAMA1_ITGA6_ITGB1	LAMININ	LAMA1	ITGA6_ITGB1					KEGG: hsa04512	ECM-Receptor	LAMA1 - (ITGA6+ITGB1)	FALSE	LAMA1		Extracellular matrix	Secreted	Extracellular space	Basement membrane	Coiled coil	Signal	Reference proteome	Basement membrane	Phosphoprotein	Disulfide bond	Secreted	Extracellular matrix	Repeat	Cell adhesion	Laminin EGF-like domain	Glycoprotein		NA	ITGA6	ITGB1	Integrin alpha chain	Integrin beta chain	Cell membrane	Ruffle membrane	Melanosome	Ruffle	Focal adhesion	Cell projection	Cleavage furrow	Recycling endosome	Invadopodium membrane	Lamellipodium	Cell surface	Cell junction	Membrane	Disulfide bond
LAMA2_ITGA6_ITGB1	LAMININ	LAMA2	ITGA6_ITGB1					KEGG: hsa04512	ECM-Receptor	LAMA2 - (ITGA6+ITGB1)	FALSE	LAMA2		Extracellular matrix	Secreted	Extracellular space	Basement membrane	Coiled coil	Basement membrane	Extracellular matrix	Disulfide bond	Secreted	Glycoprotein	Disease variant	Signal	Reference proteome	Congenital muscular dystrophy	Limb-girdle muscular dystrophy	Direct protein sequencing	3D-structure	Cell adhesion	Laminin EGF-like domain	Repeat	secreted	FALSE	ITGA6	ITGB1	Integrin alpha chain	Integrin beta chain	Cell membrane	Ruffle membrane	Melanosome	Ruffle	Focal adhesion	Cell projection	Cleavage furrow	Recycling endosome	Invadopodium membrane	Lamellipodium
LAMA3_ITGA6_ITGB1	LAMININ	LAMA3	ITGA6_ITGB1					KEGG: hsa04512	ECM-Receptor	LAMA3 - (ITGA6+ITGB1)	FALSE	LAMA3		Extracellular matrix	Secreted	Extracellular space	Basement membrane	Disease variant	Coiled coil	Signal	Reference proteome	Basement membrane	Extracellular matrix	Disulfide bond	Secreted	Alternative splicing	Epidermolysis bullosa	Repeat	Cell adhesion	Laminin EGF-like domain	Glycoprotein	secreted	FALSE	ITGA6	ITGB1	Integrin alpha chain	Integrin beta chain	Cell membrane	Ruffle membrane	Melanosome	Ruffle	Focal adhesion	Cell projection	Cleavage furrow	Recycling endosome	Invadopodium membrane	Lamellipodium	Cell surface	Cell junction
LAMA4_ITGA6_ITGB1	LAMININ	LAMA4	ITGA6_ITGB1					KEGG: hsa04512	ECM-Receptor	LAMA4 - (ITGA6+ITGB1)	FALSE	LAMA4		Extracellular matrix	Secreted	Extracellular space	Basement membrane	Disease variant	Coiled coil	Signal	Reference proteome	Basement membrane	Disulfide bond	Secreted	Extracellular matrix	Cardiomyopathy	Alternative splicing	Repeat	Cell adhesion	Laminin EGF-like domain	Glycoprotein		NA	ITGA6	ITGB1	Integrin alpha chain	Integrin beta chain	Cell membrane	Ruffle membrane	Melanosome	Ruffle	Focal adhesion	Cell projection	Cleavage furrow	Recycling endosome	Invadopodium membrane	Lamellipodium	Cell surface	Cell junction
LAMA5_ITGA6_ITGB1	LAMININ	LAMA5	ITGA6_ITGB1					KEGG: hsa04512	ECM-Receptor	LAMA5 - (ITGA6+ITGB1)	FALSE	LAMA5		Extracellular matrix	Secreted	Extracellular space	Basement membrane	Coiled coil	Signal	Reference proteome	Basement membrane	Extracellular matrix	Disulfide bond	Secreted	Alternative splicing	Repeat	3D-structure	Cell adhesion	Laminin EGF-like domain	Glycoprotein		NA	ITGA6	ITGB1	Integrin alpha chain	Integrin beta chain	Cell membrane	Ruffle membrane	Melanosome	Ruffle	Focal adhesion	Cell projection	Cleavage furrow	Recycling endosome	Invadopodium membrane	Lamellipodium	Cell surface	Cell junction	Membrane
LAMB1_ITGA6_ITGB1	LAMININ	LAMB1	ITGA6_ITGB1					KEGG: hsa04512	ECM-Receptor	LAMB1 - (ITGA6+ITGB1)	FALSE	LAMB1		Extracellular matrix	Secreted	Extracellular space	Basement membrane	Coiled coil	Signal	Reference proteome	Basement membrane	Lissencephaly	Disulfide bond	Phosphoprotein	Secreted	Extracellular matrix	Repeat	3D-structure	Cell adhesion	Laminin EGF-like domain	Glycoprotein		NA	ITGA6	ITGB1	Integrin alpha chain	Integrin beta chain	Cell membrane	Ruffle membrane	Melanosome	Ruffle	Focal adhesion	Cell projection	Cleavage furrow	Recycling endosome	Invadopodium membrane	Lamellipodium	Cell surface	Cell junction
LAMB2_ITGA6_ITGB1	LAMININ	LAMB2	ITGA6_ITGB1					KEGG: hsa04512	ECM-Receptor	LAMB2 - (ITGA6+ITGB1)	FALSE	LAMB2		Extracellular matrix	Secreted	Extracellular space	Basement membrane	Disease variant	Coiled coil	Signal	Reference proteome	Basement membrane	Phosphoprotein	Disulfide bond	Secreted	Extracellular matrix	Repeat	Cell adhesion	Laminin EGF-like domain	Glycoprotein		NA	ITGA6	ITGB1	Integrin alpha chain	Integrin beta chain	Cell membrane	Ruffle membrane	Melanosome	Ruffle	Focal adhesion	Cell projection	Cleavage furrow	Recycling endosome	Invadopodium membrane	Lamellipodium	Cell surface	Cell junction	Membrane
LAMB3_ITGA6_ITGB1	LAMININ	LAMB3	ITGA6_ITGB1					KEGG: hsa04512	ECM-Receptor	LAMB3 - (ITGA6+ITGB1)	FALSE	LAMB3		Extracellular matrix	Secreted	Extracellular space	Basement membrane	Disease variant	Coiled coil	Signal	Reference proteome	Basement membrane	Extracellular matrix	Disulfide bond	Secreted	Amelogenesis imperfecta	Direct protein sequencing	Epidermolysis bullosa	Repeat	Cell adhesion	Laminin EGF-like domain	Glycoprotein		NA	ITGA6	ITGB1	Integrin alpha chain	Integrin beta chain	Cell membrane	Ruffle membrane	Melanosome	Ruffle	Focal adhesion	Cell projection	Cleavage furrow	Recycling endosome	Invadopodium membrane	Lamellipodium	Cell surface
LAMC1_ITGA6_ITGB1	LAMININ	LAMC1	ITGA6_ITGB1					KEGG: hsa04512	ECM-Receptor	LAMC1 - (ITGA6+ITGB1)	FALSE	LAMC1		Extracellular matrix	Secreted	Extracellular space	Basement membrane	Coiled coil	Signal	Reference proteome	Basement membrane	Phosphoprotein	Disulfide bond	Secreted	Extracellular matrix	Repeat	3D-structure	Cell adhesion	Laminin EGF-like domain	Glycoprotein	secreted	FALSE	ITGA6	ITGB1	Integrin alpha chain	Integrin beta chain	Cell membrane	Ruffle membrane	Melanosome	Ruffle	Focal adhesion	Cell projection	Cleavage furrow	Recycling endosome	Invadopodium membrane	Lamellipodium	Cell surface	Cell junction	Membrane
LAMC2_ITGA6_ITGB1	LAMININ	LAMC2	ITGA6_ITGB1					KEGG: hsa04512	ECM-Receptor	LAMC2 - (ITGA6+ITGB1)	FALSE	LAMC2		Extracellular matrix	Secreted	Extracellular space	Basement membrane	Coiled coil	Signal	Reference proteome	Basement membrane	Extracellular matrix	Disulfide bond	Secreted	Direct protein sequencing	Alternative splicing	Epidermolysis bullosa	Repeat	Cell adhesion	Heparin-binding	Laminin EGF-like domain	Glycoprotein		NA	ITGA6	ITGB1	Integrin alpha chain	Integrin beta chain	Cell membrane	Ruffle membrane	Melanosome	Ruffle	Focal adhesion	Cell projection	Cleavage furrow	Recycling endosome	Invadopodium membrane	Lamellipodium	Cell surface
LAMC3_ITGA6_ITGB1	LAMININ	LAMC3	ITGA6_ITGB1					KEGG: hsa04512	ECM-Receptor	LAMC3 - (ITGA6+ITGB1)	FALSE	LAMC3		Extracellular matrix	Secreted	Extracellular space	Basement membrane	Disease variant	Coiled coil	Signal	Reference proteome	Basement membrane	Extracellular matrix	Disulfide bond	Secreted	Repeat	Cell adhesion	Laminin EGF-like domain	Glycoprotein		NA	ITGA6	ITGB1	Integrin alpha chain	Integrin beta chain	Cell membrane	Ruffle membrane	Melanosome	Ruffle	Focal adhesion	Cell projection	Cleavage furrow	Recycling endosome	Invadopodium membrane	Lamellipodium	Cell surface	Cell junction	Membrane	Disulfide bond
LAMA1_ITGA7_ITGB1	LAMININ	LAMA1	ITGA7_ITGB1					KEGG: hsa04512	ECM-Receptor	LAMA1 - (ITGA7+ITGB1)	FALSE	LAMA1		Extracellular matrix	Secreted	Extracellular space	Basement membrane	Coiled coil	Signal	Reference proteome	Basement membrane	Phosphoprotein	Disulfide bond	Secreted	Extracellular matrix	Repeat	Cell adhesion	Laminin EGF-like domain	Glycoprotein		NA	ITGA7	ITGB1	Integrin alpha chain	Integrin beta chain	Membrane	Ruffle membrane	Melanosome	Ruffle	Focal adhesion	Cell projection	Cleavage furrow	Recycling endosome	Invadopodium membrane	Lamellipodium	Cell membrane	Cell surface	Cell junction	ADP-ribosylation
LAMA2_ITGA7_ITGB1	LAMININ	LAMA2	ITGA7_ITGB1					KEGG: hsa04512	ECM-Receptor	LAMA2 - (ITGA7+ITGB1)	FALSE	LAMA2		Extracellular matrix	Secreted	Extracellular space	Basement membrane	Coiled coil	Basement membrane	Extracellular matrix	Disulfide bond	Secreted	Glycoprotein	Disease variant	Signal	Reference proteome	Congenital muscular dystrophy	Limb-girdle muscular dystrophy	Direct protein sequencing	3D-structure	Cell adhesion	Laminin EGF-like domain	Repeat	secreted	FALSE	ITGA7	ITGB1	Integrin alpha chain	Integrin beta chain	Membrane	Ruffle membrane	Melanosome	Ruffle	Focal adhesion	Cell projection	Cleavage furrow	Recycling endosome	Invadopodium membrane	Lamellipodium
LAMA3_ITGA7_ITGB1	LAMININ	LAMA3	ITGA7_ITGB1					KEGG: hsa04512	ECM-Receptor	LAMA3 - (ITGA7+ITGB1)	FALSE	LAMA3		Extracellular matrix	Secreted	Extracellular space	Basement membrane	Disease variant	Coiled coil	Signal	Reference proteome	Basement membrane	Extracellular matrix	Disulfide bond	Secreted	Alternative splicing	Epidermolysis bullosa	Repeat	Cell adhesion	Laminin EGF-like domain	Glycoprotein	secreted	FALSE	ITGA7	ITGB1	Integrin alpha chain	Integrin beta chain	Membrane	Ruffle membrane	Melanosome	Ruffle	Focal adhesion	Cell projection	Cleavage furrow	Recycling endosome	Invadopodium membrane	Lamellipodium	Cell membrane	Cell surface
LAMA4_ITGA7_ITGB1	LAMININ	LAMA4	ITGA7_ITGB1					KEGG: hsa04512	ECM-Receptor	LAMA4 - (ITGA7+ITGB1)	FALSE	LAMA4		Extracellular matrix	Secreted	Extracellular space	Basement membrane	Disease variant	Coiled coil	Signal	Reference proteome	Basement membrane	Disulfide bond	Secreted	Extracellular matrix	Cardiomyopathy	Alternative splicing	Repeat	Cell adhesion	Laminin EGF-like domain	Glycoprotein		NA	ITGA7	ITGB1	Integrin alpha chain	Integrin beta chain	Membrane	Ruffle membrane	Melanosome	Ruffle	Focal adhesion	Cell projection	Cleavage furrow	Recycling endosome	Invadopodium membrane	Lamellipodium	Cell membrane	Cell surface
LAMA5_ITGA7_ITGB1	LAMININ	LAMA5	ITGA7_ITGB1					KEGG: hsa04512	ECM-Receptor	LAMA5 - (ITGA7+ITGB1)	FALSE	LAMA5		Extracellular matrix	Secreted	Extracellular space	Basement membrane	Coiled coil	Signal	Reference proteome	Basement membrane	Extracellular matrix	Disulfide bond	Secreted	Alternative splicing	Repeat	3D-structure	Cell adhesion	Laminin EGF-like domain	Glycoprotein		NA	ITGA7	ITGB1	Integrin alpha chain	Integrin beta chain	Membrane	Ruffle membrane	Melanosome	Ruffle	Focal adhesion	Cell projection	Cleavage furrow	Recycling endosome	Invadopodium membrane	Lamellipodium	Cell membrane	Cell surface	Cell junction
LAMB1_ITGA7_ITGB1	LAMININ	LAMB1	ITGA7_ITGB1					KEGG: hsa04512	ECM-Receptor	LAMB1 - (ITGA7+ITGB1)	FALSE	LAMB1		Extracellular matrix	Secreted	Extracellular space	Basement membrane	Coiled coil	Signal	Reference proteome	Basement membrane	Lissencephaly	Disulfide bond	Phosphoprotein	Secreted	Extracellular matrix	Repeat	3D-structure	Cell adhesion	Laminin EGF-like domain	Glycoprotein		NA	ITGA7	ITGB1	Integrin alpha chain	Integrin beta chain	Membrane	Ruffle membrane	Melanosome	Ruffle	Focal adhesion	Cell projection	Cleavage furrow	Recycling endosome	Invadopodium membrane	Lamellipodium	Cell membrane	Cell surface
LAMB2_ITGA7_ITGB1	LAMININ	LAMB2	ITGA7_ITGB1					KEGG: hsa04512	ECM-Receptor	LAMB2 - (ITGA7+ITGB1)	FALSE	LAMB2		Extracellular matrix	Secreted	Extracellular space	Basement membrane	Disease variant	Coiled coil	Signal	Reference proteome	Basement membrane	Phosphoprotein	Disulfide bond	Secreted	Extracellular matrix	Repeat	Cell adhesion	Laminin EGF-like domain	Glycoprotein		NA	ITGA7	ITGB1	Integrin alpha chain	Integrin beta chain	Membrane	Ruffle membrane	Melanosome	Ruffle	Focal adhesion	Cell projection	Cleavage furrow	Recycling endosome	Invadopodium membrane	Lamellipodium	Cell membrane	Cell surface	Cell junction
LAMB3_ITGA7_ITGB1	LAMININ	LAMB3	ITGA7_ITGB1					KEGG: hsa04512	ECM-Receptor	LAMB3 - (ITGA7+ITGB1)	FALSE	LAMB3		Extracellular matrix	Secreted	Extracellular space	Basement membrane	Disease variant	Coiled coil	Signal	Reference proteome	Basement membrane	Extracellular matrix	Disulfide bond	Secreted	Amelogenesis imperfecta	Direct protein sequencing	Epidermolysis bullosa	Repeat	Cell adhesion	Laminin EGF-like domain	Glycoprotein		NA	ITGA7	ITGB1	Integrin alpha chain	Integrin beta chain	Membrane	Ruffle membrane	Melanosome	Ruffle	Focal adhesion	Cell projection	Cleavage furrow	Recycling endosome	Invadopodium membrane	Lamellipodium	Cell membrane
LAMC1_ITGA7_ITGB1	LAMININ	LAMC1	ITGA7_ITGB1					KEGG: hsa04512	ECM-Receptor	LAMC1 - (ITGA7+ITGB1)	FALSE	LAMC1		Extracellular matrix	Secreted	Extracellular space	Basement membrane	Coiled coil	Signal	Reference proteome	Basement membrane	Phosphoprotein	Disulfide bond	Secreted	Extracellular matrix	Repeat	3D-structure	Cell adhesion	Laminin EGF-like domain	Glycoprotein	secreted	FALSE	ITGA7	ITGB1	Integrin alpha chain	Integrin beta chain	Membrane	Ruffle membrane	Melanosome	Ruffle	Focal adhesion	Cell projection	Cleavage furrow	Recycling endosome	Invadopodium membrane	Lamellipodium	Cell membrane	Cell surface	Cell junction
LAMC2_ITGA7_ITGB1	LAMININ	LAMC2	ITGA7_ITGB1					KEGG: hsa04512	ECM-Receptor	LAMC2 - (ITGA7+ITGB1)	FALSE	LAMC2		Extracellular matrix	Secreted	Extracellular space	Basement membrane	Coiled coil	Signal	Reference proteome	Basement membrane	Extracellular matrix	Disulfide bond	Secreted	Direct protein sequencing	Alternative splicing	Epidermolysis bullosa	Repeat	Cell adhesion	Heparin-binding	Laminin EGF-like domain	Glycoprotein		NA	ITGA7	ITGB1	Integrin alpha chain	Integrin beta chain	Membrane	Ruffle membrane	Melanosome	Ruffle	Focal adhesion	Cell projection	Cleavage furrow	Recycling endosome	Invadopodium membrane	Lamellipodium	Cell membrane
LAMC3_ITGA7_ITGB1	LAMININ	LAMC3	ITGA7_ITGB1					KEGG: hsa04512	ECM-Receptor	LAMC3 - (ITGA7+ITGB1)	FALSE	LAMC3		Extracellular matrix	Secreted	Extracellular space	Basement membrane	Disease variant	Coiled coil	Signal	Reference proteome	Basement membrane	Extracellular matrix	Disulfide bond	Secreted	Repeat	Cell adhesion	Laminin EGF-like domain	Glycoprotein		NA	ITGA7	ITGB1	Integrin alpha chain	Integrin beta chain	Membrane	Ruffle membrane	Melanosome	Ruffle	Focal adhesion	Cell projection	Cleavage furrow	Recycling endosome	Invadopodium membrane	Lamellipodium	Cell membrane	Cell surface	Cell junction	ADP-ribosylation
VTN_ITGA8_ITGB1	VTN	VTN	ITGA8_ITGB1					KEGG: hsa04512	ECM-Receptor	VTN - (ITGA8+ITGB1)	FALSE	VTN		Parasitophorous vacuole	Secreted	Extracellular space	Signal	Reference proteome	Disulfide bond	Secreted	Phosphoprotein	Sulfation	Direct protein sequencing	Repeat	3D-structure	Cell adhesion	Heparin-binding	Glycoprotein	secreted	FALSE	ITGA8	ITGB1	Integrin alpha chain	Integrin beta chain	Cell membrane	Membrane	Ruffle membrane	Melanosome	Ruffle	Focal adhesion	Cell projection	Cleavage furrow	Recycling endosome	Invadopodium membrane	Lamellipodium	Cell surface	Cell junction	Membrane	Disulfide bond
TNC_ITGA8_ITGB1	TENASCIN	TNC	ITGA8_ITGB1					KEGG: hsa04512	ECM-Receptor	TNC - (ITGA8+ITGB1)	FALSE	TNC	Tenascin	Extracellular matrix	Secreted	Extracellular space	Coiled coil	Extracellular matrix	Disulfide bond	Secreted	Alternative splicing	Deafness	EGF-like domain	Glycoprotein	Disease variant	Signal	Reference proteome	Phosphoprotein	Direct protein sequencing	3D-structure	Non-syndromic deafness	Cell adhesion	Repeat	secreted	FALSE	ITGA8	ITGB1	Integrin alpha chain	Integrin beta chain	Cell membrane	Membrane	Ruffle membrane	Melanosome	Ruffle	Focal adhesion	Cell projection	Cleavage furrow	Recycling endosome	Invadopodium membrane
TNR_ITGA8_ITGB1	TENASCIN	TNR	ITGA8_ITGB1					KEGG: hsa04512	ECM-Receptor	TNR - (ITGA8+ITGB1)	FALSE	TNR	Tenascin	Extracellular matrix	Secreted	Extracellular space	Disease variant	Coiled coil	Signal	Reference proteome	Phosphoprotein	Disulfide bond	Secreted	Extracellular matrix	Sialic acid	Alternative splicing	Repeat	EGF-like domain	Cell adhesion	Proteoglycan	Glycoprotein		NA	ITGA8	ITGB1	Integrin alpha chain	Integrin beta chain	Cell membrane	Membrane	Ruffle membrane	Melanosome	Ruffle	Focal adhesion	Cell projection	Cleavage furrow	Recycling endosome	Invadopodium membrane	Lamellipodium	Cell surface
TNN_ITGA8_ITGB1	TENASCIN	TNN	ITGA8_ITGB1					KEGG: hsa04512	ECM-Receptor	TNN - (ITGA8+ITGB1)	FALSE	TNN	Tenascin	Extracellular matrix	Secreted	Extracellular space	Signal	Reference proteome	Disulfide bond	Extracellular matrix	Secreted	Repeat	EGF-like domain	Glycoprotein		NA	ITGA8	ITGB1	Integrin alpha chain	Integrin beta chain	Cell membrane	Membrane	Ruffle membrane	Melanosome	Ruffle	Focal adhesion	Cell projection	Cleavage furrow	Recycling endosome	Invadopodium membrane	Lamellipodium	Cell surface	Cell junction	Membrane	Disulfide bond	Differentiation	Transmembrane	Receptor	Neurogenesis
TNXB_ITGA8_ITGB1	TENASCIN	TNXB	ITGA8_ITGB1					KEGG: hsa04512	ECM-Receptor	TNXB - (ITGA8+ITGB1)	FALSE	TNXB	Tenascin	Extracellular matrix	Secreted	Extracellular space	Disease variant	Coiled coil	Signal	Reference proteome	Extracellular matrix	Disulfide bond	Secreted	Ehlers-Danlos syndrome	Direct protein sequencing	3D-structure	Alternative splicing	Repeat	EGF-like domain	Cell adhesion	Glycoprotein		NA	ITGA8	ITGB1	Integrin alpha chain	Integrin beta chain	Cell membrane	Membrane	Ruffle membrane	Melanosome	Ruffle	Focal adhesion	Cell projection	Cleavage furrow	Recycling endosome	Invadopodium membrane	Lamellipodium	Cell surface
NPNT1_ITGA8_ITGB1	NPNT	Npnt complex 1	ITGA8_ITGB1					KEGG: hsa04512	ECM-Receptor	NPNT1 - (ITGA8+ITGB1)	FALSE	FREM1	NPNT	FRAS1	FRAS1	Nephronectin	Extracellular matrix	Secreted	Extracellular space	Basement membrane	Cell membrane	Basement membrane	Disulfide bond	Secreted	Extracellular matrix	Alternative splicing	Glycoprotein	Lectin	Disease variant	Signal	Developmental protein	Reference proteome	Metal-binding	Calcium	Craniosynostosis	Cell adhesion	Repeat	Differentiation	EGF-like domain	Membrane	Cell membrane	Transmembrane helix	Phosphoprotein	Transmembrane		NA	ITGA8	ITGB1	Integrin alpha chain
NPNT2_ITGA8_ITGB1	NPNT	Npnt complex 2	ITGA8_ITGB1					KEGG: hsa04512	ECM-Receptor	NPNT2 - (ITGA8+ITGB1)	FALSE	FREM2	NPNT	FRAS1	FRAS1	Nephronectin	Cell membrane	Extracellular matrix	Secreted	Extracellular space	Disease variant	Membrane	Signal	Developmental protein	Reference proteome	Cell membrane	Transmembrane helix	Metal-binding	Transmembrane	Calcium	Alternative splicing	Glycoprotein	Cell adhesion	Repeat	Disulfide bond	Secreted	Extracellular matrix	Differentiation	EGF-like domain	Phosphoprotein		NA	ITGA8	ITGB1	Integrin alpha chain	Integrin beta chain	Cell membrane	Membrane	Ruffle membrane
TNC_ITGA9_ITGB1	TENASCIN	TNC	ITGA9_ITGB1					KEGG: hsa04512	ECM-Receptor	TNC - (ITGA9+ITGB1)	FALSE	TNC	Tenascin	Extracellular matrix	Secreted	Extracellular space	Coiled coil	Extracellular matrix	Disulfide bond	Secreted	Alternative splicing	Deafness	EGF-like domain	Glycoprotein	Disease variant	Signal	Reference proteome	Phosphoprotein	Direct protein sequencing	3D-structure	Non-syndromic deafness	Cell adhesion	Repeat	secreted	FALSE	ITGA9	ITGB1	Integrin alpha chain	Integrin beta chain	Membrane	Ruffle membrane	Melanosome	Ruffle	Focal adhesion	Cell projection	Cleavage furrow	Recycling endosome	Invadopodium membrane	Lamellipodium
TNR_ITGA9_ITGB1	TENASCIN	TNR	ITGA9_ITGB1					KEGG: hsa04512	ECM-Receptor	TNR - (ITGA9+ITGB1)	FALSE	TNR	Tenascin	Extracellular matrix	Secreted	Extracellular space	Disease variant	Coiled coil	Signal	Reference proteome	Phosphoprotein	Disulfide bond	Secreted	Extracellular matrix	Sialic acid	Alternative splicing	Repeat	EGF-like domain	Cell adhesion	Proteoglycan	Glycoprotein		NA	ITGA9	ITGB1	Integrin alpha chain	Integrin beta chain	Membrane	Ruffle membrane	Melanosome	Ruffle	Focal adhesion	Cell projection	Cleavage furrow	Recycling endosome	Invadopodium membrane	Lamellipodium	Cell membrane	Cell surface
TNN_ITGA9_ITGB1	TENASCIN	TNN	ITGA9_ITGB1					KEGG: hsa04512	ECM-Receptor	TNN - (ITGA9+ITGB1)	FALSE	TNN	Tenascin	Extracellular matrix	Secreted	Extracellular space	Signal	Reference proteome	Disulfide bond	Extracellular matrix	Secreted	Repeat	EGF-like domain	Glycoprotein		NA	ITGA9	ITGB1	Integrin alpha chain	Integrin beta chain	Membrane	Ruffle membrane	Melanosome	Ruffle	Focal adhesion	Cell projection	Cleavage furrow	Recycling endosome	Invadopodium membrane	Lamellipodium	Cell membrane	Cell surface	Cell junction	Membrane	Signal	Reference proteome	Integrin	Metal-binding	Transmembrane helix
TNXB_ITGA9_ITGB1	TENASCIN	TNXB	ITGA9_ITGB1					KEGG: hsa04512	ECM-Receptor	TNXB - (ITGA9+ITGB1)	FALSE	TNXB	Tenascin	Extracellular matrix	Secreted	Extracellular space	Disease variant	Coiled coil	Signal	Reference proteome	Extracellular matrix	Disulfide bond	Secreted	Ehlers-Danlos syndrome	Direct protein sequencing	3D-structure	Alternative splicing	Repeat	EGF-like domain	Cell adhesion	Glycoprotein		NA	ITGA9	ITGB1	Integrin alpha chain	Integrin beta chain	Membrane	Ruffle membrane	Melanosome	Ruffle	Focal adhesion	Cell projection	Cleavage furrow	Recycling endosome	Invadopodium membrane	Lamellipodium	Cell membrane	Cell surface
COL1A1_ITGA9_ITGB1	COLLAGEN	COL1A1	ITGA9_ITGB1					KEGG: hsa04512	ECM-Receptor	COL1A1 - (ITGA9+ITGB1)	FALSE	COL1A1	Fibrillar collagen	Extracellular matrix	Secreted	Extracellular space	Secreted	Osteogenesis imperfecta	Disulfide bond	Extracellular matrix	Glycoprotein	Disease variant	Chromosomal rearrangement	Signal	Reference proteome	Pyrrolidone carboxylic acid	Collagen	Metal-binding	Phosphoprotein	Direct protein sequencing	Ehlers-Danlos syndrome	Calcium	3D-structure	Hydroxylation	Dwarfism	Repeat	secreted	FALSE	ITGA9	ITGB1	Integrin alpha chain	Integrin beta chain	Membrane	Ruffle membrane	Melanosome	Ruffle	Focal adhesion	Cell projection	Cleavage furrow
COL1A2_ITGA9_ITGB1	COLLAGEN	COL1A2	ITGA9_ITGB1					KEGG: hsa04512	ECM-Receptor	COL1A2 - (ITGA9+ITGB1)	FALSE	COL1A2	Fibrillar collagen	Extracellular matrix	Secreted	Extracellular space	Secreted	Osteogenesis imperfecta	Disulfide bond	Extracellular matrix	Glycoprotein	Disease variant	Chromosomal rearrangement	Signal	Reference proteome	Pyrrolidone carboxylic acid	Collagen	Metal-binding	Direct protein sequencing	Ehlers-Danlos syndrome	Calcium	3D-structure	Hydroxylation	Dwarfism	Repeat	secreted	FALSE	ITGA9	ITGB1	Integrin alpha chain	Integrin beta chain	Membrane	Ruffle membrane	Melanosome	Ruffle	Focal adhesion	Cell projection	Cleavage furrow	Recycling endosome
COL2A1_ITGA9_ITGB1	COLLAGEN	COL2A1	ITGA9_ITGB1					KEGG: hsa04512	ECM-Receptor	COL2A1 - (ITGA9+ITGB1)	FALSE	COL2A1	Fibrillar collagen	Extracellular matrix	Secreted	Extracellular space	Cataract	Stickler syndrome	Secreted	Disulfide bond	Extracellular matrix	Alternative splicing	Deafness	Glycoprotein	Disease variant	Signal	Reference proteome	Collagen	Metal-binding	Direct protein sequencing	Calcium	3D-structure	Hydroxylation	Dwarfism	Repeat	secreted	FALSE	ITGA9	ITGB1	Integrin alpha chain	Integrin beta chain	Membrane	Ruffle membrane	Melanosome	Ruffle	Focal adhesion	Cell projection	Cleavage furrow	Recycling endosome
COL4A1_ITGA9_ITGB1	COLLAGEN	COL4A1	ITGA9_ITGB1					KEGG: hsa04512	ECM-Receptor	COL4A1 - (ITGA9+ITGB1)	FALSE	COL4A1	Type IV collagen	Extracellular matrix	Secreted	Extracellular space	Basement membrane	Disease variant	Signal	Reference proteome	Collagen	Basement membrane	Disulfide bond	Secreted	Extracellular matrix	Direct protein sequencing	Angiogenesis	Glycoprotein	Alternative splicing	3D-structure	Hydroxylation	Repeat	secreted	FALSE	ITGA9	ITGB1	Integrin alpha chain	Integrin beta chain	Membrane	Ruffle membrane	Melanosome	Ruffle	Focal adhesion	Cell projection	Cleavage furrow	Recycling endosome	Invadopodium membrane	Lamellipodium	Cell membrane
COL4A2_ITGA9_ITGB1	COLLAGEN	COL4A2	ITGA9_ITGB1					KEGG: hsa04512	ECM-Receptor	COL4A2 - (ITGA9+ITGB1)	FALSE	COL4A2	Type IV collagen	Extracellular matrix	Secreted	Extracellular space	Basement membrane	Disease variant	Signal	Reference proteome	Collagen	Basement membrane	Disulfide bond	Secreted	Extracellular matrix	Direct protein sequencing	Bromination	Angiogenesis	Glycoprotein	3D-structure	Hydroxylation	Repeat	secreted	FALSE	ITGA9	ITGB1	Integrin alpha chain	Integrin beta chain	Membrane	Ruffle membrane	Melanosome	Ruffle	Focal adhesion	Cell projection	Cleavage furrow	Recycling endosome	Invadopodium membrane	Lamellipodium	Cell membrane
COL4A3_ITGA9_ITGB1	COLLAGEN	COL4A3	ITGA9_ITGB1					KEGG: hsa04512	ECM-Receptor	COL4A3 - (ITGA9+ITGB1)	FALSE	COL4A3	Type IV collagen	Extracellular matrix	Secreted	Extracellular space	Basement membrane	Basement membrane	Disulfide bond	Secreted	Extracellular matrix	Alternative splicing	Deafness	Alport syndrome	Glycoprotein	Disease variant	Signal	Reference proteome	Collagen	Phosphoprotein	Direct protein sequencing	3D-structure	Hydroxylation	Cell adhesion	Repeat	secreted	FALSE	ITGA9	ITGB1	Integrin alpha chain	Integrin beta chain	Membrane	Ruffle membrane	Melanosome	Ruffle	Focal adhesion	Cell projection	Cleavage furrow	Recycling endosome
COL4A4_ITGA9_ITGB1	COLLAGEN	COL4A4	ITGA9_ITGB1					KEGG: hsa04512	ECM-Receptor	COL4A4 - (ITGA9+ITGB1)	FALSE	COL4A4	Type IV collagen	Extracellular matrix	Secreted	Extracellular space	Basement membrane	Disease variant	Signal	Reference proteome	Collagen	Basement membrane	Disulfide bond	Secreted	Extracellular matrix	Glycoprotein	Deafness	3D-structure	Hydroxylation	Alport syndrome	Repeat	secreted	FALSE	ITGA9	ITGB1	Integrin alpha chain	Integrin beta chain	Membrane	Ruffle membrane	Melanosome	Ruffle	Focal adhesion	Cell projection	Cleavage furrow	Recycling endosome	Invadopodium membrane	Lamellipodium	Cell membrane	Cell surface
COL4A5_ITGA9_ITGB1	COLLAGEN	COL4A5	ITGA9_ITGB1					KEGG: hsa04512	ECM-Receptor	COL4A5 - (ITGA9+ITGB1)	FALSE	COL4A5	Type IV collagen	Extracellular matrix	Secreted	Extracellular space	Basement membrane	Basement membrane	Disulfide bond	Secreted	Extracellular matrix	Alternative splicing	Deafness	Alport syndrome	Glycoprotein	Disease variant	Chromosomal rearrangement	Signal	Reference proteome	Collagen	3D-structure	Hydroxylation	Repeat	secreted	FALSE	ITGA9	ITGB1	Integrin alpha chain	Integrin beta chain	Membrane	Ruffle membrane	Melanosome	Ruffle	Focal adhesion	Cell projection	Cleavage furrow	Recycling endosome	Invadopodium membrane	Lamellipodium
COL4A6_ITGA9_ITGB1	COLLAGEN	COL4A6	ITGA9_ITGB1					KEGG: hsa04512	ECM-Receptor	COL4A6 - (ITGA9+ITGB1)	FALSE	COL4A6	Type IV collagen	Extracellular matrix	Secreted	Extracellular space	Basement membrane	Basement membrane	Disulfide bond	Secreted	Extracellular matrix	Alternative splicing	Deafness	Glycoprotein	Disease variant	Chromosomal rearrangement	Signal	Reference proteome	Collagen	Hydroxylation	Non-syndromic deafness	Cell adhesion	Repeat	secreted	FALSE	ITGA9	ITGB1	Integrin alpha chain	Integrin beta chain	Membrane	Ruffle membrane	Melanosome	Ruffle	Focal adhesion	Cell projection	Cleavage furrow	Recycling endosome	Invadopodium membrane	Lamellipodium
COL6A1_ITGA9_ITGB1	COLLAGEN	COL6A1	ITGA9_ITGB1					KEGG: hsa04512	ECM-Receptor	COL6A1 - (ITGA9+ITGB1)	FALSE	COL6A1	Type VI collagen	Extracellular matrix	Secreted	Extracellular space	Disease variant	Signal	Reference proteome	Collagen	Extracellular matrix	Secreted	Congenital muscular dystrophy	Limb-girdle muscular dystrophy	Direct protein sequencing	Repeat	Hydroxylation	Cell adhesion	Glycoprotein	secreted	FALSE	ITGA9	ITGB1	Integrin alpha chain	Integrin beta chain	Membrane	Ruffle membrane	Melanosome	Ruffle	Focal adhesion	Cell projection	Cleavage furrow	Recycling endosome	Invadopodium membrane	Lamellipodium	Cell membrane	Cell surface	Cell junction	Membrane
COL6A2_ITGA9_ITGB1	COLLAGEN	COL6A2	ITGA9_ITGB1					KEGG: hsa04512	ECM-Receptor	COL6A2 - (ITGA9+ITGB1)	FALSE	COL6A2	Type VI collagen	Extracellular matrix	Secreted	Extracellular space	Membrane	Membrane	Extracellular matrix	Secreted	Alternative splicing	Glycoprotein	Disease variant	Signal	Reference proteome	Collagen	Phosphoprotein	Congenital muscular dystrophy	Limb-girdle muscular dystrophy	Direct protein sequencing	Hydroxylation	Cell adhesion	Repeat	secreted	FALSE	ITGA9	ITGB1	Integrin alpha chain	Integrin beta chain	Membrane	Ruffle membrane	Melanosome	Ruffle	Focal adhesion	Cell projection	Cleavage furrow	Recycling endosome	Invadopodium membrane	Lamellipodium
COL6A3_ITGA9_ITGB1	COLLAGEN	COL6A3	ITGA9_ITGB1					KEGG: hsa04512	ECM-Receptor	COL6A3 - (ITGA9+ITGB1)	FALSE	COL6A3	Type VI collagen	Extracellular matrix	Secreted	Extracellular space	Dystonia	Protease inhibitor	Secreted	Disulfide bond	Extracellular matrix	Alternative splicing	Serine protease inhibitor	Glycoprotein	Disease variant	Signal	Reference proteome	Collagen	Phosphoprotein	Congenital muscular dystrophy	Direct protein sequencing	Limb-girdle muscular dystrophy	3D-structure	Hydroxylation	Cell adhesion	Repeat	secreted	FALSE	ITGA9	ITGB1	Integrin alpha chain	Integrin beta chain	Membrane	Ruffle membrane	Melanosome	Ruffle	Focal adhesion	Cell projection	Cleavage furrow
COL6A6_ITGA9_ITGB1	COLLAGEN	COL6A6	ITGA9_ITGB1					KEGG: hsa04512	ECM-Receptor	COL6A6 - (ITGA9+ITGB1)	FALSE	COL6A6	Type VI collagen	Extracellular matrix	Secreted	Extracellular space	Signal	Reference proteome	Collagen	Extracellular matrix	Secreted	Alternative splicing	Repeat	Hydroxylation	Cell adhesion	Glycoprotein	secreted	FALSE	ITGA9	ITGB1	Integrin alpha chain	Integrin beta chain	Membrane	Ruffle membrane	Melanosome	Ruffle	Focal adhesion	Cell projection	Cleavage furrow	Recycling endosome	Invadopodium membrane	Lamellipodium	Cell membrane	Cell surface	Cell junction	Membrane	Signal	Reference proteome	Integrin
COL9A1_ITGA9_ITGB1	COLLAGEN	COL9A1	ITGA9_ITGB1					KEGG: hsa04512	ECM-Receptor	COL9A1 - (ITGA9+ITGB1)	FALSE	COL9A1	Fibril-associated collagens with interrupted helices (FACIT)	Extracellular matrix	Secreted	Extracellular space	Stickler syndrome	Extracellular matrix	Disulfide bond	Secreted	Alternative splicing	Deafness	Glycoprotein	Signal	Reference proteome	Collagen	Metal-binding	Direct protein sequencing	Zinc	3D-structure	Hydroxylation	Repeat	secreted	FALSE	ITGA9	ITGB1	Integrin alpha chain	Integrin beta chain	Membrane	Ruffle membrane	Melanosome	Ruffle	Focal adhesion	Cell projection	Cleavage furrow	Recycling endosome	Invadopodium membrane	Lamellipodium	Cell membrane
COL9A2_ITGA9_ITGB1	COLLAGEN	COL9A2	ITGA9_ITGB1					KEGG: hsa04512	ECM-Receptor	COL9A2 - (ITGA9+ITGB1)	FALSE	COL9A2	Fibril-associated collagens with interrupted helices (FACIT)	Extracellular matrix	Secreted	Extracellular space	Disease variant	Signal	Stickler syndrome	Reference proteome	Collagen	Disulfide bond	Secreted	Extracellular matrix	Glycoprotein	Deafness	3D-structure	Hydroxylation	Dwarfism	Proteoglycan	Repeat	secreted	FALSE	ITGA9	ITGB1	Integrin alpha chain	Integrin beta chain	Membrane	Ruffle membrane	Melanosome	Ruffle	Focal adhesion	Cell projection	Cleavage furrow	Recycling endosome	Invadopodium membrane	Lamellipodium	Cell membrane	Cell surface
COL9A3_ITGA9_ITGB1	COLLAGEN	COL9A3	ITGA9_ITGB1					KEGG: hsa04512	ECM-Receptor	COL9A3 - (ITGA9+ITGB1)	FALSE	COL9A3	Fibril-associated collagens with interrupted helices (FACIT)	Extracellular matrix	Secreted	Extracellular space	Disease variant	Signal	Reference proteome	Collagen	Extracellular matrix	Secreted	Glycoprotein	3D-structure	Hydroxylation	Dwarfism	Repeat	secreted	FALSE	ITGA9	ITGB1	Integrin alpha chain	Integrin beta chain	Membrane	Ruffle membrane	Melanosome	Ruffle	Focal adhesion	Cell projection	Cleavage furrow	Recycling endosome	Invadopodium membrane	Lamellipodium	Cell membrane	Cell surface	Cell junction	Membrane	Signal	Reference proteome
LAMA1_ITGA9_ITGB1	LAMININ	LAMA1	ITGA9_ITGB1					KEGG: hsa04512	ECM-Receptor	LAMA1 - (ITGA9+ITGB1)	FALSE	LAMA1		Extracellular matrix	Secreted	Extracellular space	Basement membrane	Coiled coil	Signal	Reference proteome	Basement membrane	Phosphoprotein	Disulfide bond	Secreted	Extracellular matrix	Repeat	Cell adhesion	Laminin EGF-like domain	Glycoprotein		NA	ITGA9	ITGB1	Integrin alpha chain	Integrin beta chain	Membrane	Ruffle membrane	Melanosome	Ruffle	Focal adhesion	Cell projection	Cleavage furrow	Recycling endosome	Invadopodium membrane	Lamellipodium	Cell membrane	Cell surface	Cell junction	Membrane
LAMA2_ITGA9_ITGB1	LAMININ	LAMA2	ITGA9_ITGB1					KEGG: hsa04512	ECM-Receptor	LAMA2 - (ITGA9+ITGB1)	FALSE	LAMA2		Extracellular matrix	Secreted	Extracellular space	Basement membrane	Coiled coil	Basement membrane	Extracellular matrix	Disulfide bond	Secreted	Glycoprotein	Disease variant	Signal	Reference proteome	Congenital muscular dystrophy	Limb-girdle muscular dystrophy	Direct protein sequencing	3D-structure	Cell adhesion	Laminin EGF-like domain	Repeat	secreted	FALSE	ITGA9	ITGB1	Integrin alpha chain	Integrin beta chain	Membrane	Ruffle membrane	Melanosome	Ruffle	Focal adhesion	Cell projection	Cleavage furrow	Recycling endosome	Invadopodium membrane	Lamellipodium
LAMA3_ITGA9_ITGB1	LAMININ	LAMA3	ITGA9_ITGB1					KEGG: hsa04512	ECM-Receptor	LAMA3 - (ITGA9+ITGB1)	FALSE	LAMA3		Extracellular matrix	Secreted	Extracellular space	Basement membrane	Disease variant	Coiled coil	Signal	Reference proteome	Basement membrane	Extracellular matrix	Disulfide bond	Secreted	Alternative splicing	Epidermolysis bullosa	Repeat	Cell adhesion	Laminin EGF-like domain	Glycoprotein	secreted	FALSE	ITGA9	ITGB1	Integrin alpha chain	Integrin beta chain	Membrane	Ruffle membrane	Melanosome	Ruffle	Focal adhesion	Cell projection	Cleavage furrow	Recycling endosome	Invadopodium membrane	Lamellipodium	Cell membrane	Cell surface
LAMA4_ITGA9_ITGB1	LAMININ	LAMA4	ITGA9_ITGB1					KEGG: hsa04512	ECM-Receptor	LAMA4 - (ITGA9+ITGB1)	FALSE	LAMA4		Extracellular matrix	Secreted	Extracellular space	Basement membrane	Disease variant	Coiled coil	Signal	Reference proteome	Basement membrane	Disulfide bond	Secreted	Extracellular matrix	Cardiomyopathy	Alternative splicing	Repeat	Cell adhesion	Laminin EGF-like domain	Glycoprotein		NA	ITGA9	ITGB1	Integrin alpha chain	Integrin beta chain	Membrane	Ruffle membrane	Melanosome	Ruffle	Focal adhesion	Cell projection	Cleavage furrow	Recycling endosome	Invadopodium membrane	Lamellipodium	Cell membrane	Cell surface
LAMA5_ITGA9_ITGB1	LAMININ	LAMA5	ITGA9_ITGB1					KEGG: hsa04512	ECM-Receptor	LAMA5 - (ITGA9+ITGB1)	FALSE	LAMA5		Extracellular matrix	Secreted	Extracellular space	Basement membrane	Coiled coil	Signal	Reference proteome	Basement membrane	Extracellular matrix	Disulfide bond	Secreted	Alternative splicing	Repeat	3D-structure	Cell adhesion	Laminin EGF-like domain	Glycoprotein		NA	ITGA9	ITGB1	Integrin alpha chain	Integrin beta chain	Membrane	Ruffle membrane	Melanosome	Ruffle	Focal adhesion	Cell projection	Cleavage furrow	Recycling endosome	Invadopodium membrane	Lamellipodium	Cell membrane	Cell surface	Cell junction
LAMB1_ITGA9_ITGB1	LAMININ	LAMB1	ITGA9_ITGB1					KEGG: hsa04512	ECM-Receptor	LAMB1 - (ITGA9+ITGB1)	FALSE	LAMB1		Extracellular matrix	Secreted	Extracellular space	Basement membrane	Coiled coil	Signal	Reference proteome	Basement membrane	Lissencephaly	Disulfide bond	Phosphoprotein	Secreted	Extracellular matrix	Repeat	3D-structure	Cell adhesion	Laminin EGF-like domain	Glycoprotein		NA	ITGA9	ITGB1	Integrin alpha chain	Integrin beta chain	Membrane	Ruffle membrane	Melanosome	Ruffle	Focal adhesion	Cell projection	Cleavage furrow	Recycling endosome	Invadopodium membrane	Lamellipodium	Cell membrane	Cell surface
LAMB2_ITGA9_ITGB1	LAMININ	LAMB2	ITGA9_ITGB1					KEGG: hsa04512	ECM-Receptor	LAMB2 - (ITGA9+ITGB1)	FALSE	LAMB2		Extracellular matrix	Secreted	Extracellular space	Basement membrane	Disease variant	Coiled coil	Signal	Reference proteome	Basement membrane	Phosphoprotein	Disulfide bond	Secreted	Extracellular matrix	Repeat	Cell adhesion	Laminin EGF-like domain	Glycoprotein		NA	ITGA9	ITGB1	Integrin alpha chain	Integrin beta chain	Membrane	Ruffle membrane	Melanosome	Ruffle	Focal adhesion	Cell projection	Cleavage furrow	Recycling endosome	Invadopodium membrane	Lamellipodium	Cell membrane	Cell surface	Cell junction
LAMB3_ITGA9_ITGB1	LAMININ	LAMB3	ITGA9_ITGB1					KEGG: hsa04512	ECM-Receptor	LAMB3 - (ITGA9+ITGB1)	FALSE	LAMB3		Extracellular matrix	Secreted	Extracellular space	Basement membrane	Disease variant	Coiled coil	Signal	Reference proteome	Basement membrane	Extracellular matrix	Disulfide bond	Secreted	Amelogenesis imperfecta	Direct protein sequencing	Epidermolysis bullosa	Repeat	Cell adhesion	Laminin EGF-like domain	Glycoprotein		NA	ITGA9	ITGB1	Integrin alpha chain	Integrin beta chain	Membrane	Ruffle membrane	Melanosome	Ruffle	Focal adhesion	Cell projection	Cleavage furrow	Recycling endosome	Invadopodium membrane	Lamellipodium	Cell membrane
LAMC1_ITGA9_ITGB1	LAMININ	LAMC1	ITGA9_ITGB1					KEGG: hsa04512	ECM-Receptor	LAMC1 - (ITGA9+ITGB1)	FALSE	LAMC1		Extracellular matrix	Secreted	Extracellular space	Basement membrane	Coiled coil	Signal	Reference proteome	Basement membrane	Phosphoprotein	Disulfide bond	Secreted	Extracellular matrix	Repeat	3D-structure	Cell adhesion	Laminin EGF-like domain	Glycoprotein	secreted	FALSE	ITGA9	ITGB1	Integrin alpha chain	Integrin beta chain	Membrane	Ruffle membrane	Melanosome	Ruffle	Focal adhesion	Cell projection	Cleavage furrow	Recycling endosome	Invadopodium membrane	Lamellipodium	Cell membrane	Cell surface	Cell junction
LAMC2_ITGA9_ITGB1	LAMININ	LAMC2	ITGA9_ITGB1					KEGG: hsa04512	ECM-Receptor	LAMC2 - (ITGA9+ITGB1)	FALSE	LAMC2		Extracellular matrix	Secreted	Extracellular space	Basement membrane	Coiled coil	Signal	Reference proteome	Basement membrane	Extracellular matrix	Disulfide bond	Secreted	Direct protein sequencing	Alternative splicing	Epidermolysis bullosa	Repeat	Cell adhesion	Heparin-binding	Laminin EGF-like domain	Glycoprotein		NA	ITGA9	ITGB1	Integrin alpha chain	Integrin beta chain	Membrane	Ruffle membrane	Melanosome	Ruffle	Focal adhesion	Cell projection	Cleavage furrow	Recycling endosome	Invadopodium membrane	Lamellipodium	Cell membrane
LAMC3_ITGA9_ITGB1	LAMININ	LAMC3	ITGA9_ITGB1					KEGG: hsa04512	ECM-Receptor	LAMC3 - (ITGA9+ITGB1)	FALSE	LAMC3		Extracellular matrix	Secreted	Extracellular space	Basement membrane	Disease variant	Coiled coil	Signal	Reference proteome	Basement membrane	Extracellular matrix	Disulfide bond	Secreted	Repeat	Cell adhesion	Laminin EGF-like domain	Glycoprotein		NA	ITGA9	ITGB1	Integrin alpha chain	Integrin beta chain	Membrane	Ruffle membrane	Melanosome	Ruffle	Focal adhesion	Cell projection	Cleavage furrow	Recycling endosome	Invadopodium membrane	Lamellipodium	Cell membrane	Cell surface	Cell junction	Membrane
COL1A1_ITGA10_ITGB1	COLLAGEN	COL1A1	ITGA10_ITGB1					KEGG: hsa04512	ECM-Receptor	COL1A1 - (ITGA10+ITGB1)	FALSE	COL1A1	Fibrillar collagen	Extracellular matrix	Secreted	Extracellular space	Secreted	Osteogenesis imperfecta	Disulfide bond	Extracellular matrix	Glycoprotein	Disease variant	Chromosomal rearrangement	Signal	Reference proteome	Pyrrolidone carboxylic acid	Collagen	Metal-binding	Phosphoprotein	Direct protein sequencing	Ehlers-Danlos syndrome	Calcium	3D-structure	Hydroxylation	Dwarfism	Repeat	secreted	FALSE	ITGA10	ITGB1	Integrin alpha chain	Integrin beta chain	Membrane	Ruffle membrane	Melanosome	Ruffle	Focal adhesion	Cell projection	Cleavage furrow
COL1A2_ITGA10_ITGB1	COLLAGEN	COL1A2	ITGA10_ITGB1					KEGG: hsa04512	ECM-Receptor	COL1A2 - (ITGA10+ITGB1)	FALSE	COL1A2	Fibrillar collagen	Extracellular matrix	Secreted	Extracellular space	Secreted	Osteogenesis imperfecta	Disulfide bond	Extracellular matrix	Glycoprotein	Disease variant	Chromosomal rearrangement	Signal	Reference proteome	Pyrrolidone carboxylic acid	Collagen	Metal-binding	Direct protein sequencing	Ehlers-Danlos syndrome	Calcium	3D-structure	Hydroxylation	Dwarfism	Repeat	secreted	FALSE	ITGA10	ITGB1	Integrin alpha chain	Integrin beta chain	Membrane	Ruffle membrane	Melanosome	Ruffle	Focal adhesion	Cell projection	Cleavage furrow	Recycling endosome
COL2A1_ITGA10_ITGB1	COLLAGEN	COL2A1	ITGA10_ITGB1					KEGG: hsa04512	ECM-Receptor	COL2A1 - (ITGA10+ITGB1)	FALSE	COL2A1	Fibrillar collagen	Extracellular matrix	Secreted	Extracellular space	Cataract	Stickler syndrome	Secreted	Disulfide bond	Extracellular matrix	Alternative splicing	Deafness	Glycoprotein	Disease variant	Signal	Reference proteome	Collagen	Metal-binding	Direct protein sequencing	Calcium	3D-structure	Hydroxylation	Dwarfism	Repeat	secreted	FALSE	ITGA10	ITGB1	Integrin alpha chain	Integrin beta chain	Membrane	Ruffle membrane	Melanosome	Ruffle	Focal adhesion	Cell projection	Cleavage furrow	Recycling endosome
COL4A1_ITGA10_ITGB1	COLLAGEN	COL4A1	ITGA10_ITGB1					KEGG: hsa04512	ECM-Receptor	COL4A1 - (ITGA10+ITGB1)	FALSE	COL4A1	Type IV collagen	Extracellular matrix	Secreted	Extracellular space	Basement membrane	Disease variant	Signal	Reference proteome	Collagen	Basement membrane	Disulfide bond	Secreted	Extracellular matrix	Direct protein sequencing	Angiogenesis	Glycoprotein	Alternative splicing	3D-structure	Hydroxylation	Repeat	secreted	FALSE	ITGA10	ITGB1	Integrin alpha chain	Integrin beta chain	Membrane	Ruffle membrane	Melanosome	Ruffle	Focal adhesion	Cell projection	Cleavage furrow	Recycling endosome	Invadopodium membrane	Lamellipodium	Cell membrane
COL4A2_ITGA10_ITGB1	COLLAGEN	COL4A2	ITGA10_ITGB1					KEGG: hsa04512	ECM-Receptor	COL4A2 - (ITGA10+ITGB1)	FALSE	COL4A2	Type IV collagen	Extracellular matrix	Secreted	Extracellular space	Basement membrane	Disease variant	Signal	Reference proteome	Collagen	Basement membrane	Disulfide bond	Secreted	Extracellular matrix	Direct protein sequencing	Bromination	Angiogenesis	Glycoprotein	3D-structure	Hydroxylation	Repeat	secreted	FALSE	ITGA10	ITGB1	Integrin alpha chain	Integrin beta chain	Membrane	Ruffle membrane	Melanosome	Ruffle	Focal adhesion	Cell projection	Cleavage furrow	Recycling endosome	Invadopodium membrane	Lamellipodium	Cell membrane
COL4A3_ITGA10_ITGB1	COLLAGEN	COL4A3	ITGA10_ITGB1					KEGG: hsa04512	ECM-Receptor	COL4A3 - (ITGA10+ITGB1)	FALSE	COL4A3	Type IV collagen	Extracellular matrix	Secreted	Extracellular space	Basement membrane	Basement membrane	Disulfide bond	Secreted	Extracellular matrix	Alternative splicing	Deafness	Alport syndrome	Glycoprotein	Disease variant	Signal	Reference proteome	Collagen	Phosphoprotein	Direct protein sequencing	3D-structure	Hydroxylation	Cell adhesion	Repeat	secreted	FALSE	ITGA10	ITGB1	Integrin alpha chain	Integrin beta chain	Membrane	Ruffle membrane	Melanosome	Ruffle	Focal adhesion	Cell projection	Cleavage furrow	Recycling endosome
COL4A4_ITGA10_ITGB1	COLLAGEN	COL4A4	ITGA10_ITGB1					KEGG: hsa04512	ECM-Receptor	COL4A4 - (ITGA10+ITGB1)	FALSE	COL4A4	Type IV collagen	Extracellular matrix	Secreted	Extracellular space	Basement membrane	Disease variant	Signal	Reference proteome	Collagen	Basement membrane	Disulfide bond	Secreted	Extracellular matrix	Glycoprotein	Deafness	3D-structure	Hydroxylation	Alport syndrome	Repeat	secreted	FALSE	ITGA10	ITGB1	Integrin alpha chain	Integrin beta chain	Membrane	Ruffle membrane	Melanosome	Ruffle	Focal adhesion	Cell projection	Cleavage furrow	Recycling endosome	Invadopodium membrane	Lamellipodium	Cell membrane	Cell surface
COL4A5_ITGA10_ITGB1	COLLAGEN	COL4A5	ITGA10_ITGB1					KEGG: hsa04512	ECM-Receptor	COL4A5 - (ITGA10+ITGB1)	FALSE	COL4A5	Type IV collagen	Extracellular matrix	Secreted	Extracellular space	Basement membrane	Basement membrane	Disulfide bond	Secreted	Extracellular matrix	Alternative splicing	Deafness	Alport syndrome	Glycoprotein	Disease variant	Chromosomal rearrangement	Signal	Reference proteome	Collagen	3D-structure	Hydroxylation	Repeat	secreted	FALSE	ITGA10	ITGB1	Integrin alpha chain	Integrin beta chain	Membrane	Ruffle membrane	Melanosome	Ruffle	Focal adhesion	Cell projection	Cleavage furrow	Recycling endosome	Invadopodium membrane	Lamellipodium
COL4A6_ITGA10_ITGB1	COLLAGEN	COL4A6	ITGA10_ITGB1					KEGG: hsa04512	ECM-Receptor	COL4A6 - (ITGA10+ITGB1)	FALSE	COL4A6	Type IV collagen	Extracellular matrix	Secreted	Extracellular space	Basement membrane	Basement membrane	Disulfide bond	Secreted	Extracellular matrix	Alternative splicing	Deafness	Glycoprotein	Disease variant	Chromosomal rearrangement	Signal	Reference proteome	Collagen	Hydroxylation	Non-syndromic deafness	Cell adhesion	Repeat	secreted	FALSE	ITGA10	ITGB1	Integrin alpha chain	Integrin beta chain	Membrane	Ruffle membrane	Melanosome	Ruffle	Focal adhesion	Cell projection	Cleavage furrow	Recycling endosome	Invadopodium membrane	Lamellipodium
COL6A1_ITGA10_ITGB1	COLLAGEN	COL6A1	ITGA10_ITGB1					KEGG: hsa04512	ECM-Receptor	COL6A1 - (ITGA10+ITGB1)	FALSE	COL6A1	Type VI collagen	Extracellular matrix	Secreted	Extracellular space	Disease variant	Signal	Reference proteome	Collagen	Extracellular matrix	Secreted	Congenital muscular dystrophy	Limb-girdle muscular dystrophy	Direct protein sequencing	Repeat	Hydroxylation	Cell adhesion	Glycoprotein	secreted	FALSE	ITGA10	ITGB1	Integrin alpha chain	Integrin beta chain	Membrane	Ruffle membrane	Melanosome	Ruffle	Focal adhesion	Cell projection	Cleavage furrow	Recycling endosome	Invadopodium membrane	Lamellipodium	Cell membrane	Cell surface	Cell junction	Membrane
COL6A2_ITGA10_ITGB1	COLLAGEN	COL6A2	ITGA10_ITGB1					KEGG: hsa04512	ECM-Receptor	COL6A2 - (ITGA10+ITGB1)	FALSE	COL6A2	Type VI collagen	Extracellular matrix	Secreted	Extracellular space	Membrane	Membrane	Extracellular matrix	Secreted	Alternative splicing	Glycoprotein	Disease variant	Signal	Reference proteome	Collagen	Phosphoprotein	Congenital muscular dystrophy	Limb-girdle muscular dystrophy	Direct protein sequencing	Hydroxylation	Cell adhesion	Repeat	secreted	FALSE	ITGA10	ITGB1	Integrin alpha chain	Integrin beta chain	Membrane	Ruffle membrane	Melanosome	Ruffle	Focal adhesion	Cell projection	Cleavage furrow	Recycling endosome	Invadopodium membrane	Lamellipodium
COL6A3_ITGA10_ITGB1	COLLAGEN	COL6A3	ITGA10_ITGB1					KEGG: hsa04512	ECM-Receptor	COL6A3 - (ITGA10+ITGB1)	FALSE	COL6A3	Type VI collagen	Extracellular matrix	Secreted	Extracellular space	Dystonia	Protease inhibitor	Secreted	Disulfide bond	Extracellular matrix	Alternative splicing	Serine protease inhibitor	Glycoprotein	Disease variant	Signal	Reference proteome	Collagen	Phosphoprotein	Congenital muscular dystrophy	Direct protein sequencing	Limb-girdle muscular dystrophy	3D-structure	Hydroxylation	Cell adhesion	Repeat	secreted	FALSE	ITGA10	ITGB1	Integrin alpha chain	Integrin beta chain	Membrane	Ruffle membrane	Melanosome	Ruffle	Focal adhesion	Cell projection	Cleavage furrow
COL6A6_ITGA10_ITGB1	COLLAGEN	COL6A6	ITGA10_ITGB1					KEGG: hsa04512	ECM-Receptor	COL6A6 - (ITGA10+ITGB1)	FALSE	COL6A6	Type VI collagen	Extracellular matrix	Secreted	Extracellular space	Signal	Reference proteome	Collagen	Extracellular matrix	Secreted	Alternative splicing	Repeat	Hydroxylation	Cell adhesion	Glycoprotein	secreted	FALSE	ITGA10	ITGB1	Integrin alpha chain	Integrin beta chain	Membrane	Ruffle membrane	Melanosome	Ruffle	Focal adhesion	Cell projection	Cleavage furrow	Recycling endosome	Invadopodium membrane	Lamellipodium	Cell membrane	Cell surface	Cell junction	Membrane	Signal	Reference proteome	Integrin
COL9A1_ITGA10_ITGB1	COLLAGEN	COL9A1	ITGA10_ITGB1					KEGG: hsa04512	ECM-Receptor	COL9A1 - (ITGA10+ITGB1)	FALSE	COL9A1	Fibril-associated collagens with interrupted helices (FACIT)	Extracellular matrix	Secreted	Extracellular space	Stickler syndrome	Extracellular matrix	Disulfide bond	Secreted	Alternative splicing	Deafness	Glycoprotein	Signal	Reference proteome	Collagen	Metal-binding	Direct protein sequencing	Zinc	3D-structure	Hydroxylation	Repeat	secreted	FALSE	ITGA10	ITGB1	Integrin alpha chain	Integrin beta chain	Membrane	Ruffle membrane	Melanosome	Ruffle	Focal adhesion	Cell projection	Cleavage furrow	Recycling endosome	Invadopodium membrane	Lamellipodium	Cell membrane
COL9A2_ITGA10_ITGB1	COLLAGEN	COL9A2	ITGA10_ITGB1					KEGG: hsa04512	ECM-Receptor	COL9A2 - (ITGA10+ITGB1)	FALSE	COL9A2	Fibril-associated collagens with interrupted helices (FACIT)	Extracellular matrix	Secreted	Extracellular space	Disease variant	Signal	Stickler syndrome	Reference proteome	Collagen	Disulfide bond	Secreted	Extracellular matrix	Glycoprotein	Deafness	3D-structure	Hydroxylation	Dwarfism	Proteoglycan	Repeat	secreted	FALSE	ITGA10	ITGB1	Integrin alpha chain	Integrin beta chain	Membrane	Ruffle membrane	Melanosome	Ruffle	Focal adhesion	Cell projection	Cleavage furrow	Recycling endosome	Invadopodium membrane	Lamellipodium	Cell membrane	Cell surface
COL9A3_ITGA10_ITGB1	COLLAGEN	COL9A3	ITGA10_ITGB1					KEGG: hsa04512	ECM-Receptor	COL9A3 - (ITGA10+ITGB1)	FALSE	COL9A3	Fibril-associated collagens with interrupted helices (FACIT)	Extracellular matrix	Secreted	Extracellular space	Disease variant	Signal	Reference proteome	Collagen	Extracellular matrix	Secreted	Glycoprotein	3D-structure	Hydroxylation	Dwarfism	Repeat	secreted	FALSE	ITGA10	ITGB1	Integrin alpha chain	Integrin beta chain	Membrane	Ruffle membrane	Melanosome	Ruffle	Focal adhesion	Cell projection	Cleavage furrow	Recycling endosome	Invadopodium membrane	Lamellipodium	Cell membrane	Cell surface	Cell junction	Membrane	Signal	Reference proteome
COL1A1_ITGA11_ITGB1	COLLAGEN	COL1A1	ITGA11_ITGB1					KEGG: hsa04512	ECM-Receptor	COL1A1 - (ITGA11+ITGB1)	FALSE	COL1A1	Fibrillar collagen	Extracellular matrix	Secreted	Extracellular space	Secreted	Osteogenesis imperfecta	Disulfide bond	Extracellular matrix	Glycoprotein	Disease variant	Chromosomal rearrangement	Signal	Reference proteome	Pyrrolidone carboxylic acid	Collagen	Metal-binding	Phosphoprotein	Direct protein sequencing	Ehlers-Danlos syndrome	Calcium	3D-structure	Hydroxylation	Dwarfism	Repeat	secreted	FALSE	ITGB1	ITGA11	Integrin beta chain	Integrin alpha chain	Ruffle membrane	Melanosome	Ruffle	Focal adhesion	Cell projection	Cleavage furrow	Recycling endosome
COL1A2_ITGA11_ITGB1	COLLAGEN	COL1A2	ITGA11_ITGB1					KEGG: hsa04512	ECM-Receptor	COL1A2 - (ITGA11+ITGB1)	FALSE	COL1A2	Fibrillar collagen	Extracellular matrix	Secreted	Extracellular space	Secreted	Osteogenesis imperfecta	Disulfide bond	Extracellular matrix	Glycoprotein	Disease variant	Chromosomal rearrangement	Signal	Reference proteome	Pyrrolidone carboxylic acid	Collagen	Metal-binding	Direct protein sequencing	Ehlers-Danlos syndrome	Calcium	3D-structure	Hydroxylation	Dwarfism	Repeat	secreted	FALSE	ITGB1	ITGA11	Integrin beta chain	Integrin alpha chain	Ruffle membrane	Melanosome	Ruffle	Focal adhesion	Cell projection	Cleavage furrow	Recycling endosome	Invadopodium membrane
COL2A1_ITGA11_ITGB1	COLLAGEN	COL2A1	ITGA11_ITGB1					KEGG: hsa04512	ECM-Receptor	COL2A1 - (ITGA11+ITGB1)	FALSE	COL2A1	Fibrillar collagen	Extracellular matrix	Secreted	Extracellular space	Cataract	Stickler syndrome	Secreted	Disulfide bond	Extracellular matrix	Alternative splicing	Deafness	Glycoprotein	Disease variant	Signal	Reference proteome	Collagen	Metal-binding	Direct protein sequencing	Calcium	3D-structure	Hydroxylation	Dwarfism	Repeat	secreted	FALSE	ITGB1	ITGA11	Integrin beta chain	Integrin alpha chain	Ruffle membrane	Melanosome	Ruffle	Focal adhesion	Cell projection	Cleavage furrow	Recycling endosome	Invadopodium membrane
COL4A1_ITGA11_ITGB1	COLLAGEN	COL4A1	ITGA11_ITGB1					KEGG: hsa04512	ECM-Receptor	COL4A1 - (ITGA11+ITGB1)	FALSE	COL4A1	Type IV collagen	Extracellular matrix	Secreted	Extracellular space	Basement membrane	Disease variant	Signal	Reference proteome	Collagen	Basement membrane	Disulfide bond	Secreted	Extracellular matrix	Direct protein sequencing	Angiogenesis	Glycoprotein	Alternative splicing	3D-structure	Hydroxylation	Repeat	secreted	FALSE	ITGB1	ITGA11	Integrin beta chain	Integrin alpha chain	Ruffle membrane	Melanosome	Ruffle	Focal adhesion	Cell projection	Cleavage furrow	Recycling endosome	Invadopodium membrane	Lamellipodium	Cell membrane	Cell surface
COL4A2_ITGA11_ITGB1	COLLAGEN	COL4A2	ITGA11_ITGB1					KEGG: hsa04512	ECM-Receptor	COL4A2 - (ITGA11+ITGB1)	FALSE	COL4A2	Type IV collagen	Extracellular matrix	Secreted	Extracellular space	Basement membrane	Disease variant	Signal	Reference proteome	Collagen	Basement membrane	Disulfide bond	Secreted	Extracellular matrix	Direct protein sequencing	Bromination	Angiogenesis	Glycoprotein	3D-structure	Hydroxylation	Repeat	secreted	FALSE	ITGB1	ITGA11	Integrin beta chain	Integrin alpha chain	Ruffle membrane	Melanosome	Ruffle	Focal adhesion	Cell projection	Cleavage furrow	Recycling endosome	Invadopodium membrane	Lamellipodium	Cell membrane	Cell surface
COL4A3_ITGA11_ITGB1	COLLAGEN	COL4A3	ITGA11_ITGB1					KEGG: hsa04512	ECM-Receptor	COL4A3 - (ITGA11+ITGB1)	FALSE	COL4A3	Type IV collagen	Extracellular matrix	Secreted	Extracellular space	Basement membrane	Basement membrane	Disulfide bond	Secreted	Extracellular matrix	Alternative splicing	Deafness	Alport syndrome	Glycoprotein	Disease variant	Signal	Reference proteome	Collagen	Phosphoprotein	Direct protein sequencing	3D-structure	Hydroxylation	Cell adhesion	Repeat	secreted	FALSE	ITGB1	ITGA11	Integrin beta chain	Integrin alpha chain	Ruffle membrane	Melanosome	Ruffle	Focal adhesion	Cell projection	Cleavage furrow	Recycling endosome	Invadopodium membrane
COL4A4_ITGA11_ITGB1	COLLAGEN	COL4A4	ITGA11_ITGB1					KEGG: hsa04512	ECM-Receptor	COL4A4 - (ITGA11+ITGB1)	FALSE	COL4A4	Type IV collagen	Extracellular matrix	Secreted	Extracellular space	Basement membrane	Disease variant	Signal	Reference proteome	Collagen	Basement membrane	Disulfide bond	Secreted	Extracellular matrix	Glycoprotein	Deafness	3D-structure	Hydroxylation	Alport syndrome	Repeat	secreted	FALSE	ITGB1	ITGA11	Integrin beta chain	Integrin alpha chain	Ruffle membrane	Melanosome	Ruffle	Focal adhesion	Cell projection	Cleavage furrow	Recycling endosome	Invadopodium membrane	Lamellipodium	Cell membrane	Cell surface	Cell junction
COL4A5_ITGA11_ITGB1	COLLAGEN	COL4A5	ITGA11_ITGB1					KEGG: hsa04512	ECM-Receptor	COL4A5 - (ITGA11+ITGB1)	FALSE	COL4A5	Type IV collagen	Extracellular matrix	Secreted	Extracellular space	Basement membrane	Basement membrane	Disulfide bond	Secreted	Extracellular matrix	Alternative splicing	Deafness	Alport syndrome	Glycoprotein	Disease variant	Chromosomal rearrangement	Signal	Reference proteome	Collagen	3D-structure	Hydroxylation	Repeat	secreted	FALSE	ITGB1	ITGA11	Integrin beta chain	Integrin alpha chain	Ruffle membrane	Melanosome	Ruffle	Focal adhesion	Cell projection	Cleavage furrow	Recycling endosome	Invadopodium membrane	Lamellipodium	Cell membrane
COL4A6_ITGA11_ITGB1	COLLAGEN	COL4A6	ITGA11_ITGB1					KEGG: hsa04512	ECM-Receptor	COL4A6 - (ITGA11+ITGB1)	FALSE	COL4A6	Type IV collagen	Extracellular matrix	Secreted	Extracellular space	Basement membrane	Basement membrane	Disulfide bond	Secreted	Extracellular matrix	Alternative splicing	Deafness	Glycoprotein	Disease variant	Chromosomal rearrangement	Signal	Reference proteome	Collagen	Hydroxylation	Non-syndromic deafness	Cell adhesion	Repeat	secreted	FALSE	ITGB1	ITGA11	Integrin beta chain	Integrin alpha chain	Ruffle membrane	Melanosome	Ruffle	Focal adhesion	Cell projection	Cleavage furrow	Recycling endosome	Invadopodium membrane	Lamellipodium	Cell membrane
COL6A1_ITGA11_ITGB1	COLLAGEN	COL6A1	ITGA11_ITGB1					KEGG: hsa04512	ECM-Receptor	COL6A1 - (ITGA11+ITGB1)	FALSE	COL6A1	Type VI collagen	Extracellular matrix	Secreted	Extracellular space	Disease variant	Signal	Reference proteome	Collagen	Extracellular matrix	Secreted	Congenital muscular dystrophy	Limb-girdle muscular dystrophy	Direct protein sequencing	Repeat	Hydroxylation	Cell adhesion	Glycoprotein	secreted	FALSE	ITGB1	ITGA11	Integrin beta chain	Integrin alpha chain	Ruffle membrane	Melanosome	Ruffle	Focal adhesion	Cell projection	Cleavage furrow	Recycling endosome	Invadopodium membrane	Lamellipodium	Cell membrane	Cell surface	Cell junction	Membrane	Membrane
COL6A2_ITGA11_ITGB1	COLLAGEN	COL6A2	ITGA11_ITGB1					KEGG: hsa04512	ECM-Receptor	COL6A2 - (ITGA11+ITGB1)	FALSE	COL6A2	Type VI collagen	Extracellular matrix	Secreted	Extracellular space	Membrane	Membrane	Extracellular matrix	Secreted	Alternative splicing	Glycoprotein	Disease variant	Signal	Reference proteome	Collagen	Phosphoprotein	Congenital muscular dystrophy	Limb-girdle muscular dystrophy	Direct protein sequencing	Hydroxylation	Cell adhesion	Repeat	secreted	FALSE	ITGB1	ITGA11	Integrin beta chain	Integrin alpha chain	Ruffle membrane	Melanosome	Ruffle	Focal adhesion	Cell projection	Cleavage furrow	Recycling endosome	Invadopodium membrane	Lamellipodium	Cell membrane
COL6A3_ITGA11_ITGB1	COLLAGEN	COL6A3	ITGA11_ITGB1					KEGG: hsa04512	ECM-Receptor	COL6A3 - (ITGA11+ITGB1)	FALSE	COL6A3	Type VI collagen	Extracellular matrix	Secreted	Extracellular space	Dystonia	Protease inhibitor	Secreted	Disulfide bond	Extracellular matrix	Alternative splicing	Serine protease inhibitor	Glycoprotein	Disease variant	Signal	Reference proteome	Collagen	Phosphoprotein	Congenital muscular dystrophy	Direct protein sequencing	Limb-girdle muscular dystrophy	3D-structure	Hydroxylation	Cell adhesion	Repeat	secreted	FALSE	ITGB1	ITGA11	Integrin beta chain	Integrin alpha chain	Ruffle membrane	Melanosome	Ruffle	Focal adhesion	Cell projection	Cleavage furrow	Recycling endosome
COL6A6_ITGA11_ITGB1	COLLAGEN	COL6A6	ITGA11_ITGB1					KEGG: hsa04512	ECM-Receptor	COL6A6 - (ITGA11+ITGB1)	FALSE	COL6A6	Type VI collagen	Extracellular matrix	Secreted	Extracellular space	Signal	Reference proteome	Collagen	Extracellular matrix	Secreted	Alternative splicing	Repeat	Hydroxylation	Cell adhesion	Glycoprotein	secreted	FALSE	ITGB1	ITGA11	Integrin beta chain	Integrin alpha chain	Ruffle membrane	Melanosome	Ruffle	Focal adhesion	Cell projection	Cleavage furrow	Recycling endosome	Invadopodium membrane	Lamellipodium	Cell membrane	Cell surface	Cell junction	Membrane	Membrane	Host-virus interaction	Disulfide bond	Transmembrane
COL9A1_ITGA11_ITGB1	COLLAGEN	COL9A1	ITGA11_ITGB1					KEGG: hsa04512	ECM-Receptor	COL9A1 - (ITGA11+ITGB1)	FALSE	COL9A1	Fibril-associated collagens with interrupted helices (FACIT)	Extracellular matrix	Secreted	Extracellular space	Stickler syndrome	Extracellular matrix	Disulfide bond	Secreted	Alternative splicing	Deafness	Glycoprotein	Signal	Reference proteome	Collagen	Metal-binding	Direct protein sequencing	Zinc	3D-structure	Hydroxylation	Repeat	secreted	FALSE	ITGB1	ITGA11	Integrin beta chain	Integrin alpha chain	Ruffle membrane	Melanosome	Ruffle	Focal adhesion	Cell projection	Cleavage furrow	Recycling endosome	Invadopodium membrane	Lamellipodium	Cell membrane	Cell surface
COL9A2_ITGA11_ITGB1	COLLAGEN	COL9A2	ITGA11_ITGB1					KEGG: hsa04512	ECM-Receptor	COL9A2 - (ITGA11+ITGB1)	FALSE	COL9A2	Fibril-associated collagens with interrupted helices (FACIT)	Extracellular matrix	Secreted	Extracellular space	Disease variant	Signal	Stickler syndrome	Reference proteome	Collagen	Disulfide bond	Secreted	Extracellular matrix	Glycoprotein	Deafness	3D-structure	Hydroxylation	Dwarfism	Proteoglycan	Repeat	secreted	FALSE	ITGB1	ITGA11	Integrin beta chain	Integrin alpha chain	Ruffle membrane	Melanosome	Ruffle	Focal adhesion	Cell projection	Cleavage furrow	Recycling endosome	Invadopodium membrane	Lamellipodium	Cell membrane	Cell surface	Cell junction
COL9A3_ITGA11_ITGB1	COLLAGEN	COL9A3	ITGA11_ITGB1					KEGG: hsa04512	ECM-Receptor	COL9A3 - (ITGA11+ITGB1)	FALSE	COL9A3	Fibril-associated collagens with interrupted helices (FACIT)	Extracellular matrix	Secreted	Extracellular space	Disease variant	Signal	Reference proteome	Collagen	Extracellular matrix	Secreted	Glycoprotein	3D-structure	Hydroxylation	Dwarfism	Repeat	secreted	FALSE	ITGB1	ITGA11	Integrin beta chain	Integrin alpha chain	Ruffle membrane	Melanosome	Ruffle	Focal adhesion	Cell projection	Cleavage furrow	Recycling endosome	Invadopodium membrane	Lamellipodium	Cell membrane	Cell surface	Cell junction	Membrane	Membrane	Host-virus interaction	Disulfide bond
FN1_ITGAV_ITGB1	FN1	FN1	ITGAV_ITGB1					KEGG: hsa04512	ECM-Receptor	FN1 - (ITGAV+ITGB1)	FALSE	FN1		Extracellular matrix	Secreted	Extracellular space	Secreted	Acute phase	Disulfide bond	Extracellular matrix	Oxidation	Alternative splicing	Glycoprotein	Disease variant	Signal	Reference proteome	Pyrrolidone carboxylic acid	Phosphoprotein	Sulfation	Direct protein sequencing	Angiogenesis	Dwarfism	Isopeptide bond	3D-structure	Cell adhesion	Heparin-binding	Cell shape	Repeat	secreted	FALSE	ITGAV	ITGB1	Integrin alpha chain	Integrin beta chain	Focal adhesion	Cell membrane	Cell junction	Ruffle membrane	Melanosome
VTN_ITGAV_ITGB1	VTN	VTN	ITGAV_ITGB1					KEGG: hsa04512	ECM-Receptor	VTN - (ITGAV+ITGB1)	FALSE	VTN		Parasitophorous vacuole	Secreted	Extracellular space	Signal	Reference proteome	Disulfide bond	Secreted	Phosphoprotein	Sulfation	Direct protein sequencing	Repeat	3D-structure	Cell adhesion	Heparin-binding	Glycoprotein	secreted	FALSE	ITGAV	ITGB1	Integrin alpha chain	Integrin beta chain	Focal adhesion	Cell membrane	Cell junction	Ruffle membrane	Melanosome	Ruffle	Cell projection	Cleavage furrow	Recycling endosome	Invadopodium membrane	Lamellipodium	Cell surface	Membrane	Host-virus interaction	Disulfide bond
DSPP_ITGAV_ITGB1	DSPP	DSPP	ITGAV_ITGB1					KEGG: hsa04512	ECM-Receptor	DSPP - (ITGAV+ITGB1)	FALSE	DSPP		Extracellular matrix	Secreted	Extracellular space	Disease variant	Signal	Reference proteome	Extracellular matrix	Phosphoprotein	Secreted	Biomineralization	Sialic acid	Calcium	Deafness	Glycoprotein		NA	ITGAV	ITGB1	Integrin alpha chain	Integrin beta chain	Focal adhesion	Cell membrane	Cell junction	Ruffle membrane	Melanosome	Ruffle	Cell projection	Cleavage furrow	Recycling endosome	Invadopodium membrane	Lamellipodium	Cell surface	Membrane	Host-virus interaction	Disulfide bond	Transmembrane
FN1_ITGA4_ITGB7	FN1	FN1	ITGA4_ITGB7					KEGG: hsa04512	ECM-Receptor	FN1 - (ITGA4+ITGB7)	FALSE	FN1		Extracellular matrix	Secreted	Extracellular space	Secreted	Acute phase	Disulfide bond	Extracellular matrix	Oxidation	Alternative splicing	Glycoprotein	Disease variant	Signal	Reference proteome	Pyrrolidone carboxylic acid	Phosphoprotein	Sulfation	Direct protein sequencing	Angiogenesis	Dwarfism	Isopeptide bond	3D-structure	Cell adhesion	Heparin-binding	Cell shape	Repeat	secreted	FALSE	ITGA4	ITGB7	Integrin alpha chain	Integrin beta chain	Membrane	Membrane	Disulfide bond	Transmembrane	Receptor
FN1_ITGAV_ITGB3	FN1	FN1	ITGAV_ITGB3					KEGG: hsa04512	ECM-Receptor	FN1 - (ITGAV+ITGB3)	TRUE	FN1		Extracellular matrix	Secreted	Extracellular space	Secreted	Acute phase	Disulfide bond	Extracellular matrix	Oxidation	Alternative splicing	Glycoprotein	Disease variant	Signal	Reference proteome	Pyrrolidone carboxylic acid	Phosphoprotein	Sulfation	Direct protein sequencing	Angiogenesis	Dwarfism	Isopeptide bond	3D-structure	Cell adhesion	Heparin-binding	Cell shape	Repeat	secreted	FALSE	ITGAV	ITGB3	Integrin alpha chain	Integrin beta chain	Focal adhesion	Cell membrane	Cell junction	Postsynaptic cell membrane	Lamellipodium membrane
VTN_ITGAV_ITGB3	VTN	VTN	ITGAV_ITGB3					KEGG: hsa04512	ECM-Receptor	VTN - (ITGAV+ITGB3)	TRUE	VTN		Parasitophorous vacuole	Secreted	Extracellular space	Signal	Reference proteome	Disulfide bond	Secreted	Phosphoprotein	Sulfation	Direct protein sequencing	Repeat	3D-structure	Cell adhesion	Heparin-binding	Glycoprotein	secreted	FALSE	ITGAV	ITGB3	Integrin alpha chain	Integrin beta chain	Focal adhesion	Cell membrane	Cell junction	Postsynaptic cell membrane	Lamellipodium membrane	Cell projection	Synapse	Membrane	Host-virus interaction	Disulfide bond	Transmembrane	Host cell receptor for virus entry	Receptor	Alternative splicing	Glycoprotein
VWF_ITGAV_ITGB3	VWF	VWF	ITGAV_ITGB3					KEGG: hsa04512	ECM-Receptor	VWF - (ITGAV+ITGB3)	TRUE	VWF		Extracellular matrix	Secreted	Extracellular space	Blood coagulation	Disulfide bond	Secreted	Extracellular matrix	von Willebrand disease	Alternative splicing	Glycoprotein	Disease variant	Signal	Reference proteome	Direct protein sequencing	Cleavage on pair of basic residues	3D-structure	Hemostasis	Cell adhesion	Repeat	secreted	FALSE	ITGAV	ITGB3	Integrin alpha chain	Integrin beta chain	Focal adhesion	Cell membrane	Cell junction	Postsynaptic cell membrane	Lamellipodium membrane	Cell projection	Synapse	Membrane	Host-virus interaction	Disulfide bond	Transmembrane
TNC_ITGAV_ITGB3	TENASCIN	TNC	ITGAV_ITGB3					KEGG: hsa04512	ECM-Receptor	TNC - (ITGAV+ITGB3)	TRUE	TNC	Tenascin	Extracellular matrix	Secreted	Extracellular space	Coiled coil	Extracellular matrix	Disulfide bond	Secreted	Alternative splicing	Deafness	EGF-like domain	Glycoprotein	Disease variant	Signal	Reference proteome	Phosphoprotein	Direct protein sequencing	3D-structure	Non-syndromic deafness	Cell adhesion	Repeat	secreted	FALSE	ITGAV	ITGB3	Integrin alpha chain	Integrin beta chain	Focal adhesion	Cell membrane	Cell junction	Postsynaptic cell membrane	Lamellipodium membrane	Cell projection	Synapse	Membrane	Host-virus interaction	Disulfide bond
TNR_ITGAV_ITGB3	TENASCIN	TNR	ITGAV_ITGB3					KEGG: hsa04512	ECM-Receptor	TNR - (ITGAV+ITGB3)	TRUE	TNR	Tenascin	Extracellular matrix	Secreted	Extracellular space	Disease variant	Coiled coil	Signal	Reference proteome	Phosphoprotein	Disulfide bond	Secreted	Extracellular matrix	Sialic acid	Alternative splicing	Repeat	EGF-like domain	Cell adhesion	Proteoglycan	Glycoprotein		NA	ITGAV	ITGB3	Integrin alpha chain	Integrin beta chain	Focal adhesion	Cell membrane	Cell junction	Postsynaptic cell membrane	Lamellipodium membrane	Cell projection	Synapse	Membrane	Host-virus interaction	Disulfide bond	Transmembrane	Host cell receptor for virus entry
TNN_ITGAV_ITGB3	TENASCIN	TNN	ITGAV_ITGB3					KEGG: hsa04512	ECM-Receptor	TNN - (ITGAV+ITGB3)	TRUE	TNN	Tenascin	Extracellular matrix	Secreted	Extracellular space	Signal	Reference proteome	Disulfide bond	Extracellular matrix	Secreted	Repeat	EGF-like domain	Glycoprotein		NA	ITGAV	ITGB3	Integrin alpha chain	Integrin beta chain	Focal adhesion	Cell membrane	Cell junction	Postsynaptic cell membrane	Lamellipodium membrane	Cell projection	Synapse	Membrane	Host-virus interaction	Disulfide bond	Transmembrane	Host cell receptor for virus entry	Receptor	Alternative splicing	Glycoprotein	Signal	Reference proteome	Integrin	Metal-binding
TNXB_ITGAV_ITGB3	TENASCIN	TNXB	ITGAV_ITGB3					KEGG: hsa04512	ECM-Receptor	TNXB - (ITGAV+ITGB3)	TRUE	TNXB	Tenascin	Extracellular matrix	Secreted	Extracellular space	Disease variant	Coiled coil	Signal	Reference proteome	Extracellular matrix	Disulfide bond	Secreted	Ehlers-Danlos syndrome	Direct protein sequencing	3D-structure	Alternative splicing	Repeat	EGF-like domain	Cell adhesion	Glycoprotein		NA	ITGAV	ITGB3	Integrin alpha chain	Integrin beta chain	Focal adhesion	Cell membrane	Cell junction	Postsynaptic cell membrane	Lamellipodium membrane	Cell projection	Synapse	Membrane	Host-virus interaction	Disulfide bond	Transmembrane	Host cell receptor for virus entry
IBSP_ITGAV_ITGB3	BSP	IBSP	ITGAV_ITGB3					KEGG: hsa04512	ECM-Receptor	IBSP - (ITGAV+ITGB3)	TRUE	IBSP		Secreted	Signal	Reference proteome	Phosphoprotein	Secreted	Sulfation	Biomineralization	Sialic acid	Direct protein sequencing	Cell adhesion	Glycoprotein		NA	ITGAV	ITGB3	Integrin alpha chain	Integrin beta chain	Focal adhesion	Cell membrane	Cell junction	Postsynaptic cell membrane	Lamellipodium membrane	Cell projection	Synapse	Membrane	Host-virus interaction	Disulfide bond	Transmembrane	Host cell receptor for virus entry	Receptor	Alternative splicing	Glycoprotein	Signal	Reference proteome	Integrin	Metal-binding
THBS1_ITGAV_ITGB3	THBS	THBS1	ITGAV_ITGB3					KEGG: hsa04512	ECM-Receptor	THBS1 - (ITGAV+ITGB3)	TRUE	THBS1	Thrombospondin	Sarcoplasmic reticulum	Secreted	Endoplasmic reticulum	Extracellular matrix	Cell surface	Extracellular space	Disulfide bond	Secreted	Unfolded protein response	Extracellular matrix	Alternative splicing	Sarcoplasmic reticulum	EGF-like domain	Endoplasmic reticulum	Glycoprotein	Signal	Reference proteome	Calcium	3D-structure	Cell adhesion	Heparin-binding	Repeat		FALSE	ITGAV	ITGB3	Integrin alpha chain	Integrin beta chain	Focal adhesion	Cell membrane	Cell junction	Postsynaptic cell membrane	Lamellipodium membrane	Cell projection	Synapse	Membrane
THBS2_ITGAV_ITGB3	THBS	THBS2	ITGAV_ITGB3					KEGG: hsa04512	ECM-Receptor	THBS2 - (ITGAV+ITGB3)	TRUE	THBS2	Thrombospondin		Signal	Reference proteome	Heparin-binding	Disulfide bond	Calcium	3D-structure	Repeat	EGF-like domain	Cell adhesion	Glycoprotein		FALSE	ITGAV	ITGB3	Integrin alpha chain	Integrin beta chain	Focal adhesion	Cell membrane	Cell junction	Postsynaptic cell membrane	Lamellipodium membrane	Cell projection	Synapse	Membrane	Host-virus interaction	Disulfide bond	Transmembrane	Host cell receptor for virus entry	Receptor	Alternative splicing	Glycoprotein	Signal	Reference proteome	Integrin	Metal-binding
THBS3_ITGAV_ITGB3	THBS	THBS3	ITGAV_ITGB3					KEGG: hsa04512	ECM-Receptor	THBS3 - (ITGAV+ITGB3)	TRUE	THBS3	Thrombospondin		Signal	Reference proteome	Disulfide bond	Calcium	Alternative splicing	Repeat	EGF-like domain	Cell adhesion	Glycoprotein		NA	ITGAV	ITGB3	Integrin alpha chain	Integrin beta chain	Focal adhesion	Cell membrane	Cell junction	Postsynaptic cell membrane	Lamellipodium membrane	Cell projection	Synapse	Membrane	Host-virus interaction	Disulfide bond	Transmembrane	Host cell receptor for virus entry	Receptor	Alternative splicing	Glycoprotein	Signal	Reference proteome	Integrin	Metal-binding	Transmembrane helix
THBS4_ITGAV_ITGB3	THBS	THBS4	ITGAV_ITGB3					KEGG: hsa04512	ECM-Receptor	THBS4 - (ITGAV+ITGB3)	TRUE	THBS4	Thrombospondin	Sarcoplasmic reticulum	Secreted	Endoplasmic reticulum	Extracellular matrix	Extracellular space	Disulfide bond	Secreted	Unfolded protein response	Extracellular matrix	Growth factor	Sarcoplasmic reticulum	EGF-like domain	Tissue remodeling	Endoplasmic reticulum	Glycoprotein	Signal	Reference proteome	Mitogen	Calcium	Cell adhesion	Repeat		NA	ITGAV	ITGB3	Integrin alpha chain	Integrin beta chain	Focal adhesion	Cell membrane	Cell junction	Postsynaptic cell membrane	Lamellipodium membrane	Cell projection	Synapse	Membrane	Host-virus interaction
COMP_ITGAV_ITGB3	THBS	COMP	ITGAV_ITGB3					KEGG: hsa04512	ECM-Receptor	COMP - (ITGAV+ITGB3)	TRUE	COMP	Thrombospondin	Extracellular matrix	Secreted	Extracellular space	Disulfide bond	Secreted	Extracellular matrix	Alternative splicing	EGF-like domain	Glycoprotein	Disease variant	Signal	Reference proteome	Heparin-binding	Apoptosis	Calcium	Direct protein sequencing	3D-structure	Cell adhesion	Dwarfism	Repeat		NA	ITGAV	ITGB3	Integrin alpha chain	Integrin beta chain	Focal adhesion	Cell membrane	Cell junction	Postsynaptic cell membrane	Lamellipodium membrane	Cell projection	Synapse	Membrane	Host-virus interaction	Disulfide bond
DMP1_ITGAV_ITGB3	DMP1	DMP1	ITGAV_ITGB3					KEGG: hsa04512	ECM-Receptor	DMP1 - (ITGAV+ITGB3)	TRUE	DMP1		Cytoplasm	Secreted	Nucleus	Extracellular matrix	Extracellular space	Signal	Reference proteome	Nucleus	Phosphoprotein	Secreted	Extracellular matrix	Biomineralization	Cytoplasm	Alternative splicing	Glycoprotein		NA	ITGAV	ITGB3	Integrin alpha chain	Integrin beta chain	Focal adhesion	Cell membrane	Cell junction	Postsynaptic cell membrane	Lamellipodium membrane	Cell projection	Synapse	Membrane	Host-virus interaction	Disulfide bond	Transmembrane	Host cell receptor for virus entry	Receptor	Alternative splicing	Glycoprotein
FN1_ITGA2B_ITGB3	FN1	FN1	ITGA2B_ITGB3					KEGG: hsa04512	ECM-Receptor	FN1 - (ITGA2B+ITGB3)	TRUE	FN1		Extracellular matrix	Secreted	Extracellular space	Secreted	Acute phase	Disulfide bond	Extracellular matrix	Oxidation	Alternative splicing	Glycoprotein	Disease variant	Signal	Reference proteome	Pyrrolidone carboxylic acid	Phosphoprotein	Sulfation	Direct protein sequencing	Angiogenesis	Dwarfism	Isopeptide bond	3D-structure	Cell adhesion	Heparin-binding	Cell shape	Repeat	secreted	FALSE	ITGA2B	ITGB3	Integrin alpha chain	Integrin beta chain	Membrane	Postsynaptic cell membrane	Focal adhesion	Lamellipodium membrane	Cell projection
VTN_ITGA2B_ITGB3	VTN	VTN	ITGA2B_ITGB3					KEGG: hsa04512	ECM-Receptor	VTN - (ITGA2B+ITGB3)	TRUE	VTN		Parasitophorous vacuole	Secreted	Extracellular space	Signal	Reference proteome	Disulfide bond	Secreted	Phosphoprotein	Sulfation	Direct protein sequencing	Repeat	3D-structure	Cell adhesion	Heparin-binding	Glycoprotein	secreted	FALSE	ITGA2B	ITGB3	Integrin alpha chain	Integrin beta chain	Membrane	Postsynaptic cell membrane	Focal adhesion	Lamellipodium membrane	Cell projection	Synapse	Cell membrane	Cell junction	Membrane	Disulfide bond	Transmembrane	Receptor	Alternative splicing	Glycoprotein	Disease variant
VWF_ITGA2B_ITGB3	VWF	VWF	ITGA2B_ITGB3					KEGG: hsa04512	ECM-Receptor	VWF - (ITGA2B+ITGB3)	TRUE	VWF		Extracellular matrix	Secreted	Extracellular space	Blood coagulation	Disulfide bond	Secreted	Extracellular matrix	von Willebrand disease	Alternative splicing	Glycoprotein	Disease variant	Signal	Reference proteome	Direct protein sequencing	Cleavage on pair of basic residues	3D-structure	Hemostasis	Cell adhesion	Repeat	secreted	FALSE	ITGA2B	ITGB3	Integrin alpha chain	Integrin beta chain	Membrane	Postsynaptic cell membrane	Focal adhesion	Lamellipodium membrane	Cell projection	Synapse	Cell membrane	Cell junction	Membrane	Disulfide bond	Transmembrane
TNC_ITGA2B_ITGB3	TENASCIN	TNC	ITGA2B_ITGB3					KEGG: hsa04512	ECM-Receptor	TNC - (ITGA2B+ITGB3)	TRUE	TNC	Tenascin	Extracellular matrix	Secreted	Extracellular space	Coiled coil	Extracellular matrix	Disulfide bond	Secreted	Alternative splicing	Deafness	EGF-like domain	Glycoprotein	Disease variant	Signal	Reference proteome	Phosphoprotein	Direct protein sequencing	3D-structure	Non-syndromic deafness	Cell adhesion	Repeat	secreted	FALSE	ITGA2B	ITGB3	Integrin alpha chain	Integrin beta chain	Membrane	Postsynaptic cell membrane	Focal adhesion	Lamellipodium membrane	Cell projection	Synapse	Cell membrane	Cell junction	Membrane	Disulfide bond
TNR_ITGA2B_ITGB3	TENASCIN	TNR	ITGA2B_ITGB3					KEGG: hsa04512	ECM-Receptor	TNR - (ITGA2B+ITGB3)	TRUE	TNR	Tenascin	Extracellular matrix	Secreted	Extracellular space	Disease variant	Coiled coil	Signal	Reference proteome	Phosphoprotein	Disulfide bond	Secreted	Extracellular matrix	Sialic acid	Alternative splicing	Repeat	EGF-like domain	Cell adhesion	Proteoglycan	Glycoprotein		NA	ITGA2B	ITGB3	Integrin alpha chain	Integrin beta chain	Membrane	Postsynaptic cell membrane	Focal adhesion	Lamellipodium membrane	Cell projection	Synapse	Cell membrane	Cell junction	Membrane	Disulfide bond	Transmembrane	Receptor
TNN_ITGA2B_ITGB3	TENASCIN	TNN	ITGA2B_ITGB3					KEGG: hsa04512	ECM-Receptor	TNN - (ITGA2B+ITGB3)	TRUE	TNN	Tenascin	Extracellular matrix	Secreted	Extracellular space	Signal	Reference proteome	Disulfide bond	Extracellular matrix	Secreted	Repeat	EGF-like domain	Glycoprotein		NA	ITGA2B	ITGB3	Integrin alpha chain	Integrin beta chain	Membrane	Postsynaptic cell membrane	Focal adhesion	Lamellipodium membrane	Cell projection	Synapse	Cell membrane	Cell junction	Membrane	Disulfide bond	Transmembrane	Receptor	Alternative splicing	Glycoprotein	Disease variant	Signal	Reference proteome	Integrin	Pyrrolidone carboxylic acid
TNXB_ITGA2B_ITGB3	TENASCIN	TNXB	ITGA2B_ITGB3					KEGG: hsa04512	ECM-Receptor	TNXB - (ITGA2B+ITGB3)	TRUE	TNXB	Tenascin	Extracellular matrix	Secreted	Extracellular space	Disease variant	Coiled coil	Signal	Reference proteome	Extracellular matrix	Disulfide bond	Secreted	Ehlers-Danlos syndrome	Direct protein sequencing	3D-structure	Alternative splicing	Repeat	EGF-like domain	Cell adhesion	Glycoprotein		NA	ITGA2B	ITGB3	Integrin alpha chain	Integrin beta chain	Membrane	Postsynaptic cell membrane	Focal adhesion	Lamellipodium membrane	Cell projection	Synapse	Cell membrane	Cell junction	Membrane	Disulfide bond	Transmembrane	Receptor
VTN_ITGAV_ITGB5	VTN	VTN	ITGAV_ITGB5					KEGG: hsa04512	ECM-Receptor	VTN - (ITGAV+ITGB5)	FALSE	VTN		Parasitophorous vacuole	Secreted	Extracellular space	Signal	Reference proteome	Disulfide bond	Secreted	Phosphoprotein	Sulfation	Direct protein sequencing	Repeat	3D-structure	Cell adhesion	Heparin-binding	Glycoprotein	secreted	FALSE	ITGAV	ITGB5	Integrin alpha chain	Integrin beta chain	Focal adhesion	Cell membrane	Cell junction	Membrane	Membrane	Host-virus interaction	Disulfide bond	Transmembrane	Host cell receptor for virus entry	Receptor	Alternative splicing	Glycoprotein	Signal	Reference proteome	Integrin
IBSP_ITGAV_ITGB5	BSP	IBSP	ITGAV_ITGB5					KEGG: hsa04512	ECM-Receptor	IBSP - (ITGAV+ITGB5)	FALSE	IBSP		Secreted	Signal	Reference proteome	Phosphoprotein	Secreted	Sulfation	Biomineralization	Sialic acid	Direct protein sequencing	Cell adhesion	Glycoprotein		NA	ITGAV	ITGB5	Integrin alpha chain	Integrin beta chain	Focal adhesion	Cell membrane	Cell junction	Membrane	Membrane	Host-virus interaction	Disulfide bond	Transmembrane	Host cell receptor for virus entry	Receptor	Alternative splicing	Glycoprotein	Signal	Reference proteome	Integrin	Metal-binding	Transmembrane helix	Cell membrane	Direct protein sequencing
TNC_ITGAV_ITGB6	TENASCIN	TNC	ITGAV_ITGB6					KEGG: hsa04512	ECM-Receptor	TNC - (ITGAV+ITGB6)	FALSE	TNC	Tenascin	Extracellular matrix	Secreted	Extracellular space	Coiled coil	Extracellular matrix	Disulfide bond	Secreted	Alternative splicing	Deafness	EGF-like domain	Glycoprotein	Disease variant	Signal	Reference proteome	Phosphoprotein	Direct protein sequencing	3D-structure	Non-syndromic deafness	Cell adhesion	Repeat	secreted	FALSE	ITGAV	ITGB6	Integrin alpha chain	Integrin beta chain	Focal adhesion	Cell membrane	Cell junction	Membrane	Membrane	Host-virus interaction	Disulfide bond	Transmembrane	Host cell receptor for virus entry	Receptor
TNR_ITGAV_ITGB6	TENASCIN	TNR	ITGAV_ITGB6					KEGG: hsa04512	ECM-Receptor	TNR - (ITGAV+ITGB6)	FALSE	TNR	Tenascin	Extracellular matrix	Secreted	Extracellular space	Disease variant	Coiled coil	Signal	Reference proteome	Phosphoprotein	Disulfide bond	Secreted	Extracellular matrix	Sialic acid	Alternative splicing	Repeat	EGF-like domain	Cell adhesion	Proteoglycan	Glycoprotein		NA	ITGAV	ITGB6	Integrin alpha chain	Integrin beta chain	Focal adhesion	Cell membrane	Cell junction	Membrane	Membrane	Host-virus interaction	Disulfide bond	Transmembrane	Host cell receptor for virus entry	Receptor	Alternative splicing	Glycoprotein
TNN_ITGAV_ITGB6	TENASCIN	TNN	ITGAV_ITGB6					KEGG: hsa04512	ECM-Receptor	TNN - (ITGAV+ITGB6)	FALSE	TNN	Tenascin	Extracellular matrix	Secreted	Extracellular space	Signal	Reference proteome	Disulfide bond	Extracellular matrix	Secreted	Repeat	EGF-like domain	Glycoprotein		NA	ITGAV	ITGB6	Integrin alpha chain	Integrin beta chain	Focal adhesion	Cell membrane	Cell junction	Membrane	Membrane	Host-virus interaction	Disulfide bond	Transmembrane	Host cell receptor for virus entry	Receptor	Alternative splicing	Glycoprotein	Signal	Reference proteome	Integrin	Metal-binding	Transmembrane helix	Cell membrane	Direct protein sequencing
TNXB_ITGAV_ITGB6	TENASCIN	TNXB	ITGAV_ITGB6					KEGG: hsa04512	ECM-Receptor	TNXB - (ITGAV+ITGB6)	FALSE	TNXB	Tenascin	Extracellular matrix	Secreted	Extracellular space	Disease variant	Coiled coil	Signal	Reference proteome	Extracellular matrix	Disulfide bond	Secreted	Ehlers-Danlos syndrome	Direct protein sequencing	3D-structure	Alternative splicing	Repeat	EGF-like domain	Cell adhesion	Glycoprotein		NA	ITGAV	ITGB6	Integrin alpha chain	Integrin beta chain	Focal adhesion	Cell membrane	Cell junction	Membrane	Membrane	Host-virus interaction	Disulfide bond	Transmembrane	Host cell receptor for virus entry	Receptor	Alternative splicing	Glycoprotein
FN1_ITGAV_ITGB6	FN1	FN1	ITGAV_ITGB6					KEGG: hsa04512	ECM-Receptor	FN1 - (ITGAV+ITGB6)	FALSE	FN1		Extracellular matrix	Secreted	Extracellular space	Secreted	Acute phase	Disulfide bond	Extracellular matrix	Oxidation	Alternative splicing	Glycoprotein	Disease variant	Signal	Reference proteome	Pyrrolidone carboxylic acid	Phosphoprotein	Sulfation	Direct protein sequencing	Angiogenesis	Dwarfism	Isopeptide bond	3D-structure	Cell adhesion	Heparin-binding	Cell shape	Repeat	secreted	FALSE	ITGAV	ITGB6	Integrin alpha chain	Integrin beta chain	Focal adhesion	Cell membrane	Cell junction	Membrane	Membrane
DSPP_ITGAV_ITGB6	DSPP	DSPP	ITGAV_ITGB6					KEGG: hsa04512	ECM-Receptor	DSPP - (ITGAV+ITGB6)	FALSE	DSPP		Extracellular matrix	Secreted	Extracellular space	Disease variant	Signal	Reference proteome	Extracellular matrix	Phosphoprotein	Secreted	Biomineralization	Sialic acid	Calcium	Deafness	Glycoprotein		NA	ITGAV	ITGB6	Integrin alpha chain	Integrin beta chain	Focal adhesion	Cell membrane	Cell junction	Membrane	Membrane	Host-virus interaction	Disulfide bond	Transmembrane	Host cell receptor for virus entry	Receptor	Alternative splicing	Glycoprotein	Signal	Reference proteome	Integrin	Metal-binding
VTN_ITGAV_ITGB8	VTN	VTN	ITGAV_ITGB8					KEGG: hsa04512	ECM-Receptor	VTN - (ITGAV+ITGB8)	FALSE	VTN		Parasitophorous vacuole	Secreted	Extracellular space	Signal	Reference proteome	Disulfide bond	Secreted	Phosphoprotein	Sulfation	Direct protein sequencing	Repeat	3D-structure	Cell adhesion	Heparin-binding	Glycoprotein	secreted	FALSE	ITGAV	ITGB8	Integrin alpha chain	Integrin beta chain	Focal adhesion	Cell membrane	Cell junction	Membrane	Host-virus interaction	Disulfide bond	Transmembrane	Host cell receptor for virus entry	Receptor	Alternative splicing	Glycoprotein	Signal	Reference proteome	Integrin	Metal-binding
FN1_ITGAV_ITGB8	FN1	FN1	ITGAV_ITGB8					KEGG: hsa04512	ECM-Receptor	FN1 - (ITGAV+ITGB8)	FALSE	FN1		Extracellular matrix	Secreted	Extracellular space	Secreted	Acute phase	Disulfide bond	Extracellular matrix	Oxidation	Alternative splicing	Glycoprotein	Disease variant	Signal	Reference proteome	Pyrrolidone carboxylic acid	Phosphoprotein	Sulfation	Direct protein sequencing	Angiogenesis	Dwarfism	Isopeptide bond	3D-structure	Cell adhesion	Heparin-binding	Cell shape	Repeat	secreted	FALSE	ITGAV	ITGB8	Integrin alpha chain	Integrin beta chain	Focal adhesion	Cell membrane	Cell junction	Membrane	Host-virus interaction
LAMA1_ITGAV_ITGB8	LAMININ	LAMA1	ITGAV_ITGB8					KEGG: hsa04512	ECM-Receptor	LAMA1 - (ITGAV+ITGB8)	FALSE	LAMA1		Extracellular matrix	Secreted	Extracellular space	Basement membrane	Coiled coil	Signal	Reference proteome	Basement membrane	Phosphoprotein	Disulfide bond	Secreted	Extracellular matrix	Repeat	Cell adhesion	Laminin EGF-like domain	Glycoprotein		NA	ITGAV	ITGB8	Integrin alpha chain	Integrin beta chain	Focal adhesion	Cell membrane	Cell junction	Membrane	Host-virus interaction	Disulfide bond	Transmembrane	Host cell receptor for virus entry	Receptor	Alternative splicing	Glycoprotein	Signal	Reference proteome	Integrin
LAMA2_ITGAV_ITGB8	LAMININ	LAMA2	ITGAV_ITGB8					KEGG: hsa04512	ECM-Receptor	LAMA2 - (ITGAV+ITGB8)	FALSE	LAMA2		Extracellular matrix	Secreted	Extracellular space	Basement membrane	Coiled coil	Basement membrane	Extracellular matrix	Disulfide bond	Secreted	Glycoprotein	Disease variant	Signal	Reference proteome	Congenital muscular dystrophy	Limb-girdle muscular dystrophy	Direct protein sequencing	3D-structure	Cell adhesion	Laminin EGF-like domain	Repeat	secreted	FALSE	ITGAV	ITGB8	Integrin alpha chain	Integrin beta chain	Focal adhesion	Cell membrane	Cell junction	Membrane	Host-virus interaction	Disulfide bond	Transmembrane	Host cell receptor for virus entry	Receptor	Alternative splicing
LAMA3_ITGAV_ITGB8	LAMININ	LAMA3	ITGAV_ITGB8					KEGG: hsa04512	ECM-Receptor	LAMA3 - (ITGAV+ITGB8)	FALSE	LAMA3		Extracellular matrix	Secreted	Extracellular space	Basement membrane	Disease variant	Coiled coil	Signal	Reference proteome	Basement membrane	Extracellular matrix	Disulfide bond	Secreted	Alternative splicing	Epidermolysis bullosa	Repeat	Cell adhesion	Laminin EGF-like domain	Glycoprotein	secreted	FALSE	ITGAV	ITGB8	Integrin alpha chain	Integrin beta chain	Focal adhesion	Cell membrane	Cell junction	Membrane	Host-virus interaction	Disulfide bond	Transmembrane	Host cell receptor for virus entry	Receptor	Alternative splicing	Glycoprotein	Signal
LAMA4_ITGAV_ITGB8	LAMININ	LAMA4	ITGAV_ITGB8					KEGG: hsa04512	ECM-Receptor	LAMA4 - (ITGAV+ITGB8)	FALSE	LAMA4		Extracellular matrix	Secreted	Extracellular space	Basement membrane	Disease variant	Coiled coil	Signal	Reference proteome	Basement membrane	Disulfide bond	Secreted	Extracellular matrix	Cardiomyopathy	Alternative splicing	Repeat	Cell adhesion	Laminin EGF-like domain	Glycoprotein		NA	ITGAV	ITGB8	Integrin alpha chain	Integrin beta chain	Focal adhesion	Cell membrane	Cell junction	Membrane	Host-virus interaction	Disulfide bond	Transmembrane	Host cell receptor for virus entry	Receptor	Alternative splicing	Glycoprotein	Signal
LAMA5_ITGAV_ITGB8	LAMININ	LAMA5	ITGAV_ITGB8					KEGG: hsa04512	ECM-Receptor	LAMA5 - (ITGAV+ITGB8)	FALSE	LAMA5		Extracellular matrix	Secreted	Extracellular space	Basement membrane	Coiled coil	Signal	Reference proteome	Basement membrane	Extracellular matrix	Disulfide bond	Secreted	Alternative splicing	Repeat	3D-structure	Cell adhesion	Laminin EGF-like domain	Glycoprotein		NA	ITGAV	ITGB8	Integrin alpha chain	Integrin beta chain	Focal adhesion	Cell membrane	Cell junction	Membrane	Host-virus interaction	Disulfide bond	Transmembrane	Host cell receptor for virus entry	Receptor	Alternative splicing	Glycoprotein	Signal	Reference proteome
LAMB1_ITGAV_ITGB8	LAMININ	LAMB1	ITGAV_ITGB8					KEGG: hsa04512	ECM-Receptor	LAMB1 - (ITGAV+ITGB8)	FALSE	LAMB1		Extracellular matrix	Secreted	Extracellular space	Basement membrane	Coiled coil	Signal	Reference proteome	Basement membrane	Lissencephaly	Disulfide bond	Phosphoprotein	Secreted	Extracellular matrix	Repeat	3D-structure	Cell adhesion	Laminin EGF-like domain	Glycoprotein		NA	ITGAV	ITGB8	Integrin alpha chain	Integrin beta chain	Focal adhesion	Cell membrane	Cell junction	Membrane	Host-virus interaction	Disulfide bond	Transmembrane	Host cell receptor for virus entry	Receptor	Alternative splicing	Glycoprotein	Signal
LAMB2_ITGAV_ITGB8	LAMININ	LAMB2	ITGAV_ITGB8					KEGG: hsa04512	ECM-Receptor	LAMB2 - (ITGAV+ITGB8)	FALSE	LAMB2		Extracellular matrix	Secreted	Extracellular space	Basement membrane	Disease variant	Coiled coil	Signal	Reference proteome	Basement membrane	Phosphoprotein	Disulfide bond	Secreted	Extracellular matrix	Repeat	Cell adhesion	Laminin EGF-like domain	Glycoprotein		NA	ITGAV	ITGB8	Integrin alpha chain	Integrin beta chain	Focal adhesion	Cell membrane	Cell junction	Membrane	Host-virus interaction	Disulfide bond	Transmembrane	Host cell receptor for virus entry	Receptor	Alternative splicing	Glycoprotein	Signal	Reference proteome
LAMB3_ITGAV_ITGB8	LAMININ	LAMB3	ITGAV_ITGB8					KEGG: hsa04512	ECM-Receptor	LAMB3 - (ITGAV+ITGB8)	FALSE	LAMB3		Extracellular matrix	Secreted	Extracellular space	Basement membrane	Disease variant	Coiled coil	Signal	Reference proteome	Basement membrane	Extracellular matrix	Disulfide bond	Secreted	Amelogenesis imperfecta	Direct protein sequencing	Epidermolysis bullosa	Repeat	Cell adhesion	Laminin EGF-like domain	Glycoprotein		NA	ITGAV	ITGB8	Integrin alpha chain	Integrin beta chain	Focal adhesion	Cell membrane	Cell junction	Membrane	Host-virus interaction	Disulfide bond	Transmembrane	Host cell receptor for virus entry	Receptor	Alternative splicing	Glycoprotein
LAMC1_ITGAV_ITGB8	LAMININ	LAMC1	ITGAV_ITGB8					KEGG: hsa04512	ECM-Receptor	LAMC1 - (ITGAV+ITGB8)	FALSE	LAMC1		Extracellular matrix	Secreted	Extracellular space	Basement membrane	Coiled coil	Signal	Reference proteome	Basement membrane	Phosphoprotein	Disulfide bond	Secreted	Extracellular matrix	Repeat	3D-structure	Cell adhesion	Laminin EGF-like domain	Glycoprotein	secreted	FALSE	ITGAV	ITGB8	Integrin alpha chain	Integrin beta chain	Focal adhesion	Cell membrane	Cell junction	Membrane	Host-virus interaction	Disulfide bond	Transmembrane	Host cell receptor for virus entry	Receptor	Alternative splicing	Glycoprotein	Signal	Reference proteome
LAMC2_ITGAV_ITGB8	LAMININ	LAMC2	ITGAV_ITGB8					KEGG: hsa04512	ECM-Receptor	LAMC2 - (ITGAV+ITGB8)	FALSE	LAMC2		Extracellular matrix	Secreted	Extracellular space	Basement membrane	Coiled coil	Signal	Reference proteome	Basement membrane	Extracellular matrix	Disulfide bond	Secreted	Direct protein sequencing	Alternative splicing	Epidermolysis bullosa	Repeat	Cell adhesion	Heparin-binding	Laminin EGF-like domain	Glycoprotein		NA	ITGAV	ITGB8	Integrin alpha chain	Integrin beta chain	Focal adhesion	Cell membrane	Cell junction	Membrane	Host-virus interaction	Disulfide bond	Transmembrane	Host cell receptor for virus entry	Receptor	Alternative splicing	Glycoprotein
LAMC3_ITGAV_ITGB8	LAMININ	LAMC3	ITGAV_ITGB8					KEGG: hsa04512	ECM-Receptor	LAMC3 - (ITGAV+ITGB8)	FALSE	LAMC3		Extracellular matrix	Secreted	Extracellular space	Basement membrane	Disease variant	Coiled coil	Signal	Reference proteome	Basement membrane	Extracellular matrix	Disulfide bond	Secreted	Repeat	Cell adhesion	Laminin EGF-like domain	Glycoprotein		NA	ITGAV	ITGB8	Integrin alpha chain	Integrin beta chain	Focal adhesion	Cell membrane	Cell junction	Membrane	Host-virus interaction	Disulfide bond	Transmembrane	Host cell receptor for virus entry	Receptor	Alternative splicing	Glycoprotein	Signal	Reference proteome	Integrin
COL1A1_ITGAV_ITGB8	COLLAGEN	COL1A1	ITGAV_ITGB8					KEGG: hsa04512	ECM-Receptor	COL1A1 - (ITGAV+ITGB8)	FALSE	COL1A1	Fibrillar collagen	Extracellular matrix	Secreted	Extracellular space	Secreted	Osteogenesis imperfecta	Disulfide bond	Extracellular matrix	Glycoprotein	Disease variant	Chromosomal rearrangement	Signal	Reference proteome	Pyrrolidone carboxylic acid	Collagen	Metal-binding	Phosphoprotein	Direct protein sequencing	Ehlers-Danlos syndrome	Calcium	3D-structure	Hydroxylation	Dwarfism	Repeat	secreted	FALSE	ITGAV	ITGB8	Integrin alpha chain	Integrin beta chain	Focal adhesion	Cell membrane	Cell junction	Membrane	Host-virus interaction	Disulfide bond	Transmembrane
COL1A2_ITGAV_ITGB8	COLLAGEN	COL1A2	ITGAV_ITGB8					KEGG: hsa04512	ECM-Receptor	COL1A2 - (ITGAV+ITGB8)	FALSE	COL1A2	Fibrillar collagen	Extracellular matrix	Secreted	Extracellular space	Secreted	Osteogenesis imperfecta	Disulfide bond	Extracellular matrix	Glycoprotein	Disease variant	Chromosomal rearrangement	Signal	Reference proteome	Pyrrolidone carboxylic acid	Collagen	Metal-binding	Direct protein sequencing	Ehlers-Danlos syndrome	Calcium	3D-structure	Hydroxylation	Dwarfism	Repeat	secreted	FALSE	ITGAV	ITGB8	Integrin alpha chain	Integrin beta chain	Focal adhesion	Cell membrane	Cell junction	Membrane	Host-virus interaction	Disulfide bond	Transmembrane	Host cell receptor for virus entry
COL2A1_ITGAV_ITGB8	COLLAGEN	COL2A1	ITGAV_ITGB8					KEGG: hsa04512	ECM-Receptor	COL2A1 - (ITGAV+ITGB8)	FALSE	COL2A1	Fibrillar collagen	Extracellular matrix	Secreted	Extracellular space	Cataract	Stickler syndrome	Secreted	Disulfide bond	Extracellular matrix	Alternative splicing	Deafness	Glycoprotein	Disease variant	Signal	Reference proteome	Collagen	Metal-binding	Direct protein sequencing	Calcium	3D-structure	Hydroxylation	Dwarfism	Repeat	secreted	FALSE	ITGAV	ITGB8	Integrin alpha chain	Integrin beta chain	Focal adhesion	Cell membrane	Cell junction	Membrane	Host-virus interaction	Disulfide bond	Transmembrane	Host cell receptor for virus entry
COL4A1_ITGAV_ITGB8	COLLAGEN	COL4A1	ITGAV_ITGB8					KEGG: hsa04512	ECM-Receptor	COL4A1 - (ITGAV+ITGB8)	FALSE	COL4A1	Type IV collagen	Extracellular matrix	Secreted	Extracellular space	Basement membrane	Disease variant	Signal	Reference proteome	Collagen	Basement membrane	Disulfide bond	Secreted	Extracellular matrix	Direct protein sequencing	Angiogenesis	Glycoprotein	Alternative splicing	3D-structure	Hydroxylation	Repeat	secreted	FALSE	ITGAV	ITGB8	Integrin alpha chain	Integrin beta chain	Focal adhesion	Cell membrane	Cell junction	Membrane	Host-virus interaction	Disulfide bond	Transmembrane	Host cell receptor for virus entry	Receptor	Alternative splicing	Glycoprotein
COL4A2_ITGAV_ITGB8	COLLAGEN	COL4A2	ITGAV_ITGB8					KEGG: hsa04512	ECM-Receptor	COL4A2 - (ITGAV+ITGB8)	FALSE	COL4A2	Type IV collagen	Extracellular matrix	Secreted	Extracellular space	Basement membrane	Disease variant	Signal	Reference proteome	Collagen	Basement membrane	Disulfide bond	Secreted	Extracellular matrix	Direct protein sequencing	Bromination	Angiogenesis	Glycoprotein	3D-structure	Hydroxylation	Repeat	secreted	FALSE	ITGAV	ITGB8	Integrin alpha chain	Integrin beta chain	Focal adhesion	Cell membrane	Cell junction	Membrane	Host-virus interaction	Disulfide bond	Transmembrane	Host cell receptor for virus entry	Receptor	Alternative splicing	Glycoprotein
COL4A3_ITGAV_ITGB8	COLLAGEN	COL4A3	ITGAV_ITGB8					KEGG: hsa04512	ECM-Receptor	COL4A3 - (ITGAV+ITGB8)	FALSE	COL4A3	Type IV collagen	Extracellular matrix	Secreted	Extracellular space	Basement membrane	Basement membrane	Disulfide bond	Secreted	Extracellular matrix	Alternative splicing	Deafness	Alport syndrome	Glycoprotein	Disease variant	Signal	Reference proteome	Collagen	Phosphoprotein	Direct protein sequencing	3D-structure	Hydroxylation	Cell adhesion	Repeat	secreted	FALSE	ITGAV	ITGB8	Integrin alpha chain	Integrin beta chain	Focal adhesion	Cell membrane	Cell junction	Membrane	Host-virus interaction	Disulfide bond	Transmembrane	Host cell receptor for virus entry
COL4A4_ITGAV_ITGB8	COLLAGEN	COL4A4	ITGAV_ITGB8					KEGG: hsa04512	ECM-Receptor	COL4A4 - (ITGAV+ITGB8)	FALSE	COL4A4	Type IV collagen	Extracellular matrix	Secreted	Extracellular space	Basement membrane	Disease variant	Signal	Reference proteome	Collagen	Basement membrane	Disulfide bond	Secreted	Extracellular matrix	Glycoprotein	Deafness	3D-structure	Hydroxylation	Alport syndrome	Repeat	secreted	FALSE	ITGAV	ITGB8	Integrin alpha chain	Integrin beta chain	Focal adhesion	Cell membrane	Cell junction	Membrane	Host-virus interaction	Disulfide bond	Transmembrane	Host cell receptor for virus entry	Receptor	Alternative splicing	Glycoprotein	Signal
COL4A5_ITGAV_ITGB8	COLLAGEN	COL4A5	ITGAV_ITGB8					KEGG: hsa04512	ECM-Receptor	COL4A5 - (ITGAV+ITGB8)	FALSE	COL4A5	Type IV collagen	Extracellular matrix	Secreted	Extracellular space	Basement membrane	Basement membrane	Disulfide bond	Secreted	Extracellular matrix	Alternative splicing	Deafness	Alport syndrome	Glycoprotein	Disease variant	Chromosomal rearrangement	Signal	Reference proteome	Collagen	3D-structure	Hydroxylation	Repeat	secreted	FALSE	ITGAV	ITGB8	Integrin alpha chain	Integrin beta chain	Focal adhesion	Cell membrane	Cell junction	Membrane	Host-virus interaction	Disulfide bond	Transmembrane	Host cell receptor for virus entry	Receptor	Alternative splicing
COL4A6_ITGAV_ITGB8	COLLAGEN	COL4A6	ITGAV_ITGB8					KEGG: hsa04512	ECM-Receptor	COL4A6 - (ITGAV+ITGB8)	FALSE	COL4A6	Type IV collagen	Extracellular matrix	Secreted	Extracellular space	Basement membrane	Basement membrane	Disulfide bond	Secreted	Extracellular matrix	Alternative splicing	Deafness	Glycoprotein	Disease variant	Chromosomal rearrangement	Signal	Reference proteome	Collagen	Hydroxylation	Non-syndromic deafness	Cell adhesion	Repeat	secreted	FALSE	ITGAV	ITGB8	Integrin alpha chain	Integrin beta chain	Focal adhesion	Cell membrane	Cell junction	Membrane	Host-virus interaction	Disulfide bond	Transmembrane	Host cell receptor for virus entry	Receptor	Alternative splicing
COL6A1_ITGAV_ITGB8	COLLAGEN	COL6A1	ITGAV_ITGB8					KEGG: hsa04512	ECM-Receptor	COL6A1 - (ITGAV+ITGB8)	FALSE	COL6A1	Type VI collagen	Extracellular matrix	Secreted	Extracellular space	Disease variant	Signal	Reference proteome	Collagen	Extracellular matrix	Secreted	Congenital muscular dystrophy	Limb-girdle muscular dystrophy	Direct protein sequencing	Repeat	Hydroxylation	Cell adhesion	Glycoprotein	secreted	FALSE	ITGAV	ITGB8	Integrin alpha chain	Integrin beta chain	Focal adhesion	Cell membrane	Cell junction	Membrane	Host-virus interaction	Disulfide bond	Transmembrane	Host cell receptor for virus entry	Receptor	Alternative splicing	Glycoprotein	Signal	Reference proteome	Integrin
COL6A2_ITGAV_ITGB8	COLLAGEN	COL6A2	ITGAV_ITGB8					KEGG: hsa04512	ECM-Receptor	COL6A2 - (ITGAV+ITGB8)	FALSE	COL6A2	Type VI collagen	Extracellular matrix	Secreted	Extracellular space	Membrane	Membrane	Extracellular matrix	Secreted	Alternative splicing	Glycoprotein	Disease variant	Signal	Reference proteome	Collagen	Phosphoprotein	Congenital muscular dystrophy	Limb-girdle muscular dystrophy	Direct protein sequencing	Hydroxylation	Cell adhesion	Repeat	secreted	FALSE	ITGAV	ITGB8	Integrin alpha chain	Integrin beta chain	Focal adhesion	Cell membrane	Cell junction	Membrane	Host-virus interaction	Disulfide bond	Transmembrane	Host cell receptor for virus entry	Receptor	Alternative splicing
COL6A3_ITGAV_ITGB8	COLLAGEN	COL6A3	ITGAV_ITGB8					KEGG: hsa04512	ECM-Receptor	COL6A3 - (ITGAV+ITGB8)	FALSE	COL6A3	Type VI collagen	Extracellular matrix	Secreted	Extracellular space	Dystonia	Protease inhibitor	Secreted	Disulfide bond	Extracellular matrix	Alternative splicing	Serine protease inhibitor	Glycoprotein	Disease variant	Signal	Reference proteome	Collagen	Phosphoprotein	Congenital muscular dystrophy	Direct protein sequencing	Limb-girdle muscular dystrophy	3D-structure	Hydroxylation	Cell adhesion	Repeat	secreted	FALSE	ITGAV	ITGB8	Integrin alpha chain	Integrin beta chain	Focal adhesion	Cell membrane	Cell junction	Membrane	Host-virus interaction	Disulfide bond	Transmembrane
COL6A6_ITGAV_ITGB8	COLLAGEN	COL6A6	ITGAV_ITGB8					KEGG: hsa04512	ECM-Receptor	COL6A6 - (ITGAV+ITGB8)	FALSE	COL6A6	Type VI collagen	Extracellular matrix	Secreted	Extracellular space	Signal	Reference proteome	Collagen	Extracellular matrix	Secreted	Alternative splicing	Repeat	Hydroxylation	Cell adhesion	Glycoprotein	secreted	FALSE	ITGAV	ITGB8	Integrin alpha chain	Integrin beta chain	Focal adhesion	Cell membrane	Cell junction	Membrane	Host-virus interaction	Disulfide bond	Transmembrane	Host cell receptor for virus entry	Receptor	Alternative splicing	Glycoprotein	Signal	Reference proteome	Integrin	Metal-binding	Transmembrane helix	Cell membrane
COL9A1_ITGAV_ITGB8	COLLAGEN	COL9A1	ITGAV_ITGB8					KEGG: hsa04512	ECM-Receptor	COL9A1 - (ITGAV+ITGB8)	FALSE	COL9A1	Fibril-associated collagens with interrupted helices (FACIT)	Extracellular matrix	Secreted	Extracellular space	Stickler syndrome	Extracellular matrix	Disulfide bond	Secreted	Alternative splicing	Deafness	Glycoprotein	Signal	Reference proteome	Collagen	Metal-binding	Direct protein sequencing	Zinc	3D-structure	Hydroxylation	Repeat	secreted	FALSE	ITGAV	ITGB8	Integrin alpha chain	Integrin beta chain	Focal adhesion	Cell membrane	Cell junction	Membrane	Host-virus interaction	Disulfide bond	Transmembrane	Host cell receptor for virus entry	Receptor	Alternative splicing	Glycoprotein
COL9A2_ITGAV_ITGB8	COLLAGEN	COL9A2	ITGAV_ITGB8					KEGG: hsa04512	ECM-Receptor	COL9A2 - (ITGAV+ITGB8)	FALSE	COL9A2	Fibril-associated collagens with interrupted helices (FACIT)	Extracellular matrix	Secreted	Extracellular space	Disease variant	Signal	Stickler syndrome	Reference proteome	Collagen	Disulfide bond	Secreted	Extracellular matrix	Glycoprotein	Deafness	3D-structure	Hydroxylation	Dwarfism	Proteoglycan	Repeat	secreted	FALSE	ITGAV	ITGB8	Integrin alpha chain	Integrin beta chain	Focal adhesion	Cell membrane	Cell junction	Membrane	Host-virus interaction	Disulfide bond	Transmembrane	Host cell receptor for virus entry	Receptor	Alternative splicing	Glycoprotein	Signal
COL9A3_ITGAV_ITGB8	COLLAGEN	COL9A3	ITGAV_ITGB8					KEGG: hsa04512	ECM-Receptor	COL9A3 - (ITGAV+ITGB8)	FALSE	COL9A3	Fibril-associated collagens with interrupted helices (FACIT)	Extracellular matrix	Secreted	Extracellular space	Disease variant	Signal	Reference proteome	Collagen	Extracellular matrix	Secreted	Glycoprotein	3D-structure	Hydroxylation	Dwarfism	Repeat	secreted	FALSE	ITGAV	ITGB8	Integrin alpha chain	Integrin beta chain	Focal adhesion	Cell membrane	Cell junction	Membrane	Host-virus interaction	Disulfide bond	Transmembrane	Host cell receptor for virus entry	Receptor	Alternative splicing	Glycoprotein	Signal	Reference proteome	Integrin	Metal-binding	Transmembrane helix
LAMA4_ITGA6_ITGB4	LAMININ	LAMA4	ITGA6_ITGB4					KEGG: hsa04512	ECM-Receptor	LAMA4 - (ITGA6+ITGB4)	FALSE	LAMA4		Extracellular matrix	Secreted	Extracellular space	Basement membrane	Disease variant	Coiled coil	Signal	Reference proteome	Basement membrane	Disulfide bond	Secreted	Extracellular matrix	Cardiomyopathy	Alternative splicing	Repeat	Cell adhesion	Laminin EGF-like domain	Glycoprotein		NA	ITGA6	ITGB4	Integrin alpha chain	Integrin beta chain	Cell membrane	Hemidesmosome	Cell junction	Membrane	Disulfide bond	Transmembrane	Receptor	Alternative splicing	Glycoprotein	Signal	Reference proteome	Integrin
LAMA5_ITGA6_ITGB4	LAMININ	LAMA5	ITGA6_ITGB4					KEGG: hsa04512	ECM-Receptor	LAMA5 - (ITGA6+ITGB4)	FALSE	LAMA5		Extracellular matrix	Secreted	Extracellular space	Basement membrane	Coiled coil	Signal	Reference proteome	Basement membrane	Extracellular matrix	Disulfide bond	Secreted	Alternative splicing	Repeat	3D-structure	Cell adhesion	Laminin EGF-like domain	Glycoprotein		NA	ITGA6	ITGB4	Integrin alpha chain	Integrin beta chain	Cell membrane	Hemidesmosome	Cell junction	Membrane	Disulfide bond	Transmembrane	Receptor	Alternative splicing	Glycoprotein	Signal	Reference proteome	Integrin	Lipoprotein
LAMB1_ITGA6_ITGB4	LAMININ	LAMB1	ITGA6_ITGB4					KEGG: hsa04512	ECM-Receptor	LAMB1 - (ITGA6+ITGB4)	FALSE	LAMB1		Extracellular matrix	Secreted	Extracellular space	Basement membrane	Coiled coil	Signal	Reference proteome	Basement membrane	Lissencephaly	Disulfide bond	Phosphoprotein	Secreted	Extracellular matrix	Repeat	3D-structure	Cell adhesion	Laminin EGF-like domain	Glycoprotein		NA	ITGA6	ITGB4	Integrin alpha chain	Integrin beta chain	Cell membrane	Hemidesmosome	Cell junction	Membrane	Disulfide bond	Transmembrane	Receptor	Alternative splicing	Glycoprotein	Signal	Reference proteome	Integrin
LAMB2_ITGA6_ITGB4	LAMININ	LAMB2	ITGA6_ITGB4					KEGG: hsa04512	ECM-Receptor	LAMB2 - (ITGA6+ITGB4)	FALSE	LAMB2		Extracellular matrix	Secreted	Extracellular space	Basement membrane	Disease variant	Coiled coil	Signal	Reference proteome	Basement membrane	Phosphoprotein	Disulfide bond	Secreted	Extracellular matrix	Repeat	Cell adhesion	Laminin EGF-like domain	Glycoprotein		NA	ITGA6	ITGB4	Integrin alpha chain	Integrin beta chain	Cell membrane	Hemidesmosome	Cell junction	Membrane	Disulfide bond	Transmembrane	Receptor	Alternative splicing	Glycoprotein	Signal	Reference proteome	Integrin	Lipoprotein
LAMC1_ITGA6_ITGB4	LAMININ	LAMC1	ITGA6_ITGB4					KEGG: hsa04512	ECM-Receptor	LAMC1 - (ITGA6+ITGB4)	FALSE	LAMC1		Extracellular matrix	Secreted	Extracellular space	Basement membrane	Coiled coil	Signal	Reference proteome	Basement membrane	Phosphoprotein	Disulfide bond	Secreted	Extracellular matrix	Repeat	3D-structure	Cell adhesion	Laminin EGF-like domain	Glycoprotein	secreted	FALSE	ITGA6	ITGB4	Integrin alpha chain	Integrin beta chain	Cell membrane	Hemidesmosome	Cell junction	Membrane	Disulfide bond	Transmembrane	Receptor	Alternative splicing	Glycoprotein	Signal	Reference proteome	Integrin	Lipoprotein
LAMC2_ITGA6_ITGB4	LAMININ	LAMC2	ITGA6_ITGB4					KEGG: hsa04512	ECM-Receptor	LAMC2 - (ITGA6+ITGB4)	FALSE	LAMC2		Extracellular matrix	Secreted	Extracellular space	Basement membrane	Coiled coil	Signal	Reference proteome	Basement membrane	Extracellular matrix	Disulfide bond	Secreted	Direct protein sequencing	Alternative splicing	Epidermolysis bullosa	Repeat	Cell adhesion	Heparin-binding	Laminin EGF-like domain	Glycoprotein		NA	ITGA6	ITGB4	Integrin alpha chain	Integrin beta chain	Cell membrane	Hemidesmosome	Cell junction	Membrane	Disulfide bond	Transmembrane	Receptor	Alternative splicing	Glycoprotein	Signal	Reference proteome
[truncated: 178 more rows]
[truncated: 58 more columns]

## Sheet: pairLR_SASP_aged
Dataset 4. Analysis of SASP atlas and cell-cell communications in aging human skeletal muscle.
SASP L-R pairs in aged group
interaction_name	pathway_name	ligand	receptor	agonist	antagonist	co_A_receptor	co_I_receptor	evidence	annotation	interaction_name_2
TGFB1_TGFBR1_TGFBR2	TGFb	TGFB1	TGFbR1_R2	TGFb agonist	TGFb antagonist		TGFb inhibition receptor	KEGG: hsa04350	Secreted Signaling	TGFB1 - (TGFBR1+TGFBR2)
[truncated: 746 more rows]

## Sheet: Up_communication
Dataset 4. Analysis of SASP atlas and cell-cell communications in aging human skeletal muscle.
[truncated: 566 more rows]

[truncated: 1 more sheets: Relative_L-R_CXCL]
