# Supplementary material for: Multiomics and cellular senescence profiling of aging human skeletal muscle uncovers Maraviroc as a senotherapeutic approach for sarcopenia
Source: Nat Commun. 2025 Jul 5;16:6207. doi: 10.1038/s41467-025-61403-y (PMC12228793; doi:10.1038/s41467-025-61403-y)
Supplement: Supplementary file 3 — Supplementary Datasets 1-9 [file 41467_2025_61403_MOESM3_ESM.zip › Supplementary Dataset 7.xlsx]

## Sheet: Summary
Dataset 7. snATAC- and snRNA-seq analysis of TF-gene regulation
The SHEET "ATF3-target gene set" shows the gene sets predicted to be regulated by ATF3 in multiple cell types used in this study.
The SHEET "GO_ATF3_target_DEG " shows the enriched GO terms for DEGs in main cell types
The SHEET "TF-SASP association in MuSC" shows the computed regulatory association between TFs and SASP genes in MuSC
The SHEET "TF-SASP association in FAP" shows the computed regulatory association between TFs and SASP genes in FAP
The SHEET "TF-SASP association in EC" shows the computed regulatory association between TFs and SASP genes in EC
The SHEET "TF-SASP association in SMC" shows the computed regulatory association between TFs and SASP genes in SMC
The SHEET "JUNB-target SASP gene sets" shows the SASP gene sets predicted to be regulated by JUNB used in this study.

## Sheet: ATF3-target gene set
Dataset 7. snATAC- and snRNA-seq analysis of TF-gene regulation
Genes predicted to be activated by ATF3						Genes predicted to be repressed by ATF3
MuSC	FAP	EC	SMC			MuSC	FAP	EC	SMC
ACAD10	ACRBP	ABTB2	ACTA2			AAGAB	AADAT	AMFR	AATK
ACER2	ADD3	ACSL1	AIP			APOL1	ABHD6	ANPEP	ABCE1
ADO	AKR1E2	AKR1B1	AKAP1			ASB2	ALOX15B	ARSG	ADRA1B
AGAP3	AP1M1	ATP6V0A1	ALCAM			ASNSD1	BPTF	BHLHE40-AS1	AGO3
ALKBH5	AP3D1	BTAF1	ALOXE3			ATP6V0E1	BRAT1	BLK	ALAD
ANKRD2	ATG4B	CASC4	ANXA6			ATP8B2	CCDC110	C16orf74	AMDHD2
AP4E1	ATP2A1	CCND2	APEX1			C22orf23	CCDC62	C17orf77	AMY2B
APLN	C11orf49	CD58	AQP1			CCDC141	CD53	C2CD2L	APTX
APLNR	C5orf56	CXCL12	AQP7			CDIP1	CHD1	CACNA1S	ARMC7
ARL10	CCNJ	DBF4	ARHGAP19			CEP68	DLG1	CACNA2D4	ASIC2
ARMC1	CDADC1	DSEL	ARHGAP31			CEP78	DNAH17	CDH22	B3GALT2
ARRDC2	CDC34	DYNLT3	ATG16L2			CEP89	DPP9	CNR2	B3GNT5
ATG13	CDC42BPA	ENPP1	ATP2A1			CLK1	EXD3	COBL	BCAR4
BCL6B	CLDN12	ERV3-1	BAZ1B			CNOT1	FAM216B	COL21A1	BCL11B
C1orf189	CSNK1D	ETFBKMT	BCL2L12			DHRS7B	FNTB	COMMD7	BEGAIN
C4orf36	ELF2	FABP5	BCL2L13			FAM98C	FOXO3B	CSRP3	BLZF1
CCL8	FAM53B	FAM168B	BOD1L1			GPN2	FZD1	CTNS	BRIX1
CDC16	FHL1	FDX1	BTBD16			GSTO2	HEPACAM	CYFIP2	BTBD19
CDK2AP1	GTF2H3	GALC	C12orf75			HIST1H3B	IL17RC	DHRS1	C17orf58
CDO1	GUSB	GTF3A	CACNB2			INTS7	ISM1-AS1	FAM120B	C1QC
CHD8	HDAC2	HLCS	CAMK2G			IQCK	ITGA9	FAM204A	C5orf49
CLDN5	HLA-DMA	IDI1	CBLN1			KCP	LINC00839	FAM228B	C8orf82
CMC1	HLA-G	IRS2	CCDC3			KIF16B	LINC01428	FREM2	CA1
CREM	HSPA6	ITK	CDC16			LINC01239	LINC01429	FYCO1	CALB2
CRK	INF2	KIF13B	CDC6			MED9	LINC01485	GCDH	CARS2
CSRNP1	IQCK	LAMA2	CDCA4			MIR22HG	LMO1	GHDC	CBX2
CYTH1	LACC1	LSM4	CDS2			MLXIP	LRRC1	HPGDS	CCDC80
DNAH17	LINC01072	MCCC1	CFAP54			MRPS21	MARVELD2	HPN-AS1	CCDC96
DPH6	LY6E	MORC4	CHST6			MSTO1	MMP20	IPP	CD247
ECHS1	MB	NORAD	CHURC1			NME1	NEK4	ISG20L2	CD48
ECI2	MIDN	PABPC4	CLDND2			P2RY6	NFKBIL1	ITGAX	CDC20
EHD4	MRPL1	PCDHGA11	CMTM6			PCDHB15	NPLOC4	KCNAB2	CDC25B
EXOC6	MRPS26	PDZD8	COL10A1			PCYOX1	NR1H4	KCNK3	CDKL5
EXTL3-AS1	MTO1	PERM1	COL4A5			PDZD9	PEX6	KDM8	CDKN2AIPNL
F13A1	MXD1	PFKM	CORO1B			PHC2	PMP22	KIF14	CDNF
FAM184A	MYL4	PGM2	COX8A			PIEZO1	PRPF18	LGR5	CDO1
FBXL15	NDFIP1	PHKB	CRHR2			PORCN	PSMB4	LINC00337	CDRT1
FOXC1	NES	PIAS2	CTCF			PPP4R2	PTRH1	LPCAT1	CEACAM16
GAB1	NRDE2	PLEKHA2	CTNND1			PPP4R3A	RASL10B	MAGED1	CENPU
GRASP	OXCT1	PLXNC1	CTR9			PRKD3	RNASE6	MEMO1	CEP68
HAUS6	PAPOLG	PREB	CTU2			PRRX1	RNF181	MPO	CHID1
HID1	PELI3	PRKCG	CUEDC1			PTBP3	RNPC3	MTCL1	CHN2
HLA-E	PLA2G4C	RHOBTB1	CX3CL1			PTCH1	RPA2	OR2AT4	CITED2
HNRNPA2B1	PLN	RNF24	DCUN1D4			RELB	SASH3	OVGP1	CLASP2
IL3RA	PPARG	RPS6KA1	DHRS13			REV1	SFMBT1	P2RX1	CLCN2
IMPACT	RBM38	SNX2	DOCK5			RPAP2	SRP14-AS1	PIRT	CMA1
ING2	SAMHD1	STPG2	DPF3			RPL6	ST3GAL6	PSMC2	CNST
ITFG1	SBNO2	TAF5L	DXO			SCARA5	THUMPD1	PTGS1	COG4
ITIH5	SECTM1	TC2N	DYNLT3			SDAD1	TMEM50B	PTPN22	COL28A1
JUN	SHE	TGDS	E2F4			SEC31A	TPP2	RGS17	COPZ1
KBTBD2	SLC25A45	TMEM117	EHBP1L1			SFMBT1	TRNT1	RNF121	CPXM1
KIAA1211L	SLC35G1	TMEM45A	ENTPD1			SLC1A4	TTC31	RNF128	CRIPT
LGALS4	SMIM10L1	TMEM8A	FABP3			SLC25A37	UPP2	SELPLG	CRY1
LINC01013	SNAPC1	TSNAX	FADS3			SLC9B2	UPRT	SEMA4D	CSTF1
LPCAT2	STAT5A	UBE2H	FAM178B			SNHG25	USP53	SIDT2	CTNS
MAP3K13	TBC1D30	UBE2W	FAM27C			SNRPD1	ZNF398	SIGLEC6	CXCL3
MEX3A	TIFA	VAV1	FBXL8			SNX22		SLC25A39	DACH1
MFAP4	TMEM87B	ZNF181	FCGR1A			STEAP3-AS1		SLC38A9	DCAKD
MGST1	TRIM6	ZNF32	FDFT1			STX1A		SLC4A8	DCN
MIIP	TRPV3	ZNF460	FKBP5			TCEAL3		SPTBN4	DDX21
MLLT11	TTC1		FOXD3-AS1			TCHH		SSPN	DHRS1
MTRNR2L1	TTC23		GCNT2			TCTN3		STEAP3	DLEC1
MTUS1	USP40		GIPR			TEX22		STXBP2	DNAH14
NBR2	ZNF268		GKAP1			TMEM161A		TCERG1L	DNM3OS
NCKIPSD	ZNF517		GMFG			TMEM18		THAP7	DUSP7
NFE2L3	ZSWIM4		GPR135			TMX4		TIMM23	ECHDC3
NUCKS1			GRAMD1A			TNFRSF1B		TMBIM6	EIF2AK4
NYAP1			GYS1			TRAF3IP2-AS1		TMEM132B	EIF4B
PELP1			HECTD4			TRAPPC2B		TPSAB1	ELAC1
PIK3CA			HEY2			TSEN54		TREH	EMC6
PPP2R5C			HFM1			TSR3		TRIP13	ENGASE
PTAR1			HHEX			TUSC1		TSPAN32	EPHA1
RAB20			HIST1H4A			YARS		TXLNB	ERCC6
RARA-AS1			HOXD8			ZC3H7A		XRCC3	ERICH6B
SCIMP			HYAL2			ZNF365			ETF1
SCYL2			ID1			ZNF419			FAM174A
SEC22C			IGF2-AS			ZNF506			FAM186B
SLC9A5			INAFM2			ZNF552			FBN2
SMAD6			IQCK			ZNF667			FBXL14
SOAT1			IQSEC1			ZNF736			FPR2
SPTAN1			ITIH6						FPR3
STAU2			ITM2C						FRMD6-AS2
TAPT1			KCP						G6PC3
TBC1D30			KHDC1						GADL1
TBC1D9			LDLR						GALNTL5
TBCC			LEMD3						GAS8
TCF4			LGR6						GATAD2B
TCF7L1			LINC00963						GDF15
THSD1			LOXL3						GHRLOS
TLCD1			LRRC41						GIT1
TLL1			LRRN1						GLYATL1
TMEM126B			MAN2A2						GPR137B
TMEM179B			MAP1LC3B						GPR161
TMEM185B			MAPKAPK3						GRB2
TMEM222			MEF2B						GSG1L2
TMEM53			MFGE8						HAUS3
TMEM9B-AS1			MICAL1						HBEGF
TRMU			MICU2						HDC
TSPAN12			MICU3						HDDC2
TST			MIER2						HIBADH
UBE3C			MIR497HG						HNRNPC
VGLL3			MOB2						HOMER2
YDJC			MPC1						HPGDS
ZNF169			MPV17L2						HTRA4
ZNF337-AS1			MRGPRF-AS1						IARS2
ZNF385D			MSX2						IKZF1
ZNF407			MTHFR						IL17RB
ZNF438			MYL3						IL17RD
ZNF627			MYOCD						IL1A
ZNF665			NAPRT						IL3RA
ZSWIM4			NBEAL1						INSRR
			NCK1						ITGA5
			NDUFA4L2						ITPKC
			NFIC						KANSL1
			NHLH1						KCNG3
			NKX3-1						KCNMB3
			NMRK2						KHNYN
			NOS1AP						KIAA1549L
			NPAS4						KLF3-AS1
			NR4A3						KLRG2
			NUDT17						LAMA1
			OSBPL1A						LBX2
			OTUB2						LHFPL1
			PABPC4						LINC00310
			PBX2						LINC00477
			PCDH11Y						LINC00861
			PCLO						LINC00926
			PDGFB						LINC00944
			PDK2						LINC01220
			PEF1						LINC01226
			PGF						LINC01239
			PHLDB3						LINC01252
			PIP5K1B						LINC01581
			PKDCC						LINC01605
			PLEKHF2						LMAN2
			PLEKHG3						LRP2BP
			PLN						LRRC29
			PNMA2						LRRC58
			POM121						LRRN4CL
			PPP1R12C						LRRTM2
			PPP1R35						MALL
			PPP2R1B						MAP3K8
			PRKCZ						MAP7D2
			PSD2						MASTL
			PTGES3L						MAX
			PUF60						MFAP3
			RAB11FIP1						MFSD5
			RAB15						MIPOL1
			RAB36						MLH3
			RAB6A						MRPS25
			RANBP1						MRPS31
			RANBP3						MSI2
			RBKS						MTA3
			RBPMS						MTMR12
			RING1						MYL2
			RNPS1						MYOC
			RPP38						NAA15
			RRAD						NCAPG2
			RYR2						NEK6
			S100A1						NEMP1
			SAP18						NHLRC4
			SERINC2						NLGN4Y
			SHC1						NPC2
			SIX5						NPFF
			SLC22A3						NPLOC4
			SLC25A30						NPR3
			SLC27A4						NREP-AS1
			SLC38A11						NSUN2
			SLC6A12						NT5DC3
			SMIM20						NUB1
			SNF8						OGDH
			SNX2						ONECUT2
			SORBS2						ORMDL1
			SYNE3						OTOF
			TCEAL1						PAQR5
			TCF7						PARK7
			TCFL5						PBX3
			TESC						PCMTD1
			TET3						PEBP1
			THRA						PFKL
			TLN1						PHF20L1
			TMEM135						PIEZO2
			TMEM147-AS1						PLA2G5
			TMEM164						PLCG1-AS1
			TMEM201						PLEKHG6
			TMEM258						PM20D2
			TPCN1						PNKP
			TRAM2						POLA2
			TRIM41						POLR3A
			TRIM62						PON1
			TRIM63						PON3
			TRIM72						PPFIA4
			TTC19						PPFIBP2
			TTC38						PPP3CB-AS1
			TUBA1B						PRCD
			UBA2						PSMB8-AS1
			UBE2D3						PSMD6-AS2
			UNC119						PSPH
			VIPR2						PTGER4
			VWA3B						PUM3
			WDR81						PWWP2A
			WFDC2						R3HCC1
			XK						RAG1
			XKR6						RALA
			ZBED9						RALGAPB
			ZCCHC2						RAPGEF6
			ZDHHC18						RARG
			ZNF135						RCL1
			ZNF248						RHOH
			ZNF274						RMDN2-AS1
			ZNF460						RNASEH1
			ZNF497						RNGTT
			ZNF525						ROBO3
			ZNF552						ROR2
			ZNF626						RP2
			ZNF772						RPA2
									RPH3AL
									RPLP2
									RPRD1B
									RPUSD4
									RUNX1T1
									S100A10
									S100P
									SC5D
									SCAP
									SCG5
									SDS
									SEMA3F-AS1
									SERPINA10
									SERPINB8
									SERTAD2
									SH2B2
									SH3BP4
									SH3PXD2B
									SIGLEC9
									SIPA1L3
									SIX4
									SLC14A2
									SLC24A1
									SLC25A32
									SLC25A51
									SLC27A2
									SLC30A1
									SLC30A5
									SLC35F2
									SLC38A6
									SLC45A1
									SLC46A3
									SLC50A1
									SLC5A9
									SLC9A8
									SMARCC1
									SMG6
									SNX22
									SNX29
									SOGA3
									SPACA6P-AS
									SPAST
									SPATA32
									SRGAP3
									SSUH2
									ST8SIA4
									STAG2
									STAP2
									STEAP1
									STK31
									STK4
									STX16
									SUPV3L1
									SUV39H2
									TAB2
									TBX5
									TFE3
									TFPT
									THG1L
									TIAL1
									TMEM17
									TMEM170B
									TMEM51-AS1
									TMEM65
									TMEM82
									TNFRSF11A
									TOP2A
									TOX3
									TRIM26
									TRRAP
									TSPAN15
									TTC12
									TUBGCP4
									TWF2
									TXNL1
									TYK2
									UBFD1
									UBL7
									UCKL1-AS1
									UHRF1
									UMPS
									UROS
									USP4
									USP42
									VANGL1
									VPS13C
									WDR1
									WDR45B
									WDR83OS
									WRAP53
									XAF1
									ZADH2
									ZAN
									ZBTB11
									ZBTB26
									ZC2HC1A
									ZMAT5
									ZNF106
									ZNF195
									ZNF212
									ZNF483
									ZNF507
									ZNF608
									ZNF771
									ZNF827
									ZZEF1

## Sheet: GO_ATF3_target_DEG
Dataset 7. snATAC- and snRNA-seq analysis of TF-gene regulation
Enriched Gene Ontology biological process terms for Sn-DEGs targeted by ATF3 in multiple cells types identified by Metascape
#COUNT_EC	#COUNT_FAP	#COUNT_MuSC	#COUNT_SMC	#GeneInGO	#GeneInGOAndHitList	#GeneInHitList	#TotalGeneInLibrary	%InGO	_InGO	_LogP_EC	_LogP_FAP	_LogP_MuSC	_LogP_SMC	_MEMBER_EC	_MEMBER_FAP	_MEMBER_MuSC	_MEMBER_SMC	_PATTERN_	_RANK_	BestEnrichmentInGroup	BestLogPInGroup	canonicalName	Category	CategoryID	CLUSTER_LABEL	Description	Enrichment	EvidenceCutoff	FirstInGroupByEnrichment	FirstInGroupByLogP	Gene	GeneID	GiniIndex	GROUP_ID	Hits	id	Log(q-value)	Log_q_value_	LogP	name	PARENT_GO	selected	shared name	STDV %InGO	STDV_InGO	Symbol	Z-score	Z_score
7	10	9	26	751	26	153	30293		16.9935	-5.77221	-4.28454	-7.00642	-14.0028	1	1	1	1	M1111	4	42.9688	-19.8162		Canonical Pathways	11		NABA MATRISOME ASSOCIATED	6.85463	0	0	0	M5885	284|285|653|654|685|1950|2247|2919|2920|3082|3479|3569|3576|3603|3624|4313|4803|4908|6275|6347|6364|6387|7040|7077|7422|9518	0	1	ANGPT1|ANGPT2|BMP5|BMP6|BTC|EGF|FGF2|CXCL1|CXCL2|HGF|IGF1|IL6|CXCL8|IL16|INHBA|MMP2|NGF|NTF3|S100A4|CCL2|CCL20|CXCL12|TGFB1|TIMP2|VEGFA|GDF15	139		-10.3372	-14.0028	139		FALSE	139		3.03635	M5885		11.5754
3	7	6	12	93	12	153	30293		7.84314	-2.05897	-10.697	-6.89213	-13.2829	1	1	1	1	M1111	4	42.9688	-19.8162		KEGG Pathway	24		Rheumatoid arthritis	25.5475	0	0	0	hsa05323	284|2919|2920|3383|3569|3576|3725|6347|6364|6387|7040|7422	0	1	ANGPT1|CXCL1|CXCL2|ICAM1|IL6|CXCL8|JUN|CCL2|CCL20|CXCL12|TGFB1|VEGFA	138		-9.8415	-13.2829	138		FALSE	138		2.17352	hsa05323		16.8921
0	8	7	17	297	17	153	30293		11.1111	0	-4.95061	-5.3485	-12.677	0	1	1	1	M0111	3	42.9688	-19.8162		KEGG Pathway	24		Cytokine-cytokine receptor interaction	11.333	0	0	0	hsa04060	653|654|2919|2920|3554|3569|3576|3603|3624|4803|4982|6347|6364|6387|7040|8793|9518	0	1	BMP5|BMP6|CXCL1|CXCL2|IL1R1|IL6|CXCL8|IL16|INHBA|NGF|TNFRSF11B|CCL2|CCL20|CXCL12|TGFB1|TNFRSF10D|GDF15	137		-9.37382	-12.677	137		FALSE	137		2.54072	hsa04060		12.75
5	7	6	18	365	18	153	30293		11.7647	-3.57354	-5.06018	-4.63525	-12.2996	1	1	1	1	M1111	4	42.9688	-19.8162		GO Biological Processes	19		locomotion	9.76406	0	0	0	GO:0040011	284|2033|2247|2919|2920|3082|3569|3576|3603|4282|4313|4908|5329|6275|6347|6364|6387|7422	0	1	ANGPT1|EP300|FGF2|CXCL1|CXCL2|HGF|IL6|CXCL8|IL16|MIF|MMP2|NTF3|PLAUR|S100A4|CCL2|CCL20|CXCL12|VEGFA	136		-9.13112	-12.2996	136	19_GO:0040011 locomotion	FALSE	136		2.60475	GO:0040011		12.0019
4	6	5	9	47	9	153	30293		5.88235	-5.63547	-7.07652	-5.81453	-11.7098	1	1	1	1	M1111	4	42.9688	-19.8162		Reactome Gene Sets	6		Interleukin-10 signaling	37.9136	0	0	0	R-HSA-6783783	2919|2920|3383|3554|3569|3576|6347|6364|6774	0	1	CXCL1|CXCL2|ICAM1|IL1R1|IL6|CXCL8|CCL2|CCL20|STAT3	135		-8.56944	-11.7098	135		FALSE	135		1.90224	R-HSA-6783783		18.0443
5	7	6	17	344	17	153	30293		11.1111	-3.74717	-5.285	-4.83786	-11.6514	1	1	1	1	M1111	4	42.9688	-19.8162		GO Biological Processes	19		chemotaxis	9.78456	0	0	0	GO:0006935	284|2247|2919|2920|3082|3569|3576|3603|4282|4313|4908|5329|6275|6347|6364|6387|7422	0	1	ANGPT1|FGF2|CXCL1|CXCL2|HGF|IL6|CXCL8|IL16|MIF|MMP2|NTF3|PLAUR|S100A4|CCL2|CCL20|CXCL12|VEGFA	134		-8.56215	-11.6514	134	19_GO:0040011 locomotion	FALSE	134		2.54072	GO:0006935		11.6747
5	7	6	17	346	17	153	30293		11.1111	-3.73009	-5.26291	-4.81795	-11.6113	1	1	1	1	M1111	4	42.9688	-19.8162		GO Biological Processes	19		taxis	9.728	0	0	0	GO:0042330	284|2247|2919|2920|3082|3569|3576|3603|4282|4313|4908|5329|6275|6347|6364|6387|7422	0	1	ANGPT1|FGF2|CXCL1|CXCL2|HGF|IL6|CXCL8|IL16|MIF|MMP2|NTF3|PLAUR|S100A4|CCL2|CCL20|CXCL12|VEGFA	133		-8.54552	-11.6113	133	19_GO:0040011 locomotion	FALSE	133		2.54072	GO:0042330		11.6336
0	5	3	8	39	8	153	30293		5.22876	0	-5.98665	-3.23992	-10.722	0	1	1	1	M0111	3	42.9688	-19.8162		WikiPathways	27		Immune infiltration in pancreatic cancer	40.614	0	0	0	WP5285	2919|3569|3576|6347|6364|6387|7040|7422	0	1	CXCL1|IL6|CXCL8|CCL2|CCL20|CXCL12|TGFB1|VEGFA	132		-7.8246	-10.722	132		FALSE	132		1.79967	WP5285		17.6371
5	6	6	11	120	11	153	30293		7.18954	-3.65584	-8.27175	-6.13449	-10.5614	1	1	1	1	M1111	4	42.9688	-19.8162		WikiPathways	27		Spinal cord injury	18.1494	0	0	0	WP2431	358|1956|2919|2920|3383|3554|3569|3576|4282|6347|7040	0	1	AQP1|EGFR|CXCL1|CXCL2|ICAM1|IL1R1|IL6|CXCL8|MIF|CCL2|TGFB1	131		-7.69398	-10.5614	131		FALSE	131		2.08835	WP2431		13.4112
16	18	19	24	620	48	466	30293		10.3004	-7.62852	-9.1338	-10.891	-13.9828	1	1	1	1	M1111	4	7.59816	-19.8137		GO Biological Processes	19		positive regulation of locomotion	5.03276	0	0	0	GO:0040017	284|358|388|659|1012|1950|1956|2247|2260|2335|3082|3146|3162|3309|3315|3383|3479|3488|3554|3569|3576|3603|3687|4313|4908|5031|6355|6364|6376|6387|6678|6774|7040|7060|7422|8013|9448|9510|10507|10512|10630|10795|23075|23122|54453|57118|57381|80005	0	2	ANGPT1|AQP1|RHOB|BMPR2|CDH13|EGF|EGFR|FGF2|FGFR1|FN1|HGF|HMGB1|HMOX1|HSPA5|HSPB1|ICAM1|IGF1|IGFBP5|IL1R1|IL6|CXCL8|IL16|ITGAX|MMP2|NTF3|P2RY6|CCL8|CCL20|CX3CL1|CXCL12|SPARC|STAT3|TGFB1|THBS4|VEGFA|NR4A3|MAP4K4|ADAMTS1|SEMA4D|SEMA3C|PDPN|ZNF268|SWAP70|CLASP2|RIN2|CAMK1D|RHOJ|DOCK5	130		-15.333	-19.3765	130	19_GO:0040011 locomotion	FALSE	130		1.40809	GO:0040017		12.6815
16	18	19	23	606	47	466	30293		10.0858	-7.76607	-9.29115	-11.0616	-13.2263	1	1	1	1	M1111	4	7.59816	-19.8137		GO Biological Processes	19		positive regulation of cell motility	5.04175	0	0	0	GO:2000147	284|358|388|659|1012|1950|1956|2247|2260|2335|3082|3146|3162|3309|3315|3383|3479|3488|3554|3569|3576|3687|4313|4908|5031|6355|6364|6376|6387|6678|6774|7040|7060|7422|8013|9448|9510|10507|10512|10630|10795|23075|23122|54453|57118|57381|80005	0	2	ANGPT1|AQP1|RHOB|BMPR2|CDH13|EGF|EGFR|FGF2|FGFR1|FN1|HGF|HMGB1|HMOX1|HSPA5|HSPB1|ICAM1|IGF1|IGFBP5|IL1R1|IL6|CXCL8|ITGAX|MMP2|NTF3|P2RY6|CCL8|CCL20|CX3CL1|CXCL12|SPARC|STAT3|TGFB1|THBS4|VEGFA|NR4A3|MAP4K4|ADAMTS1|SEMA4D|SEMA3C|PDPN|ZNF268|SWAP70|CLASP2|RIN2|CAMK1D|RHOJ|DOCK5	129		-15.1402	-19.0077	129	19_GO:0040011 locomotion	TRUE	129		1.39501	GO:2000147		12.5625
11	9	16	16	546	37	466	30293		7.93991	-4.39313	-2.96848	-8.9397	-7.70559	1	1	1	1	M1111	4	7.59816	-19.8137		GO Biological Processes	19		vasculature development	4.4052	0	0	0	GO:0001944	284|285|290|358|388|659|1012|1278|1499|1950|2247|2260|2335|3162|3576|4035|4223|4313|4763|4882|5396|5921|6095|6347|6376|6909|7040|7422|8854|10203|10512|10630|26057|54206|57381|83478|168667	0	2	ANGPT1|ANGPT2|ANPEP|AQP1|RHOB|BMPR2|CDH13|COL1A2|CTNNB1|EGF|FGF2|FGFR1|FN1|HMOX1|CXCL8|LRP1|MEOX2|MMP2|NF1|NPR2|PRRX1|RASA1|RORA|CCL2|CX3CL1|TBX2|TGFB1|VEGFA|ALDH1A2|CALCRL|SEMA3C|PDPN|ANKRD17|ERRFI1|RHOJ|ARHGAP24|BMPER	128		-9.89861	-13.2018	128	19_GO:0032502 developmental process	FALSE	128		1.25242	GO:0001944		10.0362
10	9	15	16	526	35	466	30293		7.51073	-3.83371	-3.08163	-8.24622	-7.93125	1	1	1	1	M1111	4	7.59816	-19.8137		GO Biological Processes	19		blood vessel development	4.32552	0	0	0	GO:0001568	284|285|290|358|388|659|1012|1278|1499|1950|2247|2260|2335|3162|3576|4035|4223|4313|4763|4882|5396|5921|6095|6347|6376|6909|7040|7422|8854|10203|10512|26057|57381|83478|168667	0	2	ANGPT1|ANGPT2|ANPEP|AQP1|RHOB|BMPR2|CDH13|COL1A2|CTNNB1|EGF|FGF2|FGFR1|FN1|HMOX1|CXCL8|LRP1|MEOX2|MMP2|NF1|NPR2|PRRX1|RASA1|RORA|CCL2|CX3CL1|TBX2|TGFB1|VEGFA|ALDH1A2|CALCRL|SEMA3C|ANKRD17|RHOJ|ARHGAP24|BMPER	127		-9.05337	-12.284	127	19_GO:0032502 developmental process	FALSE	127		1.22094	GO:0001568		9.61695
0	12	12	11	298	26	466	30293		5.5794	0	-7.77058	-8.32559	-6.42487	0	1	1	1	M0111	3	7.59816	-19.8137		GO Biological Processes	19		regulation of epithelial cell migration	5.6717	0	0	0	GO:0010632	284|285|388|659|1634|1950|2247|2260|3146|3162|3315|4223|4763|5728|5797|6678|6781|7040|7422|9448|23122|51466|54453|57381|80005|168667	0	2	ANGPT1|ANGPT2|RHOB|BMPR2|DCN|EGF|FGF2|FGFR1|HMGB1|HMOX1|HSPB1|MEOX2|NF1|PTEN|PTPRM|SPARC|STC1|TGFB1|VEGFA|MAP4K4|CLASP2|EVL|RIN2|RHOJ|DOCK5|BMPER	126		-8.78297	-11.8722	126	19_GO:0040011 locomotion	TRUE	126		1.06325	GO:0010632		10.13
13	0	14	20	682	38	466	30293		8.15451	-4.8493	0	-5.99148	-9.54064	1	0	1	1	M1011	3	7.59816	-19.8137		GO Biological Processes	19		tube morphogenesis	3.62206	0	0	0	GO:0035239	284|285|290|388|653|1012|1497|1499|1950|1956|2247|2260|2335|3162|3576|4035|4223|4313|4763|4882|5396|5921|6095|6347|6376|6909|7040|7408|7422|8549|9231|10203|10806|23242|25902|57381|83478|168667	0	2	ANGPT1|ANGPT2|ANPEP|RHOB|BMP5|CDH13|CTNS|CTNNB1|EGF|EGFR|FGF2|FGFR1|FN1|HMOX1|CXCL8|LRP1|MEOX2|MMP2|NF1|NPR2|PRRX1|RASA1|RORA|CCL2|CX3CL1|TBX2|TGFB1|VASP|VEGFA|LGR5|DLG5|CALCRL|SDCCAG8|COBL|MTHFD1L|RHOJ|ARHGAP24|BMPER	125		-8.08803	-10.9554	125	19_GO:0032502 developmental process	FALSE	125		1.26775	GO:0035239		8.65686
9	7	12	15	431	29	466	30293		6.22318	-3.80026	-2.38085	-6.57374	-8.23825	1	1	1	1	M1111	4	7.59816	-19.8137		GO Biological Processes	19		blood vessel morphogenesis	4.37398	0	0	0	GO:0048514	284|285|290|388|1012|1499|1950|2247|2260|2335|3162|3576|4035|4223|4313|4763|4882|5396|5921|6095|6347|6376|6909|7040|7422|10203|57381|83478|168667	0	2	ANGPT1|ANGPT2|ANPEP|RHOB|CDH13|CTNNB1|EGF|FGF2|FGFR1|FN1|HMOX1|CXCL8|LRP1|MEOX2|MMP2|NF1|NPR2|PRRX1|RASA1|RORA|CCL2|CX3CL1|TBX2|TGFB1|VEGFA|CALCRL|RHOJ|ARHGAP24|BMPER	124		-7.63993	-10.3824	124	19_GO:0032502 developmental process	FALSE	124		1.11908	GO:0048514		8.81808
7	8	9	13	229	21	466	30293		4.50644	-4.06492	-4.89941	-6.27812	-9.75409	1	1	1	1	M1111	4	7.59816	-19.8137		GO Biological Processes	19		regulation of chemotaxis	5.96129	0	0	0	GO:0050920	285|659|1012|2247|2260|3146|3315|3569|3576|3603|4282|4908|6347|6387|7040|7060|7422|10507|10512|23075|57118	0	2	ANGPT2|BMPR2|CDH13|FGF2|FGFR1|HMGB1|HSPB1|IL6|CXCL8|IL16|MIF|NTF3|CCL2|CXCL12|TGFB1|THBS4|VEGFA|SEMA4D|SEMA3C|SWAP70|CAMK1D	123		-7.44337	-10.1067	123	19_GO:0040011 locomotion	FALSE	123		0.960972	GO:0050920		9.41979
8	7	11	13	338	25	466	30293		5.36481	-3.79914	-2.97152	-6.73506	-7.71087	1	1	1	1	M1111	4	7.59816	-19.8137		GO Biological Processes	19		angiogenesis	4.80817	0	0	0	GO:0001525	284|285|290|388|1012|1499|1950|2247|2260|2335|3162|3576|4223|4313|4763|4882|6095|6347|6376|7040|7422|10203|57381|83478|168667	0	2	ANGPT1|ANGPT2|ANPEP|RHOB|CDH13|CTNNB1|EGF|FGF2|FGFR1|FN1|HMOX1|CXCL8|MEOX2|MMP2|NF1|NPR2|RORA|CCL2|CX3CL1|TGFB1|VEGFA|CALCRL|RHOJ|ARHGAP24|BMPER	122		-7.26217	-9.88736	122	19_GO:0032502 developmental process	FALSE	122		1.04378	GO:0001525		8.80019
5	5	5	11	64	11	153	30293		7.18954	-7.77953	-6.2607	-6.54876	-13.65	1	1	1	1	M1111	4	56.5696	-17.3369		WikiPathways	27		Lung fibrosis	34.0301	0	0	0	WP3624	1950|2247|2920|3082|3479|3569|3576|4313|6347|7040|23250	0	3	EGF|FGF2|CXCL2|HGF|IGF1|IL6|CXCL8|MMP2|CCL2|TGFB1|ATP11A	121		-10.1418	-13.65	121		FALSE	121		2.08835	WP3624		18.8463
4	4	6	17	301	17	153	30293		11.1111	-4.14593	-4.05815	-5.30153	-12.5829	1	1	1	1	M1111	4	56.5696	-17.3369		KEGG Pathway	24		MAPK signaling pathway	11.1824	0	0	0	hsa04010	284|285|994|1950|1956|2247|3082|3479|3554|3725|4763|4803|4908|5921|7040|7422|8913	0	3	ANGPT1|ANGPT2|CDC25B|EGF|EGFR|FGF2|HGF|IGF1|IL1R1|JUN|NF1|NGF|NTF3|RASA1|TGFB1|VEGFA|CACNA1G	120		-9.31751	-12.5829	120		FALSE	120		2.54072	hsa04010		12.6493
4	6	6	20	474	20	153	30293		13.0719	-4.20396	-2.75634	-5.30516	-12.3719	1	1	1	1	M1111	4	56.5696	-17.3369		GO Biological Processes	19		positive regulation of MAPK cascade	8.35415	0	0	0	GO:0043410	284|948|1499|1950|1956|2247|3082|3383|3479|3489|3569|3624|4282|4908|6188|6347|6364|7040|7422|9518	0	3	ANGPT1|CD36|CTNNB1|EGF|EGFR|FGF2|HGF|ICAM1|IGF1|IGFBP6|IL6|INHBA|MIF|NTF3|RPS3|CCL2|CCL20|TGFB1|VEGFA|GDF15	119		-9.14134	-12.3719	119	19_GO:0048518 positive regulation of biological process	FALSE	119		2.72523	GO:0043410		11.4978
4	3	5	19	418	19	153	30293		12.4183	-6.31926	-2.45312	-4.98128	-12.3364	1	1	1	1	M1111	4	56.5696	-17.3369		GO Biological Processes	19		transmembrane receptor protein tyrosine kinase signaling pathway	8.9997	0	0	0	GO:0007169	284|285|685|1499|1950|1956|2247|3082|3479|4313|4803|4908|5921|6599|6774|6909|7422|9518|51232	0	3	ANGPT1|ANGPT2|BTC|CTNNB1|EGF|EGFR|FGF2|HGF|IGF1|MMP2|NGF|NTF3|RASA1|SMARCC1|STAT3|TBX2|VEGFA|GDF15|CRIM1	118		-9.13797	-12.3364	118	19_GO:0050896 response to stimulus	FALSE	118		2.6662	GO:0007169		11.734
3	5	3	10	79	10	153	30293		6.53595	-2.2542	-4.45882	-2.35521	-11.0666	1	1	1	1	M1111	4	56.5696	-17.3369		KEGG Pathway	24		EGFR tyrosine kinase inhibitor resistance	25.0625	0	0	0	hsa01521	1950|1956|2247|3082|3479|3569|4763|5728|6774|7422	0	3	EGF|EGFR|FGF2|HGF|IGF1|IL6|NF1|PTEN|STAT3|VEGFA	117		-8.0788	-11.0666	117		FALSE	117		1.99816	hsa01521		15.2576
0	3	3	11	109	11	153	30293		7.18954	0	-3.79266	-2.94567	-11.0215	0	1	1	1	M0111	3	56.5696	-17.3369		KEGG Pathway	24		HIF-1 signaling pathway	19.981	0	0	0	hsa04066	284|285|817|1950|1956|2033|3098|3479|3569|6774|7422	0	3	ANGPT1|ANGPT2|CAMK2D|EGF|EGFR|EP300|HK1|IGF1|IL6|STAT3|VEGFA	116		-8.05721	-11.0215	116		FALSE	116		2.08835	hsa04066		14.1443
3	5	3	10	84	10	153	30293		6.53595	-2.18034	-4.33025	-2.28078	-10.7935	1	1	1	1	M1111	4	56.5696	-17.3369		WikiPathways	27		EGFR tyrosine kinase inhibitor resistance	23.5707	0	0	0	WP4806	1950|1956|2247|3082|3479|3569|4763|5728|6774|7422	0	3	EGF|EGFR|FGF2|HGF|IGF1|IL6|NF1|PTEN|STAT3|VEGFA	115		-7.88032	-10.7935	115		FALSE	115		1.99816	WP4806		14.7589
0	5	0	8	48	8	153	30293		5.22876	0	-5.52792	0	-9.95093	0	1	0	1	M0101	2	56.5696	-17.3369		WikiPathways	27		Pluripotent stem cell differentiation pathway	32.9989	0	0	0	WP2848	1950|2247|3082|3479|3569|3624|7040|7422	0	3	EGF|FGF2|HGF|IGF1|IL6|INHBA|TGFB1|VEGFA	114		-7.21918	-9.95093	114		TRUE	114		1.79967	WP2848		15.8076
0	0	5	13	236	13	153	30293		8.49673	0	0	-2.50447	-9.59265	0	0	1	1	M0011	2	56.5696	-17.3369		KEGG Pathway	24		Ras signaling pathway	10.9064	0	0	0	hsa04014	284|285|1950|1956|2247|3082|3479|4763|4803|4908|5921|7422|57186	0	3	ANGPT1|ANGPT2|EGF|EGFR|FGF2|HGF|IGF1|NF1|NGF|NTF3|RASA1|VEGFA|RALGAPA2	113		-6.91087	-9.59265	113		FALSE	113		2.25423	hsa04014		10.8852
8	14	13	18	519	34	466	30293		7.29614	-2.59134	-6.80581	-6.55766	-9.77764	1	1	1	1	M1111	4	9.51314	-15.5906		GO Biological Processes	19		response to growth factor	4.25861	0	0	0	GO:0070848	285|653|654|659|960|997|1278|1453|1499|1956|2186|2200|2247|2260|2353|3082|3315|3576|3725|4774|4803|4882|4908|5139|6347|6774|6909|7040|7422|8425|9518|9775|55553|168667	0	4	ANGPT2|BMP5|BMP6|BMPR2|CD44|CDC34|COL1A2|CSNK1D|CTNNB1|EGFR|BPTF|FBN1|FGF2|FGFR1|FOS|HGF|HSPB1|CXCL8|JUN|NFIA|NGF|NPR2|NTF3|PDE3A|CCL2|STAT3|TBX2|TGFB1|VEGFA|LTBP4|GDF15|EIF4A3|SOX6|BMPER	112		-8.71443	-11.7579	112	19_GO:0050896 response to stimulus	FALSE	112		1.20477	GO:0070848		9.35944
8	13	12	18	488	32	466	30293		6.86695	-2.75646	-6.29202	-6.00499	-10.2099	1	1	1	1	M1111	4	9.51314	-15.5906		GO Biological Processes	19		cellular response to growth factor stimulus	4.26272	0	0	0	GO:0071363	285|653|654|659|960|1278|1453|1499|1956|2186|2200|2247|2260|2353|3082|3315|3576|3725|4774|4803|4908|5139|6347|6774|6909|7040|7422|8425|9518|9775|55553|168667	0	4	ANGPT2|BMP5|BMP6|BMPR2|CD44|COL1A2|CSNK1D|CTNNB1|EGFR|BPTF|FBN1|FGF2|FGFR1|FOS|HGF|HSPB1|CXCL8|JUN|NFIA|NGF|NTF3|PDE3A|CCL2|STAT3|TBX2|TGFB1|VEGFA|LTBP4|GDF15|EIF4A3|SOX6|BMPER	111		-8.19377	-11.1069	111	19_GO:0050896 response to stimulus	FALSE	111		1.1715	GO:0071363		9.08232
0	6	5	8	196	14	466	30293		3.00429	0	-3.49089	-2.85455	-5.13129	0	1	1	1	M0111	3	9.51314	-15.5906		GO Biological Processes	19		transmembrane receptor protein serine/threonine kinase signaling pathway	4.64332	0	0	0	GO:0007178	653|654|659|1278|2353|3624|3725|4774|6774|7040|8425|9518|10923|168667	0	4	BMP5|BMP6|BMPR2|COL1A2|FOS|INHBA|JUN|NFIA|STAT3|TGFB1|LTBP4|GDF15|SUB1|BMPER	110		-3.68803	-5.62602	110	19_GO:0050896 response to stimulus	FALSE	110		0.790778	GO:0007178		6.3961
0	6	5	7	174	13	466	30293		2.7897	0	-3.76922	-3.08449	-4.51392	0	1	1	1	M0111	3	9.51314	-15.5906		GO Biological Processes	19		transforming growth factor beta receptor superfamily signaling pathway	4.8568	0	0	0	GO:0141091	653|654|659|1278|2353|3624|3725|4774|6774|7040|8425|9518|168667	0	4	BMP5|BMP6|BMPR2|COL1A2|FOS|INHBA|JUN|NFIA|STAT3|TGFB1|LTBP4|GDF15|BMPER	109		-3.57134	-5.48162	109	19_GO:0050896 response to stimulus	FALSE	109		0.762855	GO:0141091		6.37726
0	0	0	4	41	6	466	30293		1.28755	0	0	0	-4.2614	0	0	0	1	M0001	1	9.51314	-15.5906		GO Biological Processes	19		SMAD protein signal transduction	9.51314	0	0	0	GO:0060395	2353|3624|3725|9518|10923|168667	0	4	FOS|INHBA|JUN|GDF15|SUB1|BMPER	108		-2.73495	-4.43701	108	19_GO:0050896 response to stimulus	FALSE	108		0.522247	GO:0060395		6.81799
0	0	0	5	162	10	466	30293		2.14592	0	0	0	-2.8466	0	0	0	1	M0001	1	9.51314	-15.5906		GO Biological Processes	19		cellular response to transforming growth factor beta stimulus	4.01274	0	0	0	GO:0071560	1278|2200|2353|3725|5139|6774|7040|8425|9518|55553	0	4	COL1A2|FBN1|FOS|JUN|PDE3A|STAT3|TGFB1|LTBP4|GDF15|SOX6	107		-2.11116	-3.6619	107	19_GO:0050896 response to stimulus	FALSE	107		0.67128	GO:0071560		4.80579
0	0	0	5	168	10	466	30293		2.14592	0	0	0	-2.77712	0	0	0	1	M0001	1	9.51314	-15.5906		GO Biological Processes	19		response to transforming growth factor beta	3.86943	0	0	0	GO:0071559	1278|2200|2353|3725|5139|6774|7040|8425|9518|55553	0	4	COL1A2|FBN1|FOS|JUN|PDE3A|STAT3|TGFB1|LTBP4|GDF15|SOX6	106		-2.00885	-3.5348	106	19_GO:0050896 response to stimulus	FALSE	106		0.67128	GO:0071559		4.66164
0	0	0	4	101	7	466	30293		1.50215	0	0	0	-2.75768	0	0	0	1	M0001	1	9.51314	-15.5906		GO Biological Processes	19		transforming growth factor beta receptor signaling pathway	4.5054	0	0	0	GO:0007179	1278|2353|3725|6774|7040|8425|9518	0	4	COL1A2|FOS|JUN|STAT3|TGFB1|LTBP4|GDF15	105		-1.60211	-3.0144	105	19_GO:0050896 response to stimulus	FALSE	105		0.563477	GO:0007179		4.41066
13	23	14	23	787	47	466	30293		10.0858	-4.20871	-11.6593	-5.27212	-10.9026	1	1	1	1	M1111	4	12.0382	-15.5083		Reactome Gene Sets	6		Cytokine Signaling in Immune system	3.88221	0	0	0	R-HSA-1280215	330|817|948|960|1278|1973|2247|2317|2335|2353|2634|2887|2919|2920|3082|3146|3162|3320|3383|3554|3569|3576|3603|3687|3725|4281|4282|4313|4314|4792|4928|4982|5701|6095|6347|6364|6774|6813|7040|7076|7324|7422|7726|8878|9775|25820|79902	0	5	BIRC3|CAMK2D|CD36|CD44|COL1A2|EIF4A1|FGF2|FLNB|FN1|FOS|GBP2|GRB10|CXCL1|CXCL2|HGF|HMGB1|HMOX1|HSP90AA1|ICAM1|IL1R1|IL6|CXCL8|IL16|ITGAX|JUN|MID1|MIF|MMP2|MMP3|NFKBIA|NUP98|TNFRSF11B|PSMC2|RORA|CCL2|CCL20|STAT3|STXBP2|TGFB1|TIMP1|UBE2E1|VEGFA|TRIM26|SQSTM1|EIF4A3|ARIH1|NUP85	104		-11.1363	-14.5777	104		FALSE	104		1.39501	R-HSA-1280215		10.2403
15	12	12	16	562	35	466	30293		7.51073	-7.36812	-4.87073	-5.37361	-7.532	1	1	1	1	M1111	4	12.0382	-15.5083		GO Biological Processes	19		inflammatory response	4.04844	0	0	0	GO:0006954	654|718|948|960|1051|1269|1956|2335|2353|2919|2920|3098|3146|3162|3554|3569|3576|4035|4282|5023|5737|6347|6355|6364|6376|6774|7040|7076|8048|8605|9258|9971|11315|55331|57118	0	5	BMP6|C3|CD36|CD44|CEBPB|CNR2|EGFR|FN1|FOS|CXCL1|CXCL2|HK1|HMGB1|HMOX1|IL1R1|IL6|CXCL8|LRP1|MIF|P2RX1|PTGFR|CCL2|CCL8|CCL20|CX3CL1|STAT3|TGFB1|TIMP1|CSRP3|PLA2G4C|MFHAS1|NR1H4|PARK7|ACER3|CAMK1D	103		-8.48076	-11.4649	103	19_GO:0050896 response to stimulus	FALSE	103		1.22094	GO:0006954		9.11788
12	15	10	18	473	32	466	30293		6.86695	-5.75831	-8.18655	-4.52213	-10.4306	1	1	1	1	M1111	4	12.0382	-15.5083		Reactome Gene Sets	6		Signaling by Interleukins	4.3979	0	0	0	R-HSA-449147	948|1278|2247|2335|2353|2919|2920|3082|3146|3162|3320|3383|3554|3569|3576|3603|3687|3725|4282|4313|4314|4792|5701|6095|6347|6364|6774|6813|7040|7076|7422|8878	0	5	CD36|COL1A2|FGF2|FN1|FOS|CXCL1|CXCL2|HGF|HMGB1|HMOX1|HSP90AA1|ICAM1|IL1R1|IL6|CXCL8|IL16|ITGAX|JUN|MIF|MMP2|MMP3|NFKBIA|PSMC2|RORA|CCL2|CCL20|STAT3|STXBP2|TGFB1|TIMP1|VEGFA|SQSTM1	102		-8.48076	-11.4636	102		FALSE	102		1.1715	R-HSA-449147		9.30978
0	5	6	7	37	11	466	30293		2.36052	0	-6.10426	-8.01747	-9.17912	0	1	1	1	M0111	3	19.3262	-14.8294		Canonical Pathways	11		PID FRA PATHWAY	19.3262	0	0	0	M65	1278|1634|2033|3162|3569|3576|3725|4256|4313|5329|6347	0	6	COL1A2|DCN|EP300|HMOX1|IL6|CXCL8|JUN|MGP|MMP2|PLAUR|CCL2	101		-8.28833	-11.2179	101		FALSE	101		0.703272	M65		13.9419
8	5	8	9	100	16	466	30293		3.43348	-7.72872	-3.96896	-8.01467	-8.66359	1	1	1	1	M1111	4	12.5012	-13.3939		GO Biological Processes	19		positive regulation of smooth muscle cell proliferation	10.401	0	0	0	GO:0048661	1012|1956|2247|3162|3479|3488|3569|3725|4313|4763|5031|6376|7040|8013|9510|10203	0	7	CDH13|EGFR|FGF2|HMOX1|IGF1|IGFBP5|IL6|JUN|MMP2|NF1|P2RY6|CX3CL1|TGFB1|NR4A3|ADAMTS1|CALCRL	100		-8.48085	-11.5032	100	19_GO:0048518 positive regulation of biological process	TRUE	100		0.843504	GO:0048661		11.7699
6	3	6	5	52	10	466	30293		2.14592	-6.88109	-2.73371	-7.09724	-5.18009	1	1	1	1	M1111	4	12.5012	-13.3939		GO Biological Processes	19		positive regulation of vascular associated smooth muscle cell proliferation	12.5012	0	0	0	GO:1904707	2247|3479|3488|3725|4313|4763|5031|8013|9510|10203	0	7	FGF2|IGF1|IGFBP5|JUN|MMP2|NF1|P2RY6|NR4A3|ADAMTS1|CALCRL	99		-5.83261	-8.2229	99	19_GO:0048518 positive regulation of biological process	TRUE	99		0.67128	GO:1904707		10.3753
6	5	6	6	93	12	466	30293		2.57511	-5.37365	-4.11861	-5.58428	-5.0978	1	1	1	1	M1111	4	12.5012	-13.3939		GO Biological Processes	19		regulation of vascular associated smooth muscle cell proliferation	8.38793	0	0	0	GO:1904705	2247|3479|3488|3725|4313|4763|5031|5592|5728|8013|9510|10203	0	7	FGF2|IGF1|IGFBP5|JUN|MMP2|NF1|P2RY6|PRKG1|PTEN|NR4A3|ADAMTS1|CALCRL	98		-5.37887	-7.68597	98	19_GO:0050789 regulation of biological process	TRUE	98		0.733736	GO:1904705		8.91893
5	3	3	4	90	11	466	30293		2.36052	-4.24594	-2.06383	-2.19766	-2.94264	1	1	1	1	M1111	4	12.5012	-13.3939		GO Biological Processes	19		regulation of smooth muscle cell migration	7.94523	0	0	0	GO:0014910	3479|3486|3488|4035|4763|5031|5592|8013|9510|10221|80005	0	7	IGF1|IGFBP3|IGFBP5|LRP1|NF1|P2RY6|PRKG1|NR4A3|ADAMTS1|TRIB1|DOCK5	97		-4.71903	-6.84872	97	19_GO:0040011 locomotion	TRUE	97		0.703272	GO:0014910		8.24774
3	0	0	0	39	6	466	30293		1.28755	-3.13427	0	0	0	1	0	0	0	M1000	1	12.5012	-13.3939		GO Biological Processes	19		negative regulation of smooth muscle cell migration	10.001	0	0	0	GO:0014912	3486|3488|4035|4763|5592|10221	0	7	IGFBP3|IGFBP5|LRP1|NF1|PRKG1|TRIB1	96		-2.82255	-4.56502	96	19_GO:0040011 locomotion	TRUE	96		0.522247	GO:0014912		7.03045
0	4	0	0	71	7	466	30293		1.50215	0	-3.46458	0	0	0	1	0	0	M0100	1	12.5012	-13.3939		GO Biological Processes	19		negative regulation of smooth muscle cell proliferation	6.40909	0	0	0	GO:0048662	659|3162|3486|3488|5592|5728|10221	0	7	BMPR2|HMOX1|IGFBP3|IGFBP5|PRKG1|PTEN|TRIB1	95		-2.33392	-3.955	95	19_GO:0048519 negative regulation of biological process	TRUE	95		0.563477	GO:0048662		5.70353
9	11	8	15	494	31	466	30293		6.65236	-3.36588	-4.67226	-2.95521	-7.45352	1	1	1	1	M1111	4	9.84946	-13.1154		GO Biological Processes	19		regulation of cell-cell adhesion	4.07935	0	0	0	GO:0022407	384|399|654|861|868|960|1051|3108|3146|3479|3569|4860|5270|5329|5592|6188|6347|6376|6387|6599|7040|7422|8013|9223|9231|9780|10077|10630|23075|26191|80762	0	8	ARG2|RHOH|BMP6|RUNX1|CBLB|CD44|CEBPB|HLA-DMA|HMGB1|IGF1|IL6|PNP|SERPINE2|PLAUR|PRKG1|RPS3|CCL2|CX3CL1|CXCL12|SMARCC1|TGFB1|VEGFA|NR4A3|MAGI1|DLG5|PIEZO1|TSPAN32|PDPN|SWAP70|PTPN22|NDFIP1	94		-7.58433	-10.2954	94	19_GO:0050789 regulation of biological process	FALSE	94		1.15437	GO:0022407		8.6253
7	8	0	12	520	27	466	30293		5.79399	-2.01762	-2.50926	0	-4.8457	1	1	0	1	M1101	3	9.84946	-13.1154		GO Biological Processes	19		negative regulation of immune system process	3.37533	0	0	0	GO:0002683	284|384|653|861|868|1051|1269|1499|2200|2335|3146|3162|3624|4282|4763|4982|6347|6387|7009|7040|9231|9258|10077|10221|26191|55666|80762	0	8	ANGPT1|ARG2|BMP5|RUNX1|CBLB|CEBPB|CNR2|CTNNB1|FBN1|FN1|HMGB1|HMOX1|INHBA|MIF|NF1|TNFRSF11B|CCL2|CXCL12|TMBIM6|TGFB1|DLG5|MFHAS1|TSPAN32|TRIB1|PTPN22|NPLOC4|NDFIP1	93		-5.0809	-7.30485	93	19_GO:0002376 immune system process	FALSE	93		1.08227	GO:0002683		6.82916
5	7	0	6	203	16	466	30293		3.43348	-2.62861	-4.31466	0	-3.22198	1	1	0	1	M1101	3	9.84946	-13.1154		GO Biological Processes	19		negative regulation of cell-cell adhesion	5.12366	0	0	0	GO:0022408	384|654|861|868|1051|3146|5270|5592|6387|7040|7422|9231|10077|23075|26191|80762	0	8	ARG2|BMP6|RUNX1|CBLB|CEBPB|HMGB1|SERPINE2|PRKG1|CXCL12|TGFB1|VEGFA|DLG5|TSPAN32|SWAP70|PTPN22|NDFIP1	92		-4.77362	-6.92446	92	19_GO:0048519 negative regulation of biological process	FALSE	92		0.843504	GO:0022408		7.36838
9	11	0	12	628	29	466	30293		6.22318	-2.64066	-3.74438	0	-4.05461	1	1	0	1	M1101	3	9.84946	-13.1154		GO Biological Processes	19		regulation of cell activation	3.00189	0	0	0	GO:0050865	384|399|861|868|1051|1269|1499|2335|3108|3146|3479|3569|3624|4282|4860|5270|5592|6095|6188|6347|6599|7040|8013|9231|9258|10077|10630|26191|80762	0	8	ARG2|RHOH|RUNX1|CBLB|CEBPB|CNR2|CTNNB1|FN1|HLA-DMA|HMGB1|IGF1|IL6|INHBA|MIF|PNP|SERPINE2|PRKG1|RORA|RPS3|CCL2|SMARCC1|TGFB1|NR4A3|DLG5|MFHAS1|TSPAN32|PDPN|PTPN22|NDFIP1	91		-4.601	-6.71764	91	19_GO:0032501 multicellular organismal process	TRUE	91		1.11908	GO:0050865		6.33651
8	10	0	12	571	26	466	30293		5.5794	-2.34179	-3.44832	0	-4.44851	1	1	0	1	M1101	3	9.84946	-13.1154		GO Biological Processes	19		regulation of leukocyte activation	2.96001	0	0	0	GO:0002694	384|399|861|868|1051|1269|1499|2335|3108|3146|3479|3569|3624|4282|4860|6095|6188|6347|6599|7040|8013|9231|9258|10077|26191|80762	0	8	ARG2|RHOH|RUNX1|CBLB|CEBPB|CNR2|CTNNB1|FN1|HLA-DMA|HMGB1|IGF1|IL6|INHBA|MIF|PNP|RORA|RPS3|CCL2|SMARCC1|TGFB1|NR4A3|DLG5|MFHAS1|TSPAN32|PTPN22|NDFIP1	90		-3.97057	-5.96874	90	19_GO:0002376 immune system process	FALSE	90		1.06325	GO:0002694		5.91004
7	8	0	9	380	20	466	30293		4.29185	-2.75318	-3.37292	0	-3.84536	1	1	0	1	M1101	3	9.84946	-13.1154		GO Biological Processes	19		regulation of leukocyte cell-cell adhesion	3.42139	0	0	0	GO:1903037	384|399|861|868|960|1051|3108|3146|3479|3569|4860|6188|6347|6387|6599|8013|9231|10077|26191|80762	0	8	ARG2|RHOH|RUNX1|CBLB|CD44|CEBPB|HLA-DMA|HMGB1|IGF1|IL6|PNP|RPS3|CCL2|CXCL12|SMARCC1|NR4A3|DLG5|TSPAN32|PTPN22|NDFIP1	89		-3.71254	-5.65395	89	19_GO:0050789 regulation of biological process	FALSE	89		0.938866	GO:1903037		5.93716
0	5	0	8	267	16	466	30293		3.43348	0	-2.07627	0	-4.17104	0	1	0	1	M0101	2	9.84946	-13.1154		GO Biological Processes	19		regulation of leukocyte proliferation	3.89552	0	0	0	GO:0070663	384|868|1051|1499|3146|3479|3569|4282|4763|4860|6188|6355|9231|10077|26191|80762	0	8	ARG2|CBLB|CEBPB|CTNNB1|HMGB1|IGF1|IL6|MIF|NF1|PNP|RPS3|CCL8|DLG5|TSPAN32|PTPN22|NDFIP1	88		-3.4628	-5.34494	88	19_GO:0050789 regulation of biological process	FALSE	88		0.843504	GO:0070663		5.93998
7	5	0	0	215	14	466	30293		3.00429	-4.23664	-2.46777	0	0	1	1	0	0	M1100	2	9.84946	-13.1154		GO Biological Processes	19		negative regulation of cell activation	4.23298	0	0	0	GO:0050866	384|861|868|1051|1269|2335|3146|3624|5270|5592|9231|10077|26191|80762	0	8	ARG2|RUNX1|CBLB|CEBPB|CNR2|FN1|HMGB1|INHBA|SERPINE2|PRKG1|DLG5|TSPAN32|PTPN22|NDFIP1	87		-3.30646	-5.15962	87	19_GO:0048519 negative regulation of biological process	TRUE	87		0.790778	GO:0050866		5.94634
0	5	0	7	237	14	466	30293		3.00429	0	-2.28942	0	-3.67493	0	1	0	1	M0101	2	9.84946	-13.1154		GO Biological Processes	19		regulation of lymphocyte proliferation	3.84004	0	0	0	GO:0050670	384|868|1051|1499|3146|3479|3569|4282|4860|6188|9231|10077|26191|80762	0	8	ARG2|CBLB|CEBPB|CTNNB1|HMGB1|IGF1|IL6|MIF|PNP|RPS3|DLG5|TSPAN32|PTPN22|NDFIP1	86		-2.92031	-4.68227	86	19_GO:0002376 immune system process	FALSE	86		0.790778	GO:0050670		5.48638
11	16	12	18	785	40	466	30293		8.58369	-3.04117	-6.07395	-3.95577	-6.99336	1	1	1	1	M1111	4	6.84278	-11.9293		GO Biological Processes	19		negative regulation of cell population proliferation	3.31243	0	0	0	GO:0008285	384|653|659|868|1012|1051|1499|2247|2495|2919|3162|3486|3488|3489|3569|3576|3624|4763|4803|5270|5592|5728|5797|6347|6355|6678|6774|7040|7071|8493|8854|9231|9500|9510|10077|10221|10630|10795|27306|80762	0	9	ARG2|BMP5|BMPR2|CBLB|CDH13|CEBPB|CTNNB1|FGF2|FTH1|CXCL1|HMOX1|IGFBP3|IGFBP5|IGFBP6|IL6|CXCL8|INHBA|NF1|NGF|SERPINE2|PRKG1|PTEN|PTPRM|CCL2|CCL8|SPARC|STAT3|TGFB1|KLF10|PPM1D|ALDH1A2|DLG5|MAGED1|ADAMTS1|TSPAN32|TRIB1|PDPN|ZNF268|HPGDS|NDFIP1	85		-7.60323	-10.3245	85	19_GO:0048519 negative regulation of biological process	TRUE	85		1.29765	GO:0008285		8.20513
8	4	6	9	171	18	466	30293		3.86266	-5.92883	-2.07065	-4.07882	-6.63062	1	1	1	1	M1111	4	6.84278	-11.9293		GO Biological Processes	19		epithelial cell proliferation	6.84278	0	0	0	GO:0050673	659|1012|1051|1499|1950|1956|2247|3082|3162|3486|3488|3569|4763|6909|8549|51092|54206|168667	0	9	BMPR2|CDH13|CEBPB|CTNNB1|EGF|EGFR|FGF2|HGF|HMOX1|IGFBP3|IGFBP5|IL6|NF1|TBX2|LGR5|SIDT2|ERRFI1|BMPER	84		-7.12193	-9.7277	84	19_GO:0009987 cellular process	TRUE	84		0.892681	GO:0050673		9.57697
4	3	4	0	76	11	466	30293		2.36052	-3.39892	-2.26637	-3.53698	0	1	1	1	0	M1110	3	14.9067	-11.8056		Reactome Gene Sets	6		ECM proteoglycans	9.40883	0	0	0	R-HSA-3000178	1278|1292|1462|1634|2335|3687|3908|4060|6678|7040|7148	0	10	COL1A2|COL6A2|VCAN|DCN|FN1|ITGAX|LAMA2|LUM|SPARC|TGFB1|TNXB	83		-5.3346	-7.62605	83		FALSE	83		0.703272	R-HSA-3000178		9.17421
7	0	4	0	140	14	466	30293		3.00429	-5.44229	0	-2.54833	0	1	0	1	0	M1010	2	14.9067	-11.8056		Reactome Gene Sets	6		Degradation of the extracellular matrix	6.50064	0	0	0	R-HSA-1474228	960|1278|1292|1303|1514|1634|2200|2335|4313|4314|7076|7077|7177|9510	0	10	CD44|COL1A2|COL6A2|COL12A1|CTSL|DCN|FBN1|FN1|MMP2|MMP3|TIMP1|TIMP2|TPSAB1|ADAMTS1	82		-5.16846	-7.41816	82		FALSE	82		0.790778	R-HSA-1474228		8.15388
6	0	0	0	89	6	137	30293		4.37956	-5.48507	0	0	0	1	0	0	0	M1000	1	14.9067	-11.8056		KEGG Pathway	24		ECM-receptor interaction	14.9067	0	0	0	hsa04512	960|1292|2335|3908|7060|341640	0	10	CD44|COL6A2|FN1|LAMA2|THBS4|FREM2	81		-3.65773	-5.48507	81		FALSE	81		1.74836	hsa04512		8.85576
0	3	0	0	43	6	466	30293		1.28755	0	-2.97349	0	0	0	1	0	0	M0100	1	14.9067	-11.8056		Canonical Pathways	11		PID INTEGRIN3 PATHWAY	9.07067	0	0	0	M53	1278|2200|2335|3146|5329|7422	0	10	COL1A2|FBN1|FN1|HMGB1|PLAUR|VEGFA	80		-2.63241	-4.31607	80		FALSE	80		0.522247	M53		6.61962
4	0	3	0	85	8	466	30293		1.71674	-3.21439	0	-2.26648	0	1	0	1	0	M1010	2	14.9067	-11.8056		Reactome Gene Sets	6		Integrin cell surface interactions	6.11825	0	0	0	R-HSA-216083	960|1278|1292|2200|2335|3383|3687|4060	0	10	CD44|COL1A2|COL6A2|FBN1|FN1|ICAM1|ITGAX|LUM	79		-2.61592	-4.29709	79		TRUE	79		0.601726	R-HSA-216083		5.90639
3	0	0	0	66	7	466	30293		1.50215	-2.47327	0	0	0	1	0	0	0	M1000	1	14.9067	-11.8056		Canonical Pathways	11		PID INTEGRIN1 PATHWAY	6.89462	0	0	0	M18	1278|1292|2200|2335|3908|5329|7422	0	10	COL1A2|COL6A2|FBN1|FN1|LAMA2|PLAUR|VEGFA	78		-2.49818	-4.15876	78		FALSE	78		0.563477	M18		5.99215
4	4	0	0	74	7	466	30293		1.50215	-3.44318	-3.39583	0	0	1	1	0	0	M1100	2	14.9067	-11.8056		Canonical Pathways	11		PID AVB3 INTEGRIN PATHWAY	6.14926	0	0	0	M160	1278|1292|1303|2247|2335|3320|7422	0	10	COL1A2|COL6A2|COL12A1|FGF2|FN1|HSP90AA1|VEGFA	77		-2.24447	-3.84081	77		FALSE	77		0.563477	M160		5.54335
3	0	0	0	59	5	466	30293		1.07296	-2.61177	0	0	0	1	0	0	0	M1000	1	14.9067	-11.8056		Reactome Gene Sets	6		Non-integrin membrane-ECM interactions	5.50902	0	0	0	R-HSA-3000171	1278|2247|2335|3908|7040	0	10	COL1A2|FGF2|FN1|LAMA2|TGFB1	76		-1.32208	-2.67098	76		FALSE	76		0.477262	R-HSA-3000171		4.33324
8	0	4	9	172	16	466	30293		3.43348	-5.90979	0	-2.23127	-6.60914	1	0	1	1	M1011	3	13.6547	-11.0189		GO Biological Processes	19		positive regulation of phosphatidylinositol 3-kinase/protein kinase B signal transduction	6.04711	0	0	0	GO:0051897	284|1634|1950|1956|2247|2260|2335|3082|3479|3488|6376|7040|9258|9518|10507|11315	0	11	ANGPT1|DCN|EGF|EGFR|FGF2|FGFR1|FN1|HGF|IGF1|IGFBP5|CX3CL1|TGFB1|MFHAS1|GDF15|SEMA4D|PARK7	75		-5.58587	-7.93612	75	19_GO:0048518 positive regulation of biological process	FALSE	75		0.843504	GO:0051897		8.29706
9	0	0	10	252	18	466	30293		3.86266	-5.62923	0	0	-6.17235	1	0	0	1	M1001	2	13.6547	-11.0189		GO Biological Processes	19		regulation of phosphatidylinositol 3-kinase/protein kinase B signal transduction	4.64332	0	0	0	GO:0051896	284|1634|1950|1956|2247|2260|2335|3082|3479|3488|5270|5728|6376|7040|9258|9518|10507|11315	0	11	ANGPT1|DCN|EGF|EGFR|FGF2|FGFR1|FN1|HGF|IGF1|IGFBP5|SERPINE2|PTEN|CX3CL1|TGFB1|MFHAS1|GDF15|SEMA4D|PARK7	74		-4.87895	-7.05913	74	19_GO:0050896 response to stimulus	FALSE	74		0.892681	GO:0051896		7.25926
7	0	8	13	433	23	466	30293		4.93562	-2.43848	0	-3.32561	-6.46787	1	0	1	1	M1011	3	13.6547	-11.0189		Reactome Gene Sets	6		Diseases of signal transduction by growth factor receptors and second messengers	3.453	0	0	0	R-HSA-5663202	685|817|1051|1499|1950|1956|2033|2247|2260|2335|3082|3320|4763|5701|5728|6774|6907|7040|8878|10046|10256|64840|79718	0	11	BTC|CAMK2D|CEBPB|CTNNB1|EGF|EGFR|EP300|FGF2|FGFR1|FN1|HGF|HSP90AA1|NF1|PSMC2|PTEN|STAT3|TBL1X|TGFB1|SQSTM1|MAMLD1|CNKSR1|PORCN|TBL1XR1	73		-4.39734	-6.4818	73		FALSE	73		1.00343	R-HSA-5663202		6.42611
0	0	0	6	87	6	153	30293		3.92157	0	0	0	-5.26581	0	0	0	1	M0001	1	13.6547	-11.0189		GO Biological Processes	19		epithelial to mesenchymal transition	13.6547	0	0	0	GO:0001837	1499|3082|3479|6275|7040|9231	0	11	CTNNB1|HGF|IGF1|S100A4|TGFB1|DLG5	72		-3.50561	-5.26581	72	19_GO:0032502 developmental process	FALSE	72		1.56927	GO:0001837		8.42178
0	0	0	8	247	14	466	30293		3.00429	0	0	0	-4.40854	0	0	0	1	M0001	1	13.6547	-11.0189		GO Biological Processes	19		mesenchyme development	3.68458	0	0	0	GO:0060485	653|659|1499|2260|2335|3082|3479|6275|6909|7040|8854|9231|10507|10512	0	11	BMP5|BMPR2|CTNNB1|FGFR1|FN1|HGF|IGF1|S100A4|TBX2|TGFB1|ALDH1A2|DLG5|SEMA4D|SEMA3C	71		-2.76812	-4.48427	71	19_GO:0032502 developmental process	FALSE	71		0.790778	GO:0060485		5.29521
4	0	0	6	174	11	466	30293		2.36052	-2.0877	0	0	-3.57724	1	0	0	1	M1001	2	13.6547	-11.0189		GO Biological Processes	19		mesenchymal cell differentiation	4.1096	0	0	0	GO:0048762	1499|2260|2335|3082|3479|6275|7040|8854|9231|10507|10512	0	11	CTNNB1|FGFR1|FN1|HGF|IGF1|S100A4|TGFB1|ALDH1A2|DLG5|SEMA4D|SEMA3C	70		-2.41942	-4.06412	70	19_GO:0032502 developmental process	TRUE	70		0.703272	GO:0048762		5.14175
0	0	11	11	487	24	466	30293		5.15021	0	0	-5.19425	-4.39975	0	0	1	1	M0011	2	9.61683	-10.8712		GO Biological Processes	19		positive regulation of hydrolase activity	3.2036	0	0	0	GO:0051345	395|1514|1612|1956|2260|3146|3336|4763|4908|5031|6188|6347|6355|6364|6376|6774|8301|9448|10507|23329|26999|57186|83478|116988	0	12	ARHGAP6|CTSL|DAPK1|EGFR|FGFR1|HMGB1|HSPE1|NF1|NTF3|P2RY6|RPS3|CCL2|CCL8|CCL20|CX3CL1|STAT3|PICALM|MAP4K4|SEMA4D|TBC1D30|CYFIP2|RALGAPA2|ARHGAP24|AGAP3	69		-4.1217	-6.15237	69	19_GO:0065007 biological regulation	FALSE	69		1.02385	GO:0051345		6.12771
0	0	8	7	299	16	466	30293		3.43348	0	0	-4.42442	-3.0728	0	0	1	1	M0011	2	9.61683	-10.8712		GO Biological Processes	19		regulation of GTPase activity	3.47861	0	0	0	GO:0043087	1124|4763|4908|5592|6347|6355|6364|6376|8301|9448|10507|23329|57186|83478|94134|116988	0	12	CHN2|NF1|NTF3|PRKG1|CCL2|CCL8|CCL20|CX3CL1|PICALM|MAP4K4|SEMA4D|TBC1D30|RALGAPA2|ARHGAP24|ARHGAP12|AGAP3	68		-2.96075	-4.73088	68	19_GO:0065007 biological regulation	FALSE	68		0.843504	GO:0043087		5.38366
0	0	7	2	230	7	126	30293		5.55556	0	0	-4.28302	-2.94095	0	0	1	1	M0011	2	9.61683	-10.8712		GO Biological Processes	19		positive regulation of GTPase activity	7.31715	0	0	0	GO:0043547	6347|6355|9448|23329|57186|83478|116988	0	12	CCL2|CCL8|MAP4K4|TBC1D30|RALGAPA2|ARHGAP24|AGAP3	67		-2.79942	-4.28302	67	19_GO:0065007 biological regulation	FALSE	67		2.04064	GO:0043547		6.21516
0	0	4	0	100	4	126	30293		3.1746	0	0	-3.08511	0	0	0	1	0	M0010	1	9.61683	-10.8712		GO Biological Processes	19		activation of GTPase activity	9.61683	0	0	0	GO:0090630	23329|57186|83478|116988	0	12	TBC1D30|RALGAPA2|ARHGAP24|AGAP3	66		-1.9295	-3.08511	66	19_GO:0065007 biological regulation	FALSE	66		1.5619	GO:0090630		5.57799
14	12	9	13	632	36	466	30293		7.72532	-5.93852	-4.37319	-2.87271	-4.68061	1	1	1	1	M1111	4	5.07863	-10.7729		GO Biological Processes	19		cellular response to nitrogen compound	3.7029	0	0	0	GO:1901699	358|779|948|1051|1278|1499|1956|2033|2200|2353|2887|3383|3479|3488|3624|4035|4313|4314|4363|4882|4929|5031|5139|5167|6546|6599|6774|6781|7390|8013|8048|9971|11031|26191|64121|153129	0	13	AQP1|CACNA1S|CD36|CEBPB|COL1A2|CTNNB1|EGFR|EP300|FBN1|FOS|GRB10|ICAM1|IGF1|IGFBP5|INHBA|LRP1|MMP2|MMP3|ABCC1|NPR2|NR4A2|P2RY6|PDE3A|ENPP1|SLC8A1|SMARCC1|STAT3|STC1|UROS|NR4A3|CSRP3|NR1H4|RAB31|PTPN22|RRAGC|SLC38A9	65		-7.85883	-10.6719	65	19_GO:0050896 response to stimulus	FALSE	65		1.23682	GO:1901699		8.58317
13	0	13	15	780	36	466	30293		7.72532	-4.2479	0	-4.6314	-4.97911	1	0	1	1	M1011	3	5.07863	-10.7729		GO Biological Processes	19		response to hormone	3.0003	0	0	0	GO:0009725	358|654|1514|1956|2033|2200|2353|2887|3320|3488|3569|3624|4306|4311|4313|4882|4929|4982|5031|5139|5167|5737|6155|6387|6599|6774|6781|7040|7076|7077|7078|8013|8048|11031|51366|54206	0	13	AQP1|BMP6|CTSL|EGFR|EP300|FBN1|FOS|GRB10|HSP90AA1|IGFBP5|IL6|INHBA|NR3C2|MME|MMP2|NPR2|NR4A2|TNFRSF11B|P2RY6|PDE3A|ENPP1|PTGFR|RPL27|CXCL12|SMARCC1|STAT3|STC1|TGFB1|TIMP1|TIMP2|TIMP3|NR4A3|CSRP3|RAB31|UBR5|ERRFI1	64		-5.81992	-8.20344	64	19_GO:0050896 response to stimulus	FALSE	64		1.23682	GO:0009725		7.07436
11	10	8	8	465	25	466	30293		5.36481	-5.03362	-4.16749	-3.1237	-2.58628	1	1	1	1	M1111	4	5.07863	-10.7729		GO Biological Processes	19		response to peptide	3.49497	0	0	0	GO:1901652	948|2200|2353|2887|3383|3479|3488|3624|4035|4313|4314|4363|4792|4882|4929|5167|6387|6599|6774|7076|8013|8048|11031|26191|54206	0	13	CD36|FBN1|FOS|GRB10|ICAM1|IGF1|IGFBP5|INHBA|LRP1|MMP2|MMP3|ABCC1|NFKBIA|NPR2|NR4A2|ENPP1|CXCL12|SMARCC1|STAT3|TIMP1|NR4A3|CSRP3|RAB31|PTPN22|ERRFI1	63		-4.90465	-7.09385	63	19_GO:0050896 response to stimulus	FALSE	63		1.04378	GO:1901652		6.77691
7	7	7	6	311	18	466	30293		3.86266	-3.25647	-3.18209	-3.47545	-2.29123	1	1	1	1	M1111	4	5.07863	-10.7729		GO Biological Processes	19		cellular response to peptide	3.76243	0	0	0	GO:1901653	948|2200|2353|2887|3383|3479|3624|4035|4363|4882|4929|5167|6599|6774|8013|8048|11031|26191	0	13	CD36|FBN1|FOS|GRB10|ICAM1|IGF1|INHBA|LRP1|ABCC1|NPR2|NR4A2|ENPP1|SMARCC1|STAT3|NR4A3|CSRP3|RAB31|PTPN22	62		-3.7672	-5.72257	62	19_GO:0050896 response to stimulus	FALSE	62		0.892681	GO:1901653		6.12059
8	10	0	0	468	22	466	30293		4.72103	-2.87039	-4.1444	0	0	1	1	0	0	M1100	2	5.07863	-10.7729		GO Biological Processes	19		cellular response to organic cyclic compound	3.05586	0	0	0	GO:0071407	19|358|779|1499|1956|3399|3488|3624|4306|4313|4882|5031|5139|6095|6546|6566|6781|8013|9971|51366|54206|84660	0	13	ABCA1|AQP1|CACNA1S|CTNNB1|EGFR|ID3|IGFBP5|INHBA|NR3C2|MMP2|NPR2|P2RY6|PDE3A|RORA|SLC8A1|SLC16A1|STC1|NR4A3|NR1H4|UBR5|ERRFI1|CCDC62	61		-3.47136	-5.35952	61	19_GO:0050896 response to stimulus	FALSE	61		0.982481	GO:0071407		5.60245
5	0	0	0	143	11	466	30293		2.36052	-3.30508	0	0	0	1	0	0	0	M1000	1	5.07863	-10.7729		GO Biological Processes	19		response to purine-containing compound	5.0005	0	0	0	GO:0014074	358|779|2353|3488|4882|5023|5031|5139|5167|6546|6781	0	13	AQP1|CACNA1S|FOS|IGFBP5|NPR2|P2RX1|P2RY6|PDE3A|ENPP1|SLC8A1|STC1	60		-3.05053	-4.84819	60	19_GO:0050896 response to stimulus	FALSE	60		0.703272	GO:0014074		5.99363
5	0	0	0	128	10	466	30293		2.14592	-3.5259	0	0	0	1	0	0	0	M1000	1	5.07863	-10.7729		GO Biological Processes	19		response to organophosphorus	5.07863	0	0	0	GO:0046683	358|2353|3488|4882|5023|5031|5139|5167|6781|54206	0	13	AQP1|FOS|IGFBP5|NPR2|P2RX1|P2RY6|PDE3A|ENPP1|STC1|ERRFI1	59		-2.78923	-4.51781	59	19_GO:0050896 response to stimulus	FALSE	59		0.67128	GO:0046683		5.77989
7	0	9	0	501	21	466	30293		4.50644	-2.10109	0	-3.59037	0	1	0	1	0	M1010	2	5.07863	-10.7729		GO Biological Processes	19		cellular response to hormone stimulus	2.72482	0	0	0	GO:0032870	358|1514|1956|2200|2353|2887|3624|4306|4929|5031|5139|5167|5737|6599|6774|6781|8013|8048|11031|51366|54206	0	13	AQP1|CTSL|EGFR|FBN1|FOS|GRB10|INHBA|NR3C2|NR4A2|P2RY6|PDE3A|ENPP1|PTGFR|SMARCC1|STAT3|STC1|NR4A3|CSRP3|RAB31|UBR5|ERRFI1	58		-2.70902	-4.40616	58	19_GO:0050896 response to stimulus	FALSE	58		0.960972	GO:0032870		4.86592
7	0	6	0	377	16	466	30293		3.43348	-2.77264	0	-2.29785	0	1	0	1	0	M1010	2	5.07863	-10.7729		GO Biological Processes	19		response to peptide hormone	2.75889	0	0	0	GO:0043434	2200|2353|2887|3488|3624|4882|4929|5167|6387|6599|6774|7076|8013|8048|11031|54206	0	13	FBN1|FOS|GRB10|IGFBP5|INHBA|NPR2|NR4A2|ENPP1|CXCL12|SMARCC1|STAT3|TIMP1|NR4A3|CSRP3|RAB31|ERRFI1	57		-2.02402	-3.55497	57	19_GO:0050896 response to stimulus	FALSE	57		0.843504	GO:0043434		4.29547
5	9	6	9	275	20	466	30293		4.29185	-2.07521	-5.21831	-2.97818	-4.93104	1	1	1	1	M1111	4	4.72774	-10.6753		GO Biological Processes	19		vascular process in circulatory system	4.72774	0	0	0	GO:0003018	284|654|659|948|1956|4035|4313|4363|5023|5139|5592|6510|6515|6546|6566|7040|7422|8671|9498|80005	0	14	ANGPT1|BMP6|BMPR2|CD36|EGFR|LRP1|MMP2|ABCC1|P2RX1|PDE3A|PRKG1|SLC1A5|SLC2A3|SLC8A1|SLC16A1|TGFB1|VEGFA|SLC4A4|SLC4A8|DOCK5	56		-5.56659	-7.90679	56	19_GO:0032501 multicellular organismal process	FALSE	56		0.938866	GO:0003018		7.76199
8	9	6	10	417	24	466	30293		5.15021	-3.19143	-3.81256	-2.09126	-4.26092	1	1	1	1	M1111	4	4.72774	-10.6753		GO Biological Processes	19		blood circulation	3.74138	0	0	0	GO:0008015	284|654|659|817|1278|1956|4313|4882|5023|5125|5139|5350|5592|5742|6332|6387|6546|7040|7273|7422|8048|8913|80005|89797	0	14	ANGPT1|BMP6|BMPR2|CAMK2D|COL1A2|EGFR|MMP2|NPR2|P2RX1|PCSK5|PDE3A|PLN|PRKG1|PTGS1|SCN7A|CXCL12|SLC8A1|TGFB1|TTN|VEGFA|CSRP3|CACNA1G|DOCK5|NAV2	55		-5.13889	-7.38305	55	19_GO:0032501 multicellular organismal process	FALSE	55		1.02385	GO:0008015		7.04576
14	10	0	11	560	28	466	30293		6.00858	-6.56254	-3.51476	0	-3.86219	1	1	0	1	M1101	3	4.72774	-10.6753		GO Biological Processes	19		regulation of system process	3.25032	0	0	0	GO:0044057	32|358|654|659|779|817|1956|2260|3320|3479|3488|3624|3687|4313|5023|5350|5592|5728|6546|6781|6909|8013|8048|8913|9775|22871|57731|80005	0	14	ACACB|AQP1|BMP6|BMPR2|CACNA1S|CAMK2D|EGFR|FGFR1|HSP90AA1|IGF1|IGFBP5|INHBA|ITGAX|MMP2|P2RX1|PLN|PRKG1|PTEN|SLC8A1|STC1|TBX2|NR4A3|CSRP3|CACNA1G|EIF4A3|NLGN1|SPTBN4|DOCK5	54		-5.0063	-7.21095	54	19_GO:0032501 multicellular organismal process	FALSE	54		1.10087	GO:0044057		6.71849
6	0	5	8	253	15	466	30293		3.21888	-2.97604	0	-2.37634	-4.335	1	0	1	1	M1011	3	4.72774	-10.6753		KEGG Pathway	24		Calcium signaling pathway	3.85414	0	0	0	hsa04020	779|817|1950|1956|2247|2260|3082|4803|5023|5350|5737|6546|7422|8913|57118	0	14	CACNA1S|CAMK2D|EGF|EGFR|FGF2|FGFR1|HGF|NGF|P2RX1|PLN|PTGFR|SLC8A1|VEGFA|CACNA1G|CAMK1D	53		-3.16711	-4.99313	53		FALSE	53		0.817627	hsa04020		5.69819
7	0	0	6	258	14	466	30293		3.00429	-3.74486	0	0	-2.68835	1	0	0	1	M1001	2	4.72774	-10.6753		GO Biological Processes	19		regulation of blood circulation	3.52748	0	0	0	GO:1903522	659|817|1956|3320|4313|5023|5350|6546|6781|6909|8048|8913|57731|80005	0	14	BMPR2|CAMK2D|EGFR|HSP90AA1|MMP2|P2RX1|PLN|SLC8A1|STC1|TBX2|CSRP3|CACNA1G|SPTBN4|DOCK5	52		-2.60146	-4.27854	52	19_GO:0032501 multicellular organismal process	FALSE	52		0.790778	GO:1903522		5.09608
7	5	0	0	245	13	466	30293		2.7897	-3.88289	-2.22948	0	0	1	1	0	0	M1100	2	4.72774	-10.6753		GO Biological Processes	19		regulation of muscle system process	3.44932	0	0	0	GO:0090257	32|779|817|3320|3479|3488|5023|5350|5592|6546|6781|8013|80005	0	14	ACACB|CACNA1S|CAMK2D|HSP90AA1|IGF1|IGFBP5|P2RX1|PLN|PRKG1|SLC8A1|STC1|NR4A3|DOCK5	51		-2.30577	-3.91733	51	19_GO:0032501 multicellular organismal process	FALSE	51		0.762855	GO:0090257		4.81142
4	0	0	0	167	9	466	30293		1.93133	-2.1492	0	0	0	1	0	0	0	M1000	1	4.72774	-10.6753		GO Biological Processes	19		regulation of muscle contraction	3.50334	0	0	0	GO:0006937	779|817|3320|5023|5350|5592|6546|6781|80005	0	14	CACNA1S|CAMK2D|HSP90AA1|P2RX1|PLN|PRKG1|SLC8A1|STC1|DOCK5	50		-1.53274	-2.92935	50	19_GO:0032501 multicellular organismal process	FALSE	50		0.63753	GO:0006937		4.05471
7	6	8	11	216	21	466	30293		4.50644	-4.22395	-3.26744	-5.4456	-7.84025	1	1	1	1	M1111	4	6.32007	-10.5868		GO Biological Processes	19		positive regulation of ERK1 and ERK2 cascade	6.32007	0	0	0	GO:0070374	284|948|960|1956|2247|3146|3383|3479|3624|4282|5031|6347|6355|6364|6376|7040|9258|26191|168667|341152|388325	0	15	ANGPT1|CD36|CD44|EGFR|FGF2|HMGB1|ICAM1|IGF1|INHBA|MIF|P2RY6|CCL2|CCL8|CCL20|CX3CL1|TGFB1|MFHAS1|PTPN22|BMPER|OR2AT4|SCIMP	49		-7.79725	-10.5855	49	19_GO:0048518 positive regulation of biological process	FALSE	49		0.960972	GO:0070374		9.80797
9	7	9	12	309	24	466	30293		5.15021	-4.91456	-3.19857	-5.2097	-7.20172	1	1	1	1	M1111	4	6.32007	-10.5868		GO Biological Processes	19		regulation of ERK1 and ERK2 cascade	5.04904	0	0	0	GO:0070372	284|467|948|960|1956|2247|2335|3146|3383|3479|3624|4282|4763|5031|6347|6355|6364|6376|7040|9258|26191|168667|341152|388325	0	15	ANGPT1|ATF3|CD36|CD44|EGFR|FGF2|FN1|HMGB1|ICAM1|IGF1|INHBA|MIF|NF1|P2RY6|CCL2|CCL8|CCL20|CX3CL1|TGFB1|MFHAS1|PTPN22|BMPER|OR2AT4|SCIMP	48		-7.29511	-9.94944	48	19_GO:0050896 response to stimulus	FALSE	48		1.02385	GO:0070372		8.94209
0	0	10	14	661	28	466	30293		6.00858	0	0	-3.34095	-5.14593	0	0	1	1	M0011	2	6.32007	-10.5868		GO Biological Processes	19		regulation of cellular response to stress	2.75368	0	0	0	GO:0080135	267|948|960|1956|2033|3082|3146|3309|3489|4281|4282|4862|5396|6188|6387|6599|7009|7422|7913|9258|9448|11284|11315|22891|23347|26191|254225|388325	0	15	AMFR|CD36|CD44|EGFR|EP300|HGF|HMGB1|HSPA5|IGFBP6|MID1|MIF|NPAS2|PRRX1|RPS3|CXCL12|SMARCC1|TMBIM6|VEGFA|DEK|MFHAS1|MAP4K4|PNKP|PARK7|ZNF365|SMCHD1|PTPN22|RNF169|SCIMP	47		-3.8026	-5.76873	47	19_GO:0050896 response to stimulus	FALSE	47		1.10087	GO:0080135		5.69799
0	0	5	0	191	10	466	30293		2.14592	0	0	-2.90411	0	0	0	1	0	M0010	1	6.32007	-10.5868		GO Biological Processes	19		regulation of stress-activated MAPK cascade	3.40348	0	0	0	GO:0032872	1956|3082|3146|3489|4281|7422|9258|9448|26191|388325	0	15	EGFR|HGF|HMGB1|IGFBP6|MID1|VEGFA|MFHAS1|MAP4K4|PTPN22|SCIMP	46		-1.66213	-3.09817	46	19_GO:0050896 response to stimulus	FALSE	46		0.67128	GO:0032872		4.16497
0	0	5	0	194	10	466	30293		2.14592	0	0	-2.8742	0	0	0	1	0	M0010	1	6.32007	-10.5868		GO Biological Processes	19		regulation of stress-activated protein kinase signaling cascade	3.35085	0	0	0	GO:0070302	1956|3082|3146|3489|4281|7422|9258|9448|26191|388325	0	15	EGFR|HGF|HMGB1|IGFBP6|MID1|VEGFA|MFHAS1|MAP4K4|PTPN22|SCIMP	45		-1.62047	-3.04644	45	19_GO:0050896 response to stimulus	FALSE	45		0.67128	GO:0070302		4.10583
7	9	8	13	379	27	466	30293		5.79399	-2.75964	-4.12537	-3.71174	-7.13015	1	1	1	1	M1111	4	7.86015	-10.4307		GO Biological Processes	19		negative regulation of cell migration	4.63107	0	0	0	GO:0030336	285|388|653|1634|2247|3146|3162|3486|3488|4035|4223|4282|4763|5592|5728|5797|6347|6376|6387|6774|6781|7040|7076|9231|10221|23122|51466	0	16	ANGPT2|RHOB|BMP5|DCN|FGF2|HMGB1|HMOX1|IGFBP3|IGFBP5|LRP1|MEOX2|MIF|NF1|PRKG1|PTEN|PTPRM|CCL2|CX3CL1|CXCL12|STAT3|STC1|TGFB1|TIMP1|DLG5|TRIB1|CLASP2|EVL	44		-7.57976	-10.2615	44	19_GO:0040011 locomotion	TRUE	44		1.08227	GO:0030336		8.89137
7	9	8	13	394	27	466	30293		5.79399	-2.66486	-3.99752	-3.59808	-6.93562	1	1	1	1	M1111	4	7.86015	-10.4307		GO Biological Processes	19		negative regulation of cell motility	4.45476	0	0	0	GO:2000146	285|388|653|1634|2247|3146|3162|3486|3488|4035|4223|4282|4763|5592|5728|5797|6347|6376|6387|6774|6781|7040|7076|9231|10221|23122|51466	0	16	ANGPT2|RHOB|BMP5|DCN|FGF2|HMGB1|HMOX1|IGFBP3|IGFBP5|LRP1|MEOX2|MIF|NF1|PRKG1|PTEN|PTPRM|CCL2|CX3CL1|CXCL12|STAT3|STC1|TGFB1|TIMP1|DLG5|TRIB1|CLASP2|EVL	43		-7.26217	-9.88243	43	19_GO:0040011 locomotion	TRUE	43		1.08227	GO:2000146		8.62759
0	5	5	4	118	10	466	30293		2.14592	0	-3.63178	-3.85966	-2.51231	0	1	1	1	M0111	3	7.86015	-10.4307		GO Biological Processes	19		negative regulation of epithelial cell migration	5.50902	0	0	0	GO:0010633	285|1634|2247|3146|4223|5728|5797|6781|7040|51466	0	16	ANGPT2|DCN|FGF2|HMGB1|MEOX2|PTEN|PTPRM|STC1|TGFB1|EVL	42		-3.0359	-4.82555	42	19_GO:0040011 locomotion	TRUE	42		0.67128	GO:0010633		6.13411
0	3	0	11	450	11	153	30293		7.18954	0	-3.56802	0	-4.71227	0	1	0	1	M0101	2	7.86015	-10.4307		GO Biological Processes	19		negative regulation of response to external stimulus	4.83984	0	0	0	GO:0032102	285|2247|3082|3479|4282|5728|6347|6774|7040|10221|23122	0	16	ANGPT2|FGF2|HGF|IGF1|MIF|PTEN|CCL2|STAT3|TGFB1|TRIB1|CLASP2	41		-3.11125	-4.71227	41	19_GO:0048519 negative regulation of biological process	FALSE	41		2.08835	GO:0032102		5.84704
0	4	4	0	101	8	466	30293		1.71674	0	-2.88784	-3.06894	0	0	1	1	0	M0110	2	7.86015	-10.4307		GO Biological Processes	19		negative regulation of endothelial cell migration	5.14902	0	0	0	GO:0010596	285|1634|2247|3146|4223|5797|6781|7040	0	16	ANGPT2|DCN|FGF2|HMGB1|MEOX2|PTPRM|STC1|TGFB1	40		-2.18256	-3.76667	40	19_GO:0040011 locomotion	TRUE	40		0.601726	GO:0010596		5.22051
0	3	0	1	82	3	141	30293		2.12766	0	-2.17487	0	-2.07776	0	1	0	1	M0101	2	7.86015	-10.4307		GO Biological Processes	19		negative regulation of blood vessel endothelial cell migration	7.86015	0	0	0	GO:0043537	2247|3146|4223	0	16	FGF2|HMGB1|MEOX2	39		-1.25226	-2.17487	39	19_GO:0040011 locomotion	TRUE	39		1.21527	GO:0043537		4.25376
0	0	0	5	115	9	466	30293		1.93133	0	0	0	-3.51968	0	0	0	1	M0001	1	12.2476	-10.3933		GO Biological Processes	19		response to estradiol	5.08746	0	0	0	GO:0032355	1499|1956|4313|5737|6774|7040|8854|54206|84660	0	17	CTNNB1|EGFR|MMP2|PTGFR|STAT3|TGFB1|ALDH1A2|ERRFI1|CCDC62	38		-2.47393	-4.12827	38	19_GO:0050896 response to stimulus	FALSE	38		0.63753	GO:0032355		5.4892
11	9	13	14	691	36	466	30293		7.72532	-3.49904	-2.28634	-5.18599	-4.92965	1	1	1	1	M1111	4	3.7607	-10.3847		GO Biological Processes	19		neuron projection development	3.38673	0	0	0	GO:0031175	214|1499|1956|2260|3146|3569|3908|4313|4685|4803|4882|4908|4929|5592|5728|5797|6387|6790|7148|7408|7422|7988|8301|8997|9201|9448|10129|10507|10512|22871|22891|23242|26999|57731|222950|256158	0	18	ALCAM|CTNNB1|EGFR|FGFR1|HMGB1|IL6|LAMA2|MMP2|NCAM2|NGF|NPR2|NTF3|NR4A2|PRKG1|PTEN|PTPRM|CXCL12|AURKA|TNXB|VASP|VEGFA|ZNF212|PICALM|KALRN|DCLK1|MAP4K4|FRY|SEMA4D|SEMA3C|NLGN1|ZNF365|COBL|CYFIP2|SPTBN4|NYAP1|HMCN2	37		-7.01051	-9.59916	37	19_GO:0032502 developmental process	FALSE	37		1.23682	GO:0031175		7.93294
11	0	11	11	605	32	466	30293		6.86695	-3.99645	0	-4.32696	-3.57361	1	0	1	1	M1011	3	3.7607	-10.3847		GO Biological Processes	19		cellular anatomical entity morphogenesis	3.43836	0	0	0	GO:0032989	214|1499|1956|3908|4803|4882|4908|4929|5350|5376|5592|5728|5797|6387|6790|7273|7408|7422|8048|8301|8997|9201|9448|10507|10512|22871|22891|23242|26999|57731|222950|256158	0	18	ALCAM|CTNNB1|EGFR|LAMA2|NGF|NPR2|NTF3|NR4A2|PLN|PMP22|PRKG1|PTEN|PTPRM|CXCL12|AURKA|TTN|VASP|VEGFA|CSRP3|PICALM|KALRN|DCLK1|MAP4K4|SEMA4D|SEMA3C|NLGN1|ZNF365|COBL|CYFIP2|SPTBN4|NYAP1|HMCN2	36		-6.24929	-8.74872	36	19_GO:0032502 developmental process	FALSE	36		1.1715	GO:0032989		7.57245
9	0	11	11	484	28	466	30293		6.00858	-3.43005	0	-5.21953	-4.42398	1	0	1	1	M1011	3	3.7607	-10.3847		GO Biological Processes	19		neuron projection morphogenesis	3.7607	0	0	0	GO:0048812	214|1499|1956|3908|4803|4882|4908|4929|5592|5728|5797|6387|6790|7408|7422|8301|8997|9201|9448|10507|10512|22871|22891|23242|26999|57731|222950|256158	0	18	ALCAM|CTNNB1|EGFR|LAMA2|NGF|NPR2|NTF3|NR4A2|PRKG1|PTEN|PTPRM|CXCL12|AURKA|VASP|VEGFA|PICALM|KALRN|DCLK1|MAP4K4|SEMA4D|SEMA3C|NLGN1|ZNF365|COBL|CYFIP2|SPTBN4|NYAP1|HMCN2	35		-6.12409	-8.56553	35	19_GO:0032502 developmental process	FALSE	35		1.10087	GO:0048812		7.65281
9	0	11	11	489	28	466	30293		6.00858	-3.39776	0	-5.1775	-4.3837	1	0	1	1	M1011	3	3.7607	-10.3847		GO Biological Processes	19		plasma membrane bounded cell projection morphogenesis	3.72225	0	0	0	GO:0120039	214|1499|1956|3908|4803|4882|4908|4929|5592|5728|5797|6387|6790|7408|7422|8301|8997|9201|9448|10507|10512|22871|22891|23242|26999|57731|222950|256158	0	18	ALCAM|CTNNB1|EGFR|LAMA2|NGF|NPR2|NTF3|NR4A2|PRKG1|PTEN|PTPRM|CXCL12|AURKA|VASP|VEGFA|PICALM|KALRN|DCLK1|MAP4K4|SEMA4D|SEMA3C|NLGN1|ZNF365|COBL|CYFIP2|SPTBN4|NYAP1|HMCN2	34		-6.0474	-8.46765	34	19_GO:0032502 developmental process	TRUE	34		1.10087	GO:0120039		7.58573
9	0	11	11	494	28	466	30293		6.00858	-3.36588	0	-5.13598	-4.34393	1	0	1	1	M1011	3	3.7607	-10.3847		GO Biological Processes	19		cell projection morphogenesis	3.68458	0	0	0	GO:0048858	214|1499|1956|3908|4803|4882|4908|4929|5592|5728|5797|6387|6790|7408|7422|8301|8997|9201|9448|10507|10512|22871|22891|23242|26999|57731|222950|256158	0	18	ALCAM|CTNNB1|EGFR|LAMA2|NGF|NPR2|NTF3|NR4A2|PRKG1|PTEN|PTPRM|CXCL12|AURKA|VASP|VEGFA|PICALM|KALRN|DCLK1|MAP4K4|SEMA4D|SEMA3C|NLGN1|ZNF365|COBL|CYFIP2|SPTBN4|NYAP1|HMCN2	33		-5.96611	-8.37112	33	19_GO:0032502 developmental process	TRUE	33		1.10087	GO:0048858		7.51952
8	0	8	7	421	21	466	30293		4.50644	-3.1645	0	-3.40614	-2.24364	1	0	1	1	M1011	3	3.7607	-10.3847		GO Biological Processes	19		axon development	3.2426	0	0	0	GO:0061564	214|3908|4313|4685|4882|4929|5592|5728|5797|6387|7408|7422|8301|8997|9201|10507|10512|23242|26999|57731|256158	0	18	ALCAM|LAMA2|MMP2|NCAM2|NPR2|NR4A2|PRKG1|PTEN|PTPRM|CXCL12|VASP|VEGFA|PICALM|KALRN|DCLK1|SEMA4D|SEMA3C|COBL|CYFIP2|SPTBN4|HMCN2	32		-3.61481	-5.53938	32	19_GO:0032502 developmental process	FALSE	32		0.960972	GO:0061564		5.79179
7	0	7	0	366	19	466	30293		4.07725	-2.84568	0	-3.05732	0	1	0	1	0	M1010	2	3.7607	-10.3847		GO Biological Processes	19		axonogenesis	3.37465	0	0	0	GO:0007409	214|3908|4882|4929|5592|5728|5797|6387|7408|7422|8301|8997|9201|10507|10512|23242|26999|57731|256158	0	18	ALCAM|LAMA2|NPR2|NR4A2|PRKG1|PTEN|PTPRM|CXCL12|VASP|VEGFA|PICALM|KALRN|DCLK1|SEMA4D|SEMA3C|COBL|CYFIP2|SPTBN4|HMCN2	31		-3.43629	-5.31543	31	19_GO:0032502 developmental process	FALSE	31		0.916119	GO:0007409		5.71296
7	0	8	0	440	20	466	30293		4.29185	-2.40062	0	-3.27989	0	1	0	1	0	M1010	2	3.7607	-10.3847		GO Biological Processes	19		cell morphogenesis involved in neuron differentiation	2.95484	0	0	0	GO:0048667	214|3908|4882|4929|5592|5728|5797|6387|7408|7422|8301|8997|9201|10507|10512|22891|23242|26999|57731|256158	0	18	ALCAM|LAMA2|NPR2|NR4A2|PRKG1|PTEN|PTPRM|CXCL12|VASP|VEGFA|PICALM|KALRN|DCLK1|SEMA4D|SEMA3C|ZNF365|COBL|CYFIP2|SPTBN4|HMCN2	30		-2.94836	-4.71655	30	19_GO:0032502 developmental process	TRUE	30		0.938866	GO:0048667		5.16292
5	0	0	0	225	11	466	30293		2.36052	-2.4372	0	0	0	1	0	0	0	M1000	1	3.7607	-10.3847		GO Biological Processes	19		axon guidance	3.17809	0	0	0	GO:0007411	214|3908|5797|6387|7408|7422|8997|10507|10512|26999|256158	0	18	ALCAM|LAMA2|PTPRM|CXCL12|VASP|VEGFA|KALRN|SEMA4D|SEMA3C|CYFIP2|HMCN2	29		-1.6672	-3.10593	29	19_GO:0032502 developmental process	FALSE	29		0.703272	GO:0007411		4.0989
2	6	5	12	230	12	153	30293		7.84314	-2.3968	-4.88573	-5.24491	-8.62542	1	1	1	1	M1111	4	70.712	-10.3535		GO Biological Processes	19		regulation of leukocyte migration	10.3301	0	0	0	GO:0002685	653|3383|3554|3569|3576|4282|4763|6347|6364|6387|7422|23075	0	20	BMP5|ICAM1|IL1R1|IL6|CXCL8|MIF|NF1|CCL2|CCL20|CXCL12|VEGFA|SWAP70	28		-6.11974	-8.62542	28	19_GO:0040011 locomotion	TRUE	28		2.17352	GO:0002685		10.1198
0	3	0	6	25	6	153	30293		3.92157	0	-3.67653	0	-8.60895	0	1	0	1	M0101	2	70.712	-10.3535		GO Biological Processes	19		positive regulation of positive chemotaxis	47.5184	0	0	0	GO:0050927	1012|3576|3603|4908|6387|7422	0	20	CDH13|CXCL8|IL16|NTF3|CXCL12|VEGFA	27		-6.10952	-8.60895	27	19_GO:0040011 locomotion	FALSE	27		1.56927	GO:0050927		16.5783
0	3	0	5	14	5	153	30293		3.26797	0	-4.46086	0	-8.22626	0	1	0	1	M0101	2	70.712	-10.3535		GO Biological Processes	19		induction of positive chemotaxis	70.712	0	0	0	GO:0050930	3576|3603|4908|6387|7422	0	20	CXCL8|IL16|NTF3|CXCL12|VEGFA	26		-5.79554	-8.22626	26	19_GO:0040011 locomotion	FALSE	26		1.4374	GO:0050930		18.5883
5	7	6	8	149	13	466	30293		2.7897	-3.22395	-5.18113	-4.41117	-6.01736	1	1	1	1	M1111	4	70.712	-10.3535		GO Biological Processes	19		positive regulation of leukocyte migration	5.6717	0	0	0	GO:0002687	3146|3383|3554|3569|3576|6355|6364|6376|6387|7060|7422|23075|57118	0	20	HMGB1|ICAM1|IL1R1|IL6|CXCL8|CCL8|CCL20|CX3CL1|CXCL12|THBS4|VEGFA|SWAP70|CAMK1D	25		-4.19323	-6.24109	25	19_GO:0040011 locomotion	TRUE	25		0.762855	GO:0002687		7.14529
0	5	5	9	225	9	153	30293		5.88235	0	-3.17461	-2.59337	-5.6356	0	1	1	1	M0111	3	70.712	-10.3535		KEGG Pathway	24		Human cytomegalovirus infection	7.91974	0	0	0	hsa05163	1499|1956|3554|3569|3576|6347|6387|6774|7422	0	20	CTNNB1|EGFR|IL1R1|IL6|CXCL8|CCL2|CXCL12|STAT3|VEGFA	24		-3.76806	-5.6356	24		FALSE	24		1.90224	hsa05163		7.42278
0	4	3	7	123	7	153	30293		4.57516	0	-3.54819	-2.75236	-5.49777	0	1	1	1	M0111	3	70.712	-10.3535		GO Biological Processes	19		regulation of leukocyte chemotaxis	11.2679	0	0	0	GO:0002688	3569|3576|4282|6347|6387|7422|23075	0	20	IL6|CXCL8|MIF|CCL2|CXCL12|VEGFA|SWAP70	23		-3.66378	-5.49777	23	19_GO:0040011 locomotion	FALSE	23		1.68923	GO:0002688		8.12991
1	5	2	4	93	5	141	30293		3.5461	-2.05897	-4.11861	-2.15838	-3.95133	1	1	1	1	M1111	4	70.712	-10.3535		GO Biological Processes	19		positive regulation of leukocyte chemotaxis	11.5508	0	0	0	GO:0002690	3146|3569|3576|6387|7422	0	20	HMGB1|IL6|CXCL8|CXCL12|VEGFA	22		-2.68256	-4.11861	22	19_GO:0040011 locomotion	FALSE	22		1.55749	GO:0002690		6.96846
0	4	2	3	90	4	141	30293		2.83688	0	-3.07428	-2.19766	-2.94264	0	1	1	1	M0111	3	70.712	-10.3535		WikiPathways	27		Allograft rejection	9.54862	0	0	0	WP2328	3108|3576|6387|7422	0	20	HLA-DMA|CXCL8|CXCL12|VEGFA	21		-1.92064	-3.07428	21		FALSE	21		1.39818	WP2328		5.55402
5	9	7	11	75	17	466	30293		3.64807	-4.6283	-10.1154	-7.54406	-12.8519	1	1	1	1	M1111	4	19.3262	-14.8294		WikiPathways	27	Burn wound healing	Burn wound healing	14.7348	0	1	1	WP5055	1278|1634|1950|2200|2260|2919|3082|3146|3383|3569|3576|3624|4313|6347|6387|7076|7422	0	6	COL1A2|DCN|EGF|FBN1|FGFR1|CXCL1|HGF|HMGB1|ICAM1|IL6|CXCL8|INHBA|MMP2|CCL2|CXCL12|TIMP1|VEGFA	20		-11.3299	-14.8294	20		FALSE	20		0.868498	WP5055		14.8858
12	7	10	0	300	26	466	30293		5.5794	-7.87948	-3.27435	-6.26193	0	1	1	1	0	M1110	3	14.9067	-11.8056		Reactome Gene Sets	6	Extracellular matrix organization	Extracellular matrix organization	5.63389	0	1	1	R-HSA-1474244	960|1278|1292|1303|1462|1514|1634|2200|2247|2335|3383|3687|3908|4060|4313|4314|5352|6678|7040|7076|7077|7148|7177|8425|9510|81578	0	10	CD44|COL1A2|COL6A2|COL12A1|VCAN|CTSL|DCN|FBN1|FGF2|FN1|ICAM1|ITGAX|LAMA2|LUM|MMP2|MMP3|PLOD2|SPARC|TGFB1|TIMP1|TIMP2|TNXB|TPSAB1|LTBP4|ADAMTS1|COL21A1	19		-8.73985	-11.8056	19		FALSE	19		1.06325	R-HSA-1474244		10.082
7	10	6	11	108	20	466	30293		4.29185	-6.19915	-10.0421	-5.20661	-11.0659	1	1	1	1	M1111	4	12.0382	-15.5083		Reactome Gene Sets	6	Interleukin-4 and Interleukin-13 signaling	Interleukin-4 and Interleukin-13 signaling	12.0382	0	1	1	R-HSA-6785807	948|1278|2247|2335|2353|3082|3162|3320|3383|3569|3576|3687|4313|4314|6095|6347|6774|7040|7076|7422	0	5	CD36|COL1A2|FGF2|FN1|FOS|HGF|HMOX1|HSP90AA1|ICAM1|IL6|CXCL8|ITGAX|MMP2|MMP3|RORA|CCL2|STAT3|TGFB1|TIMP1|VEGFA	18		-11.9419	-15.5083	18		FALSE	18		0.938866	R-HSA-6785807		14.3638
5	10	9	24	343	24	153	30293		15.6863	-2.31884	-6.17822	-5.73698	-19.8162	1	1	1	1	M1111	4	42.9688	-19.8162		Canonical Pathways	11	NABA SECRETED FACTORS	NABA SECRETED FACTORS	13.8538	0	1	1	M5883	284|285|653|654|685|1950|2247|2919|2920|3082|3479|3569|3576|3603|3624|4803|4908|6275|6347|6364|6387|7040|7422|9518	0	1	ANGPT1|ANGPT2|BMP5|BMP6|BTC|EGF|FGF2|CXCL1|CXCL2|HGF|IGF1|IL6|CXCL8|IL16|INHBA|NGF|NTF3|S100A4|CCL2|CCL20|CXCL12|TGFB1|VEGFA|GDF15	17		-15.4717	-19.8162	17		FALSE	17		2.94011	M5883		17.0576
5	7	9	24	439	24	153	30293		15.6863	-5.26844	-5.14818	-8.33495	-17.3369	1	1	1	1	M1111	4	56.5696	-17.3369		WikiPathways	27	Pleural mesothelioma	Pleural mesothelioma	10.8242	0	1	1	WP5087	284|285|685|1012|1499|1950|1956|1975|2247|2919|3082|3479|3569|3725|4313|4803|4908|4919|5728|6347|6387|7040|7422|283349	0	3	ANGPT1|ANGPT2|BTC|CDH13|CTNNB1|EGF|EGFR|EIF4B|FGF2|CXCL1|HGF|IGF1|IL6|JUN|MMP2|NGF|NTF3|ROR1|PTEN|CCL2|CXCL12|TGFB1|VEGFA|RASSF3	16		-13.2934	-17.3369	16		FALSE	16		2.94011	WP5087		14.773
8	5	7	12	205	21	466	30293		4.50644	-5.34245	-2.55621	-4.60061	-9.19407	1	1	1	1	M1111	4	13.6547	-11.0189		KEGG Pathway	24	Proteoglycans in cancer	Proteoglycans in cancer	6.6592	0	1	1	hsa05205	817|960|1278|1499|1514|1634|1956|1975|2247|2260|2317|2335|3082|3479|4060|4313|5329|6774|7040|7078|7422	0	11	CAMK2D|CD44|COL1A2|CTNNB1|CTSL|DCN|EGFR|EIF4B|FGF2|FGFR1|FLNB|FN1|HGF|IGF1|LUM|MMP2|PLAUR|STAT3|TGFB1|TIMP3|VEGFA	15		-8.12156	-11.0189	15		FALSE	15		0.960972	hsa05205		10.1622
4	5	3	9	69	13	466	30293		2.7897	-3.55977	-4.74483	-2.52092	-10.1318	1	1	1	1	M1111	4	12.2476	-10.3933		WikiPathways	27	Urotensin II mediated signaling pathway	Urotensin II mediated signaling pathway	12.2476	0	1	1	WP5158	19|1499|1956|2033|2335|3162|3383|3569|4313|5350|5728|6774|7040	0	17	ABCA1|CTNNB1|EGFR|EP300|FN1|HMOX1|ICAM1|IL6|MMP2|PLN|PTEN|STAT3|TGFB1	14		-7.63993	-10.3933	14		FALSE	14		0.762855	WP5158		11.6912
7	12	13	13	432	29	466	30293		6.22318	-2.44395	-6.03453	-7.47512	-6.47924	1	1	1	1	M1111	4	4.36386	-10.3584		WikiPathways	27	VEGFA VEGFR2 signaling	VEGFA VEGFR2 signaling	4.36386	0	1	1	WP3888	32|1499|2317|2335|2887|3146|3315|3320|3383|3486|3576|3725|4313|4792|4860|4929|5329|5592|6155|6347|6546|6774|7148|7422|8013|8411|9079|9510|57381	0	19	ACACB|CTNNB1|FLNB|FN1|GRB10|HMGB1|HSPB1|HSP90AA1|ICAM1|IGFBP3|CXCL8|JUN|MMP2|NFKBIA|PNP|NR4A2|PLAUR|PRKG1|RPL27|CCL2|SLC8A1|STAT3|TNXB|VEGFA|NR4A3|EEA1|LDB2|ADAMTS1|RHOJ	13		-7.62661	-10.3584	13		FALSE	13		1.11908	WP3888		8.80196
13	0	13	14	680	37	466	30293		7.93991	-4.86271	0	-5.2607	-5.00754	1	0	1	1	M1011	3	3.7607	-10.3847		GO Biological Processes	19	cell morphogenesis	cell morphogenesis	3.53711	0	1	1	GO:0000902	214|1012|1499|1956|2033|2317|3082|3908|4774|4803|4882|4908|4929|5592|5728|5797|6387|6781|6790|7408|7422|8301|8997|9201|9448|10129|10507|10512|22871|22891|23242|26999|51092|57731|64405|222950|256158	0	18	ALCAM|CDH13|CTNNB1|EGFR|EP300|FLNB|HGF|LAMA2|NFIA|NGF|NPR2|NTF3|NR4A2|PRKG1|PTEN|PTPRM|CXCL12|STC1|AURKA|VASP|VEGFA|PICALM|KALRN|DCLK1|MAP4K4|FRY|SEMA4D|SEMA3C|NLGN1|ZNF365|COBL|CYFIP2|SIDT2|SPTBN4|CDH22|NYAP1|HMCN2	12		-7.63993	-10.3847	12	19_GO:0032502 developmental process	TRUE	12		1.25242	GO:0000902		8.36384
18	11	16	13	696	40	466	30293		8.58369	-8.54975	-3.36564	-7.45765	-4.25089	1	1	1	1	M1111	4	6.84278	-11.9293		GO Biological Processes	19	cell population proliferation	cell population proliferation	3.736	0	1	1	GO:0008283	659|685|861|868|1012|1051|1499|1950|1956|2247|2260|2353|3082|3162|3479|3486|3488|3569|4763|4774|4882|5396|6095|6376|6774|6781|6909|8013|8549|8854|8878|9928|10077|10203|51092|54206|54892|80762|168667|221927	0	9	BMPR2|BTC|RUNX1|CBLB|CDH13|CEBPB|CTNNB1|EGF|EGFR|FGF2|FGFR1|FOS|HGF|HMOX1|IGF1|IGFBP3|IGFBP5|IL6|NF1|NFIA|NPR2|PRRX1|RORA|CX3CL1|STAT3|STC1|TBX2|NR4A3|LGR5|ALDH1A2|SQSTM1|KIF14|TSPAN32|CALCRL|SIDT2|ERRFI1|NCAPG2|NDFIP1|BMPER|BRAT1	11		-8.81526	-11.9293	11	19_GO:0009987 cellular process	TRUE	11		1.29765	GO:0008283		9.12745
14	11	9	13	595	35	466	30293		7.51073	-6.24783	-3.94799	-3.05454	-4.95529	1	1	1	1	M1111	4	5.07863	-10.7729		GO Biological Processes	19	cellular response to organonitrogen compound	cellular response to organonitrogen compound	3.82391	0	1	1	GO:0071417	358|779|948|1051|1278|1499|1956|2033|2200|2353|2887|3383|3479|3488|3624|4035|4313|4363|4882|4929|5031|5139|5167|6546|6599|6774|6781|7390|8013|8048|9971|11031|26191|64121|153129	0	13	AQP1|CACNA1S|CD36|CEBPB|COL1A2|CTNNB1|EGFR|EP300|FBN1|FOS|GRB10|ICAM1|IGF1|IGFBP5|INHBA|LRP1|MMP2|ABCC1|NPR2|NR4A2|P2RY6|PDE3A|ENPP1|SLC8A1|SMARCC1|STAT3|STC1|UROS|NR4A3|CSRP3|NR1H4|RAB31|PTPN22|RRAGC|SLC38A9	10		-7.93356	-10.7729	10	19_GO:0050896 response to stimulus	FALSE	10		1.22094	GO:0071417		8.69556
10	12	9	12	507	32	466	30293		6.86695	-3.9635	-5.31881	-3.55249	-4.95476	1	1	1	1	M1111	4	4.72774	-10.6753		GO Biological Processes	19	circulatory system process	circulatory system process	4.10297	0	1	1	GO:0003013	284|654|659|817|948|1278|1956|4035|4313|4363|4882|5023|5125|5139|5350|5592|5742|6332|6387|6510|6515|6546|6566|7040|7273|7422|8048|8671|8913|9498|80005|89797	0	14	ANGPT1|BMP6|BMPR2|CAMK2D|CD36|COL1A2|EGFR|LRP1|MMP2|ABCC1|NPR2|P2RX1|PCSK5|PDE3A|PLN|PRKG1|PTGS1|SCN7A|CXCL12|SLC1A5|SLC2A3|SLC8A1|SLC16A1|TGFB1|TTN|VEGFA|CSRP3|SLC4A4|CACNA1G|SLC4A8|DOCK5|NAV2	9		-7.85883	-10.6753	9	19_GO:0032501 multicellular organismal process	FALSE	9		1.1715	GO:0003013		8.80699
15	13	15	25	622	43	466	30293		9.22747	-6.79877	-5.13679	-7.28535	-14.9357	1	1	1	1	M1111	4	9.51314	-15.5906		GO Biological Processes	19	enzyme-linked receptor protein signaling pathway	enzyme-linked receptor protein signaling pathway	4.49401	0	1	1	GO:0007167	284|285|640|653|654|659|685|1278|1499|1950|1956|2247|2260|2353|2887|3082|3315|3479|3488|3624|3725|4035|4313|4774|4803|4882|4908|5921|6599|6774|6909|7040|7422|8013|8048|8425|8997|9518|10256|10923|51232|54206|168667	0	4	ANGPT1|ANGPT2|BLK|BMP5|BMP6|BMPR2|BTC|COL1A2|CTNNB1|EGF|EGFR|FGF2|FGFR1|FOS|GRB10|HGF|HSPB1|IGF1|IGFBP5|INHBA|JUN|LRP1|MMP2|NFIA|NGF|NPR2|NTF3|RASA1|SMARCC1|STAT3|TBX2|TGFB1|VEGFA|NR4A3|CSRP3|LTBP4|KALRN|GDF15|CNKSR1|SUB1|CRIM1|ERRFI1|BMPER	8		-11.945	-15.5906	8	19_GO:0050896 response to stimulus	FALSE	8		1.34068	GO:0007167		11.0054
8	8	5	15	310	28	466	30293		6.00858	-4.0571	-3.96977	-2.0127	-10.2014	1	1	1	1	M1111	4	9.84946	-13.1154		GO Biological Processes	19	negative regulation of cell adhesion	negative regulation of cell adhesion	5.87155	0	1	1	GO:0007162	284|285|384|395|654|861|868|1012|1051|3146|4313|4763|5270|5592|5728|5921|6376|6387|7040|7422|9231|9448|10077|10507|23075|23122|26191|80762	0	8	ANGPT1|ANGPT2|ARG2|ARHGAP6|BMP6|RUNX1|CBLB|CDH13|CEBPB|HMGB1|MMP2|NF1|SERPINE2|PRKG1|PTEN|RASA1|CX3CL1|CXCL12|TGFB1|VEGFA|DLG5|MAP4K4|TSPAN32|SEMA4D|SWAP70|CLASP2|PTPN22|NDFIP1	7		-9.85003	-13.1154	7	19_GO:0048519 negative regulation of biological process	TRUE	7		1.10087	GO:0007162		10.7761
8	9	9	13	429	29	466	30293		6.22318	-3.11159	-3.72095	-4.09373	-6.51352	1	1	1	1	M1111	4	7.86015	-10.4307		GO Biological Processes	19	negative regulation of locomotion	negative regulation of locomotion	4.39437	0	1	1	GO:0040013	285|388|653|1634|2247|3146|3162|3486|3488|4035|4223|4282|4763|5592|5728|5797|6347|6376|6387|6774|6781|7040|7076|9231|10221|10507|10512|23122|51466	0	16	ANGPT2|RHOB|BMP5|DCN|FGF2|HMGB1|HMOX1|IGFBP3|IGFBP5|LRP1|MEOX2|MIF|NF1|PRKG1|PTEN|PTPRM|CCL2|CX3CL1|CXCL12|STAT3|STC1|TGFB1|TIMP1|DLG5|TRIB1|SEMA4D|SEMA3C|CLASP2|EVL	6		-7.65437	-10.4307	6	19_GO:0040011 locomotion	FALSE	6		1.11908	GO:0040013		8.85047
16	18	19	23	579	47	466	30293		10.0858	-8.04225	-9.60694	-11.4036	-13.6413	1	1	1	1	M1111	4	7.59816	-19.8137		GO Biological Processes	19	positive regulation of cell migration	positive regulation of cell migration	5.27686	0	1	1	GO:0030335	284|358|388|659|1012|1950|1956|2247|2260|2335|3082|3146|3162|3309|3315|3383|3479|3488|3554|3569|3576|3687|4313|4908|5031|6355|6364|6376|6387|6678|6774|7040|7060|7422|8013|9448|9510|10507|10512|10630|10795|23075|23122|54453|57118|57381|80005	0	2	ANGPT1|AQP1|RHOB|BMPR2|CDH13|EGF|EGFR|FGF2|FGFR1|FN1|HGF|HMGB1|HMOX1|HSPA5|HSPB1|ICAM1|IGF1|IGFBP5|IL1R1|IL6|CXCL8|ITGAX|MMP2|NTF3|P2RY6|CCL8|CCL20|CX3CL1|CXCL12|SPARC|STAT3|TGFB1|THBS4|VEGFA|NR4A3|MAP4K4|ADAMTS1|SEMA4D|SEMA3C|PDPN|ZNF268|SWAP70|CLASP2|RIN2|CAMK1D|RHOJ|DOCK5	5		-15.4692	-19.8137	5	19_GO:0040011 locomotion	TRUE	5		1.39501	GO:0030335		12.9878
12	9	13	21	669	37	466	30293		7.93991	-4.25918	-2.37654	-5.33692	-10.5457	1	1	1	1	M1111	4	6.32007	-10.5868		GO Biological Processes	19	regulation of MAPK cascade	regulation of MAPK cascade	3.59527	0	1	1	GO:0043408	284|467|948|960|1499|1950|1956|2247|2260|2335|3082|3146|3383|3479|3486|3489|3569|3624|4281|4282|4763|4908|5031|6188|6347|6355|6364|6376|7040|7422|9258|9448|9518|26191|168667|341152|388325	0	15	ANGPT1|ATF3|CD36|CD44|CTNNB1|EGF|EGFR|FGF2|FGFR1|FN1|HGF|HMGB1|ICAM1|IGF1|IGFBP3|IGFBP6|IL6|INHBA|MID1|MIF|NF1|NTF3|P2RY6|RPS3|CCL2|CCL8|CCL20|CX3CL1|TGFB1|VEGFA|MFHAS1|MAP4K4|GDF15|PTPN22|BMPER|OR2AT4|SCIMP	4		-7.79725	-10.5868	4	19_GO:0050896 response to stimulus	FALSE	4		1.25242	GO:0043408		8.48451
12	0	14	17	753	40	466	30293		8.58369	-3.77744	0	-5.49138	-6.53358	1	0	1	1	M1011	3	9.61683	-10.8712		GO Biological Processes	19	regulation of hydrolase activity	regulation of hydrolase activity	3.4532	0	1	1	GO:0051336	330|358|395|960|1124|1514|1612|1956|2260|3146|3336|4035|4763|4908|5031|5139|5270|5329|5592|6188|6347|6355|6364|6376|6774|7009|7076|7077|7078|7422|8301|9448|10507|11315|23329|26999|57186|83478|94134|116988	0	12	BIRC3|AQP1|ARHGAP6|CD44|CHN2|CTSL|DAPK1|EGFR|FGFR1|HMGB1|HSPE1|LRP1|NF1|NTF3|P2RY6|PDE3A|SERPINE2|PLAUR|PRKG1|RPS3|CCL2|CCL8|CCL20|CX3CL1|STAT3|TMBIM6|TIMP1|TIMP2|TIMP3|VEGFA|PICALM|MAP4K4|SEMA4D|PARK7|TBC1D30|CYFIP2|RALGAPA2|ARHGAP24|ARHGAP12|AGAP3	3		-8.01805	-10.8712	3	19_GO:0065007 biological regulation	FALSE	3		1.29765	GO:0051336		8.52073
0	3	3	7	26	7	153	30293		4.57516	0	-3.62476	-3.76872	-10.3535	0	1	1	1	M0111	3	70.712	-10.3535		GO Biological Processes	19	regulation of positive chemotaxis	regulation of positive chemotaxis	53.3059	0	1	1	GO:0050926	285|1012|3576|3603|4908|6387|7422	0	20	ANGPT2|CDH13|CXCL8|IL16|NTF3|CXCL12|VEGFA	2		-7.52748	-10.3535	2	19_GO:0040011 locomotion	FALSE	2		1.68923	GO:0050926		19.0104
9	8	9	12	174	22	466	30293		4.72103	-6.97669	-5.77792	-7.29084	-10.0165	1	1	1	1	M1111	4	12.5012	-13.3939		GO Biological Processes	19	regulation of smooth muscle cell proliferation	regulation of smooth muscle cell proliferation	8.2192	0	1	1	GO:0048660	659|1012|1499|1956|2247|3162|3479|3486|3488|3569|3725|4313|4763|5031|5592|5728|6376|7040|8013|9510|10203|10221	0	7	BMPR2|CDH13|CTNNB1|EGFR|FGF2|HMOX1|IGF1|IGFBP3|IGFBP5|IL6|JUN|MMP2|NF1|P2RY6|PRKG1|PTEN|CX3CL1|TGFB1|NR4A3|ADAMTS1|CALCRL|TRIB1	1		-10.0308	-13.3939	1	19_GO:0050789 regulation of biological process	TRUE	1		0.982481	GO:0048660		11.937

## Sheet: TF-SASP association in MuSC
Dataset 7. snATAC- and snRNA-seq analysis of TF-gene regulation
TF motif-to-SASP gene associations in MuSC calculated by FigR
DORC	Motif	Enrichment.Z	Enrichment.P	Enrichment.log10P	Corr	Corr.Z	Corr.P	Corr.log10P	Score
ADAMTS13	ATF6	0.79349	0.427493	0.369071	-0.101575	-1.9959	0.0459444	-1.33777	-0.343139
ADAMTS13	BACH1	1.54604	0.122095	0.913304	0.200466	2.26132	0.0237396	1.62453	0.844859
ADAMTS13	CEBPD	0.3707	0.710861	0.148215	-0.113098	-2.15832	0.0309032	-1.51	-0.142791
ADAMTS13	ELF2	0.0692161	0.944818	0.024652	-0.111564	-2.1367	0.0326224	-1.48648	-0.0238254
ADAMTS13	ETV6	0.123923	0.901376	0.0450939	-0.142074	-2.56674	0.010266	-1.9886	-0.0446064
ADAMTS13	GLI3	0.117589	0.906393	0.0426833	0.186568	2.06543	0.0388825	1.41025	0.0409428
ADAMTS13	JUNB	3.51295	0.000443164	3.35344	-0.169683	-2.95588	0.0031178	-2.50615	-2.4486
ADAMTS13	KLF2	0.501996	0.61567	0.210652	-0.122181	-2.28635	0.0222338	-1.65299	-0.204666
ADAMTS13	MLXIPL	2.57361	0.0100645	1.99721	-0.139257	-2.52703	0.011503	-1.93919	-1.66854
ADAMTS13	NR1D2	0.66962	0.5031	0.298345	0.189337	2.10445	0.0353389	1.45175	0.283446
ADAMTS13	NRF1	0.365563	0.714691	0.145882	-0.172367	-2.9937	0.00275613	-2.5597	-0.145404
ADAMTS13	POU6F1	0.695263	0.48689	0.312569	-0.156077	-2.76411	0.00570781	-2.24353	-0.309964
ADAMTS13	PPARD	0.231202	0.817158	0.0876942	-0.106214	-2.0613	0.0392747	-1.40589	-0.0838943
ADAMTS13	SMAD1	1.96683	0.0492028	1.30801	0.192099	2.14338	0.032083	1.49373	1.0985
ADAMTS13	SOX5	0.283912	0.776478	0.109871	-0.107522	-2.07973	0.0375499	-1.42539	-0.105202
ADAMTS13	STAT6	0.910975	0.362309	0.440921	-0.119087	-2.24274	0.0249136	-1.60356	-0.422283
ADAMTS13	ZNF141	0.713375	0.475614	0.322746	-0.128481	-2.37514	0.0175423	-1.75591	-0.314426
ADAMTS13	ZNF224	0.0127283	0.989845	0.00443301	0.192222	2.14512	0.0319436	1.49562	0.0042907
ADAMTS13	ZNF714	0.42	0.674485	0.171027	0.196807	2.20974	0.0271229	1.56666	0.165379
ADAMTS13	ZNF879	1.21573	0.224089	0.64958	0.183132	2.017	0.0436959	1.35956	0.588392
ANG	CREB3L2	1.0646	0.287055	0.542035	0.178878	2.07927	0.0375922	1.4249	0.50327
ANG	DPF3	0.651934	0.514444	0.288662	-0.153368	-1.96972	0.0488709	-1.31095	-0.269078
ANG	E2F8	1.35067	0.176801	0.752514	-0.158696	-2.03465	0.041886	-1.37793	-0.675138
ANG	ELF2	0.640891	0.521594	0.282668	-0.18704	-2.38007	0.0173095	-1.76172	-0.275827
ANG	ELK3	0.624262	0.532456	0.273716	0.172865	2.00599	0.0448574	1.34817	0.256938
ANG	ESR2	0.940876	0.346768	0.459961	-0.198706	-2.52224	0.011661	-1.93326	-0.450524
ANG	FOXM1	2.55414	0.0106451	1.97285	-0.18184	-2.31669	0.0205204	-1.68781	-1.50938
ANG	FOXN3	0.982856	0.325678	0.487211	-0.15479	-1.98704	0.0469176	-1.32866	-0.446948
ANG	FOXP2	3.20336	0.00135833	2.86699	-0.193206	-2.45521	0.0140801	-1.85139	-1.81193
ANG	HIF1A	0.511208	0.609206	0.215236	0.183904	2.14052	0.032313	1.49062	0.206326
ANG	KLF9	1.73562	0.0826303	1.08286	-0.202715	-2.57109	0.0101378	-1.99406	-1.03654
ANG	MEF2A	0.0448819	0.964201	0.0158322	-0.18015	-2.2961	0.0216701	-1.66414	-0.015483
ANG	MLXIP	1.0417	0.297552	0.526437	0.257557	3.03811	0.00238068	2.6233	0.524003
ANG	MSC	0.647221	0.517489	0.286099	0.255952	3.01855	0.0025399	2.59518	0.285072
ANG	MYF5	0.109554	0.912763	0.0396418	0.260063	3.06865	0.0021503	2.6675	0.0395525
ANG	NHLH2	0.141421	0.887537	0.0518135	-0.179605	-2.28947	0.0220523	-1.65655	-0.0506016
ANG	NR3C2	0.880739	0.378459	0.421981	-0.194327	-2.46887	0.013554	-1.86793	-0.41242
ANG	NR4A1	0.269899	0.787238	0.103894	-0.205154	-2.60082	0.00930024	-2.03151	-0.102804
ANG	POU2F2	0.26374	0.79198	0.101286	-0.183403	-2.33575	0.0195042	-1.70987	-0.0990666
ANG	RORA	0.389331	0.697031	0.156748	-0.167583	-2.14296	0.0321165	-1.49327	-0.150727
ANG	SIX2	1.86401	0.0623198	1.20537	0.174942	2.0313	0.0422243	1.37444	0.991771
ANG	SOX4	0.83012	0.406471	0.390971	0.187597	2.18553	0.0288498	1.53986	0.37305
ANG	TBX15	0.426718	0.669585	0.174195	-0.168968	-2.15983	0.0307857	-1.51165	-0.167646
ANG	TEAD1	1.15601	0.247676	0.606116	-0.23477	-2.96175	0.00305901	-2.51442	-0.602099
ANG	TERF2	0.923877	0.35555	0.449099	0.173113	2.00901	0.0445361	1.35129	0.415384
ANG	TET1	1.2868	0.198163	0.702978	-0.195665	-2.48519	0.0129484	-1.88778	-0.680799
ANGPT2	ATF6	1.33945	0.180424	0.743705	-0.274241	-3.34518	0.000822295	-3.08497	-0.742086
ANGPT2	BACH1	1.63759	0.101506	0.993506	0.225257	2.18733	0.0287182	1.54184	0.895139
ANGPT2	EBF1	0.0116272	0.990723	0.00404772	0.213125	2.05295	0.0400771	1.3971	0.00388478
ANGPT2	ELF2	0.545782	0.585216	0.232684	0.208233	1.99876	0.0456338	1.34071	0.218859
ANGPT2	ETS2	0.631142	0.527948	0.277409	0.26086	2.58167	0.00983238	2.00734	0.273608
ANGPT2	FOSL2	1.33129	0.183092	0.73733	0.3067	3.08941	0.00200556	2.69776	0.733461
ANGPT2	FOXO3	1.34756	0.177799	0.750071	-0.26825	-3.27883	0.0010424	-2.98196	-0.747983
ANGPT2	IRF1	0.99114	0.321617	0.492661	0.351736	3.58822	0.000332937	3.47764	0.492356
ANGPT2	JUNB	1.25506	0.209458	0.678902	0.0381927	0.115379	0.908145	0.0418449	0.0327401
ANGPT2	KLF15	1.11364	0.265433	0.576045	-0.179381	-2.2945	0.0217618	-1.66231	-0.550647
ANGPT2	KLF6	1.47522	0.140154	0.853395	0.27619	2.75147	0.00593284	2.22674	0.837868
ANGPT2	KLF9	0.777245	0.437014	0.359504	-0.251028	-3.08807	0.00201461	-2.69581	-0.358379
ANGPT2	MAFG	2.64702	0.00812051	2.09042	0.150772	1.36232	0.173097	0.761711	0.745182
ANGPT2	REL	0.863338	0.387952	0.411222	0.372399	3.8171	0.00013503	3.86957	0.41113
ANGPT2	RELB	1.09254	0.274597	0.561304	0.372944	3.82313	0.000131768	3.88019	0.561153
ANGPT2	SOX4	1.39512	0.162979	0.787868	0.252692	2.49121	0.0127309	1.89514	0.760362
ANGPT2	SP1	0.409086	0.682477	0.165912	-0.0439298	-0.794222	0.427066	-0.369505	-0.087204
ANGPT2	TET1	3.88025	0.000104348	3.98152	-0.0518676	-0.882142	0.3777	-0.422853	-0.422778
ANGPT2	TFCP2L1	2.16025	0.0307536	1.5121	-0.186871	-2.37746	0.0174323	-1.75865	-1.32194
ANGPT2	YBX1	0.522342	0.601432	0.220813	-0.225412	-2.80435	0.00504182	-2.29741	-0.219365
ANGPT2	ZBTB20	0.0713043	0.943156	0.0254167	-0.20722	-2.60285	0.00924531	-2.03408	-0.0251747
ANGPT2	ZNF121	1.16653	0.243399	0.613681	-0.198579	-2.50714	0.0121713	-1.91466	-0.597553
ANGPT2	ZNF267	0.550202	0.582181	0.234942	0.238158	2.33022	0.0197943	1.70346	0.228816
ANGPT2	ZNF565	0.732111	0.464101	0.333388	-0.149337	-1.96173	0.049794	-1.30282	-0.309109
ANGPT2	ZNF793	2.03078	0.0422778	1.37389	-0.0705693	-1.08928	0.276028	-0.559046	-0.513377
APOD	AHR	1.86401	0.0623198	1.20537	0.166401	2.12191	0.0338456	1.4705	1.02661
APOD	ATF2	1.38593	0.165768	0.780498	0.170991	2.19966	0.027831	1.55547	0.72357
APOD	BACH1	0.0176411	0.985925	0.00615606	0.102147	1.03336	0.301437	0.520803	0.00429119
APOD	BATF	2.08937	0.0366747	1.43563	0.182111	2.38806	0.0169378	1.77114	1.2758
APOD	BCL6	1.19883	0.230596	0.637149	0.168835	2.16314	0.0305307	1.51526	0.595019
APOD	CEBPB	3.18224	0.00146139	2.83523	0.0302441	-0.184761	0.853417	-0.0688389	0.06873
APOD	DMRT3	0.754591	0.450495	0.34631	0.16867	2.16034	0.0307465	1.5122	0.330321
APOD	EBF4	1.32102	0.186493	0.729337	-0.094707	-2.30159	0.0213586	-1.67043	-0.69065
APOD	ELF1	0.52389	0.600355	0.221592	0.179968	2.35174	0.0186856	1.72849	0.216223
APOD	ESRRG	0.444184	0.65691	0.182494	-0.127423	-2.85584	0.00429234	-2.36731	-0.181522
APOD	GATA6	1.20049	0.229949	0.638368	0.182827	2.40018	0.016387	1.7855	0.615167
APOD	GSC	0.457669	0.64719	0.188968	0.214965	2.94464	0.00323332	2.49035	0.188203
APOD	LCOR	2.26671	0.0234082	1.63063	0.184636	2.43083	0.0150642	1.82205	1.41885
APOD	MAFG	0.283486	0.776804	0.109688	0.0419183	0.0130141	0.989617	0.00453307	0.00100767
APOD	MEIS3	0.511067	0.609304	0.215166	0.205695	2.78759	0.00531011	2.2749	0.21369
APOD	MSX1	0.89665	0.369906	0.431909	0.204021	2.75923	0.00579369	2.23704	0.427644
APOD	MXD1	1.74253	0.0814166	1.08929	0.188475	2.49586	0.0125651	1.90083	1.03171
APOD	NFKB1	0.591806	0.553981	0.256505	0.0319513	-0.155839	0.87616	-0.0574165	0.0246762
APOD	PAX3	0.357528	0.720697	0.142247	-0.116205	-2.66578	0.00768094	-2.11459	-0.140957
APOD	POU2F3	0.456983	0.647683	0.188637	0.161934	2.04623	0.0407342	1.39004	0.179119
APOD	PPARG	0.0381314	0.969583	0.0134151	0.166466	2.12301	0.033753	1.47169	0.0129554
APOD	RARA	0.563208	0.573294	0.241623	-0.114204	-2.63188	0.00849135	-2.07102	-0.238887
APOD	SOX11	0.54167	0.588046	0.230589	-0.0895069	-2.21349	0.0268639	-1.57083	-0.222492
APOD	TGIF1	0.368364	0.712602	0.147153	-0.0949067	-2.30497	0.0211683	-1.67431	-0.143461
APOD	ZBTB17	1.49739	0.134291	0.871952	-0.0992049	-2.37779	0.0174169	-1.75903	-0.825739
APOD	ZEB1	0.610121	0.541781	0.266176	0.23337	3.25644	0.00112821	2.94761	0.265762
AREG	AHR	1.07817	0.280957	0.55136	0.174917	2.2117	0.0269877	1.56883	0.522354
AREG	ATF6	0.456176	0.648263	0.188249	-0.126182	-2.16918	0.0300692	-1.52188	-0.18122
AREG	BCL6	1.51836	0.128925	0.889665	0.210744	2.73296	0.00627679	2.20226	0.871626
AREG	DDIT3	1.31626	0.188086	0.725643	0.170634	2.14938	0.0316047	1.50025	0.670101
AREG	E2F8	0.519615	0.603332	0.219444	0.206803	2.67561	0.00745927	2.1273	0.217319
AREG	FOSL1	1.30919	0.190471	0.720172	-0.171965	-2.8353	0.00457824	-2.3393	-0.711802
AREG	FOSL2	0.814336	0.415452	0.381479	0.19579	2.51538	0.0118904	1.9248	0.374273
AREG	FOXO3	0.26946	0.787576	0.103708	-0.162429	-2.69656	0.00700589	-2.15454	-0.102888
AREG	FOXP1	1.12808	0.259285	0.586222	0.18246	2.32144	0.0202633	1.69329	0.561783
AREG	IRX5	1.81782	0.0690911	1.16058	-0.140249	-2.37385	0.0176035	-1.7544	-1.06814
AREG	MEIS2	2.80167	0.00508395	2.2938	0.163812	2.05011	0.0403537	1.39412	1.34455
AREG	MYC	1.03185	0.302144	0.519787	-0.210431	-3.39498	0.000686334	-3.16346	-0.519099
AREG	NFATC1	0.26374	0.79198	0.101286	0.165368	2.07275	0.0381952	1.41799	0.0969506
AREG	POU3F1	0.220949	0.825132	0.0834765	-0.125269	-2.15591	0.031091	-1.50737	-0.0806243
AREG	POU5F1	0.9802	0.326987	0.485469	0.208375	2.6985	0.0069653	2.15706	0.479287
AREG	REL	1.15383	0.24857	0.604551	0.164358	2.05807	0.0395838	1.40248	0.555464
AREG	SNAI2	1.53965	0.123645	0.907823	-0.130987	-2.2391	0.0251496	-1.59947	-0.836584
AREG	STAT1	0.709309	0.478132	0.320452	0.166996	2.09644	0.0360434	1.44317	0.303694
AREG	STAT3	0.593998	0.552513	0.257657	-0.11928	-2.06876	0.0385686	-1.41377	-0.244299
AREG	TP53	0.283486	0.776804	0.109688	0.169652	2.13509	0.0327534	1.48474	0.105621
AREG	TP63	0.889987	0.373473	0.427741	0.158211	1.96863	0.0489954	1.30984	0.393436
AREG	XBP1	0.965733	0.334178	0.476022	-0.1267	-2.17672	0.0295012	-1.53016	-0.451217
AREG	YBX1	0.346306	0.729113	0.137205	-0.18424	-3.01391	0.00257904	-2.58854	-0.136789
AREG	ZNF385D	2.6808	0.00734473	2.13402	0.222498	2.90398	0.00368451	2.43362	1.95852
ATP2B4	ARID5A	1.09482	0.273596	0.56289	0.186099	2.14181	0.0322089	1.49202	0.527254
ATP2B4	BACH1	0.0575456	0.954111	0.0204013	0.207039	2.41845	0.015587	1.80724	0.0200758
ATP2B4	EGR1	0.17778	0.858895	0.0660597	-0.134106	-2.08829	0.036772	-1.43448	-0.0634439
ATP2B4	ETV6	0.789637	0.42974	0.366795	0.207873	2.42946	0.0151213	1.82041	0.358167
ATP2B4	FOS	0.487425	0.625957	0.203455	-0.131472	-2.0535	0.0400242	-1.39768	-0.193191
ATP2B4	FOSL1	0.447055	0.654835	0.183868	0.213513	2.50397	0.012281	1.91077	0.181066
ATP2B4	FOSL2	1.14907	0.250528	0.601144	0.225282	2.65944	0.007827	2.1064	0.591093
ATP2B4	JUN	0.867926	0.385435	0.414049	-0.0157299	-0.52447	0.599952	-0.221884	-0.122546
ATP2B4	JUNB	1.71455	0.0864284	1.06334	0.12954	1.39463	0.163127	0.787473	0.628088
ATP2B4	JUND	0.185961	0.852475	0.0693182	0.22457	2.65004	0.0080483	2.0943	0.0687137
ATP2B4	KLF8	0.909751	0.362954	0.440149	-0.021078	-0.595122	0.551762	-0.258248	-0.146027
ATP2B4	MAFG	0.206202	0.836633	0.0774648	0.139906	1.53157	0.125629	0.90091	0.0669396
ATP2B4	MSANTD3	1.2491	0.211627	0.67443	0.287973	3.48763	0.000487325	3.31218	0.673642
ATP2B4	MSX2	0.317038	0.751215	0.124236	0.192819	2.23059	0.0257083	1.58993	0.120554
ATP2B4	NFATC2	0.128658	0.897628	0.0469035	0.243972	2.90635	0.0036567	2.43691	0.0467224
ATP2B4	NFATC3	1.54768	0.121699	0.914713	-0.0787193	-1.3566	0.174909	-0.757188	-0.56016
ATP2B4	NFE2L2	1.22882	0.219139	0.659281	0.269271	3.24057	0.00119293	2.92339	0.657439
ATP2B4	NFKB1	0.347789	0.727999	0.137869	0.331161	4.05817	4.94585e-05	4.30576	0.137861
ATP2B4	NRL	1.25363	0.209978	0.677827	-0.144577	-2.22662	0.0259726	-1.58549	-0.637335
ATP2B4	REL	1.50869	0.131377	0.88148	0.28289	3.42048	0.0006251	3.20405	0.879689
ATP2B4	RELB	1.9697	0.0488725	1.31094	0.255414	3.0575	0.00223193	2.65132	1.29247
ATP2B4	RFX2	0.633174	0.52662	0.278503	0.228388	2.70048	0.00692401	2.15964	0.275808
ATP2B4	SNAI3	1.37825	0.168125	0.774367	-0.128262	-2.01109	0.0443163	-1.35344	-0.688266
ATP2B4	SP1	0.207666	0.83549	0.078059	-0.027677	-0.682299	0.49505	-0.305351	-0.0376636
ATP2B4	VDR	1.66812	0.0952919	1.02094	0.0315479	0.100098	0.920267	0.0360862	0.0325153
ATP2B4	ZBTB7C	0.34736	0.728321	0.137677	0.207353	2.42259	0.0154105	1.81218	0.135188
ATP2B4	ZNF430	0.998908	0.317839	0.497792	0.185531	2.13431	0.0328175	1.48389	0.468232
ATP2B4	ZNF562	0.93414	0.350232	0.455645	0.158186	1.77307	0.0762175	1.11795	0.398206
ATP2B4	ZSCAN23	0.946173	0.34406	0.463365	-0.124597	-1.96267	0.0496843	-1.30378	-0.424062
BMP4	BCL6	0.817754	0.413498	0.383527	0.197535	2.39531	0.0166061	1.77973	0.373416
BMP4	EGR1	2.1958	0.0281063	1.5512	-0.133929	-2.62365	0.0086992	-2.06052	-1.43698
BMP4	GCM1	1.16914	0.242349	0.615559	0.19288	2.32483	0.020081	1.69722	0.589116
BMP4	GLI3	0.102409	0.918432	0.0369528	0.234134	2.9495	0.00318284	2.49718	0.0368301
BMP4	GLIS3	1.1244	0.260843	0.58362	0.169606	1.97243	0.0485607	1.31371	0.527628
BMP4	KLF10	1.72773	0.084036	1.07553	-0.115639	-2.34671	0.0189397	-1.72263	-0.99403
BMP4	MBD2	0.6791	0.497075	0.303578	0.174997	2.05405	0.0399706	1.39826	0.286361
BMP4	NR4A1	2.14349	0.0320738	1.49385	-0.0965327	-2.0574	0.0396473	-1.40179	-1.15212
BMP4	PLAGL1	0.83814	0.401952	0.395825	0.179594	2.12366	0.0336987	1.47239	0.374579
BMP4	PPARD	0.735316	0.462147	0.33522	-0.102205	-2.14329	0.0320895	-1.49364	-0.319296
BMP4	REST	0.187083	0.851596	0.0697666	0.182889	2.17356	0.0297385	1.52668	0.0675217
BMP4	RFX1	1.05382	0.291967	0.534667	-0.10712	-2.21772	0.0265741	-1.57554	-0.507544
BMP4	STAT3	3.07318	0.00211792	2.67409	-0.189497	-3.46506	0.000530117	-3.27563	-2.57726
BMP4	TFDP2	1.98094	0.0475981	1.32241	0.20905	2.56967	0.0101795	1.99228	1.2419
BMP4	ZEB2	0.173726	0.862081	0.064452	0.204522	2.50111	0.0123804	1.90726	0.0635927
BMP4	ZNF418	1.01986	0.307795	0.511739	-0.0927482	-2.0001	0.0454893	-1.34209	-0.469438
BMP6	ATF6	1.33945	0.180424	0.743705	-0.135616	-2.3634	0.0181082	-1.74212	-0.709375
BMP6	BACH1	1.63759	0.101506	0.993506	0.158454	1.79905	0.0720115	1.1426	0.779347
BMP6	EBF1	0.0116272	0.990723	0.00404772	0.236773	2.90762	0.00364189	2.43867	0.00403291
BMP6	ELF1	0.57314	0.56655	0.246762	0.182314	2.13677	0.0326167	1.48656	0.236057
BMP6	FOXC1	1.14365	0.252768	0.597277	0.172257	1.99443	0.0461054	1.33625	0.541786
BMP6	KLF6	1.47522	0.140154	0.853395	0.243941	3.00909	0.00262032	2.58164	0.846469
BMP6	MAFG	2.64702	0.00812051	2.09042	0.0818628	0.714926	0.474655	0.323622	0.319736
BMP6	MEOX1	0.247936	0.804184	0.0946446	0.222823	2.71016	0.00672502	2.17231	0.093934
BMP6	MEOX2	0.247936	0.804184	0.0946446	0.199424	2.37896	0.0173617	1.76041	0.0928125
BMP6	MSX1	1.01534	0.309945	0.508715	0.273037	3.42093	0.000624072	3.20477	0.508112
BMP6	NFIB	0.457548	0.647277	0.18891	0.190506	2.25273	0.0242763	1.61482	0.183202
BMP6	PPARG	0.566694	0.570922	0.243423	0.191198	2.26253	0.023665	1.62589	0.235767
BMP6	PRRX2	3.19992	0.00137468	2.8618	0.23815	2.92711	0.00342129	2.46581	2.31955
BMP6	REL	0.863338	0.387952	0.411222	0.169985	1.96227	0.0497314	1.30337	0.378419
BMP6	RFX3	0.478443	0.632335	0.199053	-0.134761	-2.35131	0.0187076	-1.72798	-0.194354
BMP6	SMAD1	0.0994937	0.920746	0.03586	0.189742	2.24192	0.0249668	1.60264	0.0349277
BMP6	SOX15	0.316812	0.751386	0.124137	-0.107346	-1.96325	0.0496167	-1.30437	-0.117065
BMP6	SOX18	2.50022	0.0124116	1.90617	0.189507	2.23859	0.0251825	1.5989	1.42851
BMP6	SP1	0.409086	0.682477	0.165912	-0.011056	-0.600305	0.548303	-0.260979	-0.0672342
BMP6	SP4	1.07097	0.284182	0.546403	-0.109188	-1.98932	0.0466658	-1.331	-0.498138
BMP6	TBX18	0.964639	0.334725	0.475311	0.211351	2.54778	0.0108412	1.96492	0.466053
BMP6	YBX1	0.522342	0.601432	0.220813	-0.139847	-2.42329	0.0153808	-1.81302	-0.216409
BMP6	ZNF121	1.16653	0.243399	0.613681	-0.112955	-2.04264	0.0410882	-1.38628	-0.561479
BMP6	ZNF260	0.0504044	0.9598	0.0178192	-0.124987	-2.21295	0.0269012	-1.57023	-0.0173302
BMP6	ZNF267	0.550202	0.582181	0.234942	0.205652	2.46712	0.0136204	1.86581	0.230718
BMP6	ZNF423	0.022868	0.981756	0.00799663	0.194023	2.30251	0.0213063	1.67149	0.00782471
BMP6	ZNF669	1.16656	0.243389	0.6137	-0.116918	-2.09874	0.03584	-1.44563	-0.567824
BMP6	ZNF793	2.03078	0.0422778	1.37389	-0.0333457	-0.915807	0.359768	-0.443977	-0.412473
BTC	BACH1	1.41711	0.156451	0.805621	0.229899	1.97682	0.0480616	1.3182	0.705548
BTC	CREB3L2	2.29119	0.0219524	1.65852	0.238287	2.05404	0.0399719	1.39825	1.21434
BTC	E2F3	0.432049	0.665706	0.176718	0.264254	2.29309	0.0218429	1.66069	0.17198
BTC	EGR1	1.90903	0.0562588	1.24981	-0.229284	-2.25037	0.0244257	-1.61215	-1.10067
BTC	FOS	2.60723	0.00912781	2.03963	-0.324156	-3.12375	0.00178564	-2.74821	-1.96269
BTC	FOXO1	1.08592	0.277514	0.556715	-0.202443	-2.00328	0.0451476	-1.34537	-0.508453
BTC	GLIS3	0.268348	0.788431	0.103236	0.377644	3.33695	0.000847035	3.0721	0.103138
BTC	HIF1A	0.654465	0.512812	0.290042	0.261655	2.26916	0.0232583	1.63342	0.28055
BTC	JUNB	1.69188	0.0906692	1.04254	-0.207102	-2.04616	0.0407402	-1.38998	-0.893756
BTC	NFE2L3	0.328589	0.742466	0.129323	-0.2262	-2.22198	0.0262847	-1.5803	-0.125382
BTC	NHLH2	0.0868243	0.930811	0.0311384	-0.253594	-2.47416	0.013355	-1.87436	-0.0307075
BTC	RORB	0.94719	0.343542	0.46402	0.254316	2.20161	0.0276932	1.55763	0.441626
BTC	SOX6	0.590951	0.554553	0.256057	-0.251151	-2.45167	0.0142193	-1.84712	-0.251125
BTC	STAT3	0.289167	0.772453	0.112128	-0.249531	-2.43676	0.0148196	-1.82916	-0.110236
BTC	TEAD1	1.57867	0.114411	0.941533	-0.216586	-2.13348	0.0328857	-1.48299	-0.843045
BTC	TERF2	0.571176	0.56788	0.245743	0.280886	2.44621	0.0144368	1.84053	0.240998
BTC	ZEB1	2.5004	0.0124052	1.9064	-0.240481	-2.35345	0.0186001	-1.73048	-1.51181
BTC	ZNF343	0.323633	0.746216	0.127135	0.229307	1.97137	0.0486818	1.31263	0.120004
BTC	ZNF354B	0.190141	0.849198	0.0709908	0.251655	2.1771	0.0294729	1.53058	0.0687237
BTC	ZNF484	0.18139	0.856061	0.067495	0.238039	2.05176	0.0401934	1.39585	0.0645699
C3	ATF7	2.76006	0.005779	2.23815	-0.0738722	-0.867111	0.385881	-0.413546	-0.40957
C3	BACH1	1.26856	0.204597	0.689101	0.12094	1.55968	0.118835	0.925055	0.524157
C3	DMRT3	1.00188	0.316403	0.499759	0.170628	2.17865	0.0293575	1.53228	0.473051
C3	EBF1	0.783839	0.433134	0.363377	0.154388	1.97634	0.0481161	1.31771	0.336856
C3	ELK3	0.773021	0.43951	0.357031	0.178087	2.27157	0.0231128	1.63615	0.344415
C3	FOSB	2.67418	0.00749123	2.12545	0.0993344	1.29054	0.196863	0.705835	0.692761
C3	FOXK1	0.346377	0.72906	0.137237	0.216963	2.75584	0.00585407	2.23254	0.136293
C3	GLIS1	1.73095	0.0834613	1.07851	0.15842	2.02658	0.0427056	1.36952	0.9115
C3	GLIS3	1.39356	0.16345	0.786616	0.174188	2.22299	0.0262164	1.58143	0.731935
C3	GSC	1.52797	0.126519	0.897845	0.172384	2.20052	0.0277698	1.55643	0.82167
C3	HES1	1.75218	0.0797428	1.09831	-0.175482	-2.13287	0.0329356	-1.48233	-0.958402
C3	HIC1	0.792594	0.428014	0.368542	0.156008	1.99653	0.0458762	1.33841	0.3427
C3	HMGA2	0.816112	0.414436	0.382543	0.175563	2.24013	0.0250825	1.60063	0.367418
C3	JUN	0.0934308	0.925561	0.0335948	-0.0238202	-0.243609	0.807534	-0.0928394	-0.00626712
C3	KLF10	1.55637	0.119621	0.922193	-0.136158	-1.64301	0.10038	-0.998352	-0.68195
C3	KLF4	1.22421	0.220872	0.65586	0.164473	2.10197	0.0355556	1.44909	0.604544
C3	KLF8	0.762505	0.445759	0.3509	-0.114073	-1.3679	0.171343	-0.766133	-0.267024
C3	MEIS2	1.0962	0.272993	0.563848	0.159103	2.03509	0.0418421	1.37839	0.517966
C3	MEIS3	1.60458	0.108587	0.964223	0.234481	2.97408	0.00293871	2.53184	0.95387
C3	MYCN	0.0601105	0.952068	0.0213322	-0.162878	-1.97586	0.0481702	-1.31722	-0.0202802
C3	NFATC1	0.477879	0.632737	0.198777	0.2789	3.5274	0.000419663	3.3771	0.198671
C3	NFIL3	0.794885	0.42668	0.369897	0.192517	2.45132	0.0142332	1.8467	0.36167
C3	NFKB1	3.8954	9.80368e-05	4.00861	0.183602	2.34026	0.0192701	1.71512	1.71295
C3	NPAS2	0.269802	0.787313	0.103853	0.212169	2.69613	0.00701502	2.15397	0.103031
C3	PRRX2	1.66836	0.0952433	1.02117	0.155536	1.99065	0.0465191	1.33237	0.862229
C3	REL	2.02879	0.0424794	1.37182	0.0770954	1.01351	0.310819	0.507493	0.4684
C3	RORB	0.522487	0.601331	0.220886	0.26284	3.32734	0.000876781	3.05711	0.220634
C3	RUNX1	0.363951	0.715895	0.145151	0.230256	2.92144	0.00348417	2.4579	0.144551
C3	SHOX2	1.66836	0.0952433	1.02117	0.177125	2.25959	0.0238467	1.62257	0.932487
C3	SP1	0.889843	0.37355	0.427651	-0.0175217	-0.165148	0.868828	-0.0610664	-0.0372392
C3	TFDP1	1.41024	0.15847	0.800054	0.170398	2.17579	0.0295713	1.52913	0.736708
C3	TGIF1	1.30197	0.192925	0.714611	0.1699	2.16958	0.0300388	1.52232	0.663202
C3	TWIST2	0.645539	0.518578	0.285186	0.224547	2.85032	0.00436749	2.35977	0.283428
C3	YY1	0.947371	0.34345	0.464137	0.183281	2.33627	0.0194771	1.71048	0.448261
C3	ZBTB20	0.269802	0.787313	0.103853	-0.185119	-2.25292	0.024264	-1.61504	-0.101015
C3	ZEB2	0.360377	0.718565	0.143534	0.182627	2.32812	0.0199057	1.70102	0.140161
C3	ZNF135	0.774533	0.438616	0.357916	-0.200895	-2.44945	0.0143074	-1.84444	-0.350035
C3	ZNF214	0.25886	0.795743	0.0992271	0.15739	2.01375	0.0440361	1.35619	0.0943456
C3	ZNF337	2.49552	0.0125774	1.90041	-0.0812348	-0.958827	0.337646	-0.471539	-0.460953
C3	ZNF45	1.34982	0.177075	0.751842	0.172991	2.20808	0.0272385	1.56482	0.700078
C3	ZNF891	1.7487	0.0803436	1.09505	-0.037254	-0.410955	0.681106	-0.166785	-0.150748
CCL2	CEBPB	0.188207	0.850715	0.070216	0.064073	0.180282	0.856931	0.0670541	0.00937618
CCL2	DMRT2	2.0021	0.045274	1.34415	0.285772	2.20003	0.0278048	1.55588	1.14375
CCL2	E2F8	1.40741	0.159304	0.797772	-0.229154	-2.4911	0.0127349	-1.895	-0.769524
CCL2	ELF2	1.74903	0.0802863	1.09536	0.287764	2.21817	0.0265431	1.57605	0.98006
CCL2	FOXP1	0.212687	0.831571	0.0801004	0.303518	2.3617	0.0181913	1.74014	0.0785032
CCL2	HDX	0.65593	0.511869	0.290841	0.349326	2.77902	0.00545233	2.26342	0.288589
CCL2	HES4	0.53983	0.589314	0.229653	-0.210164	-2.3181	0.0204441	-1.68943	-0.223509
CCL2	ISL1	2.20047	0.0277735	1.55637	-0.195143	-2.18126	0.0291645	-1.53514	-1.25082
CCL2	MSANTD3	0.25572	0.798167	0.0979061	0.342662	2.71831	0.00656169	2.18298	0.0971861
CCL2	NFAT5	0.60614	0.544422	0.264064	0.326205	2.56839	0.0102174	1.99066	0.260367
CCL2	NFATC1	0.689526	0.490493	0.309368	0.289361	2.23272	0.0255673	1.59232	0.297984
CCL2	NFE2L2	0.300755	0.763602	0.117133	0.305265	2.37761	0.0174253	1.75882	0.114797
CCL2	NFIB	1.13308	0.25718	0.589763	0.269972	2.05609	0.0397742	1.4004	0.542535
CCL2	NFKB1	2.5209	0.0117057	1.9316	0.624832	5.28896	1.2301e-07	6.91006	1.9316
CCL2	NFKB2	1.43596	0.151014	0.820983	0.299404	2.32421	0.0201141	1.6965	0.774456
CCL2	NHLH2	0.996017	0.319242	0.49588	-0.263144	-2.80076	0.00509823	-2.29258	-0.491184
CCL2	PLAG1	1.63106	0.102877	0.987681	-0.172733	-1.97709	0.0480316	-1.31847	-0.835744
CCL2	REL	2.99433	0.00275051	2.56059	0.493028	4.08819	4.34751e-05	4.36176	2.5538
CCL2	RELB	0.42423	0.671398	0.17302	0.577944	4.8618	1.16322e-06	5.93434	0.17302
CCL2	SMAD5	0.0847319	0.932475	0.030363	-0.198318	-2.21018	0.027093	-1.56714	-0.0295118
CCL2	SP1	0.428995	0.667927	0.175271	-0.11414	-1.44329	0.148938	-0.826994	-0.144248
CCL2	SP4	0.708456	0.478662	0.319971	-0.191525	-2.14829	0.0316904	-1.49907	-0.305234
CCL2	SRF	0.377635	0.705702	0.151379	0.287842	2.21889	0.0264945	1.57684	0.146607
CCL2	TCF4	0.39142	0.695486	0.157711	0.341994	2.71222	0.0066834	2.175	0.156442
CCL2	TP53	1.2868	0.198163	0.702978	0.377145	3.03246	0.00242567	2.61517	0.698736
CCL2	VDR	2.04826	0.0405342	1.39218	0.0810759	0.335184	0.737487	0.132246	0.126024
CCL2	YBX1	1.12319	0.261358	0.582764	-0.171382	-1.96478	0.0494396	-1.30593	-0.525964
CCL2	ZNF154	0.641675	0.521084	0.283092	-0.185554	-2.09389	0.0362695	-1.44046	-0.268851
CCL2	ZNF274	1.03022	0.302908	0.518689	-0.17987	-2.04211	0.0411408	-1.38573	-0.479402
CCL2	ZNF337	0.664954	0.50608	0.295781	-0.00204482	-0.42207	0.672974	-0.172002	-0.0765098
CCL2	ZNF793	4.5116	6.43407e-06	5.19151	-0.075502	-1.09129	0.275147	-0.560436	-0.560428
CCL2	ZNF891	1.06505	0.286853	0.54234	-0.0377454	-0.747313	0.454874	-0.342108	-0.213784
CCL26	ATF6	2.74978	0.00596355	2.2245	-0.227418	-2.93597	0.00332502	-2.47821	-2.03298
CCL26	BACH1	1.46932	0.141745	0.848491	0.239023	2.52685	0.0115091	1.93896	0.819234
CCL26	BPTF	0.284589	0.775959	0.110161	-0.150797	-2.03861	0.0414891	-1.38207	-0.10499
CCL26	CEBPD	2.91634	0.00354167	2.45079	-0.212659	-2.76312	0.00572515	-2.24221	-2.03402
CCL26	EGR1	0.689526	0.490493	0.309368	-0.215821	-2.80015	0.0051079	-2.29176	-0.307069
CCL26	ELF2	0.211832	0.832238	0.0797524	-0.169503	-2.2577	0.0239647	-1.62043	-0.0776595
CCL26	ETV6	0.893766	0.371447	0.430103	-0.193482	-2.53852	0.0111322	-1.95342	-0.421998
CCL26	FOXN3	0.133276	0.893975	0.0486744	-0.163731	-2.19009	0.0285176	-1.54489	-0.047208
CCL26	FOXO1	3.34579	0.000820485	3.08593	-0.225008	-2.90774	0.00364048	-2.43884	-2.35086
CCL26	FOXO3	2.21359	0.0268567	1.57095	-0.235702	-3.03299	0.0024214	-2.61593	-1.53442
CCL26	JUNB	0.970967	0.331565	0.479431	-0.235388	-3.02932	0.00245105	-2.61065	-0.477291
CCL26	KLF10	0.405635	0.685011	0.164303	-0.232011	-2.98976	0.00279196	-2.55409	-0.163745
CCL26	MAFF	1.50359	0.132687	0.877171	-0.203261	-2.65305	0.00797685	-2.09817	-0.855097
CCL26	MEF2A	0.421744	0.673212	0.171848	-0.20309	-2.65105	0.00802413	-2.0956	-0.17016
CCL26	MYC	1.50754	0.131672	0.880506	-0.152661	-2.06044	0.0393561	-1.40499	-0.780294
CCL26	NFAT5	3.18153	0.00146498	2.83417	-0.164343	-2.19726	0.0280016	-1.55282	-1.53127
CCL26	PRRX1	2.56667	0.0102681	1.98851	0.195704	2.0195	0.0434348	1.36216	1.27362
CCL26	RFX1	0.35924	0.719415	0.14302	-0.210583	-2.73881	0.00616619	-2.20998	-0.141977
CCL26	RFX3	3.72054	0.000198795	3.70159	-0.188588	-2.4812	0.0130939	-1.88293	-1.87647
CCL26	SHOX2	2.23655	0.0253156	1.59661	0.230162	2.42307	0.01539	1.81276	1.39452
CCL26	SOX4	2.1646	0.0304187	1.51686	0.244607	2.59224	0.00953531	2.02067	1.4016
CCL26	SOX9	0.135107	0.892528	0.0493783	-0.147059	-1.99483	0.0460615	-1.33666	-0.0469762
CCL26	STAT3	1.08414	0.278305	0.555479	-0.303436	-3.82628	0.000130096	-3.88574	-0.555333
CCL26	TEAD3	1.73996	0.0818656	1.0869	-0.227706	-2.93935	0.00328905	-2.48293	-1.07117
CCL3	BACH1	1.98813	0.0467972	1.32978	0.0777482	2.05104	0.0402635	1.39509	1.06968
CCL3	FOS	0.740077	0.459253	0.337948	-0.0722996	-1.99988	0.0455132	-1.34186	-0.315276
CCL3	FOXK1	0.393137	0.694218	0.158504	0.0775094	2.04459	0.0408954	1.38833	0.15075
CCL3	GLI2	0.80829	0.418923	0.377865	-0.0751783	-2.0776	0.0377464	-1.42312	-0.355702
CCL3	GLIS3	0.160826	0.87223	0.0593689	0.133222	3.54869	0.000387158	3.41211	0.0593443
CCL3	HIC1	2.17958	0.0292889	1.5333	0.0822466	2.17248	0.0298195	1.5255	1.23482
CCL3	HNF4G	0.620609	0.534857	0.271763	0.108215	2.87356	0.0040587	2.39161	0.270232
CCL3	JUN	0.624262	0.532456	0.273716	-0.0804119	-2.21889	0.0264941	-1.57685	-0.263729
CCL3	KLF10	0.336842	0.736236	0.132983	-0.0811608	-2.23911	0.0251488	-1.59948	-0.129088
CCL3	KLF2	0.435801	0.662981	0.178499	-0.0886692	-2.44182	0.0146136	-1.83524	-0.175285
CCL3	MAFB	0.264575	0.791337	0.101639	-0.0840555	-2.31726	0.0204896	-1.68847	-0.0992986
CCL3	MLXIP	1.27065	0.203853	0.690683	0.0867692	2.29458	0.0217572	1.6624	0.655264
CCL3	MSANTD3	2.15392	0.0312465	1.5052	0.078615	2.07444	0.0380388	1.41977	1.16687
CCL3	MSC	0.484344	0.628142	0.201942	0.0897846	2.37599	0.017502	1.75691	0.197466
CCL3	MYF5	1.04638	0.295384	0.529613	0.0880872	2.33016	0.0197975	1.70339	0.509573
CCL3	MYF6	1.04638	0.295384	0.529613	0.0929239	2.46074	0.0138651	1.85808	0.515482
CCL3	NFIL3	0.52915	0.596701	0.224243	0.0968527	2.56681	0.010264	1.98869	0.221241
CCL3	NR4A1	0.4741	0.635429	0.196933	-0.0820887	-2.26416	0.0235643	-1.62775	-0.191101
CCL3	PRRX1	2.63987	0.0082939	2.08124	0.0948961	2.51398	0.0119376	1.92308	1.6961
CCL3	RELA	1.25129	0.210829	0.676071	0.0750749	1.97886	0.0478315	1.32029	0.604541
CCL3	RORB	0.650228	0.515545	0.287733	0.107659	2.85855	0.00425583	2.37102	0.286
CCL3	SOX3	2.19135	0.0284267	1.54627	0.126374	3.3638	0.000768769	3.1142	1.53501
CCL3	SOX4	1.10995	0.26702	0.573456	0.107079	2.8429	0.00447049	2.34964	0.568158
CCL3	TFDP1	0.742462	0.457807	0.339317	0.107732	2.86051	0.00422958	2.3737	0.337147
CCL3	TGIF1	1.17545	0.239814	0.620125	0.0751144	1.97993	0.0477114	1.32138	0.558959
CCL3	THAP12	1.25411	0.209802	0.67819	0.0750542	1.97831	0.0478943	1.31972	0.606165
CCL3	ZBTB7C	0.468296	0.639573	0.19411	0.0878495	2.32374	0.0201392	1.69596	0.189209
CCL3	ZNF141	2.32817	0.0199033	1.70107	-0.0898225	-2.47296	0.0134001	-1.87289	-1.481
CCL3	ZNF345	0.905371	0.365269	0.437387	-0.0763089	-2.10812	0.0350205	-1.45568	-0.411731
CCL3	ZNF383	2.3526	0.0186429	1.72949	-0.0768179	-2.12186	0.0338492	-1.47045	-1.28516
CCL3	ZNF45	0.555298	0.578691	0.237553	0.0951933	2.52201	0.0116686	1.93298	0.23388
CCL3	ZNF530	0.874941	0.381606	0.418385	0.103979	2.75919	0.00579444	2.23699	0.414326
CCL3	ZNF846	1.09043	0.275522	0.559844	-0.0784319	-2.16544	0.0303542	-1.51778	-0.526495
CCL5	ATF6	0.862075	0.388646	0.410446	-0.0971901	-2.33255	0.019672	-1.70615	-0.39721
CCL5	ESRRB	0.0127283	0.989845	0.00443301	-0.0992914	-2.37245	0.0176706	-1.75275	-0.00435428
CCL5	IRF2	0.757213	0.448923	0.347829	0.142327	2.2158	0.0267051	1.57341	0.33382
CCL5	IRX3	0.785638	0.432079	0.364436	0.132217	2.02381	0.04299	1.36663	0.340565
CCL5	SOX18	4.35063	1.35746e-05	4.86727	0.152637	2.41158	0.0158836	1.79905	1.79868
CCL5	STAT2	1.95548	0.0505259	1.29649	0.180364	2.93812	0.00330213	2.48121	1.27034
CCL5	STAT3	0.481511	0.630154	0.200554	-0.108275	-2.54304	0.0109893	-1.95903	-0.197761
CCL5	TOPORS	1.20639	0.227669	0.642697	0.142605	2.22109	0.0263449	1.5793	0.605521
CCL5	ZNF175	2.96985	0.00297947	2.52586	0.196823	3.25067	0.00115133	2.9388	2.38433
CCL5	ZNF26	0.520864	0.602461	0.220071	-0.0907331	-2.20993	0.0271101	-1.56687	-0.21237
CCL5	ZNF3	0.48878	0.624998	0.204122	0.142377	2.21675	0.0266402	1.57446	0.197235
CCL5	ZNF443	1.16041	0.245883	0.609272	0.174848	2.83337	0.00460605	2.33667	0.603179
CCL5	ZNF513	1.11446	0.265083	0.576618	0.141609	2.20216	0.027654	1.55824	0.544536
CCR7	CREB3L2	1.53471	0.124855	0.903594	0.165652	2.02558	0.0428082	1.36847	0.789632
CCR7	FOSL1	1.83906	0.0659057	1.18108	0.27554	3.14905	0.001638	2.78569	1.17111
CCR7	FOXJ3	1.47522	0.140154	0.853395	0.208972	2.46847	0.013569	1.86745	0.818668
CCR7	FOXK2	0.35924	0.719415	0.14302	0.240943	2.79534	0.00518447	2.2853	0.142143
CCR7	HBP1	0.554139	0.579484	0.236959	-0.296889	-2.70336	0.00686425	-2.16341	-0.234801
CCR7	HEYL	1.26866	0.204564	0.689172	0.249141	2.87916	0.00398741	2.39931	0.68249
CCR7	KLF3	0.0437714	0.965087	0.0154337	0.171104	2.08132	0.0374047	1.42707	0.0148464
CCR7	KLF5	2.09303	0.036346	1.43954	-0.249281	-2.21663	0.0266487	-1.57432	-1.20743
CCR7	MBNL2	1.36871	0.171089	0.766777	-0.336925	-3.11268	0.00185397	-2.7319	-0.762894
CCR7	MLXIP	2.19624	0.028075	1.55168	0.270717	3.09974	0.0019369	2.71289	1.52349
CCR7	MYC	0.696859	0.485891	0.313461	0.222097	2.60266	0.00925031	2.03384	0.309231
CCR7	NFE2L3	1.96013	0.0499802	1.3012	-0.314944	-2.88795	0.00387764	-2.41143	-1.27032
CCR7	NFIB	0.812755	0.416358	0.380533	-0.234087	-2.06128	0.039276	-1.40587	-0.357257
CCR7	NR1D2	0.565842	0.571501	0.242983	-0.264809	-2.37538	0.017531	-1.75619	-0.237311
CCR7	POGK	0.211832	0.832238	0.0797524	0.1788	2.16	0.0307727	1.51183	0.0770668
CCR7	RUNX1	1.05675	0.290626	0.536665	0.212056	2.50001	0.0124191	1.90591	0.523696
CCR7	SMAD3	0.0589158	0.953019	0.0208984	0.163083	1.99932	0.045574	1.34128	0.0199238
CCR7	XBP1	0.809959	0.417964	0.378861	0.222779	2.60964	0.00906385	2.04269	0.373414
CCR7	ZNF565	0.61823	0.536424	0.270492	0.186987	2.24371	0.0248512	1.60465	0.261264
CD44	ATF6	0.793725	0.427355	0.369211	0.129841	0.81669	0.414106	0.382889	0.177511
CD44	BACH1	3.24444	0.00117682	2.92929	0.33329	2.52779	0.0114783	1.94012	1.8982
CD44	E2F8	2.97184	0.00296026	2.52867	-0.2111	-2.05078	0.0402883	-1.39482	-1.36523
CD44	EGR1	1.33427	0.182115	0.739654	-0.336256	-3.1034	0.00191312	-2.71826	-0.735939
CD44	FOS	0.745086	0.45622	0.340826	-0.295472	-2.76038	0.00577333	-2.23857	-0.337848
CD44	FOSL1	1.70391	0.0883975	1.05356	0.349251	2.66203	0.00776712	2.10974	1.0201
CD44	FOXP2	0.679694	0.496698	0.303908	-0.278801	-2.62017	0.0087885	-2.05609	-0.300057
CD44	GBX1	0.264086	0.791714	0.101432	-0.219963	-2.12532	0.0335598	-1.47418	-0.0976143
CD44	HES4	0.581052	0.561206	0.250878	0.330336	2.50295	0.0123163	1.90952	0.246716
CD44	HIF1A	0.0182295	0.985456	0.00636288	0.333897	2.5329	0.0113124	1.94644	0.00629037
CD44	ISL1	0.751194	0.452536	0.344347	-0.220733	-2.1318	0.0330234	-1.48118	-0.327334
CD44	JUN	0.42192	0.673083	0.171931	-0.178158	-1.77372	0.0761089	-1.11856	-0.156167
CD44	JUND	1.39456	0.163148	0.787419	0.222584	1.5967	0.110332	0.957298	0.592644
CD44	KLF8	1.53856	0.123912	0.906886	-0.0320072	-0.544527	0.586079	-0.232044	-0.195609
CD44	MAFG	1.5375	0.12417	0.905982	0.223598	1.60523	0.108443	0.9648	0.659264
CD44	MSANTD3	1.01117	0.311937	0.505933	0.320412	2.41948	0.0155428	1.80847	0.491293
CD44	MYC	0.174877	0.861176	0.064908	0.291657	2.17764	0.0294331	1.53116	0.0628523
CD44	NR3C2	0.104934	0.916428	0.0379017	-0.315186	-2.92619	0.00343142	-2.46453	-0.0377658
CD44	NR4A1	0.456349	0.648139	0.188332	-0.260755	-2.4684	0.0135717	-1.86736	-0.185144
CD44	NR4A2	0.230917	0.817379	0.0875763	-0.209656	-2.03864	0.0414864	-1.38209	-0.0835694
CD44	PLAGL1	1.12415	0.26095	0.583443	0.29889	2.23847	0.0251902	1.59877	0.553514
CD44	RXRB	0.108291	0.913765	0.0391656	0.26592	1.96118	0.0498579	1.30227	0.037127
CD44	TEAD1	0.629764	0.528849	0.276668	-0.250762	-2.38436	0.0171089	-1.76678	-0.270099
CD44	THRB	0.740279	0.459131	0.338064	-0.20255	-1.97887	0.0478303	-1.3203	-0.314258
CD44	VDR	1.9718	0.0486329	1.31307	0.0468803	0.118953	0.905312	0.0432016	0.0409981
CD44	XBP1	0.59364	0.552753	0.257469	0.314143	2.36675	0.0179449	1.74606	0.251208
CD44	ZNF135	0.430683	0.666699	0.17607	-0.0588525	-0.770308	0.441117	-0.355446	-0.089523
CD44	ZNF562	1.01049	0.312262	0.505481	0.323753	2.44758	0.0143818	1.84219	0.491938
CFH	AR	0.651603	0.514657	0.288482	0.262082	2.37189	0.0176972	1.7521	0.281294
CFH	ARX	0.233333	0.815503	0.0885747	-0.144144	-2.56441	0.0103351	-1.98569	-0.0875604
CFH	BACH1	0.672972	0.500965	0.300193	0.16775	1.22561	0.220345	0.656896	0.214012
CFH	CREB1	1.16914	0.242349	0.615559	0.237437	2.07242	0.0382265	1.41764	0.566532
CFH	E2F8	0.323661	0.746195	0.127148	-0.164696	-2.81416	0.00489046	-2.31065	-0.126426
CFH	ELK3	0.155236	0.876635	0.0571812	-0.145789	-2.58441	0.00975467	-2.01079	-0.0565855
CFH	ETV1	0.264575	0.791337	0.101639	0.27125	2.48331	0.0130169	1.88549	0.100151
CFH	GLIS3	0.141421	0.887537	0.0518135	-0.096254	-1.98247	0.0474262	-1.32398	-0.0492114
CFH	IKZF2	0.699208	0.484422	0.314776	0.241543	2.12231	0.0338113	1.47094	0.299422
CFH	JUNB	0.417116	0.676594	0.169672	0.0834778	0.201561	0.84026	0.0755865	0.0230364
CFH	JUND	1.19081	0.233729	0.631288	0.236228	2.05772	0.039617	1.40212	0.578255
CFH	NFIA	0.689526	0.490493	0.309368	0.297422	2.80133	0.0050892	2.29335	0.307078
CFH	NFIB	0.877496	0.380217	0.419968	0.269835	2.4661	0.0136591	1.86458	0.410405
CFH	PAX7	0.651603	0.514657	0.288482	0.301116	2.84622	0.00442416	2.35417	0.286674
CFH	PLAGL1	0.222288	0.82409	0.0840253	0.248655	2.20874	0.0271929	1.56554	0.0815117
CFH	REL	0.689526	0.490493	0.309368	0.170308	1.25669	0.208866	0.680132	0.22409
CFH	STAT3	0.258371	0.796121	0.099021	-0.151609	-2.65512	0.00792795	-2.10084	-0.0981401
CFH	TBX3	0.0236711	0.981115	0.0082801	-0.156337	-2.71258	0.00667616	-2.17547	-0.00822429
CFH	TRPS1	0.518268	0.604271	0.218768	0.230936	1.99342	0.046215	1.33522	0.205819
CFH	VDR	0.726908	0.467282	0.330421	0.0577149	-0.111501	0.911219	-0.040377	0.0210415
CFH	ZBTB20	0.359569	0.71917	0.143169	0.250965	2.2368	0.0252992	1.59689	0.138899
CNTF	CREB3L2	2.86434	0.00417873	2.37896	0.228956	2.03074	0.0422818	1.37385	1.33457
CNTF	FOS	2.13984	0.0323678	1.48989	-0.294229	-2.5527	0.010689	-1.97106	-1.36946
CNTF	FOSL1	2.18518	0.0288756	1.53947	0.279581	2.47424	0.0133519	1.87446	1.37839
CNTF	FOXJ3	1.15494	0.248115	0.605348	0.229942	2.03938	0.0414125	1.38287	0.554004
CNTF	FOXM1	0.207851	0.835346	0.0781338	-0.276449	-2.39694	0.0165327	-1.78166	-0.0767208
CNTF	FOXO1	0.759323	0.44766	0.349052	-0.2343	-2.02769	0.0425918	-1.37067	-0.326809
CNTF	HES1	0.347594	0.728145	0.137782	-0.26984	-2.33904	0.0193331	-1.7137	-0.134659
CNTF	JUN	1.79502	0.0726513	1.13876	-0.263739	-2.2856	0.022278	-1.65212	-1.03007
CNTF	LCOR	0.665369	0.505815	0.296009	-0.229802	-1.98828	0.0467802	-1.32994	-0.2766
CNTF	MLXIP	2.73005	0.00633253	2.19842	0.261851	2.31892	0.0203995	1.69038	1.57507
CNTF	MSC	0.280432	0.779146	0.108381	0.305801	2.70395	0.00685207	2.16418	0.107538
CNTF	MZF1	0.378996	0.704691	0.152001	0.225707	2.00227	0.0452559	1.34432	0.143842
CNTF	NR1D2	2.34258	0.0191507	1.71782	-0.245018	-2.12159	0.0338725	-1.47015	-1.28088
CNTF	PBX3	1.86592	0.0620519	1.20724	0.252118	2.23365	0.0255062	1.59335	1.06563
CNTF	RORA	0.228178	0.819508	0.086447	-0.233929	-2.02444	0.0429248	-1.36729	-0.0823605
CNTF	TERF2	1.99375	0.0461789	1.33556	0.252081	2.23332	0.0255278	1.59299	1.15164
CNTF	TGIF1	0.126496	0.899339	0.0460766	0.314802	2.7828	0.00538925	2.26847	0.0458147
CNTF	THAP12	0.888702	0.374163	0.426939	0.260772	2.30947	0.0209177	1.67949	0.412004
CNTF	ZEB1	2.16918	0.0300688	1.52188	-0.256973	-2.22631	0.0259932	-1.58514	-1.25743
CNTF	ZNF121	0.0885438	0.929444	0.0317765	0.247747	2.19536	0.028138	1.55071	0.0308499
COL12A1	ATF7	1.22616	0.220138	0.657305	-0.159057	-1.59311	0.111135	-0.95415	-0.513134
COL12A1	BACH1	2.40321	0.0162517	1.7891	0.0047741	0.250092	0.802516	0.0955464	0.093813
COL12A1	CREB3L2	0.195873	0.844709	0.0732927	0.182745	2.25237	0.0242987	1.61442	0.071357
COL12A1	DMRT3	0.846929	0.397035	0.401172	0.172143	2.1331	0.0329166	1.48259	0.379987
COL12A1	EBF2	0.364807	0.715256	0.145539	0.171016	2.12042	0.0339709	1.46889	0.139705
COL12A1	FOS	0.987844	0.323229	0.49049	-0.0285441	-0.124758	0.900715	-0.0454124	-0.0302082
COL12A1	FOSB	1.25129	0.210829	0.676071	0.0834903	1.1357	0.256083	0.591619	0.384132
COL12A1	GLI2	2.4492	0.0143172	1.84414	-0.199668	-2.05001	0.0403637	-1.39401	-1.26678
COL12A1	GLIS1	1.61424	0.106476	0.97275	0.173735	2.15101	0.0314757	1.50202	0.870955
COL12A1	GSC	1.35041	0.176883	0.752313	0.158422	1.97872	0.047847	1.32015	0.66501
COL12A1	HES4	2.05218	0.040152	1.39629	-0.268911	-2.82903	0.0046689	-2.33079	-1.35034
COL12A1	HMGA2	0.714137	0.475142	0.323176	0.207135	2.52678	0.0115114	1.93887	0.317689
COL12A1	IRX5	0.130935	0.895827	0.0477758	-0.217487	-2.25048	0.0244183	-1.61228	-0.0465444
COL12A1	KLF10	1.5346	0.124881	0.903503	-0.0924699	-0.843963	0.39869	-0.399365	-0.324421
COL12A1	KLF8	1.49449	0.135049	0.86951	-0.123365	-1.19155	0.233436	-0.631832	-0.472422
COL12A1	MEIS2	0.0851662	0.932129	0.0305239	0.258504	3.10471	0.00190465	2.72018	0.0304637
COL12A1	MEIS3	0.406616	0.68429	0.16476	0.23311	2.81902	0.0048171	2.31721	0.163796
COL12A1	NFATC1	0.428686	0.668152	0.175125	0.27736	3.31685	0.000910375	3.04078	0.174929
COL12A1	NFKB1	3.16011	0.0015771	2.80214	0.223848	2.71481	0.00663143	2.17839	2.08629
COL12A1	NPAS2	2.3144	0.0206461	1.68516	0.260173	3.12349	0.00178718	2.74783	1.64982
COL12A1	PBX1	0.629607	0.528952	0.276584	0.161383	2.01204	0.0442157	1.35442	0.259811
COL12A1	REL	1.33848	0.180741	0.742944	0.129026	1.648	0.0993527	1.00282	0.581473
COL12A1	RORB	0.0643721	0.948674	0.022883	0.25826	3.10197	0.0019224	2.71616	0.0228378
COL12A1	RUNX1	0.567156	0.570608	0.243662	0.202164	2.47085	0.0134792	1.87034	0.239279
COL12A1	SHOX2	1.71757	0.0858757	1.06613	0.200552	2.45272	0.0141783	1.84838	1.00508
COL12A1	SMAD3	0.393366	0.694049	0.15861	0.245146	2.95442	0.00313255	2.5041	0.15801
COL12A1	SP1	1.47564	0.14004	0.853747	-0.103709	-0.970409	0.331843	-0.479068	-0.371191
COL12A1	SP4	2.11021	0.0348406	1.45791	-0.206916	-2.13155	0.033044	-1.48091	-1.17566
COL12A1	SRF	0.0960877	0.923451	0.0345862	0.194086	2.37997	0.0173139	1.7616	0.0339633
COL12A1	STAT6	0.554139	0.579484	0.236959	0.17036	2.11304	0.0345975	1.46095	0.22619
COL12A1	TWIST2	0.374537	0.708004	0.149964	0.238601	2.88079	0.00396685	2.40155	0.149254
COL12A1	VDR	0.209477	0.834076	0.0787944	0.068893	0.971469	0.331315	0.479759	0.0510743
COL12A1	ZBTB20	0.255841	0.798074	0.097957	-0.246531	-2.57724	0.00995917	-2.00178	-0.096864
COL12A1	ZNF135	0.948244	0.343005	0.464699	-0.139147	-1.36911	0.170964	-0.767095	-0.341676
COL12A1	ZNF337	2.98481	0.00283754	2.54706	-0.0763125	-0.662182	0.507855	-0.294261	-0.293068
COL12A1	ZNF460	0.53511	0.592574	0.227257	-0.209529	-2.16095	0.030699	-1.51288	-0.218186
COL12A1	ZNF75A	0.151181	0.879833	0.0555999	-0.22864	-2.37596	0.0175035	-1.75688	-0.0545629
COL12A1	ZNF891	1.46862	0.141936	0.847906	-0.124171	-1.20062	0.229899	-0.638462	-0.469538
COL15A1	ARX	1.66677	0.0955608	1.01972	-0.202093	-2.6356	0.00839883	-2.07578	-0.986501
COL15A1	ATF6	0.570375	0.568423	0.245328	0.168384	1.88117	0.0599483	1.22222	0.225998
COL15A1	BACH2	1.80668	0.0708121	1.14989	-0.151767	-2.02204	0.0431724	-1.36479	-0.954961
COL15A1	BCL6	0.813733	0.415798	0.381118	-0.180672	-2.37444	0.0175755	-1.75509	-0.370524
COL15A1	CEBPB	0.7	0.483927	0.31522	0.0746155	0.737973	0.460531	0.336741	0.141707
COL15A1	CEBPD	0.335742	0.737065	0.132494	0.215792	2.45917	0.0139258	1.85618	0.130342
COL15A1	CUX2	1.81473	0.069565	1.15761	-0.155459	-2.06705	0.0387295	-1.41196	-0.976335
COL15A1	EPAS1	0.929953	0.352396	0.452969	-0.154829	-2.05937	0.0394587	-1.40386	-0.422566
COL15A1	ESRRG	0.522342	0.601432	0.220813	0.206938	2.35122	0.0187122	1.72788	0.215461
COL15A1	FOS	0.982105	0.326048	0.486718	-0.00792178	-0.268303	0.788466	-0.103217	-0.0667982
COL15A1	FOSB	0.456176	0.648263	0.188249	0.191858	2.16736	0.0302071	1.51989	0.181188
COL15A1	FOSL1	1.02132	0.307103	0.512716	0.120014	1.29146	0.196545	0.706538	0.353314
COL15A1	FOXK1	0.471392	0.637361	0.195615	-0.207681	-2.70373	0.00685669	-2.16389	-0.193924
COL15A1	FOXO3	1.62725	0.103685	0.984284	0.273073	3.15752	0.00159118	2.79828	0.978351
COL15A1	GBX1	0.535165	0.592536	0.227285	-0.153251	-2.04013	0.0413379	-1.38365	-0.215112
COL15A1	JUNB	1.86097	0.062749	1.20239	0.135354	1.47849	0.139278	0.856119	0.713797
COL15A1	JUND	0.939237	0.347609	0.458909	0.213147	2.42692	0.0152277	1.81737	0.446671
COL15A1	KLF3	0.184271	0.853801	0.0686433	0.190618	2.15226	0.0313772	1.50339	0.0663162
COL15A1	NFATC3	0.095177	0.924174	0.0342462	-0.0847204	-1.20462	0.228352	-0.641396	-0.0261847
COL15A1	NFIL3	0.942471	0.345951	0.460985	-0.148218	-1.97876	0.0478426	-1.32019	-0.423379
COL15A1	NR4A2	2.55478	0.0106256	1.97365	-0.148335	-1.9802	0.0476815	-1.32165	-1.23807
COL15A1	PROX1	0.596962	0.550533	0.259217	0.198128	2.24381	0.0248448	1.60476	0.250496
COL15A1	RFX1	0.119659	0.904754	0.0434697	0.268774	3.10512	0.00190205	2.72078	0.0433827
COL15A1	RFX4	0.326304	0.744194	0.128314	-0.151785	-2.02225	0.0431501	-1.36502	-0.12192
COL15A1	RORB	0.14709	0.883061	0.0540091	-0.177043	-2.3302	0.0197956	-1.70343	-0.0528721
COL15A1	SOX4	0.184271	0.853801	0.0686433	-0.176048	-2.31806	0.0204462	-1.68939	-0.0671255
COL15A1	SOX9	0.261729	0.79353	0.100436	0.181038	2.03545	0.0418052	1.37877	0.095738
COL15A1	TBX2	0.846741	0.39714	0.401057	-0.037668	-0.630964	0.528064	-0.277313	-0.145397
COL15A1	TBX3	0.47599	0.634082	0.197855	-0.166071	-2.19643	0.0280614	-1.55189	-0.190878
COL15A1	ZFHX3	1.2828	0.199564	0.699919	0.256367	2.95385	0.00313838	2.5033	0.694486
COL1A1	CEBPD	0.240799	0.809711	0.0916698	0.230797	2.80453	0.00503894	2.29766	0.0911558
COL1A1	CUX2	1.25092	0.210963	0.675794	-0.165849	-2.0181	0.043581	-1.3607	-0.610214
COL1A1	FOS	1.75	0.0801183	1.09627	-0.0393683	-0.480279	0.631029	-0.199951	-0.180068
COL1A1	FOSL1	2.01821	0.0435691	1.36082	0.257435	3.12842	0.0017575	2.7551	1.34438
COL1A1	FOXM1	0.293198	0.769371	0.113864	-0.225832	-2.74741	0.00600687	-2.22135	-0.113083
COL1A1	GBX1	0.37928	0.70448	0.152131	-0.178936	-2.17721	0.0294647	-1.5307	-0.146796
COL1A1	HEYL	1.00188	0.316403	0.499759	0.239206	2.90677	0.00365179	2.43749	0.496346
COL1A1	JUN	1.4364	0.150887	0.821347	-0.0402584	-0.491102	0.623355	-0.205265	-0.167373
COL1A1	JUNB	1.54748	0.121748	0.914539	0.206685	2.51137	0.0120265	1.91986	0.878407
COL1A1	JUND	1.70038	0.0890601	1.05032	0.10344	1.25607	0.209092	0.679662	0.55357
COL1A1	KLF8	0.0589158	0.953019	0.0208984	-0.0493015	-0.601053	0.547805	-0.261374	-0.00932579
COL1A1	LCOR	0.646505	0.517952	0.28571	-0.211746	-2.57615	0.00999084	-2.0004	-0.281691
COL1A1	MSX2	0.224928	0.822035	0.0851097	0.202578	2.46143	0.0138385	1.85891	0.0838105
COL1A1	MTF1	0.83666	0.402784	0.394928	0.211377	2.56842	0.0102164	1.9907	0.388399
COL1A1	MYC	1.68041	0.0928766	1.03209	0.20901	2.53964	0.0110967	1.95481	0.987404
COL1A1	REL	0.371378	0.710356	0.148524	0.0292238	0.353701	0.723563	0.140524	0.0362444
COL1A1	SP1	0.278095	0.78094	0.107382	-0.0831592	-1.01271	0.311197	-0.506965	-0.0710357
COL1A1	TBX2	2.21611	0.0266841	1.57375	-0.0474674	-0.578753	0.562756	-0.24968	-0.240768
COL1A1	VDR	0.814627	0.415286	0.381653	0.0845616	1.02653	0.304643	0.516209	0.226641
COL1A1	ZBTB7A	0.495834	0.620012	0.2076	0.174124	2.11548	0.0343894	1.46358	0.198542
COL1A1	ZNF337	0.141421	0.887537	0.0518135	-0.0394352	-0.481093	0.63045	-0.200349	-0.0184354
COL1A1	ZNF774	1.06757	0.285713	0.544071	-0.163852	-1.99382	0.0461714	-1.33563	-0.496629
COL1A1	ZNF793	0.158896	0.87375	0.0586126	-0.0377656	-0.460793	0.644947	-0.190476	-0.0199172
COL6A2	ATF6	1.00778	0.313558	0.503682	0.316595	2.71474	0.00663278	2.1783	0.497422
COL6A2	ETS2	0.700913	0.483357	0.315732	0.241632	2.19739	0.0279927	1.55295	0.302928
COL6A2	FOS	0.897998	0.369187	0.432754	-0.213063	-0.940644	0.346887	-0.459812	-0.230617
COL6A2	FOSL1	2.10621	0.035186	1.45363	0.368117	3.07032	0.00213832	2.66993	1.42888
COL6A2	HBP1	0.255806	0.798101	0.0979422	-0.424921	-2.40277	0.0162716	-1.78857	-0.0961582
COL6A2	HEYL	1.54433	0.122509	0.911831	0.42983	3.49622	0.000471898	3.32615	0.910366
COL6A2	JUNB	1.44392	0.148761	0.827511	0.123294	1.38069	0.167375	0.776311	0.535754
COL6A2	JUND	1.18303	0.236798	0.625622	0.111351	1.29827	0.194195	0.711762	0.41453
COL6A2	KLF8	0.670174	0.502747	0.29865	-0.21579	-0.959463	0.337326	-0.471951	-0.173612
COL6A2	MBNL2	0.437395	0.661825	0.179257	-0.42837	-2.42657	0.0152424	-1.81695	-0.175888
COL6A2	MYC	1.62302	0.104585	0.980531	0.370883	3.08941	0.00200555	2.69777	0.973137
COL6A2	NFE2L3	1.18017	0.237934	0.623543	-0.416247	-2.3429	0.0191343	-1.71819	-0.597711
COL6A2	NPAS2	1.12219	0.26178	0.582064	0.240386	2.18879	0.0286119	1.54345	0.548365
COL6A2	NR1D2	1.76054	0.0783167	1.10615	-0.529752	-3.12625	0.00177052	-2.7519	-1.09719
COL6A2	PBX3	0.0277653	0.977849	0.00972805	0.368312	3.07166	0.00212869	2.67189	0.00970711
COL6A2	RUNX1	1.61134	0.107105	0.970192	0.448586	3.62567	0.000288215	3.54028	0.969149
COL6A2	SMAD3	0.535949	0.591994	0.227683	0.271276	2.40198	0.0163066	1.78764	0.222829
COL6A2	TBX2	1.27013	0.204038	0.690289	-0.115822	-0.269544	0.787511	-0.103743	-0.0804685
COL6A2	TERF2	0.105968	0.915607	0.0382907	0.224796	2.0812	0.0374159	1.42694	0.0367956
COL6A2	TET1	0.600355	0.54827	0.261006	-0.14578	-0.476301	0.63386	-0.198006	-0.0785197
COL6A2	XBP1	0.1903	0.849074	0.0710545	0.255737	2.29474	0.0217483	1.66257	0.0693788
COL6A2	ZNF337	1.48641	0.13717	0.86274	-0.116612	-0.274998	0.783318	-0.106062	-0.0898879
COL6A2	ZNF562	0.647221	0.517489	0.286099	0.0700663	1.01335	0.310895	0.507387	0.175549
COL6A2	ZNF565	0.823265	0.410357	0.386838	0.282318	2.47818	0.0132054	1.87925	0.378674
COL6A3	ATF6	0.545476	0.585426	0.232528	0.0447536	0.121085	0.903624	0.0440123	0.0177084
COL6A3	ATF7	0.52389	0.600355	0.221592	-0.0162419	-0.776145	0.437663	-0.35886	-0.11055
COL6A3	BACH1	0.152051	0.879147	0.0559387	0.134826	1.44604	0.148167	0.829248	0.0471818
COL6A3	CEBPB	0.215057	0.829723	0.0810671	0.0419444	0.0797619	0.936427	0.0285262	0.00472692
COL6A3	CREB3L2	1.76774	0.0771043	1.11292	0.202579	2.44267	0.0145791	1.83627	1.04307
COL6A3	CUX2	0.261989	0.79333	0.100546	-0.129584	-2.44338	0.0145504	-1.83713	-0.098903
COL6A3	DMRT2	1.32272	0.185927	0.730657	0.203958	2.46295	0.01378	1.86075	0.705214
COL6A3	EBF1	2.15787	0.0309383	1.5095	0.185394	2.18988	0.0285331	1.54465	1.23219
COL6A3	EGR1	0.853992	0.393109	0.405487	-0.121751	-2.32816	0.0199038	-1.70106	-0.392342
COL6A3	FOS	1.00293	0.315896	0.500456	-0.0348839	-1.05037	0.29355	-0.532318	-0.286749
COL6A3	FOSB	0.578767	0.562746	0.249688	0.0107619	-0.378926	0.704743	-0.151969	0.0600328
COL6A3	FOSL1	0.202073	0.83986	0.0757931	0.00480774	-0.46651	0.640851	-0.193243	0.0257252
COL6A3	FOXP2	0.460953	0.644832	0.190553	-0.124686	-2.37133	0.0177243	-1.75143	-0.186334
COL6A3	JUND	0.916903	0.359194	0.444671	0.0365579	0.000527513	0.999579	0.000182831	0.00011715
COL6A3	KLF10	0.733562	0.463216	0.334216	-0.0740366	-1.62629	0.103887	-0.983438	-0.284849
COL6A3	KLF9	0.524872	0.599672	0.222086	-0.13855	-2.57527	0.0100162	-1.9993	-0.219192
COL6A3	PITX1	1.04278	0.297049	0.527172	-0.107881	-2.12414	0.0336585	-1.4729	-0.493889
COL6A3	REL	1.24157	0.214394	0.668788	0.109246	1.06976	0.284727	0.545571	0.358449
COL6A3	STAT3	0.0789228	0.937094	0.0282168	-0.108406	-2.13186	0.0330185	-1.48124	-0.0272553
COL6A3	TP63	0.651934	0.514444	0.288662	-0.126252	-2.39437	0.0166491	-1.77861	-0.281891
COL6A3	TRPS1	1.06618	0.286341	0.543116	0.175382	2.0426	0.0410918	1.38625	0.500771
COL6A3	VDR	1.12889	0.258943	0.586795	0.0824696	0.675879	0.499117	0.301797	0.201475
COL6A3	ZNF135	0.465633	0.641478	0.192818	-0.00999913	-0.684316	0.493776	-0.30647	-0.0869773
COL6A3	ZNF267	1.32641	0.184704	0.733524	0.179746	2.10679	0.0351359	1.45425	0.670907
COL6A3	ZNF274	0.989949	0.322199	0.491876	-0.156538	-2.83987	0.00451325	-2.34551	-0.487772
COL6A3	ZNF324	0.803653	0.421597	0.375102	0.185204	2.18708	0.0287366	1.54157	0.358309
COL6A3	ZNF337	0.673018	0.500936	0.300218	-0.0428843	-1.16805	0.242787	-0.614775	-0.206138
COL6A3	ZNF562	0.385443	0.699909	0.154958	0.0092968	-0.400477	0.688805	-0.161904	0.0425779
COL6A3	ZNF75A	0.930482	0.352122	0.453307	-0.161364	-2.91085	0.00360442	-2.44316	-0.450437
COL6A3	ZNF784	2.09726	0.0359705	1.44405	-0.10263	-2.0469	0.040668	-1.39075	-1.12392
CSF3	ATF6	0.313964	0.753548	0.122889	-0.168935	-2.87722	0.00401196	-2.39664	-0.122319
CSF3	ELK1	0.157264	0.875037	0.0579736	-0.125956	-2.17515	0.0296188	-1.52843	-0.0561404
CSF3	IRF1	2.06722	0.0387135	1.41214	0.15874	2.47545	0.013307	1.87592	1.28815
CSF3	IRF7	0.513855	0.607354	0.216558	0.142956	2.2176	0.0265824	1.57541	0.209158
CSF3	MEOX1	1.00934	0.312812	0.504716	0.172196	2.69525	0.00703349	2.15283	0.498057
CSF3	MGA	0.329419	0.741839	0.12969	-0.131973	-2.27344	0.0229994	-1.63828	-0.126228
CSF3	MYPOP	0.872922	0.382706	0.417135	0.136848	2.11784	0.034189	1.46611	0.393822
CSF3	NFKB2	1.1464	0.251632	0.599235	0.167771	2.62296	0.00871705	2.05963	0.588119
CSF3	NFYB	1.45646	0.145266	0.837835	-0.16864	-2.8724	0.00407364	-2.39002	-0.827548
CSF3	NR5A2	0.942709	0.34583	0.461137	0.198686	3.12798	0.00176015	2.75445	0.459694
CSF3	PRDM1	0.707027	0.47955	0.319166	0.148267	2.30436	0.0212025	1.67361	0.309286
CSF3	REL	1.85065	0.0642196	1.19233	0.183389	2.87808	0.00400099	2.39783	1.16772
CSF3	RELB	0.149414	0.881227	0.0549122	0.175684	2.75222	0.00591927	2.22773	0.0545658
CSF3	SOX18	0.633293	0.526542	0.278567	0.155351	2.42008	0.0155169	1.8092	0.272549
CSF3	SREBF2	0.100548	0.919909	0.0362552	-0.123635	-2.13723	0.0325791	-1.48706	-0.035025
CSF3	ZBTB20	2.06768	0.0386704	1.41262	-0.1692	-2.88156	0.00395718	-2.40261	-1.37187
CSF3	ZEB2	0.847394	0.396776	0.401455	-0.159267	-2.7193	0.006542	-2.18429	-0.397157
CSF3	ZSCAN31	0.869023	0.384835	0.414726	0.131964	2.03804	0.0415459	1.38147	0.386801
CX3CL1	ARX	1.83848	0.0659921	1.18051	-0.115381	-2.16336	0.0305136	-1.51551	-1.0246
CX3CL1	BACH1	2.01776	0.0436162	1.36035	0.254734	2.78642	0.00532931	2.27333	1.31235
CX3CL1	E2F8	0.899494	0.36839	0.433693	-0.10618	-2.04031	0.0413195	-1.38385	-0.403967
CX3CL1	ELK4	0.796429	0.425783	0.370812	0.194015	1.97438	0.0483384	1.31571	0.343385
CX3CL1	FOS	0.477809	0.632786	0.198743	-0.169232	-2.88354	0.00393229	-2.40535	-0.197753
CX3CL1	FOSB	1.28406	0.199121	0.700882	-0.134674	-2.42138	0.0154618	-1.81074	-0.67468
CX3CL1	FOXO3	0.716567	0.473641	0.324551	-0.104378	-2.01621	0.0437776	-1.35875	-0.30392
CX3CL1	IKZF2	2.53452	0.0112601	1.94846	0.213849	2.23964	0.0251142	1.60008	1.4426
CX3CL1	ISL1	0.127684	0.898399	0.0465306	-0.111244	-2.10803	0.0350284	-1.45558	-0.0448136
CX3CL1	MLXIPL	0.89864	0.368845	0.433157	-0.196049	-3.24218	0.0011862	-2.92584	-0.432276
CX3CL1	MSX1	0.0833688	0.933558	0.0298586	0.193453	1.96687	0.0491985	1.30805	0.0283405
CX3CL1	MYCN	1.04672	0.295228	0.529843	0.224739	2.38528	0.0170659	1.76787	0.5125
CX3CL1	MYF5	0.700612	0.483545	0.315563	0.258467	2.83634	0.00456337	2.34071	0.313451
CX3CL1	MYPOP	0.0208746	0.983346	0.00729378	0.222629	2.35706	0.0184203	1.7347	0.00715832
CX3CL1	PLAG1	1.03407	0.301101	0.521287	-0.12819	-2.33466	0.0195609	-1.70861	-0.502003
CX3CL1	RUNX1	0.927047	0.353902	0.451117	-0.224412	-3.6215	0.000292901	-3.53328	-0.450885
CX3CL1	SOX4	0.59252	0.553502	0.256881	0.208847	2.17275	0.0297995	1.52579	0.246564
CX3CL1	SOX6	0.224674	0.822233	0.0850053	-0.103332	-2.00222	0.0452611	-1.34428	-0.0807761
CX3CL1	STAT3	0.466655	0.640747	0.193314	-0.183512	-3.07452	0.00210839	-2.67605	-0.1928
CX3CL1	TBX15	0.984816	0.324714	0.488499	-0.112028	-2.11852	0.0341308	-1.46685	-0.458718
CX3CL1	TEAD1	1.04738	0.294922	0.530293	-0.181379	-3.046	0.00231908	-2.63468	-0.527891
CX3CL1	ZKSCAN1	1.0844	0.278189	0.55566	0.195876	1.99927	0.0455789	1.34124	0.507116
CX3CL1	ZNF141	0.0392386	0.9687	0.0138106	-0.150211	-2.62916	0.00855962	-2.06755	-0.0136905
CX3CL1	ZNF274	1.72055	0.0853332	1.06888	-0.152542	-2.66034	0.00780617	-2.10756	-1.03398
CX3CL1	ZNF468	1.34807	0.177635	0.750471	0.213845	2.23959	0.0251174	1.60002	0.702697
CX3CL1	ZNF711	0.930696	0.352011	0.453444	0.212767	2.22517	0.02607	1.58386	0.433087
CX3CL1	ZNF85	0.175956	0.860328	0.0653359	0.193763	1.97101	0.0487225	1.31227	0.0619141
CXCL1	CEBPD	0.460501	0.645156	0.190335	0.213768	2.37482	0.0175574	1.75554	0.186161
CXCL1	E2F8	1.22202	0.2217	0.654234	-0.255419	-2.64966	0.00805739	-2.09381	-0.64212
CXCL1	EMX2	0.195873	0.844709	0.0732927	0.182659	2.04168	0.0411837	1.38527	0.070017
CXCL1	EPAS1	0.848875	0.395951	0.402359	0.270361	2.98087	0.00287428	2.54147	0.400458
CXCL1	ETS2	0.0157532	0.987431	0.00549313	0.234066	2.5922	0.00953653	2.02061	0.00544041
CXCL1	FOS	0.912802	0.361346	0.442076	-0.0713598	-0.678585	0.497401	-0.303293	-0.168122
CXCL1	FOSL1	0.845657	0.397744	0.400396	0.179029	2.00281	0.045198	1.34488	0.371647
CXCL1	ISL1	0.958762	0.337679	0.471496	-0.206882	-2.12988	0.0331814	-1.47911	-0.444113
CXCL1	JUNB	0.170366	0.864722	0.0631233	0.227824	2.52535	0.0115584	1.9371	0.623387
CXCL1	JUND	0.0638124	0.94912	0.0226791	0.115638	1.32396	0.185516	0.731618	0.0183813
CXCL1	KLF10	0.869072	0.384808	0.414756	-0.0972094	-0.955406	0.339372	-0.469323	-0.226516
CXCL1	KMT2A	0.155236	0.876635	0.0571812	0.179383	2.0066	0.0447928	1.34879	0.0544523
CXCL1	LEF1	1.68466	0.0920539	1.03596	-0.201627	-2.07361	0.0381156	-1.4189	-0.897358
CXCL1	MXI1	0.16564	0.86844	0.06126	-0.249891	-2.59046	0.0095849	-2.01841	-0.0606299
CXCL1	NFATC1	0.432942	0.665057	0.177141	0.282041	3.10595	0.00189668	2.72201	0.176727
CXCL1	NFATC3	1.14382	0.252697	0.5974	-0.0488583	-0.437618	0.661663	-0.179363	-0.126587
CXCL1	NFKB1	2.57427	0.0100453	1.99804	0.391437	4.27746	1.89034e-05	4.72346	1.99723
CXCL1	NHLH2	0.388661	0.697527	0.156439	-0.252852	-2.62217	0.00873718	-2.05863	-0.154797
CXCL1	NR1D1	1.26816	0.204741	0.688795	-0.21083	-2.17216	0.0298436	-1.52515	-0.641162
CXCL1	NR1D2	1.74611	0.0807924	1.09263	-0.282027	-2.9346	0.00333974	-2.47629	-1.07643
CXCL1	PAX3	0.0485557	0.961273	0.0171531	0.217253	2.41215	0.015859	1.79972	0.0168757
CXCL1	PLAG1	1.80025	0.0718205	1.14375	-0.200667	-2.06332	0.0390819	-1.40802	-0.966192
CXCL1	POU5F1	0.0846528	0.932537	0.0303337	0.176555	1.97632	0.0481191	1.31768	0.0288245
CXCL1	REL	1.73074	0.0834976	1.07833	0.249535	2.75785	0.00581823	2.23521	1.05144
CXCL1	SMAD3	0.610056	0.541825	0.266141	0.206813	2.30034	0.021429	1.669	0.258342
CXCL1	SMAD4	0.0165015	0.986834	0.00575574	-0.193275	-1.98417	0.047237	-1.32572	-0.00548214
CXCL1	STAT6	1.14646	0.251605	0.59928	0.285036	3.13803	0.00170089	2.76932	0.597089
CXCL1	TBX2	2.42905	0.0151385	1.81992	-0.0185821	-0.113394	0.909718	-0.041093	-0.040441
CXCL1	TET1	0.869609	0.384514	0.415088	-0.0687748	-0.650902	0.51511	-0.2881	-0.153937
CXCL1	VDR	1.84764	0.0646537	1.18941	0.0496972	0.617804	0.536704	0.270265	0.246679
CXCL1	ZBTB18	0.758177	0.448345	0.348388	-0.191795	-1.96832	0.0490317	-1.30952	-0.322947
CXCL1	ZNF337	0.586132	0.557787	0.253532	-0.125871	-1.26235	0.206824	-0.684398	-0.18759
CXCL1	ZNF345	0.599321	0.548959	0.26046	-0.219398	-2.26392	0.0235792	-1.62747	-0.252127
CXCL1	ZNF460	0.232559	0.816104	0.0882547	-0.204248	-2.10168	0.0355817	-1.44877	-0.0847865
CXCL1	ZNF586	1.43745	0.15059	0.822204	-0.199386	-2.0496	0.0404031	-1.39359	-0.733043
CXCL1	ZNF793	0.0392232	0.968712	0.0138051	-0.186395	-1.91048	0.0560708	-1.25126	-0.0130193
CXCL1	ZNF891	0.424022	0.67155	0.172922	-0.113357	-1.12833	0.259183	-0.586394	-0.121089
CXCL10	CREB1	1.6701	0.0948998	1.02273	0.19133	1.99913	0.0455941	1.34109	0.865928
CXCL10	EGR1	2.43209	0.0150119	1.82356	-0.187164	-3.07765	0.00208638	-2.68061	-1.76784
CXCL10	ESR2	0.910569	0.362522	0.440665	-0.183395	-3.0271	0.00246915	-2.60745	-0.438784
CXCL10	IRX5	1.30181	0.192982	0.714483	-0.142829	-2.48297	0.0130291	-1.88508	-0.691442
CXCL10	ISL1	1.50825	0.131489	0.881109	-0.130374	-2.31591	0.0205631	-1.68691	-0.825798
CXCL10	KLF15	1.1225	0.261651	0.582277	-0.164186	-2.76943	0.00561536	-2.25062	-0.57545
CXCL10	MEF2A	0.475607	0.634354	0.197668	-0.166879	-2.80556	0.00502291	-2.29904	-0.196412
CXCL10	MSANTD3	0.249191	0.803213	0.0951691	0.241458	2.6715	0.00755121	2.12198	0.0943664
CXCL10	MSC	1.94124	0.0522292	1.28209	0.221758	2.40727	0.0160721	1.79393	1.17094
CXCL10	NR3C2	0.764925	0.444316	0.352308	-0.12534	-2.2484	0.0245509	-1.60993	-0.339174
CXCL10	PAX3	1.22024	0.222373	0.652918	-0.112394	-2.07475	0.03801	-1.4201	-0.598719
CXCL10	POU6F1	0.712194	0.476345	0.322079	-0.119181	-2.16578	0.030328	-1.51816	-0.307835
CXCL10	RELA	1.20094	0.229774	0.638699	0.200905	2.12757	0.033373	1.4766	0.592645
CXCL10	RELB	0.513307	0.607736	0.216285	0.21826	2.36035	0.0182577	1.73855	0.211197
CXCL10	SMAD1	0.504679	0.613784	0.211984	0.216954	2.34284	0.0191377	1.71811	0.206786
CXCL10	STAT3	1.63219	0.10264	0.988683	-0.151893	-2.60455	0.00919953	-2.03623	-0.955086
CXCL10	ZNF267	0.704723	0.480983	0.31787	0.239707	2.64802	0.00809639	2.09171	0.314093
CXCL10	ZNF274	1.12654	0.259939	0.585129	-0.139999	-2.44502	0.0144844	-1.8391	-0.567579
CXCL10	ZSCAN23	0.804313	0.421216	0.375495	-0.132483	-2.3442	0.019068	-1.7197	-0.364262
CXCL11	ARX	0.138565	0.889794	0.0507107	-0.140912	-2.2331	0.0255421	-1.59274	-0.0493389
CXCL11	BACH1	1.03212	0.302017	0.519969	0.266537	2.28795	0.0221405	1.65481	0.498297
CXCL11	E2F8	3.45713	0.00054597	3.26283	-0.140062	-2.22367	0.0261707	-1.58218	-1.57345
CXCL11	EGR1	0.369969	0.711406	0.147883	-0.193122	-2.81243	0.00491694	-2.30831	-0.147017
CXCL11	FOS	0.022717	0.981876	0.00794334	-0.129662	-2.10827	0.0350073	-1.45584	-0.0076628
CXCL11	FOXM1	0.786936	0.43132	0.365201	-0.156087	-2.40148	0.0163288	-1.78705	-0.35595
CXCL11	ISL1	1.24097	0.214618	0.668334	-0.159304	-2.43718	0.0148023	-1.82967	-0.645424
CXCL11	NR4A1	0.316697	0.751473	0.124086	-0.165291	-2.50361	0.0122933	-1.91033	-0.122324
CXCL11	PLAGL1	0.275744	0.782745	0.10638	0.280922	2.44756	0.0143828	1.84216	0.104649
CXCL11	RUNX1	0.0280112	0.977653	0.00981517	-0.143875	-2.26598	0.0234529	-1.6298	-0.00958242
CXCL11	SOX5	0.152753	0.878593	0.056212	-0.129652	-2.10816	0.0350168	-1.45572	-0.0541157
CXCL11	SOX6	0.0899129	0.928356	0.0322852	-0.15552	-2.39519	0.0166119	-1.77958	-0.0317288
CXCL11	ZBTB43	0.444741	0.656507	0.182761	0.24536	2.05297	0.0400758	1.39712	0.173749
CXCL11	ZNF430	1.24105	0.214586	0.668398	0.247604	2.07787	0.0377214	1.42341	0.612231
CXCL11	ZNF562	0.953656	0.340258	0.468192	0.278976	2.42596	0.0152678	1.81622	0.455522
CXCL11	ZNF667	1.41313	0.157618	0.802395	0.253445	2.14268	0.032139	1.49297	0.733554
CXCL12	ARNT2	0.027735	0.977874	0.00971732	0.187525	2.11445	0.0344765	1.46248	0.00937866
CXCL12	BACH1	0.377011	0.706165	0.151094	0.0968349	1.12381	0.261094	0.583203	0.106303
CXCL12	CREB3L2	2.86434	0.00417873	2.37896	0.228954	2.56701	0.010258	1.98894	1.84182
CXCL12	CUX2	1.47782	0.139456	0.855563	-0.2035	-2.15689	0.0310144	-1.50844	-0.779512
CXCL12	ETS2	0.673018	0.500936	0.300218	0.19568	2.20354	0.0275566	1.55977	0.288456
CXCL12	FOS	2.13984	0.0323678	1.48989	-0.317319	-3.40018	0.000673407	-3.17172	-1.48123
CXCL12	FOSL1	2.18518	0.0288756	1.53947	0.192836	2.17248	0.0298198	1.52549	1.23781
CXCL12	FOXK2	0.318432	0.750158	0.124848	0.215485	2.41988	0.0155257	1.80895	0.122608
CXCL12	HEYL	1.35273	0.176143	0.754134	0.176262	1.99143	0.0464338	1.33317	0.66878
CXCL12	HIC1	0.438543	0.660993	0.179803	0.188429	2.12433	0.0336426	1.47311	0.172374
CXCL12	JUN	1.79502	0.0726513	1.13876	-0.207346	-2.1989	0.027885	-1.55463	-1.00652
CXCL12	MLXIP	2.73005	0.00633253	2.19842	0.207597	2.33371	0.0196107	1.70751	1.58806
CXCL12	MSC	0.280432	0.779146	0.108381	0.242337	2.71319	0.0066638	2.17628	0.107561
CXCL12	MYC	1.30113	0.193215	0.71396	0.180298	2.03552	0.0417988	1.37884	0.644094
CXCL12	MYF5	0.31899	0.749734	0.125093	0.177105	2.00064	0.0454317	1.34264	0.118556
CXCL12	NFATC3	1.42985	0.152759	0.815993	-0.0310722	-0.273378	0.784563	-0.105372	-0.0875267
CXCL12	PBX3	1.86592	0.0620519	1.20724	0.201012	2.26178	0.0237109	1.62505	1.07422
CXCL12	PLAG1	0.0599145	0.952224	0.021261	-0.188784	-1.99613	0.0459196	-1.338	-0.0202615
CXCL12	REST	0.288735	0.772784	0.111942	0.184868	2.08544	0.0370298	1.43145	0.107239
CXCL12	RORA	0.228178	0.819508	0.086447	-0.190122	-2.01075	0.0443515	-1.35309	-0.0822254
CXCL12	RORB	1.84647	0.0648239	1.18826	0.271244	3.02896	0.00245395	2.61014	1.17316
CXCL12	SMAD3	0.347594	0.728145	0.137782	0.247079	2.76499	0.00569244	2.2447	0.13686
CXCL12	SOX6	0.66374	0.506857	0.295115	-0.185843	-1.96401	0.0495286	-1.30514	-0.274675
CXCL12	TBX2	1.42299	0.154739	0.810402	-0.0623015	-0.614509	0.538879	-0.268509	-0.214505
CXCL12	TERF2	1.99375	0.0461789	1.33556	0.187259	2.11155	0.0347248	1.45936	1.10073
CXCL12	TET1	1.38593	0.165768	0.780498	-0.0752736	-0.756209	0.449524	-0.347247	-0.266983
CXCL12	TGIF1	0.126496	0.899339	0.0460766	0.271966	3.03685	0.00239065	2.62148	0.0459604
CXCL12	ZNF337	1.44493	0.148477	0.82834	-0.0557722	-0.543186	0.587002	-0.231361	-0.188209
CXCL12	ZNF793	0.00890835	0.992892	0.00309787	-0.124381	-1.29264	0.196137	-0.707441	-0.00248852
CXCL12	ZNF891	0.0482345	0.961529	0.0170374	-0.076242	-0.766788	0.443208	-0.353393	-0.00940372
CXCL13	ATF6	1.13923	0.254609	0.594127	-0.165102	-2.69752	0.00698576	-2.15579	-0.585335
CXCL13	BPTF	1.96788	0.0490818	1.30908	-0.121141	-2.09986	0.0357414	-1.44683	-1.08056
CXCL13	CEBPD	1.2184	0.223072	0.651554	-0.175313	-2.83636	0.00456312	-2.34074	-0.644707
CXCL13	ELF2	0.511208	0.609206	0.215236	-0.196066	-3.1185	0.00181774	-2.74047	-0.21473
CXCL13	ETV6	0.681543	0.495528	0.304932	-0.167027	-2.7237	0.00645544	-2.19007	-0.302087
CXCL13	FOS	1.35746	0.174634	0.757871	-0.126549	-2.17339	0.0297513	-1.52649	-0.700733
CXCL13	FOXO1	1.0646	0.287055	0.542035	-0.140746	-2.36639	0.0179625	-1.74563	-0.52308
CXCL13	GLIS3	0.37928	0.70448	0.152131	0.195416	2.2039	0.0275314	1.56017	0.147144
CXCL13	JUNB	3.30495	0.000949927	3.02231	-0.181978	-2.92697	0.00342282	-2.46562	-2.35957
CXCL13	KLF4	0.831724	0.405565	0.39194	-0.140357	-2.36111	0.0182205	-1.73944	-0.380494
CXCL13	NFIL3	1.59536	0.110631	0.956122	-0.115574	-2.02417	0.042953	-1.36701	-0.827303
CXCL13	NR1D1	0.393366	0.694049	0.15861	0.184245	2.05203	0.040167	1.39613	0.150987
CXCL13	NR1D2	1.92194	0.0546135	1.2627	0.184413	2.05431	0.0399457	1.39853	1.03443
CXCL13	NR4A1	2.15822	0.0309109	1.50989	-0.206246	-3.2569	0.00112638	-2.94832	-1.49482
CXCL13	NR4A3	2.25488	0.024141	1.61724	-0.129565	-2.21438	0.0268026	-1.57182	-1.29846
CXCL13	PPARD	0.66374	0.506857	0.295115	-0.123497	-2.13189	0.0330161	-1.48127	-0.281383
CXCL13	REST	0.442719	0.657969	0.181795	0.178765	1.97752	0.0479834	1.31891	0.171095
CXCL13	RUNX1	0.502571	0.615266	0.210937	-0.153339	-2.5376	0.0111616	-1.95227	-0.207916
CXCL13	SOX4	1.61719	0.105837	0.975363	0.196361	2.21674	0.0266407	1.57445	0.887201
CXCL13	SOX5	0.403097	0.686877	0.163121	-0.189306	-3.02659	0.00247326	-2.60673	-0.162632
CXCL13	STAT3	0.473454	0.635889	0.196619	-0.222258	-3.47459	0.000511634	-3.29104	-0.196491
CXCL13	TRPS1	0.707107	0.4795	0.319211	0.185308	2.06648	0.0387836	1.41135	0.301302
CXCL13	ZNF141	0.513307	0.607736	0.216285	-0.185161	-2.97023	0.00297574	-2.52641	-0.215451
CXCL13	ZNF174	0.548846	0.583111	0.234249	0.194279	2.18844	0.0286375	1.54307	0.225447
CXCL13	ZNF22	1.53006	0.126001	0.899627	0.193978	2.18435	0.0289367	1.53855	0.820186
CXCL13	ZNF224	0.253731	0.799703	0.0970712	0.20118	2.28226	0.0224739	1.64832	0.0946334
CXCL13	ZNF468	0.547176	0.584258	0.233396	0.178006	1.9672	0.0491599	1.30839	0.218463
CXCL13	ZNF667	0.338629	0.73489	0.133778	0.205463	2.34049	0.0192585	1.71538	0.130771
CXCL13	ZNF680	1.44207	0.149283	0.825989	0.201209	2.28266	0.0224502	1.64878	0.773704
CXCL2	AHR	1.75218	0.0797428	1.09831	0.260125	2.42382	0.0153583	1.81366	1.02744
CXCL2	BCL6B	1.68041	0.0928766	1.03209	0.22176	2.0319	0.0421639	1.37506	0.882316
CXCL2	CEBPB	0.188207	0.850715	0.070216	0.10112	0.7995	0.424	0.372634	0.0390482
CXCL2	E2F8	1.40741	0.159304	0.797772	-0.233188	-2.61563	0.00890628	-2.0503	-0.777825
CXCL2	ELF2	1.74903	0.0802863	1.09536	0.21718	1.98511	0.0471322	1.32668	0.90786
CXCL2	ETV6	0.854677	0.39273	0.405906	0.21916	2.00533	0.0449274	1.34749	0.376737
CXCL2	FOXP1	0.212687	0.831571	0.0801004	0.22143	2.02853	0.0425064	1.37155	0.0763775
CXCL2	FOXP2	0.456176	0.648263	0.188249	-0.178129	-2.05317	0.0400557	-1.39734	-0.178911
CXCL2	HDX	0.65593	0.511869	0.290841	0.283707	2.66471	0.00770537	2.11321	0.287661
CXCL2	ISL1	2.20047	0.0277735	1.55637	-0.202987	-2.30712	0.0210484	-1.67678	-1.31662
CXCL2	MSANTD3	0.25572	0.798167	0.0979061	0.240558	2.22393	0.026153	1.58248	0.0950435
CXCL2	NFATC1	0.689526	0.490493	0.309368	0.272221	2.54738	0.0108534	1.96443	0.304499
CXCL2	NFATC2	1.05662	0.290687	0.536574	0.220325	2.01724	0.0436705	1.35981	0.492599
CXCL2	NFE2L2	0.300755	0.763602	0.117133	0.258176	2.4039	0.0162212	1.78992	0.114958
CXCL2	NFIB	1.13308	0.25718	0.589763	0.256587	2.38767	0.0169555	1.77069	0.568999
CXCL2	NFKB1	2.5209	0.0117057	1.9316	0.49468	4.81991	1.43621e-06	5.84278	1.93155
CXCL2	NHLH2	0.996017	0.319242	0.49588	-0.263103	-2.92123	0.00348651	-2.45761	-0.492663
CXCL2	PLAG1	1.63106	0.102877	0.987681	-0.196092	-2.23668	0.0253074	-1.59675	-0.901076
CXCL2	REL	2.99433	0.00275051	2.56059	0.381174	3.6604	0.000251824	3.5989	2.52264
CXCL2	RELB	0.42423	0.671398	0.17302	0.378499	3.63307	0.000280069	3.55274	0.17296
CXCL2	RFX2	1.96975	0.0488669	1.31098	0.260027	2.42282	0.0154007	1.81246	1.19712
CXCL2	SP1	0.428995	0.667927	0.175271	-0.15856	-1.85327	0.0638436	-1.19488	-0.1617
CXCL2	SP4	0.708456	0.478662	0.319971	-0.183413	-2.10716	0.035104	-1.45464	-0.303676
CXCL2	TCF4	0.39142	0.695486	0.157711	0.293229	2.76199	0.00574505	2.24071	0.15662
CXCL2	VDR	2.04826	0.0405342	1.39218	0.139808	1.19471	0.2322	0.634138	0.579513
CXCL2	ZEB2	0.814502	0.415358	0.381578	0.233063	2.14736	0.0317646	1.49806	0.362582
CXCL2	ZNF337	0.664954	0.50608	0.295781	-0.105486	-1.31109	0.189827	-0.721641	-0.221965
CXCL2	ZNF75A	0.465633	0.641478	0.192818	-0.217156	-2.45186	0.0142121	-1.84734	-0.189382
CXCL2	ZNF793	4.5116	6.43407e-06	5.19151	-0.078439	-1.03479	0.300766	-0.521771	-0.521765
CXCL2	ZNF891	1.06505	0.286853	0.54234	-0.0588245	-0.834419	0.404045	-0.393571	-0.240335
CXCL8	ATF7	1.29222	0.196282	0.707119	-0.0902773	-1.61494	0.106323	-0.973372	-0.550157
CXCL8	CEBPB	2.31038	0.0208669	1.68054	0.120741	0.961523	0.336289	0.473287	0.455759
CXCL8	ELF1	2.15426	0.0312197	1.50557	0.220132	2.17506	0.0296259	1.52833	1.22242
CXCL8	ESR1	0.650228	0.515545	0.287733	-0.128146	-2.07731	0.0377729	-1.42282	-0.272585
CXCL8	HES1	0.311325	0.755554	0.121735	-0.125208	-2.04143	0.0412077	-1.38502	-0.115983
CXCL8	IKZF2	1.35077	0.176769	0.752595	0.207584	2.02185	0.0431917	1.3646	0.672998
CXCL8	KLF10	1.69365	0.0903318	1.04416	-0.198221	-2.9329	0.00335813	-2.4739	-1.02972
CXCL8	KLF8	0.94168	0.346357	0.460476	-0.0451561	-1.06403	0.287317	-0.541639	-0.272329
CXCL8	NFKB1	2.24042	0.0250638	1.60095	0.284136	2.95652	0.00311134	2.50705	1.55134
CXCL8	NR3C2	0.742462	0.457807	0.339317	-0.149686	-2.3403	0.0192682	-1.71516	-0.329518
CXCL8	PLAG1	0.353137	0.723986	0.14027	-0.136508	-2.1794	0.0293017	-1.53311	-0.135445
CXCL8	REL	4.14778	3.35719e-05	4.47402	0.171494	1.5812	0.113831	0.943738	0.943625
CXCL8	SOX15	1.12889	0.258943	0.586795	-0.14093	-2.2334	0.0255227	-1.59307	-0.556179
CXCL8	SOX4	1.52152	0.12813	0.892348	0.202925	1.96496	0.0494193	1.3061	0.766452
CXCL8	SP4	1.61161	0.107047	0.970424	-0.135317	-2.16486	0.0303987	-1.51714	-0.872273
CXCL8	STAT3	1.18215	0.237148	0.62498	-0.21302	-3.11359	0.00184829	-2.73323	-0.622406
CXCL8	TFCP2L1	0.463812	0.642782	0.191936	-0.155427	-2.41039	0.0159354	-1.79764	-0.188107
CXCL8	VDR	0.199958	0.841513	0.0749391	0.160662	1.44895	0.147352	0.831643	0.0630509
CXCL8	ZEB2	1.18331	0.236688	0.625824	0.265601	2.73022	0.00632921	2.19865	0.617049
CXCL8	ZNF141	1.13885	0.254766	0.593858	-0.158675	-2.45006	0.0142834	-1.84517	-0.576081
CXCL8	ZNF267	1.52537	0.127167	0.895625	0.270438	2.78927	0.00528276	2.27714	0.880156
CXCL8	ZNF337	4.35925	1.30508e-05	4.88436	-0.0513515	-1.13967	0.254424	-0.594443	-0.594426
CXCL8	ZNF432	0.795778	0.426161	0.370426	0.245002	2.47871	0.0131859	1.87989	0.362783
CXCL8	ZNF468	1.13784	0.255187	0.593141	0.213557	2.09478	0.0361906	1.4414	0.549531
CXCL8	ZNF562	0.537022	0.591253	0.228227	0.0325277	-0.115534	0.908022	-0.0419035	0.0166424
CXCL8	ZNF75A	0.127684	0.898399	0.0465306	-0.127964	-2.07509	0.0379784	-1.42046	-0.0446693
CXCL9	CREB3L2	0.652951	0.513788	0.289216	0.121421	2.21106	0.0270319	1.56812	0.278246
CXCL9	EGR1	0.603127	0.546424	0.26247	-0.121313	-2.26102	0.023758	-1.62419	-0.253989
CXCL9	FLI1	0.29192	0.770348	0.113313	-0.14651	-2.72524	0.00642549	-2.19209	-0.112482
CXCL9	FOXN3	0.151181	0.879833	0.0555999	-0.107948	-2.01479	0.0439264	-1.35727	-0.0530021
CXCL9	GLIS2	0.0192341	0.984654	0.0067162	-0.106255	-1.9836	0.0473008	-1.32513	-0.00639616
CXCL9	HES1	0.767721	0.442653	0.353936	-0.175928	-3.26723	0.00108606	-2.96415	-0.353343
CXCL9	MGA	1.1068	0.268382	0.571247	0.129477	2.35948	0.0183004	1.73754	0.550104
CXCL9	MLXIP	2.3114	0.0208106	1.68171	0.115297	2.09823	0.0358847	1.44509	1.25221
CXCL9	NR3C2	1.9799	0.0477149	1.32135	-0.116424	-2.17094	0.0299356	-1.52381	-1.11792
CXCL9	PBX3	1.28855	0.197556	0.70431	0.133237	2.42875	0.0151512	1.81955	0.678373
CXCL9	RORB	0.0467186	0.962738	0.0164921	0.10891	1.98055	0.0476412	1.32202	0.015692
CXCL9	RUNX1	2.2874	0.0221727	1.65418	0.138869	2.5325	0.0113252	1.94595	1.47825
CXCL9	SOX18	0.448856	0.653535	0.184731	-0.121368	-2.26203	0.0236958	-1.62533	-0.179309
CXCL9	TGIF1	2.24919	0.0245001	1.61083	0.120282	2.19006	0.02852	1.54485	1.28132
CXCL9	ZNF222	1.40602	0.159718	0.796647	-0.133175	-2.47956	0.0131546	-1.88092	-0.767585
CXCL9	ZNF26	1.16667	0.243345	0.613778	0.109071	1.98351	0.0473102	1.32504	0.554174
CXCL9	ZNF713	0.308686	0.75756	0.120583	-0.108644	-2.0276	0.0426008	-1.37058	-0.114702
CXCR4	BCL6	0.604927	0.545227	0.263422	-0.297909	-2.44753	0.0143838	-1.84213	-0.258243
CXCR4	BHLHE40	0.0641839	0.948824	0.0228144	-0.250488	-2.05283	0.040089	-1.39698	-0.0218764
CXCR4	E2F8	0.840525	0.400614	0.397274	-0.259748	-2.1299	0.0331795	-1.47913	-0.376233
CXCR4	FOXJ3	1.55412	0.120156	0.920256	0.367271	3.08904	0.00200802	2.69723	0.913916
CXCR4	FOXP1	0.721868	0.470375	0.327555	-0.359041	-2.95636	0.00311289	-2.50684	-0.326036
CXCR4	GLIS3	0.500198	0.616936	0.20976	0.324143	2.73007	0.00633207	2.19845	0.208056
CXCR4	HES4	0.860252	0.38965	0.409325	0.441618	3.70786	0.000209019	3.67981	0.409183
CXCR4	HMGA1	0.118322	0.905813	0.0429615	0.361382	3.04002	0.00236559	2.62606	0.0428547
CXCR4	KLF6	0.328589	0.742466	0.129323	-0.268118	-2.19957	0.0278375	-1.55537	-0.12515
CXCR4	MBNL2	0.94222	0.34608	0.460823	-0.301479	-2.47725	0.01324	-1.87811	-0.450092
CXCR4	MYC	2.09746	0.0359529	1.44427	0.324171	2.7303	0.00632768	2.19876	1.3762
CXCR4	NFE2L1	0.196539	0.844188	0.0735606	-0.26812	-2.19959	0.0278359	-1.55539	-0.0713351
CXCR4	NFE2L3	1.85578	0.0634852	1.19733	-0.268841	-2.20559	0.0274129	-1.56205	-1.04984
CXCR4	NR4A1	0.429404	0.667629	0.175465	-0.332778	-2.73776	0.00618586	-2.2086	-0.174129
CXCR4	SOX4	1.16295	0.24485	0.611101	0.261895	2.21195	0.0269699	1.56912	0.5764
CXCR4	TBX15	0.570375	0.568423	0.245328	-0.283557	-2.32808	0.019908	-1.70097	-0.238813
CXCR4	THRB	0.468053	0.639746	0.193992	-0.265397	-2.17693	0.029486	-1.53038	-0.18684
CXCR4	XBP1	1.02235	0.306615	0.513407	0.361567	3.04156	0.00235355	2.62828	0.511102
CXCR4	ZNF146	1.07333	0.283123	0.548026	0.354792	2.98517	0.00283419	2.54757	0.54492
CXCR4	ZNF565	2.89414	0.00380202	2.41999	0.371609	3.12515	0.00177716	2.75027	2.25396
DCN	AHR	3.35708	0.000787697	3.10364	0.211717	2.90216	0.00370599	2.4311	2.34768
DCN	BATF	1.16914	0.242349	0.615559	0.214153	2.93894	0.00329334	2.48236	0.611111
DCN	BCL11A	0.707107	0.4795	0.319211	0.205662	2.81077	0.00494229	2.30607	0.316888
DCN	BCL6	0.750646	0.452866	0.34403	0.173146	2.31995	0.0203437	1.69157	0.333485
DCN	DMRT2	0.77658	0.437406	0.359115	0.182288	2.45794	0.0139735	1.85469	0.351379
DCN	DMRT3	1.1244	0.260843	0.58362	0.266149	3.72381	0.000196241	3.70721	0.583379
DCN	EBF1	0.490211	0.623985	0.204826	0.216852	2.97967	0.00288556	2.53977	0.204071
DCN	FOSB	3.513	0.000443083	3.35351	0.101601	1.23999	0.214978	0.667605	0.666903
DCN	FOSL1	0.453476	0.650206	0.186949	-0.117283	-2.06402	0.0390157	-1.40876	-0.177928
DCN	FOSL2	0.558482	0.576515	0.239189	0.151396	1.99163	0.0464115	1.33337	0.22463
DCN	FOXC2	0.60194	0.547214	0.261843	0.14947	1.96256	0.0496973	1.30367	0.244341
DCN	GRHL2	0.141421	0.887537	0.0518135	0.158642	2.10101	0.0356399	1.44806	0.0498566
DCN	HES4	3.35708	0.000787697	3.10364	-0.11371	-2.01009	0.0444216	-1.35241	-1.34511
DCN	IRF7	0.203967	0.838379	0.0765595	-0.114246	-2.01818	0.0435726	-1.36079	-0.0729268
DCN	JDP2	0.0756542	0.939694	0.0270134	0.168945	2.25653	0.0240373	1.61911	0.026344
DCN	JUN	0.357528	0.720697	0.142247	0.158922	2.10523	0.0352712	1.45258	0.136351
DCN	JUNB	0.506475	0.612523	0.212877	0.106027	1.3068	0.19128	0.718331	0.163271
DCN	KLF10	0.218086	0.827362	0.0823043	-0.0580223	-1.1695	0.242203	-0.615821	-0.0608925
DCN	MEIS3	1.58745	0.112411	0.949193	0.280974	3.94758	7.89447e-05	4.10268	0.948922
DCN	NFATC1	0.301542	0.763001	0.117475	0.183205	2.47179	0.013444	1.87147	0.115665
DCN	NFKB1	1.82591	0.0678636	1.16836	0.19683	2.67746	0.00741834	2.12969	1.12622
DCN	NR4A1	0.973527	0.330292	0.481102	0.155678	2.05626	0.0397571	1.40058	0.447432
DCN	RFX8	1.87652	0.0605845	1.21764	0.1707	2.28302	0.0224291	1.64919	1.08802
DCN	RORB	0.0782352	0.937641	0.0279634	0.152086	2.00205	0.0452796	1.3441	0.0266576
DCN	TBX18	0.471851	0.637033	0.195838	0.239811	3.32624	0.000880249	3.05539	0.19562
DCN	THRB	1.77088	0.0765814	1.11588	0.158566	2.09986	0.0357408	1.44684	0.960248
DCN	TWIST1	0.0413197	0.967041	0.0145551	0.219489	3.01948	0.00253211	2.59652	0.0145176
DCN	YBX1	2.8	0.00511026	2.29156	-0.129909	-2.25461	0.0241578	-1.61694	-1.53544
DCN	ZNF135	0.313886	0.753607	0.122855	-0.0267186	-0.696976	0.485818	-0.313526	-0.0588319
DCN	ZNF337	0.122163	0.90277	0.044423	-0.018596	-0.574365	0.565721	-0.247398	-0.0187366
DCN	ZNF563	1.76774	0.0771043	1.11292	0.149876	1.96869	0.0489888	1.3099	0.912517
EGF	ATF3	0.0454699	0.963733	0.0160434	-0.195971	-2.2446	0.0247941	-1.60565	-0.0156383
EGF	BACH1	2.46323	0.0137693	1.86109	0.378949	2.81317	0.00490559	2.30931	1.73032
EGF	CDC5L	0.0123273	0.990165	0.00429264	0.295085	2.07539	0.03795	1.42079	0.00412896
EGF	EBF1	1.86023	0.0628531	1.20167	-0.203	-2.30643	0.0210864	-1.676	-1.08295
EGF	EGR1	1.34715	0.177932	0.749747	-0.255458	-2.76792	0.0056416	-2.2486	-0.738572
EGF	ETS2	1.53362	0.125122	0.902665	-0.180139	-2.10531	0.0352639	-1.45267	-0.806948
EGF	FOS	2.0408	0.0412708	1.38436	-0.24544	-2.67978	0.00736696	-2.13271	-1.31575
EGF	FOXN3	0.914095	0.360667	0.442894	-0.230574	-2.549	0.0108031	-1.96645	-0.434656
EGF	HES4	0.0964944	0.923128	0.0347381	0.294185	2.06747	0.0386897	1.4124	0.0333411
EGF	HOXA10	0.626454	0.531017	0.274892	-0.165207	-1.97395	0.0483872	-1.31527	-0.256718
EGF	IKZF2	0.427147	0.669272	0.174397	0.369148	2.72695	0.00639236	2.19434	0.173028
EGF	JUN	2.86261	0.00420161	2.37658	-0.182788	-2.12862	0.0332859	-1.47774	-1.42774
EGF	JUNB	3.50723	0.000452801	3.34409	-0.170321	-2.01894	0.0434933	-1.36158	-1.35727
EGF	NR3C2	0.490211	0.623985	0.204826	-0.188369	-2.17772	0.029427	-1.53125	-0.197192
EGF	NR4A2	0.298444	0.765364	0.116132	-0.27709	-2.95823	0.00309414	-2.50946	-0.11572
EGF	RELA	0.0574427	0.954193	0.020364	0.298458	2.10507	0.0352853	1.45241	0.0196289
EGF	SOX5	0.588674	0.55608	0.254863	-0.242016	-2.64967	0.00805711	-2.09382	-0.252078
EGF	TEAD1	1.00014	0.317245	0.498606	-0.219568	-2.45219	0.0141991	-1.84774	-0.485533
EGF	TWIST1	0.538448	0.590268	0.228951	-0.181206	-2.1147	0.0344554	-1.46274	-0.218686
EGF	ZBTB43	1.19138	0.233503	0.631708	0.317499	2.27258	0.0230518	1.6373	0.600029
EGF	ZNF468	0.111378	0.911317	0.0403307	0.299475	2.11401	0.0345143	1.462	0.0388745
EGF	ZNF562	0.157957	0.87449	0.0582449	0.343966	2.50542	0.0122307	1.91255	0.0574832
EGF	ZNF667	1.09357	0.274144	0.562021	0.305875	2.17032	0.0299827	1.52313	0.528845
EGFR	CREB3L2	1.6206	0.105103	0.978384	0.180975	2.65709	0.00788188	2.10337	0.950175
EGFR	EBF3	1.12263	0.261594	0.582371	0.133042	2.02215	0.0431613	1.36491	0.532444
EGFR	ETS2	0.384041	0.700948	0.154314	0.182948	2.68323	0.00729154	2.13718	0.152965
EGFR	FOSL1	1.83411	0.0666372	1.17628	0.17501	2.57807	0.0099353	2.00282	1.1197
EGFR	FOXJ3	0.915248	0.360061	0.443624	0.139144	2.10299	0.035467	1.45018	0.417076
EGFR	GLIS1	0.436364	0.662573	0.178766	0.203075	2.94984	0.00317935	2.49766	0.178064
EGFR	GLIS3	0.355017	0.722577	0.141116	0.144847	2.17852	0.0293672	1.53214	0.136246
EGFR	HEYL	0.762316	0.445871	0.350791	0.203482	2.95524	0.0031243	2.50525	0.349108
EGFR	HIC1	0.621145	0.534504	0.272049	0.185166	2.71261	0.00667552	2.17551	0.269531
EGFR	HMGA1	0.407626	0.683548	0.165231	0.17013	2.51343	0.0119563	1.9224	0.162834
EGFR	HMGA2	0.407626	0.683548	0.165231	0.202811	2.94635	0.00321553	2.49275	0.164585
EGFR	JUN	0.736062	0.461693	0.335647	-0.194901	-2.32192	0.0202372	-1.69385	-0.325519
EGFR	MLXIP	1.7226	0.0849612	1.07078	0.181051	2.6581	0.00785817	2.10468	1.0355
EGFR	NFE2L3	0.122292	0.902668	0.0444719	-0.169644	-1.98736	0.0468823	-1.32899	-0.042282
EGFR	NPAS2	0.79223	0.428226	0.368327	0.148212	2.2231	0.0262091	1.58155	0.353388
EGFR	NR1D2	1.90496	0.0567855	1.24576	-0.217482	-2.62104	0.00876626	-2.05719	-1.18673
EGFR	NRF1	0.0385305	0.969265	0.0135576	0.136998	2.07455	0.038028	1.4199	0.0130342
EGFR	RORB	0.660396	0.508999	0.293283	0.18543	2.7161	0.0066056	2.18009	0.290524
EGFR	RUNX1	1.83438	0.066598	1.17654	0.190173	2.77893	0.0054538	2.2633	1.14455
EGFR	SOHLH2	0.357271	0.720889	0.142132	-0.175676	-2.06726	0.0387101	-1.41218	-0.135671
EGFR	SRF	0.805616	0.420465	0.376271	0.131554	2.00244	0.0452371	1.34451	0.350003
EGFR	TERF2	0.10821	0.913829	0.0391349	0.158173	2.35505	0.0185202	1.73235	0.0383771
EGFR	ZNF382	1.42127	0.155239	0.808999	-0.187235	-2.22038	0.0263932	-1.57851	-0.750716
FAS	ARX	1.92194	0.0546135	1.2627	-0.104836	-2.62968	0.00854651	-2.06821	-1.20278
FAS	CUX2	3.12215	0.00179536	2.74585	-0.0916912	-2.37625	0.0174895	-1.75722	-1.71549
FAS	E2F8	0.0613809	0.951056	0.021794	-0.0795866	-2.14288	0.0321229	-1.49319	-0.0210766
FAS	FOS	2.44793	0.0143678	1.84261	-0.082046	-2.19029	0.0285029	-1.54511	-1.37201
FAS	ISL1	0.0889001	0.929161	0.0319089	-0.0954505	-2.44873	0.014336	-1.84357	-0.0314345
FAS	NHLH2	1.71039	0.0871945	1.05951	-0.143755	-3.38004	0.000724759	-3.13981	-1.05623
FAS	PITX1	0.590951	0.554553	0.256057	-0.0887087	-2.31875	0.0204085	-1.69019	-0.248995
FAS	PITX3	0.590951	0.554553	0.256057	-0.123058	-2.98099	0.00287314	-2.54164	-0.255056
FAS	PRRX2	2.50269	0.0123252	1.90921	0.1353	2.0001	0.0454894	1.34209	1.24219
FAS	RUNX1	0.102791	0.918129	0.0370965	-0.0983875	-2.50536	0.0122328	-1.91247	-0.036623
FAS	SOX6	0.860252	0.38965	0.409325	-0.0725136	-2.00651	0.0448016	-1.34871	-0.37987
FAS	STAT5B	1.07574	0.282042	0.549686	-0.0755301	-2.06467	0.0389541	-1.40945	-0.508625
FAS	ZNF274	0.814371	0.415433	0.381499	-0.108345	-2.69733	0.00698977	-2.15554	-0.377249
FAS	ZNF320	2.98115	0.00287172	2.54186	0.138433	2.06051	0.03935	1.40505	1.37563
FAS	ZNF418	0.813206	0.4161	0.380802	-0.0853944	-2.25485	0.0241427	-1.61721	-0.366333
FAS	ZNF580	0.0491758	0.960779	0.0173764	0.136404	2.02139	0.0432398	1.36412	0.0166105
FAS	ZNF594	0.0687509	0.945188	0.0244819	-0.0797579	-2.14618	0.0318586	-1.49677	-0.0236802
FAS	ZSCAN30	0.608238	0.54303	0.265176	-0.085565	-2.25814	0.0239368	-1.62093	-0.256515
FBN1	ARID5B	0.981513	0.32634	0.48633	-0.173844	-2.38635	0.0170166	-1.76913	-0.471336
FBN1	ARX	1.51836	0.128925	0.889665	-0.18982	-2.5937	0.00949489	-2.02251	-0.862661
FBN1	ATF6	0.234057	0.814941	0.0888739	0.153431	1.86117	0.0627197	1.2026	0.0827321
FBN1	CUX2	2.40434	0.0162018	1.79044	-0.191572	-2.61644	0.00888515	-2.05134	-1.60305
FBN1	CXXC5	1.40359	0.16044	0.794687	0.198816	2.45021	0.0142775	1.84535	0.763395
FBN1	EBF3	1.34689	0.178016	0.749541	0.168054	2.05096	0.0402709	1.39501	0.675475
FBN1	ESRRB	0.121522	0.903277	0.0441789	-0.225181	-3.05263	0.00226843	-2.64427	-0.0440734
FBN1	FOSB	0.465633	0.641478	0.192818	0.195487	2.40701	0.0160839	1.79361	0.188932
FBN1	FOXO3	0.651181	0.51493	0.288252	0.163226	1.98831	0.0467776	1.32996	0.269525
FBN1	FOXO4	0.0979781	0.92195	0.0352928	-0.17168	-2.35826	0.0183606	-1.73611	-0.0346183
FBN1	GBX1	1.78176	0.0747891	1.12616	-0.15879	-2.19097	0.0284536	-1.54586	-0.995185
FBN1	HEYL	0.60805	0.543154	0.265077	0.253471	3.15954	0.00158019	2.80129	0.2645
FBN1	IRX4	0.0627355	0.949977	0.0222869	0.16439	2.00341	0.0451338	1.3455	0.0212559
FBN1	JUNB	1.622	0.104804	0.979622	0.0962965	1.11966	0.262859	0.580277	0.468375
FBN1	JUND	1.42479	0.154217	0.811867	0.0821191	0.935658	0.349449	0.456616	0.347004
FBN1	KLF10	1.493	0.135436	0.868264	-0.0535325	-0.824894	0.409432	-0.387818	-0.310322
FBN1	KLF8	0.350271	0.726135	0.138983	-0.123148	-1.7284	0.0839162	-1.07615	-0.125451
FBN1	PROX1	0.383714	0.70119	0.154164	0.196136	2.41543	0.0157168	1.80364	0.151265
FBN1	REL	0.683265	0.49444	0.305887	0.00639383	-0.0471408	0.962401	-0.0166439	0.00833478
FBN1	SMAD5	0.216537	0.82857	0.0816711	0.161291	1.96319	0.0496238	1.30431	0.0772348
FBN1	SOX7	2.80129	0.00508993	2.29329	-0.168743	-2.32015	0.0203327	-1.69181	-1.59655
FBN1	TBX2	1.43487	0.151325	0.82009	-0.0986179	-1.41003	0.15853	-0.799889	-0.543839
FBN1	TCF12	1.28898	0.197406	0.704639	0.196353	2.41824	0.0155959	1.80699	0.677939
FBN1	TEAD4	1.01634	0.309467	0.509386	-0.144036	-1.99949	0.0455553	-1.34146	-0.467342
FBN1	YBX3	1.22266	0.221457	0.654711	-0.156681	-2.16361	0.0304943	-1.51578	-0.610483
FBN1	ZFHX3	1.54523	0.122291	0.912607	0.216294	2.67705	0.00742736	2.12917	0.890051
FBN1	ZNF154	1.58798	0.11229	0.949658	-0.143348	-1.99056	0.0465296	-1.33227	-0.813623
FBN1	ZNF418	0.409661	0.682054	0.166181	-0.182027	-2.49255	0.0126828	-1.89678	-0.163621
FBN1	ZNF562	0.0491758	0.960779	0.0173764	0.0239349	0.180515	0.856748	0.0671468	0.00244694
FBN1	ZNF774	0.245101	0.806378	0.0934614	-0.194506	-2.65451	0.00794236	-2.10005	-0.0926339
FBN1	ZNF793	0.816895	0.413988	0.383012	-0.0378167	-0.620927	0.534648	-0.271932	-0.138288
FBN1	ZNF81	1.60709	0.108034	0.96644	0.16206	1.97317	0.0484762	1.31447	0.820239
FBN1	ZNF891	0.741668	0.458289	0.338861	-0.0508771	-0.79043	0.429277	-0.367263	-0.160627
FGF2	ARX	1.96239	0.0497168	1.3035	-0.16641	-2.43188	0.0150208	-1.82331	-1.19388
FGF2	CUX2	1.12808	0.259285	0.586222	-0.160765	-2.3462	0.018966	-1.72202	-0.563307
FGF2	DPF3	0.494975	0.620618	0.207176	-0.139463	-2.02288	0.0430854	-1.36567	-0.195885
FGF2	ELK3	0.202073	0.83986	0.0757931	0.129634	2.06143	0.0392617	1.40603	0.072554
FGF2	FOSL1	1.15431	0.248372	0.604898	0.125806	2.00334	0.045141	1.34543	0.549288
FGF2	FOSL2	1.28512	0.198752	0.701688	-0.197205	-2.89928	0.00374018	-2.42711	-0.695189
FGF2	FOXJ3	0.427534	0.66899	0.17458	0.160177	2.52501	0.0115696	1.93668	0.172101
FGF2	FOXM1	1.33075	0.183271	0.736906	-0.154266	-2.24756	0.0246045	-1.60898	-0.691721
FGF2	FOXP1	0.0994937	0.920746	0.03586	-0.167741	-2.45207	0.0142037	-1.8476	-0.0353294
FGF2	GBX1	2.12891	0.0332616	1.47806	-0.143795	-2.08864	0.0367406	-1.43485	-1.16254
FGF2	GRHL1	0.40794	0.683318	0.165377	-0.146747	-2.13343	0.0328892	-1.48295	-0.158808
FGF2	HES1	1.75198	0.0797776	1.09812	-0.153543	-2.23658	0.0253135	-1.59665	-0.986861
FGF2	HES4	0.175515	0.860675	0.0651608	0.172758	2.71596	0.00660837	2.17991	0.0646965
FGF2	MBNL2	1.41814	0.15615	0.806458	-0.167987	-2.45582	0.0140565	-1.85212	-0.774661
FGF2	NFATC4	0.362022	0.717336	0.144277	0.128738	2.04784	0.0405759	1.39173	0.137389
FGF2	NR4A2	2.74278	0.00609216	2.21523	-0.167295	-2.44531	0.0144727	-1.83945	-1.68874
FGF2	PAX1	1.56441	0.117722	0.929141	0.137489	2.18066	0.0292085	1.53449	0.843171
FGF2	RXRA	0.986144	0.324063	0.489371	-0.137173	-1.98812	0.0467984	-1.32977	-0.448922
FGF2	TERF2	1.52813	0.12648	0.897977	0.16052	2.53022	0.0113992	1.94312	0.865066
FGF2	XBP1	0.511208	0.609206	0.215236	0.170275	2.67828	0.00740012	2.13076	0.213179
FGF2	YBX1	2.79143	0.00524757	2.28004	0.140742	2.23002	0.025746	1.58929	1.51063
FGF2	ZNF302	1.00639	0.314227	0.502756	-0.148842	-2.16523	0.0303697	-1.51756	-0.474885
FGF2	ZNF333	0.909713	0.362974	0.440124	0.125539	1.99928	0.0455777	1.34125	0.406705
FGF2	ZNF418	1.57114	0.11615	0.934981	-0.149903	-2.18134	0.0291585	-1.53524	-0.847951
FGF2	ZNF496	0.790702	0.429118	0.367423	0.167773	2.6403	0.00828322	2.0818	0.362664
FGF2	ZNF783	1.00555	0.314633	0.502195	0.150102	2.37209	0.017688	1.75232	0.485776
FGF7	EGR1	1.69087	0.0908622	1.04162	-0.121059	-2.65866	0.00784519	-2.1054	-1.0088
FGF7	ESRRA	1.21468	0.224487	0.648809	0.197881	2.51098	0.0120395	1.91939	0.631112
FGF7	ESRRG	0.134027	0.893381	0.0489633	-0.116735	-2.58858	0.00963714	-2.01605	-0.0484641
FGF7	FOSB	1.27065	0.203853	0.690683	-0.110978	-2.49527	0.012586	-1.90011	-0.669844
FGF7	HOXC5	0.224674	0.822233	0.0850053	0.181518	2.24577	0.024719	1.60697	0.0826904
FGF7	IKZF2	0.492103	0.622647	0.205758	0.175847	2.15384	0.0312524	1.50512	0.197609
FGF7	LCORL	0.211058	0.832842	0.0794374	0.166846	2.00793	0.0446503	1.35018	0.0755627
FGF7	LIN54	0.955813	0.339167	0.469587	0.218034	2.83764	0.00454485	2.34248	0.465758
FGF7	MAFA	0.240799	0.809711	0.0916698	-0.114466	-2.55181	0.0107166	-1.96994	-0.0905774
FGF7	PAX3	2.1106	0.0348068	1.45834	-0.121346	-2.66332	0.00773733	-2.11141	-1.37392
FGF7	PPARD	0.3226	0.746998	0.12668	-0.0800937	-1.99467	0.0460792	-1.3365	-0.119955
FGF7	STAT3	0.257183	0.797037	0.0985214	-0.154401	-3.1991	0.00137859	-2.86056	-0.0983689
FGF7	TEAD1	1.57857	0.114435	0.941441	-0.117016	-2.59314	0.00951039	-2.0218	-0.910599
FGF7	TEAD4	0.767721	0.442653	0.353936	-0.0833259	-2.04706	0.0406524	-1.39091	-0.332257
FGF7	ZNF134	0.254624	0.799014	0.0974458	0.187156	2.33714	0.0194317	1.71149	0.0953281
FGF7	ZNF169	2.94371	0.00324301	2.48905	0.175175	2.14294	0.0321181	1.49325	1.45276
FGF7	ZNF274	0.928685	0.353052	0.452161	-0.0870024	-2.10665	0.0351479	-1.4541	-0.425053
FGF7	ZNF281	0.218495	0.827043	0.0824718	0.177988	2.18854	0.0286303	1.54317	0.0798793
FGF7	ZNF550	0.410887	0.681156	0.166754	0.182326	2.25885	0.0238928	1.62173	0.161923
FGF7	ZNF613	0.0931724	0.925767	0.0334985	0.164567	1.971	0.0487239	1.31226	0.031805
FGF7	ZNF667	0.612379	0.540287	0.267375	0.17149	2.08322	0.0372315	1.42909	0.253831
FGF7	ZNF789	1.67875	0.0932005	1.03058	0.168453	2.03399	0.0419526	1.37724	0.881924
FGF9	BACH1	1.22486	0.220628	0.65634	0.345075	2.75383	0.00589026	2.22987	0.647396
FGF9	EGR1	1.33848	0.180741	0.742944	-0.319295	-3.57263	0.00035341	-3.45172	-0.742249
FGF9	ELK4	0.24876	0.803547	0.0949889	0.293293	2.26073	0.0237762	1.62386	0.0924718
FGF9	FOS	0.742462	0.457807	0.339317	-0.267249	-3.07703	0.00209072	-2.6797	-0.338243
FGF9	FOXO1	1.06583	0.286498	0.542878	-0.206603	-2.49953	0.0124359	-1.90532	-0.529631
FGF9	GLIS3	1.29176	0.19644	0.706771	0.270889	2.04738	0.0406203	1.39126	0.640012
FGF9	HOXA10	1.4501	0.147031	0.83259	-0.159794	-2.05379	0.0399963	-1.39798	-0.741969
FGF9	MBD2	0.369877	0.711474	0.147841	0.276605	2.10182	0.0355692	1.44893	0.141621
FGF9	MSANTD3	2.16088	0.0307044	1.5128	0.282254	2.15561	0.0311143	1.50704	1.21564
FGF9	NHLH2	1.21854	0.223017	0.651661	-0.174523	-2.19404	0.0282322	-1.54925	-0.610916
FGF9	POU2F2	0.044565	0.964454	0.0157185	-0.167178	-2.12411	0.0336614	-1.47287	-0.01518
FGF9	SOX5	0.484344	0.628142	0.201942	-0.198363	-2.42106	0.0154752	-1.81036	-0.197982
FGF9	SOX6	0.351085	0.725524	0.139348	-0.176463	-2.21252	0.0269309	-1.56975	-0.134946
FGF9	TOPORS	0.773244	0.439378	0.357162	0.262248	1.96511	0.049402	1.30626	0.330614
FGF9	ZBTB43	0.584915	0.558605	0.252895	0.304766	2.36999	0.0177888	1.74985	0.246833
FGF9	ZKSCAN1	1.32162	0.186295	0.729799	0.292792	2.25596	0.024073	1.61847	0.686379
FGF9	ZNF267	0.767721	0.442653	0.353936	0.264945	1.99079	0.0465039	1.33251	0.329224
FGF9	ZNF274	1.33945	0.180424	0.743705	-0.162739	-2.08183	0.037358	-1.42762	-0.675632
FGF9	ZNF331	1.5295	0.12614	0.899147	-0.166402	-2.11671	0.0342845	-1.4649	-0.806598
FGF9	ZNF343	0.847956	0.396463	0.401798	0.297716	2.30285	0.0212875	1.67188	0.387947
FGF9	ZNF562	1.83672	0.0662507	1.17881	0.314879	2.46629	0.0136522	1.8648	1.10238
FGF9	ZNF708	0.19212	0.847648	0.0717843	0.279812	2.13236	0.0329771	1.48179	0.0692178
FLNB	ARX	2.16348	0.0305042	1.51564	-0.140718	-2.27957	0.0226333	-1.64525	-1.28028
FLNB	ATF6	1.97431	0.0483467	1.31563	-0.12548	-2.0973	0.0359668	-1.4441	-1.08315
FLNB	BACH1	0.98235	0.325928	0.486879	0.195063	1.73674	0.082433	1.0839	0.418513
FLNB	BPTF	1.32407	0.18548	0.731703	-0.150905	-2.40142	0.0163315	-1.78697	-0.701622
FLNB	CEBPB	0.717848	0.472851	0.325275	0.0743356	0.292711	0.769743	0.113654	0.0561988
FLNB	CREB1	0.0185467	0.985203	0.0064744	0.221349	2.05116	0.0402516	1.39522	0.00621192
FLNB	CUX2	0.66962	0.5031	0.298345	-0.165198	-2.57238	0.0101001	-1.99567	-0.294034
FLNB	E2F8	0.585572	0.558163	0.253239	-0.115024	-1.97224	0.0485819	-1.31353	-0.23685
FLNB	EBF1	0.200627	0.840991	0.0752088	0.21567	1.98323	0.0473422	1.32475	0.0713387
FLNB	FOSL2	0.440959	0.659243	0.180954	0.271297	2.64859	0.00808274	2.09244	0.179144
FLNB	FOXO3	0.793431	0.427527	0.369037	-0.154002	-2.43846	0.0147501	-1.8312	-0.360543
FLNB	IRF1	2.12592	0.03351	1.47482	0.233661	2.19842	0.0279193	1.5541	1.21829
FLNB	ISL1	0.289981	0.771831	0.112478	-0.131773	-2.17258	0.0298121	-1.52561	-0.108667
FLNB	JUNB	0.837141	0.402514	0.395219	0.0138501	-0.430763	0.666641	-0.176108	0.0964639
FLNB	KLF15	1.67895	0.0931616	1.03076	-0.172243	-2.65664	0.00789234	-2.10279	-0.998618
FLNB	KLF9	0.137117	0.890939	0.0501522	-0.135044	-2.2117	0.0269873	-1.56884	-0.0487198
FLNB	MAFG	1.62028	0.105173	0.978097	0.152567	1.22844	0.219281	0.658999	0.520869
FLNB	MBNL2	0.919095	0.358046	0.446061	0.243023	2.3104	0.0208662	1.68056	0.43011
FLNB	MYBL1	1.44516	0.148412	0.82853	-0.115854	-1.98217	0.0474597	-1.32367	-0.723932
FLNB	NFKB1	0.092542	0.926267	0.0332636	0.262081	2.53836	0.0111374	1.95322	0.0328788
FLNB	NR5A2	0.0577897	0.953916	0.0204898	0.225291	2.09831	0.0358781	1.44517	0.0197377
FLNB	NRF1	0.277581	0.781334	0.107163	-0.175166	-2.69161	0.0071109	-2.14808	-0.1063
FLNB	PAX3	1.68111	0.0927413	1.03273	-0.135202	-2.2136	0.0268564	-1.57095	-0.931417
FLNB	PPARG	1.71624	0.0861172	1.06491	0.242944	2.30946	0.0209179	1.67948	0.977845
FLNB	REL	2.41239	0.0158481	1.80002	0.223328	2.07482	0.0380029	1.42018	1.27369
FLNB	RFX1	0.563208	0.573294	0.241623	-0.12647	-2.10915	0.0349317	-1.45678	-0.230476
FLNB	RFX3	1.64545	0.0998774	1.00053	-0.148271	-2.36992	0.0177921	-1.74977	-0.935945
FLNB	RUNX1	0.0349008	0.972159	0.0122628	-0.202884	-3.02315	0.00250161	-2.60178	-0.0122316
FLNB	SOX18	0.740077	0.459253	0.337948	0.311605	3.13071	0.00174382	2.7585	0.337057
FLNB	SP1	0.289191	0.772435	0.112138	-0.0500951	-1.19562	0.231845	-0.634803	-0.0834434
FLNB	STAT3	0.575469	0.564974	0.247971	-0.176343	-2.70569	0.00681635	-2.16645	-0.245698
FLNB	TCF4	0.111667	0.911088	0.0404399	0.277931	2.72794	0.00637318	2.19564	0.0401699
FLNB	TFDP2	0.949314	0.342461	0.465389	0.22055	2.04159	0.0411918	1.38519	0.432331
FLNB	VDR	0.613086	0.539819	0.267751	0.0082755	-0.497442	0.618877	-0.208395	0.0837489
FLNB	YBX1	1.55594	0.119722	0.921825	-0.116956	-1.99535	0.0460046	-1.3372	-0.795285
FLNB	ZBTB2	0.862075	0.388646	0.410446	0.214705	1.97168	0.0486461	1.31295	0.378423
FLNB	ZBTB7A	0.0727607	0.941997	0.0259507	0.232677	2.18665	0.028768	1.54109	0.0251821
FLNB	ZKSCAN2	0.667455	0.504481	0.297155	-0.123863	-2.07797	0.0377122	-1.42352	-0.281359
FLNB	ZNF274	2.50914	0.0121026	1.91712	-0.190576	-2.87593	0.00402839	-2.39487	-1.79365
FLNB	ZNF793	2.80031	0.00510532	2.29198	-0.0313577	-0.9715	0.3313	-0.479779	-0.475327
FLNB	ZNF891	0.354682	0.722828	0.140965	-0.00663371	-0.675773	0.499185	-0.301739	-0.0649021
FLNB	ZSCAN23	0.115079	0.908382	0.0417313	-0.129357	-2.14368	0.0320588	-1.49405	-0.0403294
GDF15	E2F8	0.0148416	0.988159	0.00517338	-0.255152	-1.99287	0.046276	-1.33464	-0.00493261
GDF15	EBF1	0.226705	0.820654	0.0858402	0.181049	2.27536	0.0228843	1.64046	0.0836736
GDF15	EGR1	2.40285	0.0162681	1.78866	0.164695	2.11534	0.0344012	1.46343	1.30008
GDF15	EPAS1	0.128658	0.897628	0.0469035	0.290589	3.34721	0.000816297	3.08815	0.0468631
GDF15	ESRRG	0.833549	0.404535	0.393044	0.206838	2.52771	0.0114811	1.94002	0.385766
GDF15	ETS2	0.455219	0.648951	0.187788	0.268934	3.13531	0.0017167	2.7653	0.187385
GDF15	FOXK2	0.203967	0.838379	0.0765595	0.195987	2.42153	0.0154555	1.81092	0.0752675
GDF15	GLIS1	1.37743	0.168381	0.773707	0.171152	2.17852	0.0293677	1.53213	0.714885
GDF15	HEYL	0.576628	0.564191	0.248574	0.317358	3.60915	0.000307205	3.51257	0.248471
GDF15	HIC1	1.30959	0.190335	0.720482	0.237614	2.82884	0.00467165	2.33053	0.711936
GDF15	JUNB	1.46599	0.142651	0.845724	0.196646	2.42797	0.0151835	1.81863	0.807798
GDF15	NHLH2	0.0465119	0.962902	0.0164178	-0.264966	-2.0889	0.036717	-1.43513	-0.0158039
GDF15	NPAS2	0.782624	0.433848	0.362662	0.171415	2.18109	0.0291766	1.53496	0.346434
GDF15	NR1D2	1.99122	0.0464568	1.33295	-0.363936	-3.05732	0.00223327	-2.65106	-1.31349
GDF15	PBX3	1.35449	0.17558	0.755525	0.227974	2.73452	0.00624711	2.20432	0.742969
GDF15	RUNX1	1.71464	0.0864107	1.06343	0.196951	2.43096	0.0150587	1.82221	0.99927
GDF15	SOX5	0.0204254	0.983704	0.00713557	0.191367	2.37632	0.0174863	1.7573	0.00700978
GDF15	SRF	0.796332	0.425839	0.370754	0.214672	2.60436	0.00920471	2.03599	0.365398
GDF15	TBX3	1.10826	0.267751	0.572268	0.155295	2.02335	0.0430366	1.36616	0.523944
GDF15	ZNF141	0.277479	0.781413	0.10712	0.161041	2.07958	0.0375637	1.42523	0.10258
GDF15	ZNF667	2.38421	0.0171158	1.7666	-0.31321	-2.56097	0.0104382	-1.98138	-1.56264
GSN	ARID3A	2.47671	0.0132601	1.87745	0.310251	3.3129	0.000923352	3.03463	1.84859
GSN	BATF	1.16914	0.242349	0.615559	0.303972	3.24173	0.00118808	2.92516	0.613949
GSN	BCL11A	0.707107	0.4795	0.319211	0.2263	2.36146	0.0182033	1.73985	0.310713
GSN	CEBPB	0.504679	0.613784	0.211984	0.0119473	-0.0678703	0.945889	-0.0241599	0.00917232
GSN	DMRT3	1.1244	0.260843	0.58362	0.565675	6.20769	5.37681e-10	9.26948	0.58362
GSN	FOSB	3.513	0.000443083	3.35351	0.0846202	0.755752	0.449798	0.346983	0.346748
GSN	FOXC2	0.60194	0.547214	0.261843	0.347731	3.73766	0.000185738	3.7311	0.261776
GSN	GRHL2	0.141421	0.887537	0.0518135	0.202043	2.08655	0.0369292	1.43263	0.049786
GSN	JUNB	0.506475	0.612523	0.212877	0.129741	1.26713	0.20511	0.688012	0.159895
GSN	KLF10	0.218086	0.827362	0.0823043	-0.0826085	-1.1395	0.254495	-0.59432	-0.0598334
GSN	MEIS3	1.58745	0.112411	0.949193	0.52272	5.72086	1.05984e-08	7.97476	0.949193
GSN	NFKB1	1.82591	0.0678636	1.16836	0.142411	1.41071	0.15833	0.800436	0.666656
GSN	SP1	1.42467	0.154251	0.811771	-0.1114	-1.4658	0.142703	-0.845567	-0.560759
GSN	TBX18	0.471851	0.637033	0.195838	0.307253	3.27892	0.00104206	2.98211	0.19558
GSN	TWIST1	0.0413197	0.967041	0.0145551	0.24336	2.55479	0.0106251	1.97367	0.0143979
GSN	ZNF135	0.313886	0.753607	0.122855	-0.0640099	-0.928716	0.353036	-0.45218	-0.0754143
GSN	ZNF439	0.624262	0.532456	0.273716	0.257662	2.71689	0.00658985	2.18112	0.271211
GSN	ZNF563	1.76774	0.0771043	1.11292	0.239311	2.50891	0.0121105	1.91684	1.05413
HGF	BACH1	0.206087	0.836723	0.0774184	0.214056	2.88863	0.00386929	2.41237	0.0770906
HGF	BPTF	0.115079	0.908382	0.0417313	-0.122558	-2.45639	0.0140341	-1.85282	-0.0411171
HGF	DMRT3	0.338446	0.735027	0.133696	0.157259	1.98676	0.0469494	1.32837	0.126408
HGF	ESRRG	0.65561	0.512075	0.290666	-0.126007	-2.51116	0.0120337	-1.9196	-0.285715
HGF	HOXA6	1.21244	0.225346	0.647151	0.294755	4.17003	3.04561e-05	4.51633	0.647105
HGF	IKZF2	1.07814	0.280973	0.551335	0.170598	2.19856	0.0279089	1.55426	0.521375
HGF	KLF2	0.659966	0.509275	0.293047	-0.128189	-2.54581	0.0109025	-1.96247	-0.288509
HGF	KLF5	0.932836	0.350905	0.454811	0.159388	2.02056	0.0433249	1.36326	0.42133
HGF	MEIS3	3.35708	0.000787697	3.10364	0.247025	3.41214	0.000644552	3.19074	2.84414
HGF	RARA	0.346306	0.729113	0.137205	-0.0948029	-2.01567	0.043834	-1.35819	-0.130189
HGF	RFX8	1.014	0.310583	0.507823	0.183438	2.40246	0.0162853	1.7882	0.4924
HGF	YBX3	3.92699	8.60157e-05	4.06542	-0.123754	-2.47538	0.0133093	-1.87584	-1.87308
HGF	ZNF10	0.596962	0.550533	0.259217	-0.113426	-2.31139	0.0208116	-1.6817	-0.2519
HGF	ZNF284	0.767721	0.442653	0.353936	0.174665	2.26314	0.0236268	1.6266	0.341205
ICAM1	ATF7	1.49666	0.134481	0.871339	-0.0597166	-1.1828	0.236887	-0.625458	-0.469146
ICAM1	BCL6B	1.05905	0.289578	0.538234	0.234828	2.15894	0.0308546	1.51068	0.506544
ICAM1	CEBPB	0.120476	0.904106	0.0437807	0.237158	2.18538	0.0288613	1.53968	0.0424533
ICAM1	E2F8	0.750996	0.452655	0.344233	-0.240919	-3.23863	0.00120107	-2.92043	-0.343602
ICAM1	FOSB	1.31993	0.186858	0.728489	0.110296	0.746072	0.455624	0.341394	0.253876
ICAM1	GATA3	3.17276	0.00150998	2.82103	0.227166	2.07201	0.0382648	1.4172	1.40102
ICAM1	IRF1	0.657558	0.510822	0.29173	0.410176	4.14835	3.34882e-05	4.47511	0.291716
ICAM1	ISL1	1.66125	0.0966624	1.01474	-0.198106	-2.75289	0.00590712	-2.22862	-0.991406
ICAM1	JUNB	0.033975	0.972897	0.0119331	0.263073	2.4794	0.0131605	1.88073	0.0117739
ICAM1	MEOX1	0.43526	0.663374	0.178242	0.246591	2.2924	0.0218825	1.6599	0.173446
ICAM1	MYCN	0.0803543	0.935955	0.0287448	0.23877	2.20366	0.027548	1.55991	0.0279269
ICAM1	NFATC2	0.890665	0.373109	0.428164	0.229624	2.0999	0.0357375	1.44688	0.40284
ICAM1	NFATC3	1.52428	0.127438	0.894703	-0.00691781	-0.583777	0.559371	-0.2523	-0.210755
ICAM1	NFIA	2.29979	0.02146	1.66837	0.273638	2.59926	0.00934251	2.02954	1.51425
ICAM1	NFIB	1.47284	0.140795	0.851413	0.248251	2.31123	0.0208199	1.68152	0.799468
ICAM1	NFKB1	1.70594	0.0880189	1.05542	0.425926	4.32703	1.51133e-05	4.82064	1.05536
ICAM1	NFKB2	0.473454	0.635889	0.196619	0.272912	2.59102	0.00956906	2.01913	0.194245
ICAM1	PPARG	1.05642	0.290776	0.536442	0.262148	2.4689	0.0135528	1.86797	0.522318
ICAM1	REL	2.65467	0.00793871	2.10025	0.368017	3.67003	0.000242522	3.61525	2.08728
ICAM1	RELB	1.00914	0.312906	0.504586	0.410428	4.15121	3.30728e-05	4.48053	0.504554
ICAM1	SMAD1	0.725874	0.467916	0.329832	0.254504	2.38218	0.0172107	1.7642	0.321415
ICAM1	SOX4	2.33907	0.0193319	1.71372	0.246152	2.28741	0.0221718	1.6542	1.38642
ICAM1	SP1	0.874661	0.381758	0.418212	-0.0885109	-1.50949	0.131174	-0.882152	-0.334554
ICAM1	SP4	0.76988	0.441371	0.355196	-0.13904	-2.08276	0.0372729	-1.42861	-0.335177
ICAM1	STAT5A	2.23496	0.0254202	1.59482	0.25231	2.35728	0.0184093	1.73496	1.3629
ICAM1	TCF4	0.317038	0.751215	0.124236	0.315918	3.07894	0.00207739	2.68248	0.123937
ICAM1	TEAD1	1.81446	0.0696072	1.15735	-0.137017	-2.05982	0.0394162	-1.40433	-0.97355
ICAM1	TP53	0.131809	0.895135	0.0481113	0.221226	2.00462	0.0450037	1.34675	0.0458276
ICAM1	VDR	1.93325	0.0532048	1.27405	0.105473	0.691345	0.489349	0.310382	0.286915
ICAM1	ZNF274	2.20263	0.0276206	1.55877	-0.131271	-1.99462	0.0460849	-1.33644	-1.14007
ICAM1	ZNF337	0.288676	0.772829	0.111916	-0.00789743	-0.594891	0.551916	-0.258127	-0.0466228
ICAM1	ZNF562	0.670406	0.502599	0.298778	0.0778975	0.378492	0.705065	0.151771	0.0688988
ICAM1	ZNF793	2.10221	0.0355346	1.44935	-0.0456398	-1.0231	0.306263	-0.513906	-0.480285
ICAM1	ZNF891	0.713949	0.475259	0.32307	-0.0526989	-1.10318	0.269947	-0.568721	-0.209777
IGF1	ATF6	1.2184	0.223072	0.651554	-0.186479	-2.15748	0.0309682	-1.50908	-0.60707
IGF1	BPTF	1.0678	0.285612	0.544224	-0.183603	-2.13128	0.0330661	-1.48062	-0.509713
IGF1	ESRRG	1.1244	0.260843	0.58362	-0.179984	-2.09831	0.035878	-1.44517	-0.541569
IGF1	GLIS3	1.10141	0.27072	0.567479	0.294869	2.22761	0.0259066	1.58659	0.538182
IGF1	IKZF2	0.526851	0.598297	0.223083	0.289189	2.17586	0.0295654	1.52922	0.214547
IGF1	IRX4	0.742462	0.457807	0.339317	-0.180221	-2.10046	0.035688	-1.44748	-0.321339
IGF1	MAX	0.432764	0.665187	0.177057	0.279151	2.08442	0.0371221	1.43037	0.169017
IGF1	MEF2A	0.15127	0.879763	0.0556345	-0.187797	-2.16948	0.030046	-1.52221	-0.0538548
IGF1	MXI1	0.323661	0.746195	0.127148	0.284995	2.13766	0.0325444	1.48752	0.122367
IGF1	MYF5	0.168019	0.866568	0.0621973	0.433651	3.49192	0.000479569	3.31915	0.0621652
IGF1	NR4A1	0.286216	0.774713	0.110859	-0.289009	-3.09153	0.00199129	-2.70087	-0.110608
IGF1	NR6A1	0.989949	0.322199	0.491876	0.282159	2.11183	0.0347014	1.45965	0.461276
IGF1	NRF1	0.0480762	0.961656	0.0169805	-0.247828	-2.71637	0.00660027	-2.18044	-0.0168662
IGF1	SOX4	0.562112	0.57404	0.241058	0.267303	1.97648	0.0481001	1.31785	0.225827
IGF1	ZFHX3	0.750259	0.453099	0.343807	-0.198654	-2.26839	0.0233052	-1.63255	-0.331759
IGF1	ZFP69B	2.59706	0.00940263	2.02675	0.278358	2.0772	0.0377835	1.4227	1.32947
IGF1	ZNF223	0.474154	0.63539	0.19696	0.296628	2.24364	0.0248559	1.60457	0.190809
IGF1	ZNF468	0.763763	0.445009	0.351631	0.293934	2.2191	0.0264802	1.57708	0.337521
IGFBP2	ATF6	0.857321	0.391267	0.407526	-0.362213	-3.03079	0.00243917	-2.61276	-0.405882
IGFBP2	BACH1	1.29632	0.194864	0.710268	0.51002	2.73048	0.0063243	2.19899	0.699065
IGFBP2	CEBPD	0.350342	0.726082	0.139014	-0.284348	-2.51647	0.0118535	-1.92615	-0.137077
IGFBP2	ELF2	1.04638	0.295384	0.529613	-0.203571	-1.98293	0.0473752	-1.32445	-0.483114
IGFBP2	ERF	0.416821	0.676809	0.169534	-0.229497	-2.15417	0.0312266	-1.50548	-0.163105
IGFBP2	ETV6	0.800909	0.423185	0.37347	-0.272746	-2.43984	0.0146937	-1.83287	-0.364858
IGFBP2	FOSL1	3.1585	0.00158583	2.79974	-0.205168	-1.99348	0.046209	-1.33527	-1.32129
IGFBP2	HIF1A	1.2868	0.198163	0.702978	0.432536	2.21868	0.0265085	1.57661	0.658727
IGFBP2	JUNB	3.36137	0.000775562	3.11038	-0.396977	-3.26041	0.0011125	-2.9537	-2.72418
IGFBP2	MAFF	0.780745	0.434952	0.361558	-0.318217	-2.74019	0.00614045	-2.2118	-0.358108
IGFBP2	MLXIPL	0.958762	0.337679	0.471496	-0.231739	-2.16898	0.0300842	-1.52166	-0.446598
IGFBP2	NFAT5	1.51412	0.129995	0.886073	-0.258429	-2.34528	0.0190129	-1.72095	-0.834054
IGFBP2	NR1D2	1.46143	0.143897	0.841949	0.4111	2.07709	0.0377928	1.42259	0.753868
IGFBP2	PPARD	0.197909	0.843116	0.0741126	-0.260366	-2.35807	0.0183702	-1.73589	-0.0726306
IGFBP2	SOX5	0.988984	0.322671	0.49124	-0.309875	-2.68509	0.00725111	-2.1396	-0.48468
IGFBP2	SOX6	1.03004	0.30299	0.518571	-0.209999	-2.02538	0.042828	-1.36827	-0.477762
IGFBP2	TEAD3	0.61435	0.538984	0.268424	-0.282351	-2.50329	0.0123046	-1.90993	-0.263877
IGFBP2	TEAD4	0.563927	0.572804	0.241994	-0.334041	-2.8447	0.00444526	-2.3521	-0.240556
IGFBP2	TRPS1	1.09128	0.275151	0.560429	0.504239	2.69229	0.00709623	2.14897	0.552385
IGFBP2	ZNF141	1.41578	0.156841	0.804539	-0.313253	-2.7074	0.00678125	-2.16869	-0.788989
IGFBP2	ZNF667	0.477879	0.632737	0.198777	0.49574	2.63615	0.00838521	2.07649	0.196668
IGFBP2	ZNF714	0.438077	0.66133	0.179582	0.402535	2.02052	0.0433293	1.36322	0.17005
IGFBP3	EGR2	1.25592	0.209145	0.679552	-0.13017	-2.23355	0.0255124	-1.59325	-0.639555
IGFBP3	FOXO3	0.880739	0.378459	0.421981	-0.212385	-3.56837	0.000359203	-3.44466	-0.421725
IGFBP3	FOXP1	0.288064	0.773297	0.111653	0.128136	1.96021	0.0499713	1.30128	0.105337
IGFBP3	HMGA2	1.64055	0.10089	0.99615	0.154257	2.3843	0.0171116	1.76671	0.934511
IGFBP3	IRX5	0.233333	0.815503	0.0885747	-0.161617	-2.74411	0.00606757	-2.21699	-0.0879789
IGFBP3	MSX2	0.853992	0.393109	0.405487	0.12992	1.98918	0.0466815	1.33086	0.375264
IGFBP3	NFATC1	2.91404	0.0035678	2.4476	0.156708	2.42411	0.0153461	1.814	1.72448
IGFBP3	NFATC2	0.817754	0.413498	0.383527	-0.127809	-2.19522	0.0281481	-1.55055	-0.366525
IGFBP3	NFIC	1.98726	0.0468934	1.32889	0.134564	2.06458	0.0389628	1.40935	1.07557
IGFBP3	PBX1	0.764925	0.444316	0.352308	0.214068	3.35537	0.000792577	3.10096	0.351878
IGFBP3	RORB	0.134027	0.893381	0.0489633	0.181613	2.82844	0.00467754	2.32998	0.048721
IGFBP3	RREB1	0.835788	0.403274	0.3944	0.128826	1.97141	0.0486766	1.31268	0.364194
IGFBP3	SMAD3	1.23397	0.217213	0.663114	0.185482	2.89126	0.00383697	2.41601	0.65715
IGFBP3	SOX4	0.734541	0.462619	0.334776	0.128742	1.97006	0.048832	1.3113	0.310815
IGFBP3	SRF	0.0657374	0.947587	0.023381	0.138392	2.12672	0.0334432	1.47569	0.0225783
IGFBP3	ZBTB49	0.301155	0.763297	0.117307	0.131098	2.00831	0.0446105	1.35056	0.11134
IGFBP3	ZBTB7C	1.20049	0.229949	0.638368	0.145552	2.24297	0.024899	1.60382	0.603587
IGFBP3	ZNF276	1.90125	0.0572692	1.24208	-0.158833	-2.69891	0.00695663	-2.1576	-1.19499
IGFBP3	ZNF382	2.11412	0.0345049	1.46212	-0.143903	-2.45652	0.0140292	-1.85297	-1.31831
IGFBP4	ALX4	0.965733	0.334178	0.476022	0.175101	2.02583	0.0427822	1.36874	0.440496
IGFBP4	ARX	0.965733	0.334178	0.476022	-0.144252	-2.52566	0.0115483	-1.93748	-0.466143
IGFBP4	ATF6B	0.487438	0.625948	0.203462	0.184765	2.16357	0.0304976	1.51573	0.195618
IGFBP4	EGR1	2.28996	0.0220237	1.65711	-0.114335	-2.09927	0.0357927	-1.44621	-1.24391
IGFBP4	ELF2	0.369877	0.711474	0.147841	-0.127553	-2.28766	0.0221574	-1.65448	-0.143956
IGFBP4	ESRRB	0.754591	0.450495	0.34631	-0.16114	-2.76636	0.00566868	-2.24652	-0.343318
IGFBP4	FOXK1	0.211832	0.832238	0.0797524	0.218456	2.64374	0.00819961	2.08621	0.0790352
IGFBP4	FOXP2	1.28404	0.199128	0.700867	-0.209328	-3.45313	0.000554112	-3.2564	-0.6999
IGFBP4	KLF9	1.15383	0.24857	0.604551	-0.111357	-2.05684	0.0397017	-1.40119	-0.555325
IGFBP4	MEF2A	1.08151	0.279471	0.553664	-0.119905	-2.17867	0.0293565	-1.5323	-0.521978
IGFBP4	MEF2C	0.587953	0.556564	0.254485	-0.124609	-2.24571	0.0247226	-1.60691	-0.246014
IGFBP4	MLXIP	0.719595	0.471775	0.326265	0.195353	2.31447	0.0206422	1.68524	0.316342
IGFBP4	MYPOP	4.68966	2.73661e-06	5.56279	0.184724	2.16298	0.0305431	1.51509	1.51505
IGFBP4	PLAGL1	0.767721	0.442653	0.353936	0.17998	2.09537	0.036138	1.44204	0.334612
IGFBP4	POU6F1	0.569971	0.568697	0.245119	-0.139113	-2.45243	0.0141896	-1.84803	-0.24047
IGFBP4	RFX3	2.18145	0.0291499	1.53536	-0.129477	-2.31508	0.0206085	-1.68595	-1.30841
IGFBP4	STAT3	1.32871	0.183944	0.735315	-0.122301	-2.21281	0.026911	-1.57007	-0.686334
IGFBP4	TGIF2	0.283486	0.776804	0.109688	0.206211	2.46922	0.0135407	1.86836	0.108002
IGFBP4	TRPS1	1.00934	0.312812	0.504716	0.175821	2.03609	0.0417409	1.37944	0.466614
IGFBP4	ZBTB48	1.15383	0.24857	0.604551	-0.11748	-2.1441	0.0320249	-1.49451	-0.564419
IGFBP4	ZNF174	0.683265	0.49444	0.305887	0.195221	2.31258	0.0207457	1.68307	0.296771
IGFBP4	ZNF320	0.33955	0.734196	0.134188	0.197439	2.3442	0.0190682	1.71969	0.1312
IGFBP4	ZNF37A	0.485962	0.626994	0.202737	0.199772	2.37745	0.0174329	1.75863	0.198256
IGFBP4	ZNF418	0.762414	0.445813	0.350847	-0.117002	-2.13729	0.0325742	-1.48713	-0.333608
IGFBP4	ZNF75A	1.04404	0.296466	0.528025	-0.110195	-2.04028	0.0413228	-1.38381	-0.487398
IGFBP6	ARX	2.15841	0.0308963	1.51009	-0.145571	-1.96841	0.049021	-1.30962	-1.10567
IGFBP6	ATF7	1.45198	0.146508	0.834138	-0.0988723	-1.2539	0.209877	-0.678035	-0.487267
IGFBP6	BATF	0.233333	0.815503	0.0885747	0.13386	2.30701	0.0210542	1.67666	0.0865109
IGFBP6	CREB5	0.468296	0.639573	0.19411	0.113816	2.00032	0.0454658	1.34232	0.183122
IGFBP6	E2F8	0.247487	0.804531	0.0944572	-0.168784	-2.32358	0.020148	-1.69577	-0.0923364
IGFBP6	EBF1	0.48464	0.627932	0.202088	0.186076	3.10594	0.00189677	2.72199	0.2016
IGFBP6	ERF	0.195799	0.844767	0.073263	0.127143	2.20423	0.0275081	1.56054	0.0710732
IGFBP6	FOSB	1.61141	0.10709	0.97025	0.0928378	1.67935	0.0930842	1.03112	0.720775
IGFBP6	FOXK2	1.29357	0.195815	0.708154	0.146368	2.49838	0.0124763	1.90392	0.686453
IGFBP6	GSC	1.0977	0.272336	0.564895	0.16752	2.82202	0.00477219	2.32128	0.559392
IGFBP6	IKZF3	0.185136	0.853122	0.0689889	-0.148189	-2.00848	0.0445928	-1.35074	-0.0656674
IGFBP6	JUN	1.14825	0.250867	0.600557	0.164688	2.77868	0.00545796	2.26297	0.593536
IGFBP6	JUNB	0.457924	0.647007	0.189091	0.11224	1.97621	0.0481308	1.31758	0.177834
IGFBP6	KLF10	1.3207	0.186602	0.729083	-0.104791	-1.34446	0.178799	-0.747635	-0.478813
IGFBP6	KLF4	1.03301	0.301599	0.52057	0.216541	3.57206	0.000354182	3.45077	0.520214
IGFBP6	MECOM	0.571176	0.56788	0.245743	0.128268	2.22145	0.0263203	1.57971	0.237131
IGFBP6	MEIS3	1.13392	0.25683	0.590354	0.176183	2.95457	0.00313107	2.50431	0.586437
IGFBP6	MEOX2	1.59536	0.110631	0.956122	0.112538	1.98077	0.0476166	1.32224	0.815365
IGFBP6	NR1I3	0.737865	0.460597	0.336679	-0.154378	-2.10316	0.0354516	-1.45036	-0.319013
IGFBP6	NR4A1	0.923253	0.355875	0.448702	0.116652	2.04372	0.040981	1.38742	0.417627
IGFBP6	NR4A2	2.1	0.0357288	1.44698	0.125853	2.18449	0.0289262	1.53871	1.1964
IGFBP6	PBX4	2.07025	0.0384289	1.41534	-0.147429	-1.99684	0.0458425	-1.33873	-1.08349
IGFBP6	PRRX2	0.183051	0.854758	0.068157	0.162737	2.74884	0.00598075	2.22324	0.0677158
IGFBP6	REL	1.02743	0.304219	0.516814	0.0365661	0.818365	0.413149	0.383894	0.227913
IGFBP6	SHOX2	0.183051	0.854758	0.068157	0.145745	2.48886	0.0128153	1.89227	0.0672123
IGFBP6	SOX13	0.680834	0.495976	0.304539	0.122487	2.13299	0.0329257	1.48247	0.290245
IGFBP6	SP1	2.2156	0.0267188	1.57318	-0.0641521	-0.722669	0.469883	-0.32801	-0.315112
IGFBP6	VDR	0.0298617	0.976177	0.0104713	0.0427422	0.912863	0.361315	0.442114	0.00665865
IGFBP6	ZNF334	1.88149	0.059905	1.22254	-0.162093	-2.22122	0.0263363	-1.57944	-1.0723
IGFBP6	ZNF682	0.027735	0.977874	0.00971732	-0.16103	-2.20495	0.0274579	-1.56133	-0.00944758
IGFBP6	ZNF793	0.621203	0.534466	0.27208	-0.0273384	-0.159403	0.873351	-0.058811	-0.0263916
IGFBP7	ARX	0.399418	0.689585	0.161412	-0.166188	-2.44966	0.0142992	-1.84469	-0.158626
IGFBP7	ATF7	0.905371	0.365269	0.437387	-0.0581052	-0.962717	0.335689	-0.474062	-0.237816
IGFBP7	BPTF	0.927173	0.353837	0.451197	-0.13699	-2.04797	0.0405625	-1.39188	-0.420163
IGFBP7	CEBPB	0.201453	0.840345	0.0755426	0.0507126	0.534338	0.593108	0.226866	0.029171
IGFBP7	CUX2	1.69527	0.0900246	1.04564	-0.16228	-2.39589	0.01658	-1.78042	-0.978348
IGFBP7	E2F8	1.14019	0.254209	0.594809	-0.176283	-2.58854	0.00963832	-2.016	-0.582699
IGFBP7	FOSB	0.905371	0.365269	0.437387	0.00114103	-0.14764	0.882627	-0.0542229	0.0336238
IGFBP7	GATA2	0.1903	0.849074	0.0710545	0.196137	2.53501	0.0112445	1.94906	0.0701873
IGFBP7	GBX1	1.15222	0.24923	0.6034	-0.139003	-2.07567	0.0379249	-1.42108	-0.55642
IGFBP7	HHEX	0.0126244	0.989927	0.00439663	0.16416	2.09508	0.036164	1.44172	0.00423685
IGFBP7	ISL1	0.970345	0.331875	0.479026	-0.168443	-2.48068	0.0131131	-1.88229	-0.467709
IGFBP7	JUNB	0.609189	0.542399	0.265681	0.023335	0.157691	0.8747	0.0581409	0.0256437
IGFBP7	KLF10	0.414919	0.678201	0.168642	-0.0708866	-1.13856	0.254888	-0.59365	-0.119059
IGFBP7	MAFG	0.455219	0.648951	0.187788	0.0698434	0.797529	0.425144	0.371464	0.0978896
IGFBP7	MEOX2	0.144462	0.885136	0.0529901	0.219519	2.85669	0.00428084	2.36847	0.0527489
IGFBP7	NFATC3	0.0794833	0.936648	0.0284235	-0.0487719	-0.834314	0.404104	-0.393507	-0.0167126
IGFBP7	NR5A2	0.600223	0.548357	0.260936	0.202904	2.6281	0.00858622	2.0662	0.257876
IGFBP7	PAX3	0.610831	0.541312	0.266553	-0.13552	-2.02774	0.0425867	-1.37073	-0.251157
IGFBP7	PBX1	2.0235	0.0430213	1.36632	-0.152874	-2.2665	0.023421	-1.63039	-1.18419
IGFBP7	PPARA	1.26639	0.205374	0.687455	-0.140101	-2.09077	0.036549	-1.43712	-0.630012
IGFBP7	PPARG	0.593733	0.552691	0.257518	0.162006	2.06545	0.0388803	1.41027	0.244063
IGFBP7	REL	0.445396	0.656034	0.183074	0.10312	1.25533	0.209359	0.679108	0.137841
IGFBP7	SOX18	1.05235	0.292638	0.533669	0.171318	2.19357	0.0282665	1.54873	0.504965
IGFBP7	SOX6	1.59939	0.109733	0.959663	-0.159099	-2.35213	0.0186663	-1.72894	-0.898422
IGFBP7	SP1	1.36232	0.173097	0.761712	-0.0884523	-1.38022	0.16752	-0.775933	-0.506375
IGFBP7	TET1	1.2868	0.198163	0.702978	-0.0611796	-1.00501	0.31489	-0.501841	-0.346157
IGFBP7	XBP1	0.323661	0.746195	0.127148	0.18007	2.31396	0.0206697	1.68467	0.124105
IGFBP7	ZNF274	0.573536	0.566282	0.246967	-0.137243	-2.05145	0.040223	-1.39553	-0.23379
IGFBP7	ZNF418	0.60779	0.543327	0.264939	-0.1337	-2.00271	0.045208	-1.34478	-0.248742
IGFBP7	ZNF891	0.302147	0.76254	0.117737	-0.0176749	-0.406499	0.684376	-0.164705	-0.0338339
IL11	ARX	0.869609	0.384514	0.415088	-0.164328	-2.33479	0.0195543	-1.70876	-0.401703
IL11	CEBPB	0.982856	0.325678	0.487211	0.182471	2.0252	0.0428469	1.36808	0.450297
IL11	CUX2	2.46204	0.013815	1.85965	-0.216672	-2.99287	0.00276366	-2.55852	-1.78145
IL11	DDIT3	1.10566	0.268876	0.570449	-0.136004	-1.9787	0.0478501	-1.32012	-0.517326
IL11	ELF2	0.62033	0.53504	0.271614	-0.175036	-2.46942	0.0135332	-1.8686	-0.266536
IL11	ELK4	3.78583	0.000153197	3.81475	0.195983	2.19507	0.0281588	1.55039	1.5481
IL11	FOSL2	2.97689	0.00291187	2.53583	-0.150656	-2.16291	0.0305482	-1.51501	-1.47663
IL11	GLIS3	0.149006	0.881549	0.0547534	0.178469	1.97489	0.0482811	1.31622	0.0519451
IL11	HES4	0.368343	0.712618	0.147143	0.181269	2.01009	0.0444222	1.3524	0.139432
IL11	HIF1A	1.14016	0.254219	0.594792	0.235556	2.69259	0.00708986	2.14936	0.585852
IL11	IRF4	0.390645	0.69606	0.157353	-0.161323	-2.29702	0.0216176	-1.66519	-0.153273
IL11	MEIS2	0.603127	0.546424	0.26247	-0.144286	-2.08282	0.0372675	-1.42867	-0.249239
IL11	MGA	1.58745	0.112411	0.949193	0.187544	2.08898	0.0367099	1.43522	0.83865
IL11	MLXIPL	1.79787	0.0721973	1.14148	-0.161346	-2.2973	0.0216014	-1.66552	-1.03508
IL11	MSX1	0.952202	0.340995	0.467253	0.199299	2.23676	0.0253019	1.59685	0.446519
IL11	NHLH2	0.8252	0.409258	0.388003	-0.213128	-2.94831	0.00319517	-2.49551	-0.386005
IL11	NR3C2	0.737865	0.460597	0.336679	-0.135693	-1.97479	0.048292	-1.31612	-0.312787
IL11	NR4A1	2.45357	0.0141446	1.84941	-0.162756	-2.31504	0.0206109	-1.6859	-1.46263
IL11	POU6F1	0.416821	0.676809	0.169534	-0.143084	-2.06772	0.0386665	-1.41267	-0.161588
IL11	PRRX1	1.2868	0.198163	0.702978	0.2076	2.34112	0.0192259	1.71611	0.670441
IL11	SOHLH2	1.05446	0.29167	0.535108	-0.191967	-2.68227	0.00731246	-2.13594	-0.527463
IL11	TBX15	2.03214	0.0421394	1.37531	-0.1536	-2.19992	0.0278127	-1.55576	-1.16254
IL11	TBX3	1.34818	0.177599	0.750559	-0.147149	-2.11882	0.0341057	-1.46717	-0.686876
IL11	THRB	0.163626	0.870025	0.0604681	-0.200104	-2.78457	0.0053598	-2.27085	-0.0601205
IL11	ZNF121	0.0722426	0.942409	0.0257607	0.183592	2.03929	0.0414212	1.38278	0.0246627
IL11	ZNF317	2.85661	0.00428197	2.36836	0.188906	2.1061	0.0351952	1.45352	1.40531
IL11	ZNF354B	0.13074	0.895981	0.0477013	0.184485	2.05052	0.040314	1.39454	0.0456734
IL11	ZNF486	0.289555	0.772156	0.112295	0.207513	2.34003	0.0192824	1.71484	0.109831
IL11	ZNF529	1.44175	0.149373	0.825727	0.197993	2.22035	0.0263953	1.57847	0.764911
IL11	ZNF586	0.452459	0.650938	0.18646	0.177668	1.96481	0.0494363	1.30595	0.175097
IL12A	ASCL1	1.04302	0.296939	0.527332	0.243398	2.27817	0.0227163	1.64366	0.50458
IL12A	BACH1	0.412931	0.679657	0.16771	0.225516	2.07351	0.0381251	1.41879	0.159975
IL12A	EGR1	1.07161	0.283894	0.546844	-0.190853	-2.69182	0.00710627	-2.14836	-0.539128
IL12A	ESRRG	0.289144	0.772471	0.112118	-0.182895	-2.60075	0.00930211	-2.03142	-0.110929
IL12A	ETV6	2.07025	0.0384289	1.41534	-0.171313	-2.4682	0.0135795	-1.86711	-1.28831
IL12A	GLI3	0.0567257	0.954764	0.0201041	0.226654	2.08653	0.0369308	1.43261	0.0193448
IL12A	IRF9	1.49666	0.134481	0.871339	-0.148449	-2.20651	0.0273483	-1.56307	-0.800927
IL12A	JUNB	0.301155	0.763297	0.117307	-0.241895	-3.27601	0.00105286	-2.97763	-0.117165
IL12A	MXI1	0.131122	0.895679	0.0478477	0.260581	2.47483	0.01333	1.87517	0.047174
IL12A	MYOG	0.574596	0.565565	0.247518	0.234601	2.17749	0.0294443	1.531	0.237805
IL12A	NR1D2	1.40359	0.16044	0.794687	0.255503	2.41671	0.0156615	1.80517	0.760478
IL12A	NR4A1	0.862075	0.388646	0.410446	-0.180859	-2.57745	0.00995323	-2.00204	-0.403699
IL12A	NR4A3	0.989949	0.322199	0.491876	-0.143836	-2.15372	0.031262	-1.50498	-0.464215
IL12A	STAT3	0.357528	0.720697	0.142247	-0.264603	-3.5359	0.000406394	-3.39105	-0.142179
IL12A	YBX3	1.18423	0.236324	0.626493	-0.136371	-2.06828	0.0386135	-1.41326	-0.575426
IL12A	ZKSCAN1	1.77088	0.0765814	1.11588	0.236292	2.19684	0.0280318	1.55235	0.989418
IL15	ARID5A	0.282017	0.77793	0.109059	0.177722	3.10966	0.00187304	2.72745	0.108827
IL15	ARX	1.52114	0.128224	0.89203	0.146228	2.50842	0.0121271	1.91624	0.857622
IL15	BCL6B	0.463261	0.643177	0.191669	0.118887	1.98647	0.0469809	1.32808	0.180495
IL15	CUX2	0.29673	0.766672	0.11539	0.143625	2.45874	0.0139426	1.85566	0.113551
IL15	DMRT3	0.851186	0.394666	0.40377	-0.0926086	-2.05112	0.0402551	-1.39518	-0.377751
IL15	E2F8	0.701501	0.482991	0.316061	0.159559	2.76293	0.00572856	2.24195	0.313406
IL15	EN2	0.518268	0.604271	0.218768	-0.114842	-2.47557	0.0133023	-1.87607	-0.215001
IL15	ERF	3.2222	0.00127212	2.89547	-0.0990098	-2.17332	0.0297559	-1.52643	-1.50878
IL15	FOSL1	0.932981	0.35083	0.454903	-0.0901285	-2.00378	0.0450941	-1.34588	-0.420098
IL15	FOSL2	1.83794	0.0660714	1.17999	0.122189	2.04951	0.0404128	1.39348	0.983744
IL15	IRF1	1.13795	0.255142	0.593218	0.118326	1.97576	0.0481818	1.31712	0.536061
IL15	MEIS3	1.47559	0.140055	0.8537	-0.10082	-2.20788	0.0272526	-1.56459	-0.786506
IL15	PBX3	0.0437714	0.965087	0.0154337	-0.115312	-2.48454	0.0129718	-1.887	-0.0152299
IL15	SOX5	0.624152	0.532528	0.273658	-0.119399	-2.56257	0.01039	-1.98338	-0.269714
IL15	TGIF1	1.3074	0.191076	0.718794	-0.1031	-2.2514	0.0243601	-1.61332	-0.676168
IL15	YBX1	0.240319	0.810083	0.0914705	-0.0888587	-1.97953	0.0477559	-1.32097	-0.0866352
IL15	ZFHX3	0.0912289	0.927311	0.0327747	-0.099487	-2.18243	0.0290775	-1.53644	-0.031786
IL15	ZNF444	1.70441	0.0883051	1.05401	0.118513	1.97932	0.0477798	1.32076	0.879868
IL15	ZNF565	1.50825	0.131489	0.881109	-0.0938059	-2.07398	0.0380813	-1.41929	-0.783666
IL15	ZNF586	0.358105	0.720265	0.142508	0.142738	2.44179	0.0146148	1.83521	0.14005
IL15	ZSCAN31	0.516984	0.605167	0.218125	0.125397	2.11075	0.0347938	1.4585	0.208376
IL16	ATF2	0.737865	0.460597	0.336679	-0.138565	-2.59179	0.00954777	-2.0201	-0.33185
IL16	BATF	1.25745	0.208592	0.680702	0.18478	3.03393	0.00241387	2.61729	0.676743
IL16	CUX1	1.2868	0.198163	0.702978	0.134565	2.16027	0.0307515	1.51213	0.652045
IL16	DMRT3	0.64936	0.516106	0.287261	0.13259	2.1259	0.0335113	1.47481	0.273826
IL16	GSC	0.999996	0.317312	0.498513	0.207779	3.43408	0.000594559	3.2258	0.497958
IL16	ISL1	0.48037	0.630964	0.199995	-0.106367	-2.0316	0.0421937	-1.37475	-0.189408
IL16	MEIS3	2.05813	0.0395778	1.40255	0.226108	3.75298	0.000174747	3.75759	1.40071
IL16	MLXIP	0.626454	0.531017	0.274892	0.147482	2.385	0.017079	1.76754	0.26839
IL16	NFIX	0.338421	0.735046	0.133686	0.138801	2.23397	0.0254852	1.59371	0.129714
IL16	PKNOX1	1.94117	0.0522378	1.28202	0.123278	1.96389	0.0495427	1.30502	1.00352
IL16	POU2F3	0.205429	0.837237	0.0771515	0.152797	2.47748	0.0132313	1.8784	0.0760358
IL16	STAT6	1.58839	0.112198	0.950013	0.138684	2.23193	0.0256194	1.59143	0.869848
IL16	TBX18	0.887408	0.374859	0.426132	0.195676	3.2235	0.00126632	2.89746	0.425215
IL16	ZFP82	1.34061	0.180048	0.744612	-0.124291	-2.34346	0.0191058	-1.71883	-0.708379
IL16	ZNF211	0.247487	0.804531	0.0944572	-0.117481	-2.22497	0.0260832	-1.58364	-0.0917137
IL16	ZNF214	0.864099	0.387534	0.411691	0.189891	3.12286	0.00179106	2.74689	0.410463
IL16	ZNF274	0.93617	0.349185	0.456944	-0.104004	-1.99048	0.046538	-1.33219	-0.420819
IL16	ZNF653	0.615937	0.537936	0.26927	-0.107351	-2.04871	0.0404901	-1.39265	-0.254422
IL16	ZNF784	2.0397	0.0413802	1.38321	-0.113005	-2.14709	0.0317862	-1.49776	-1.14357
IL16	ZSCAN31	1.58194	0.113663	0.944382	-0.140293	-2.62186	0.00874526	-2.05823	-0.915732
IL1A	ATF6	0.79349	0.427493	0.369071	-0.10535	-2.44647	0.0144261	-1.84085	-0.360761
IL1A	BACH2	2.93082	0.00338071	2.47099	0.16535	2.28836	0.0221168	1.65528	1.59478
IL1A	ETV7	0.52915	0.596701	0.224243	0.166198	2.30319	0.0212679	1.67228	0.218045
IL1A	FOXK2	0.878981	0.379411	0.42089	-0.0792889	-1.99064	0.0465201	-1.33236	-0.389041
IL1A	FOXO3	1.83278	0.0668349	1.175	-0.0830074	-2.05568	0.0398131	-1.39997	-0.983021
IL1A	FOXP2	1.03037	0.302835	0.518793	-0.119584	-2.69544	0.00702957	-2.15307	-0.511822
IL1A	HOXC12	0.0889001	0.929161	0.0319089	0.148708	1.99727	0.0457962	1.33917	0.0303952
IL1A	KLF6	0.059805	0.952311	0.0212212	0.147233	1.97147	0.04867	1.31274	0.020164
IL1A	MXI1	0.424264	0.671373	0.173036	0.147059	1.96843	0.0490187	1.30964	0.162739
IL1A	NR1D2	0.211058	0.832842	0.0794374	0.199236	2.88107	0.00396326	2.40195	0.079092
IL1A	RUNX1	0.221327	0.824838	0.0836313	-0.146319	-3.16308	0.00156111	-2.80657	-0.0834874
IL1A	STAT3	0.14709	0.883061	0.0540091	-0.114932	-2.61407	0.00894698	-2.04832	-0.0534949
IL1A	ZBTB14	0.781607	0.434446	0.362064	0.174439	2.44734	0.0143917	1.84189	0.354003
IL1A	ZNF141	0.57221	0.56718	0.246279	-0.117018	-2.65057	0.00803562	-2.09498	-0.243624
IL1A	ZNF334	1.53732	0.124216	0.905823	0.155499	2.11606	0.03434	1.4642	0.811661
IL1A	ZNF711	0.633293	0.526542	0.278567	0.165266	2.2869	0.0222017	1.65361	0.269982
IL1A	ZNF714	0.796894	0.425513	0.371088	0.163631	2.25829	0.0239275	1.6211	0.35728
IL1R1	ATF6	0.593186	0.553057	0.25723	0.363569	3.10026	0.00193352	2.71365	0.256552
IL1R1	ESRRG	0.42464	0.671099	0.173213	0.211519	1.96824	0.0490405	1.30945	0.162899
IL1R1	FOSL1	2.60222	0.00926232	2.03328	0.438949	3.66146	0.000250782	3.6007	2.02178
IL1R1	HBP1	1.53918	0.123759	0.907423	-0.344141	-2.16867	0.0301081	-1.52132	-0.8235
IL1R1	HEYL	1.23984	0.215033	0.667495	0.234992	2.143	0.0321133	1.49331	0.619353
IL1R1	JUNB	2.72387	0.00645214	2.1903	0.250837	2.26097	0.0237613	1.62413	1.52201
IL1R1	JUND	1.86432	0.0622771	1.20567	0.217734	2.01451	0.0439557	1.35699	0.985079
IL1R1	MAFF	1.14849	0.250768	0.600728	0.221361	2.04151	0.0411998	1.38511	0.550311
IL1R1	MXI1	0.932614	0.351019	0.454669	-0.329625	-2.06059	0.0393419	-1.40514	-0.424176
IL1R1	MYC	1.06359	0.287515	0.54134	0.412195	3.46228	0.000535628	3.27114	0.540764
IL1R1	NR1D2	1.94796	0.0514194	1.28887	-0.450928	-2.9637	0.00303969	-2.51717	-1.26518
IL1R1	RUNX1	1.45766	0.144934	0.838831	0.314283	2.73332	0.00626986	2.20274	0.823056
IL1R1	ZEB1	1.34926	0.177253	0.751407	-0.330642	-2.06816	0.0386246	-1.41314	-0.679789
IL1R1	ZNF565	1.2045	0.228398	0.641307	0.239842	2.1791	0.0293241	1.53278	0.600284
IL1RL1	BACH1	0.153555	0.87796	0.0565251	0.328212	2.95649	0.00311166	2.50701	0.0563373
IL1RL1	CEBPD	1.31626	0.188086	0.725643	-0.127749	-2.08285	0.0372645	-1.42871	-0.660863
IL1RL1	HEYL	0.357369	0.720815	0.142176	-0.179556	-2.65543	0.00792066	-2.10124	-0.140846
IL1RL1	KLF10	0.447722	0.654354	0.184187	-0.154034	-2.37336	0.0176271	-1.75382	-0.180162
IL1RL1	MAFF	0.512257	0.608471	0.21576	-0.121356	-2.0122	0.0441986	-1.35459	-0.203581
IL1RL1	NR3C2	2.93709	0.0033131	2.47977	-0.127565	-2.08083	0.0374498	-1.42655	-1.39106
IL1RL1	RUNX1	0.977582	0.328281	0.483754	-0.141257	-2.23214	0.0256054	-1.59167	-0.461576
IL1RL1	SOX15	1.30668	0.19132	0.718239	-0.184356	-2.70848	0.00675916	-2.17011	-0.706006
IL1RL1	STAT1	0.848528	0.396144	0.402147	0.243097	2.01578	0.0438228	1.3583	0.374064
IL1RL1	TEAD3	2.52095	0.0117039	1.93167	-0.118144	-1.9767	0.0480751	-1.31808	-1.22756
IL1RL1	TRPS1	1.30267	0.192686	0.71515	0.302877	2.67647	0.0074402	2.12842	0.701818
IL1RL1	ZEB2	0.421512	0.673381	0.171739	0.278937	2.41189	0.0158702	1.79942	0.168409
IL1RL1	ZNF133	0.0146776	0.988289	0.00511587	0.243456	2.01975	0.0434094	1.36242	0.00489253
IL1RL1	ZNF141	2.2082	0.0272303	1.56495	-0.156522	-2.40086	0.0163565	-1.78631	-1.36511
IL1RL1	ZNF169	2.04211	0.0411406	1.38573	0.250216	2.09446	0.036219	1.44106	1.11993
IL1RL1	ZNF267	1.91587	0.0553819	1.25663	0.270408	2.31762	0.02047	1.68888	1.12657
IL6	CREB5	0.0443162	0.964652	0.0156292	-0.120988	-2.20978	0.0271202	-1.56671	-0.0151978
IL6	ELF1	2.25699	0.024009	1.61963	0.13563	2.16434	0.0304382	1.51658	1.26989
IL6	ELF4	1.44041	0.149751	0.82463	0.178525	2.89551	0.00378544	2.42188	0.815395
IL6	FOXO3	1.63894	0.101226	0.994706	-0.137416	-2.4898	0.0127815	-1.89342	-0.948022
IL6	HES6	1.05608	0.29093	0.536211	-0.106479	-1.96247	0.0497075	-1.30358	-0.486548
IL6	HMGA2	0.290618	0.771344	0.112752	0.12955	2.06071	0.0393308	1.40527	0.107718
IL6	KLF15	0.610121	0.541781	0.266176	-0.111558	-2.04904	0.0404579	-1.393	-0.251564
IL6	KLF9	0.736308	0.461543	0.335788	-0.121325	-2.21553	0.0267238	-1.5731	-0.322455
IL6	NFAT5	1.53653	0.12441	0.905146	0.170418	2.75732	0.00582776	2.2345	0.887689
IL6	NFKB1	0.719595	0.471775	0.326265	0.162327	2.61939	0.00880859	2.05509	0.322003
IL6	REL	1.47063	0.141391	0.849579	0.15361	2.47081	0.0134806	1.87029	0.815407
IL6	RELB	0.0860555	0.931422	0.0308534	0.13297	2.11901	0.0340898	1.46738	0.0297647
IL6	SMAD3	0.571548	0.567628	0.245936	0.14962	2.4028	0.0162699	1.78862	0.240587
IL6	TP63	0.261884	0.793411	0.100502	0.12583	1.9973	0.0457927	1.3392	0.095354
IL6	XBP1	0.393366	0.694049	0.15861	-0.123221	-2.24784	0.0245865	-1.6093	-0.153928
IL6	ZNF10	2.01937	0.0434483	1.36203	0.128217	2.03799	0.0415509	1.38142	1.07991
IL6	ZNF529	0.0312339	0.975083	0.0109584	-0.121037	-2.21061	0.0270628	-1.56763	-0.0106582
IL6	ZNF548	0.646017	0.518268	0.285445	-0.107093	-1.97294	0.0485024	-1.31424	-0.266295
IL6	ZNF563	0.432049	0.665706	0.176718	0.141866	2.27063	0.0231691	1.63509	0.171694
IL6	ZNF823	0.947894	0.343183	0.464474	0.127853	2.03179	0.0421754	1.37494	0.430761
IL6R	ARNTL	0.247936	0.804184	0.0946446	0.150682	2.09234	0.0364079	1.4388	0.0908115
IL6R	ATF6	0.179991	0.85716	0.0669382	0.161336	2.20321	0.0275798	1.55941	0.0649468
IL6R	CREB1	0.57221	0.56718	0.246279	-0.242677	-2.00104	0.0453877	-1.34306	-0.231492
IL6R	CUX2	1.18423	0.236324	0.626493	0.214407	2.75548	0.0058606	2.23206	0.618345
IL6R	EGR1	0.675048	0.499645	0.301338	0.189187	2.49304	0.0126656	1.89738	0.295864
IL6R	ETS2	1.30875	0.190621	0.71983	0.229455	2.91207	0.00359038	2.44486	0.713259
IL6R	FOS	0.214891	0.829853	0.0809991	0.157368	2.16192	0.0306246	1.51393	0.0782806
IL6R	FOSB	1.52114	0.128224	0.89203	0.243132	3.05441	0.00225505	2.64684	0.885422
IL6R	FOXO1	0.422885	0.672379	0.172386	0.144766	2.03078	0.0422772	1.37389	0.16353
IL6R	KLF4	0.784097	0.432983	0.363529	0.151083	2.09652	0.0360361	1.44326	0.343503
IL6R	NFIL3	0.329983	0.741413	0.12994	0.145002	2.03323	0.042029	1.37645	0.12362
IL6R	NRF1	2.62786	0.00859249	2.06588	0.206068	2.66871	0.00761432	2.11837	1.79206
IL6R	RUNX1	0.878129	0.379874	0.420361	0.372586	4.40154	1.07488e-05	4.96864	0.420353
IL6R	SMAD3	2.40995	0.0159545	1.79712	0.208647	2.69554	0.00702745	2.1532	1.64074
IL6R	STAT3	0.663873	0.506771	0.295188	0.302226	3.66935	0.000243171	3.61409	0.295085
IL6R	TOPORS	1.57161	0.11604	0.935393	-0.256487	-2.14476	0.0319721	-1.49523	-0.840728
IL6R	ZKSCAN1	0.233333	0.815503	0.0885747	-0.304155	-2.6408	0.00827099	-2.08244	-0.0877628
IL6R	ZNF141	1.35373	0.175822	0.754926	0.205751	2.66541	0.0076895	2.1141	0.739547
INHBA	ARID5B	0.603864	0.545934	0.26286	0.200818	2.09544	0.0361317	1.44211	0.250001
INHBA	BACH1	0.143469	0.88592	0.0526057	0.284885	3.11491	0.00183999	2.73518	0.0525028
INHBA	CREB3L2	1.72253	0.0849735	1.07072	0.219109	2.31726	0.0204895	1.68847	0.98413
INHBA	FOS	0.886969	0.375095	0.425858	-0.138171	-2.01544	0.0438589	-1.35794	-0.395231
INHBA	KLF10	1.52031	0.128432	0.891326	-0.198062	-2.74173	0.00611174	-2.21383	-0.873677
INHBA	MEF2A	0.283821	0.776547	0.109832	-0.149199	-2.14917	0.0316208	-1.50003	-0.105898
INHBA	NHLH2	0.442022	0.658473	0.181462	-0.201221	-2.78004	0.00543529	-2.26478	-0.180239
INHBA	NR3C2	1.9648	0.0494378	1.30594	-0.179866	-2.52106	0.0117	-1.93181	-1.21782
INHBA	STAT3	0.545782	0.585216	0.232684	-0.235486	-3.19556	0.0013956	-2.85524	-0.232254
INHBA	ZEB2	0.495678	0.620122	0.207523	0.2449	2.63002	0.00853811	2.06864	0.205257
INHBA	ZNF136	0.900087	0.368074	0.434065	0.189871	1.96269	0.0496827	1.3038	0.398516
INHBA	ZNF267	1.08138	0.27953	0.553572	0.230693	2.45774	0.0139814	1.85445	0.538197
INHBA	ZNF821	0.781607	0.434446	0.362064	-0.139159	-2.02741	0.04262	-1.37039	-0.338614
INHBA	ZSCAN23	4.48663	7.23577e-06	5.14052	-0.145004	-2.09829	0.0358793	-1.44516	-1.44507
ITGAV	BACH1	0.630612	0.528295	0.277124	0.435279	3.06684	0.00216336	2.66487	0.276286
ITGAV	E2F8	0.288042	0.773315	0.111644	-0.17946	-2.12665	0.0334489	-1.47562	-0.107406
ITGAV	FOS	0.436492	0.66248	0.178828	-0.230813	-2.56049	0.0104524	-1.98078	-0.176521
ITGAV	FOSL1	1.68577	0.0918402	1.03697	0.095196	0.193722	0.846394	0.0724276	0.0652487
ITGAV	HIF1A	0.626454	0.531017	0.274892	0.402051	2.78612	0.00533424	2.27293	0.27285
ITGAV	ISL1	0.350946	0.725629	0.139286	-0.2026	-2.32214	0.0202253	-1.6941	-0.135977
ITGAV	JUN	1.73882	0.0820667	1.08583	-0.0708208	-1.20884	0.226726	-0.644499	-0.537323
ITGAV	JUND	1.36647	0.17179	0.765002	0.166603	0.79699	0.425457	0.371144	0.280538
ITGAV	MAFG	0.0507666	0.959511	0.0179498	0.378086	2.58365	0.00977597	2.00984	0.0177707
ITGAV	NFATC3	0.400098	0.689084	0.161728	-0.091519	-1.3837	0.16645	-0.778715	-0.130278
ITGAV	NFKB1	2.44647	0.0144263	1.84084	0.373292	2.54316	0.0109855	1.95918	1.59768
ITGAV	NHLH2	0.0443162	0.964652	0.0156292	-0.241222	-2.64843	0.00808661	-2.09223	-0.0155005
ITGAV	PGR	0.778318	0.436382	0.360134	-0.169407	-2.04172	0.0411797	-1.38532	-0.337628
ITGAV	REL	3.47179	0.000517	3.28651	0.166953	0.799943	0.423744	0.372897	0.372592
ITGAV	RELA	2.64046	0.00827926	2.08201	0.367437	2.49369	0.0126423	1.89818	1.68158
ITGAV	SOX6	0.053966	0.956962	0.0191052	-0.181504	-2.14392	0.0320393	-1.49432	-0.0184799
ITGAV	SP1	0.112522	0.91041	0.0407631	-0.0787445	-1.27578	0.202034	-0.694575	-0.0322134
ITGAV	STAT3	0.626929	0.530706	0.275146	-0.396246	-3.95812	7.55422e-05	-4.12181	-0.275117
ITGAV	TEAD1	4.51609	6.29932e-06	5.20071	-0.242106	-2.6559	0.00790969	-2.10184	-2.1015
ITGAV	UBP1	0.26374	0.79198	0.101286	0.323086	2.119	0.0340905	1.46737	0.0974144
ITGAV	VDR	1.37832	0.168104	0.774423	0.07621	0.0333233	0.973417	0.0117012	0.00971199
ITGAV	ZNF141	0.807368	0.419455	0.377315	-0.177756	-2.11226	0.0346646	-1.46011	-0.356963
ITGAV	ZNF343	1.12986	0.258536	0.587479	0.325107	2.13608	0.0326729	1.48581	0.548579
ITGAV	ZNF562	0.467462	0.640169	0.193705	0.223613	1.27862	0.20103	0.696739	0.147212
ITGAV	ZNF708	0.80889	0.418579	0.378223	0.305331	1.969	0.048953	1.31022	0.349653
ITGAV	ZSCAN23	0.542876	0.587216	0.231202	-0.182292	-2.15057	0.0315098	-1.50155	-0.221688
LUM	AR	0.583816	0.559344	0.252321	0.169793	2.26823	0.0233151	1.63236	0.244416
LUM	BATF	0.357369	0.720815	0.142176	0.205284	2.84782	0.00440202	2.35635	0.141436
LUM	BCL11A	1.59735	0.110187	0.957868	0.16423	2.17739	0.0294518	1.53089	0.865205
LUM	CEBPB	0.0657374	0.947587	0.023381	0.102596	1.17087	0.24165	0.616813	0.0176145
LUM	DMRT3	1.65291	0.0983486	1.00723	0.218484	3.06339	0.00218844	2.65987	0.998605
LUM	FOSB	2.85469	0.00430783	2.36574	0.081446	0.82549	0.409094	0.388177	0.385483
LUM	IRF7	0.50403	0.61424	0.211662	-0.0899371	-1.97328	0.0484641	-1.31458	-0.19864
LUM	IRF9	1.01425	0.310465	0.507987	-0.0985379	-2.11373	0.0345383	-1.4617	-0.475889
LUM	KLF10	0.767721	0.442653	0.353936	-0.0812541	-1.83148	0.0670291	-1.17374	-0.318748
LUM	KLF6	1.90255	0.0570995	1.24337	0.179015	2.41884	0.0155699	1.80771	1.14399
LUM	MEIS3	0.836496	0.402876	0.394829	0.251293	3.59916	0.000319241	3.49588	0.394623
LUM	RFX8	2.65069	0.00803267	2.09514	0.1546	2.02013	0.0433696	1.36281	1.29197
LUM	SOX7	0.869609	0.384514	0.415088	-0.110551	-2.30991	0.0208929	-1.68	-0.400801
LUM	TBX18	1.23105	0.218305	0.660936	0.195956	2.69549	0.00702844	2.15314	0.650142
LUM	TCF4	0.206087	0.836723	0.0774184	0.151686	1.97253	0.0485487	1.31382	0.0733234
LUM	TEAD4	0.561249	0.574628	0.240613	-0.10035	-2.14333	0.0320866	-1.49368	-0.230418
LUM	TGIF1	0.456176	0.648263	0.188249	-0.0965017	-2.08048	0.0374816	-1.42618	-0.179505
LUM	VDR	0.0764332	0.939074	0.0273	0.194349	2.66925	0.00760204	2.11907	0.0270858
LUM	YBX3	0.880739	0.378459	0.421981	-0.0948763	-2.05394	0.0399819	-1.39814	-0.394361
LUM	ZEB2	1.0646	0.287055	0.542035	0.180326	2.44025	0.0146773	1.83335	0.526486
LUM	ZNF324	0.751626	0.452276	0.344596	0.158369	2.08167	0.0373722	1.42745	0.325372
LUM	ZNF337	0.923877	0.35555	0.449099	-0.0270591	-0.94645	0.343919	-0.463543	-0.238682
LUM	ZNF433	1.13555	0.256145	0.591514	-0.100163	-2.14028	0.0323324	-1.49036	-0.552539
LUM	ZNF440	1.48112	0.138573	0.85832	-0.0950124	-2.05616	0.0397673	-1.40047	-0.762381
MAMDC2	ATF6	0.651603	0.514657	0.288482	-0.192724	-3.56059	0.00037002	-3.43178	-0.28833
MAMDC2	BACH1	0.643668	0.519791	0.284172	0.0690458	0.626401	0.531052	0.274863	0.110807
MAMDC2	BCL6	0.138621	0.88975	0.050732	0.153512	1.97743	0.0479925	1.31883	0.048157
MAMDC2	CEBPD	0.119176	0.905136	0.0432862	-0.135351	-2.64291	0.00821958	-2.08515	-0.0429122
MAMDC2	CREB5	1.35102	0.17669	0.752787	-0.119735	-2.39314	0.0167049	-1.77716	-0.720233
MAMDC2	EPAS1	1.014	0.310583	0.507823	-0.0963566	-2.0192	0.0434661	-1.36185	-0.467821
MAMDC2	FOS	2.46794	0.0135893	1.8668	-0.0711189	-1.61553	0.106196	-0.973891	-0.926859
MAMDC2	FOSB	2.35113	0.0187165	1.72778	-0.161735	-3.06494	0.00217717	-2.66211	-1.68083
MAMDC2	FOXJ3	1.67835	0.0932796	1.03021	-0.095128	-1.99955	0.0455486	-1.34153	-0.871021
MAMDC2	FOXK2	1.48471	0.137621	0.861315	-0.124651	-2.47177	0.0134447	-1.87145	-0.826186
MAMDC2	FOXO3	2.38785	0.0169473	1.7709	-0.106818	-2.18653	0.0287771	-1.54095	-1.34451
MAMDC2	FOXP1	1.08358	0.278549	0.555099	0.15304	1.96989	0.0488514	1.31112	0.503357
MAMDC2	GATA2	0.887563	0.374776	0.426229	-0.094903	-1.99595	0.0459389	-1.33782	-0.394159
MAMDC2	GBX1	0.206419	0.836464	0.0775528	0.165874	2.17516	0.029618	1.52844	0.0750453
MAMDC2	JUN	2.56472	0.0103261	1.98607	-0.0490581	-1.26267	0.206709	-0.68464	-0.667762
MAMDC2	JUNB	2.13207	0.0330013	1.48147	-0.106996	-2.18939	0.0285689	-1.54411	-1.21733
MAMDC2	JUND	2.38671	0.017	1.76955	-0.0934251	-1.97231	0.0485738	-1.3136	-1.18877
MAMDC2	LIN54	0.736152	0.461638	0.335698	0.190746	2.573	0.0100822	1.99645	0.330622
MAMDC2	NFE2L1	2.00985	0.0444467	1.35216	0.1954	2.64743	0.00811051	2.09095	1.28236
MAMDC2	NFYB	0.253875	0.799592	0.0971315	-0.108047	-2.2062	0.0273701	-1.56272	-0.0941624
MAMDC2	PHF1	4.15976	3.18586e-05	4.49677	-0.107605	-2.19912	0.0278696	-1.55487	-1.55439
MAMDC2	SNAI1	0.844943	0.398142	0.399961	-0.0943073	-1.98643	0.0469861	-1.32803	-0.370161
MAMDC2	SOHLH2	0.915848	0.359747	0.444003	0.173352	2.29477	0.0217462	1.66262	0.427512
MAMDC2	TCF12	0.579324	0.56237	0.249977	-0.102843	-2.12296	0.0337575	-1.47163	-0.238716
MAMDC2	TET1	0.857321	0.391267	0.407526	-0.0128318	-0.683228	0.494463	-0.305866	-0.159729
MAMDC2	TFCP2L1	0.230649	0.817588	0.0874656	-0.103461	-2.13285	0.0329373	-1.48231	-0.0842858
MAMDC2	TP63	0.760706	0.446832	0.349855	0.193354	2.61471	0.00893028	2.04914	0.34508
MAMDC2	VDR	0.533939	0.593384	0.226664	0.02599	-0.0622743	0.950344	-0.022119	0.00885848
MAMDC2	XBP1	0.764925	0.444316	0.352308	-0.0931029	-1.96716	0.0491646	-1.30835	-0.326393
MAMDC2	YBX1	0.144462	0.885136	0.0529901	-0.0993152	-2.06653	0.0387787	-1.41141	-0.05081
MAMDC2	ZBTB1	1.16914	0.242349	0.615559	0.15868	2.0601	0.039389	1.40463	0.565125
MAMDC2	ZFHX3	2.0664	0.0387909	1.41127	-0.117925	-2.36418	0.0180698	-1.74305	-1.25057
MAMDC2	ZNF774	0.301003	0.763412	0.117241	0.178833	2.38244	0.0171983	1.76451	0.114933
MFAP5	AHR	2.6808	0.00734473	2.13402	0.157276	2.16886	0.0300934	1.52153	1.42926
MFAP5	ARID3A	3.51397	0.000441459	3.35511	0.146697	1.99599	0.0459349	1.33786	1.33389
MFAP5	ATF7	1.94129	0.0522235	1.28213	-0.0388175	-1.03559	0.300394	-0.522308	-0.47246
MFAP5	BCL6	0.220747	0.825289	0.0833938	0.175386	2.4648	0.013709	1.86299	0.0821352
MFAP5	CEBPB	0.0657374	0.947587	0.023381	0.0589869	0.562675	0.573656	0.241349	0.00981483
MFAP5	DMRT3	1.65291	0.0983486	1.00723	0.147946	2.01639	0.0437592	1.35893	0.860738
MFAP5	HEY2	1.86401	0.0623198	1.20537	-0.114718	-2.27591	0.0228515	-1.64109	-1.07703
MFAP5	IKZF2	1.27333	0.202901	0.692715	0.160271	2.2178	0.0265687	1.57563	0.649598
MFAP5	KLF10	0.767721	0.442653	0.353936	-0.0756967	-1.63825	0.10137	-0.994091	-0.301768
MFAP5	MEIS3	0.836496	0.402876	0.394829	0.173105	2.42753	0.0152019	1.8181	0.385152
MFAP5	RFX8	2.65069	0.00803267	2.09514	0.148803	2.0304	0.0423159	1.3735	1.30095
MFAP5	SP3	0.0480762	0.961656	0.0169805	0.16674	2.32352	0.0201511	1.6957	0.0166317
MFAP5	STAT3	0.0800327	0.936211	0.0286261	-0.100734	-2.04739	0.0406199	-1.39126	-0.0274258
MFAP5	TBX1	4.75586	1.976e-06	5.70421	-0.0967732	-1.98267	0.0474045	-1.32418	-1.32416
MFAP5	TET1	3.91833	8.91635e-05	4.04981	-0.03178	-0.920585	0.357267	-0.447007	-0.446937
MFAP5	VDR	0.0764332	0.939074	0.0273	0.124152	1.62757	0.103616	0.984572	0.0243902
MFAP5	ZEB2	1.0646	0.287055	0.542035	0.153544	2.10788	0.0350413	1.45542	0.505793
MFAP5	ZNF274	1.78389	0.0744423	1.12818	-0.125333	-2.44937	0.0143107	-1.84434	-1.05706
MFAP5	ZNF432	1.38056	0.167414	0.776207	0.171544	2.40202	0.0163049	1.78768	0.742347
MFAP5	ZSCAN31	3.12215	0.00179536	2.74585	-0.103427	-2.0914	0.0364919	-1.4378	-1.41769
MIF	ATF6	0.857321	0.391267	0.407526	-0.204175	-2.07436	0.0380458	-1.41969	-0.382552
MIF	BACH1	1.29632	0.194864	0.710268	0.402273	2.34808	0.0188705	1.72422	0.677662
MIF	CEBPD	0.350342	0.726082	0.139014	-0.318678	-2.90936	0.00362168	-2.44109	-0.138421
MIF	E2F3	0.421744	0.673212	0.171848	0.386655	2.23418	0.0254711	1.59395	0.166512
MIF	ELF2	1.04638	0.295384	0.529613	-0.228857	-2.25436	0.0241738	-1.61666	-0.505265
MIF	ETV6	0.800909	0.423185	0.37347	-0.277476	-2.6089	0.00908327	-2.04176	-0.368126
MIF	FOSL1	3.1585	0.00158583	2.79974	-0.1964	-2.01766	0.0436263	-1.36025	-1.34541
MIF	GLI3	0.352559	0.724419	0.14001	0.384873	2.22119	0.026338	1.57942	0.13568
MIF	JUNB	3.36137	0.000775562	3.11038	-0.400913	-3.50905	0.000449711	-3.34707	-2.91189
MIF	MAFF	0.780745	0.434952	0.361558	-0.257872	-2.46594	0.0136654	-1.86438	-0.353916
MIF	MLXIPL	0.958762	0.337679	0.471496	-0.197634	-2.02666	0.0426971	-1.3696	-0.436569
MIF	MXI1	0.122788	0.902275	0.0446611	0.366863	2.08985	0.036631	1.43615	0.0429415
MIF	NFAT5	1.51412	0.129995	0.886073	-0.204387	-2.07591	0.0379024	-1.42133	-0.787891
MIF	NR1D2	1.46143	0.143897	0.841949	0.416511	2.4519	0.0142103	1.8474	0.806702
MIF	PPARD	0.197909	0.843116	0.0741126	-0.26413	-2.51157	0.0120194	-1.92012	-0.0731424
MIF	SMAD1	1.83061	0.0671587	1.1729	0.356583	2.01489	0.0439167	1.35737	0.96607
MIF	SOX5	0.988984	0.322671	0.49124	-0.308152	-2.8326	0.00461714	-2.33563	-0.487051
MIF	TEAD3	0.61435	0.538984	0.268424	-0.227631	-2.24542	0.0247414	-1.60658	-0.259329
MIF	TEAD4	0.563927	0.572804	0.241994	-0.235911	-2.3058	0.0211221	-1.67526	-0.235206
MIF	TRPS1	1.09128	0.275151	0.560429	0.391542	2.26982	0.0232183	1.63417	0.534646
MIF	YBX3	0.151181	0.879833	0.0555999	-0.203932	-2.07259	0.0382102	-1.41782	-0.0533393
MIF	ZNF141	1.41578	0.156841	0.804539	-0.256316	-2.45459	0.0141044	-1.85065	-0.772799
MIF	ZNF667	0.477879	0.632737	0.198777	0.471773	2.8549	0.00430505	2.36602	0.197693
MMP2	CREB3L2	0.195873	0.844709	0.0732927	0.410287	3.90497	9.42384e-05	4.02577	0.0732852
MMP2	CUX2	1.31993	0.186858	0.728489	-0.202332	-2.15655	0.0310411	-1.50806	-0.673463
MMP2	E2F3	0.862075	0.388646	0.410446	0.260533	2.42324	0.0153828	1.81296	0.400062
MMP2	E2F8	0.453412	0.650252	0.186918	-0.209691	-2.22936	0.0257899	-1.58855	-0.180935
MMP2	EGR1	0.425952	0.670143	0.173833	-0.213366	-2.26572	0.0234683	-1.62952	-0.168845
MMP2	FOXK1	0.708665	0.478532	0.320089	0.225644	2.07804	0.037706	1.42359	0.302601
MMP2	FOXM1	0.310174	0.756429	0.121232	-0.270027	-2.82635	0.00470822	-2.32714	-0.120574
MMP2	GLIS1	1.61424	0.106476	0.97275	0.251216	2.33105	0.0197507	1.70442	0.906147
MMP2	GLIS3	1.90919	0.0562378	1.24997	0.317789	2.98976	0.00279201	2.55408	1.23009
MMP2	GRHL1	0.124832	0.900657	0.0454408	-0.222089	-2.35204	0.018671	-1.72883	-0.0445473
MMP2	HES1	2.65069	0.00803267	2.09514	-0.198443	-2.11807	0.0341692	-1.46637	-1.3775
MMP2	HMGA2	0.714137	0.475142	0.323176	0.215892	1.98154	0.047531	1.32302	0.300953
MMP2	ISL1	0.991673	0.321357	0.493012	-0.201233	-2.14568	0.0318989	-1.49622	-0.464699
MMP2	KLF9	1.15109	0.249695	0.60259	-0.250285	-2.63102	0.00851299	-2.06992	-0.59162
MMP2	MEF2C	0.75489	0.450315	0.346484	-0.197656	-2.11028	0.0348341	-1.458	-0.328399
MMP2	MYOG	0.114366	0.908948	0.0414611	-0.223735	-2.36832	0.0178692	-1.7479	-0.0406844
MMP2	NFATC1	0.428686	0.668152	0.175125	0.226213	2.08366	0.0371909	1.42956	0.167176
MMP2	NFE2L3	0.095093	0.924241	0.0342148	-0.196774	-2.10156	0.0355921	-1.44865	-0.0329496
MMP2	NFKB1	3.16011	0.0015771	2.80214	0.271756	2.53429	0.0112676	1.94817	1.89188
MMP2	PLAG1	1.01534	0.309945	0.508715	-0.198487	-2.11851	0.0341321	-1.46684	-0.476906
MMP2	RARB	1.75	0.0801183	1.09627	-0.200487	-2.13829	0.032493	-1.48821	-0.958575
MMP2	RORB	0.0643721	0.948674	0.022883	0.327608	3.08691	0.00202251	2.69411	0.0228355
MMP2	SP4	2.11021	0.0348406	1.45791	-0.204504	-2.17804	0.0294029	-1.53161	-1.19915
MMP2	STAT3	0.987356	0.323468	0.490169	-0.213127	-2.26336	0.0236138	-1.62683	-0.469233
MMP2	TEAD1	0.963546	0.335274	0.474601	-0.203388	-2.16699	0.0302355	-1.51948	-0.449317
MMP2	ZBTB20	0.255841	0.798074	0.097957	-0.247995	-2.60836	0.00909773	-2.04107	-0.0969584
MMP2	ZEB2	0.536706	0.591471	0.228067	0.249862	2.31765	0.0204681	1.68892	0.22197
MMP2	ZNF75A	0.151181	0.879833	0.0555999	-0.209924	-2.23167	0.0256367	-1.59114	-0.0540819
MMP2	ZNF770	0.075731	0.939633	0.0270417	0.214256	1.96535	0.0493733	1.30651	0.0256663
MMP9	ARID3A	0.956571	0.338784	0.470077	0.215147	2.34301	0.0191287	1.71831	0.454159
MMP9	ATF6	0.456176	0.648263	0.188249	-0.2553	-3.21639	0.00129813	-2.88668	-0.187943
MMP9	BBX	0.487438	0.625948	0.203462	0.200216	2.16656	0.0302682	1.51901	0.195677
MMP9	CEBPB	1.77088	0.0765814	1.11588	-0.196604	-2.52276	0.0116437	-1.93391	-1.05882
MMP9	CEBPD	0.442719	0.657969	0.181795	-0.172391	-2.23664	0.02531	-1.59671	-0.176118
MMP9	CREB5	0.424264	0.671373	0.173036	-0.154579	-2.02614	0.0427504	-1.36906	-0.164042
MMP9	ERF	0.905371	0.365269	0.437387	-0.155079	-2.03206	0.042148	-1.37522	-0.40669
MMP9	ETS1	0.75776	0.448595	0.348146	-0.197274	-2.53069	0.011384	-1.94371	-0.342111
MMP9	FOSB	0.869609	0.384514	0.415088	-0.232685	-2.94914	0.00318658	-2.49668	-0.412878
MMP9	FOSL1	0.792091	0.428308	0.368244	-0.25764	-3.24404	0.00117846	-2.92869	-0.367561
MMP9	GBX1	1.75224	0.0797327	1.09836	0.208469	2.26409	0.0235685	1.62767	0.993868
MMP9	JUNB	0.0960877	0.923451	0.0345862	-0.153246	-2.01039	0.0443899	-1.35272	-0.032991
MMP9	JUND	0.338583	0.734924	0.133758	-0.255748	-3.22168	0.00127439	-2.8947	-0.133558
MMP9	MAFF	0.719595	0.471775	0.326265	-0.186979	-2.40902	0.0159955	-1.796	-0.318556
MMP9	MYC	0.921454	0.356814	0.447558	-0.282824	-3.54165	0.000397635	-3.40051	-0.447247
MMP9	NRF1	0.218495	0.827043	0.0824718	-0.201554	-2.58126	0.00984394	-2.00683	-0.0815787
MMP9	PAX1	0.357369	0.720815	0.142176	-0.167058	-2.17361	0.0297347	-1.52674	-0.137203
MMP9	PBX1	1.28404	0.199128	0.700867	0.206051	2.23552	0.0253834	1.59545	0.65865
MMP9	PKNOX2	0.3226	0.746998	0.12668	-0.158887	-2.07705	0.0377969	-1.42254	-0.121156
MMP9	YBX1	0.026953	0.978497	0.0094404	-0.212108	-2.70598	0.0068103	-2.16683	-0.00937541
MMP9	ZNF121	1.08577	0.277581	0.556611	-0.156395	-2.0476	0.040599	-1.39148	-0.512989
MMP9	ZNF248	2.30995	0.020891	1.68004	0.221704	2.4205	0.015499	1.8097	1.4429
MST1	ATF6	1.46874	0.141904	0.848007	-0.245536	-2.52281	0.0116422	-1.93396	-0.81846
MST1	BACH1	0.283486	0.776804	0.109688	0.350269	2.26196	0.0236997	1.62526	0.106741
MST1	ESRRG	1.41106	0.158228	0.800717	-0.266616	-2.69209	0.0071006	-2.1487	-0.784614
MST1	ETV6	0.346306	0.729113	0.137205	-0.268423	-2.7066	0.00679753	-2.16765	-0.13611
MST1	GLI3	0.725554	0.468112	0.32965	0.373479	2.44836	0.0143508	1.84312	0.322625
MST1	JUNB	0.195873	0.844709	0.0732927	-0.382574	-3.62333	0.000290838	-3.53635	-0.0732695
MST1	MBD2	0.903786	0.366109	0.43639	0.32103	2.02715	0.0426468	1.37011	0.40545
MST1	NR1D2	1.2184	0.223072	0.651554	0.387329	2.55959	0.0104796	1.97965	0.635986
MST1	NR4A1	2.02143	0.0432355	1.36416	-0.333449	-3.22881	0.00124307	-2.90551	-1.35237
MST1	RUNX1	0.304947	0.760406	0.118954	-0.228116	-2.38291	0.0171763	-1.76507	-0.11661
MST1	STAT3	0.283486	0.776804	0.109688	-0.416536	-3.89607	9.7767e-05	-4.00981	-0.109676
MST1	TFDP2	0.708665	0.478532	0.320089	0.327089	2.07581	0.0379115	1.42123	0.302507
MST1	ZFHX3	2.96985	0.00297947	2.52586	-0.206802	-2.21174	0.0269844	-1.56889	-1.52457
MST1	ZKSCAN1	1.014	0.310583	0.507823	0.330794	2.10557	0.0352421	1.45294	0.475112
MST1	ZNF141	0.766924	0.443127	0.353472	-0.271788	-2.73362	0.00626414	-2.20314	-0.350066
NAMPT	ATF6	1.47782	0.139456	0.855563	0.130586	1.64825	0.0993005	1.00305	0.647994
NAMPT	BACH1	0.545207	0.585611	0.232391	-0.425757	-2.91324	0.00357702	-2.44648	-0.231293
NAMPT	E2F3	1.51959	0.128614	0.890712	-0.358465	-2.3615	0.0182011	-1.7399	-0.84021
NAMPT	ELF2	0.590467	0.554878	0.255803	0.185723	2.10033	0.0357002	1.44733	0.24354
NAMPT	ETS2	0.0657374	0.947587	0.023381	0.272618	2.81278	0.00491146	2.30879	0.023263
NAMPT	FOS	0.329983	0.741413	0.12994	0.259407	2.70447	0.00684132	2.16486	0.128905
NAMPT	ISL1	0.804334	0.421204	0.375507	0.203166	2.24335	0.0248745	1.60425	0.360911
NAMPT	JUNB	0.53391	0.593404	0.22665	0.200957	2.22523	0.0260658	1.58393	0.218962
NAMPT	MEF2A	0.184271	0.853801	0.0686433	0.248098	2.61175	0.00900805	2.04537	0.067974
NAMPT	MSC	0.274563	0.783652	0.105877	-0.339968	-2.20985	0.0271157	-1.56678	-0.102638
NAMPT	NR4A2	0.290618	0.771344	0.112752	0.188371	2.12204	0.0338348	1.47064	0.108418
NAMPT	POU6F1	0.154913	0.87689	0.0570549	0.200604	2.22234	0.0262603	1.5807	0.0554567
NAMPT	PPARD	0.0858395	0.931594	0.0307733	0.216482	2.35252	0.0186467	1.7294	0.0301791
NAMPT	TBX15	0.269986	0.787171	0.103931	0.177352	2.03169	0.0421849	1.37484	0.0990056
NAMPT	TBX2	0.525347	0.599342	0.222325	-0.00741438	0.516782	0.605308	0.218023	-0.0747582
NAMPT	ZBTB43	2.04399	0.0409545	1.3877	-0.331794	-2.14283	0.0321271	-1.49313	-1.14408
NAMPT	ZKSCAN1	3.19112	0.00141723	2.84856	-0.33774	-2.19158	0.0284102	-1.54653	-1.52597
NAMPT	ZNF135	1.44591	0.148201	0.829148	-0.02445	0.377106	0.706095	0.151137	-0.12514
NAMPT	ZNF667	0.266293	0.790013	0.102365	-0.37082	-2.4628	0.0137856	-1.86057	-0.100777
NAMPT	ZNF891	0.860129	0.389718	0.409249	-0.049439	0.172219	0.863265	0.0638558	-0.0378423
NGF	ATF6	0.335742	0.737065	0.132494	-0.171147	-2.41744	0.0156303	-1.80603	-0.130079
NGF	BPTF	0.779852	0.435478	0.361034	-0.205705	-2.79049	0.00526277	-2.27879	-0.358081
NGF	EGR1	2.43209	0.0150119	1.82356	-0.222678	-2.97372	0.00294217	-2.53133	-1.74691
NGF	GLI3	0.133182	0.894049	0.0486386	0.24064	2.02786	0.0425746	1.37085	0.0464529
NGF	GLIS3	0.786903	0.431339	0.365182	0.259172	2.22792	0.0258858	1.58694	0.350608
NGF	MEF2A	0.475607	0.634354	0.197668	-0.269189	-3.47582	0.000509303	-3.29302	-0.197541
NGF	MSC	1.94124	0.0522292	1.28209	0.2811	2.46463	0.0137154	1.86279	1.18556
NGF	MYF5	1.98507	0.0471367	1.32664	0.311035	2.78779	0.00530695	2.27516	1.28238
NGF	NR4A1	1.32411	0.185467	0.731734	-0.177154	-2.48228	0.0130543	-1.88425	-0.707523
NGF	NRF1	1.51217	0.13049	0.884423	-0.230837	-3.0618	0.00220014	-2.65755	-0.878102
NGF	PAX3	1.22024	0.222373	0.652918	-0.130606	-1.97979	0.0477271	-1.32124	-0.585885
NGF	POU6F1	0.712194	0.476345	0.322079	-0.13471	-2.02409	0.0429612	-1.36692	-0.302037
NGF	PPARD	1.225	0.220575	0.656443	-0.138502	-2.06503	0.03892	-1.40983	-0.600481
NGF	SOX6	0.105492	0.915986	0.0381113	-0.13792	-2.05874	0.0395189	-1.40319	-0.0365399
NGF	STAT3	1.63219	0.10264	0.988683	-0.312119	-3.93924	8.17401e-05	-4.08756	-0.988372
NGF	ZKSCAN1	0.0889001	0.929161	0.0319089	0.282804	2.48302	0.0130273	1.88515	0.0314778
NGF	ZNF267	0.704723	0.480983	0.31787	0.322339	2.90981	0.0036165	2.44171	0.316179
NGF	ZNF274	1.12654	0.259939	0.585129	-0.266616	-3.44803	0.00056469	-3.24819	-0.584431
NRP1	ARX	1.99375	0.0461789	1.33556	-0.174658	-2.71971	0.00653395	-2.18482	-1.28058
NRP1	CEBPB	1.16656	0.243389	0.6137	0.0613925	0.356409	0.721535	0.141743	0.102752
NRP1	DMRT2	1.92194	0.0546135	1.2627	0.20124	2.17885	0.0293425	1.5325	1.08432
NRP1	E2F8	0.771908	0.440169	0.356381	-0.161435	-2.54739	0.0108532	-1.96444	-0.350427
NRP1	IRF1	2.00565	0.044894	1.34781	0.216888	2.38277	0.0171828	1.76491	1.2125
NRP1	IRX4	0.162747	0.870718	0.0601225	-0.142767	-2.30412	0.0212161	-1.67333	-0.0587566
NRP1	ISL1	1.48511	0.137514	0.861653	-0.199195	-3.03948	0.00236991	-2.62527	-0.855245
NRP1	JUNB	0.851655	0.394406	0.404057	0.0440394	0.130269	0.896354	0.0475206	0.0281527
NRP1	KLF15	1.44207	0.149283	0.825989	-0.186959	-2.88001	0.00397658	-2.40049	-0.816257
NRP1	KLF9	0.656171	0.511714	0.290973	-0.144462	-2.32621	0.0200075	-1.69881	-0.28276
NRP1	NFIB	1.10762	0.268027	0.571821	0.193394	2.0766	0.0378383	1.42207	0.529113
NRP1	NFKB1	0.585729	0.558058	0.253321	0.251927	2.83938	0.00452007	2.34485	0.251769
NRP1	NFKB2	0.415226	0.677976	0.168786	0.195492	2.10395	0.0353831	1.4512	0.161547
NRP1	NHLH2	0.0088725	0.992921	0.00308536	-0.228542	-3.42191	0.000621829	-3.20633	-0.00308344
NRP1	NR5A2	1.08106	0.279672	0.55335	0.194864	2.09576	0.0361039	1.44245	0.514734
NRP1	NR6A1	0.436125	0.662746	0.178653	0.187868	2.00459	0.0450072	1.34672	0.168818
NRP1	PAX3	0.915154	0.360111	0.443564	-0.151441	-2.41715	0.0156424	-1.8057	-0.431657
NRP1	PRRX1	0.549125	0.58292	0.234391	-0.13619	-2.21841	0.0265266	-1.57632	-0.226226
NRP1	REL	1.27147	0.203562	0.691304	0.18277	1.93816	0.052604	1.27898	0.610023
NRP1	RELB	0.217322	0.827957	0.0819921	0.218396	2.40241	0.0162873	1.78815	0.0805247
NRP1	RFX3	0.944235	0.34505	0.462118	-0.161407	-2.54703	0.0108644	-1.96399	-0.453253
NRP1	SOX18	0.063538	0.949338	0.0225791	0.211754	2.31586	0.0205659	1.68685	0.0221027
NRP1	SP1	0.767721	0.442653	0.353936	-0.0926437	-1.65093	0.0987524	-1.00545	-0.303039
NRP1	SP4	0.622301	0.533744	0.272667	-0.120698	-2.01653	0.0437444	-1.35908	-0.25638
NRP1	STAT3	0.865386	0.386827	0.412483	-0.139006	-2.25511	0.0241265	-1.61751	-0.396184
NRP1	TFDP2	0.186713	0.851886	0.0696186	0.185484	1.97353	0.0484356	1.31484	0.0659766
NRP1	VDR	1.78237	0.0746892	1.12674	0.0399165	0.0765413	0.938988	0.0273397	0.0252372
NRP1	YBX3	2.36605	0.0179792	1.74523	-0.153257	-2.44082	0.0146541	-1.83404	-1.48986
NRP1	ZKSCAN2	0.301003	0.763412	0.117241	-0.121582	-2.02804	0.0425561	-1.37104	-0.111551
NRP1	ZNF154	0.157957	0.87449	0.0582449	-0.16177	-2.55176	0.0107181	-1.96988	-0.0575774
NRP1	ZNF274	2.71956	0.00653691	2.18463	-0.219165	-3.29971	0.000967842	-3.0142	-2.12503
NRP1	ZNF281	0.620311	0.535053	0.271603	0.19898	2.14939	0.0316033	1.50027	0.259837
NRP1	ZNF460	0.784813	0.432563	0.36395	-0.125332	-2.07691	0.0378098	-1.4224	-0.342927
NRP1	ZNF555	0.212116	0.832017	0.0798681	-0.127193	-2.10116	0.0356269	-1.44822	-0.0767553
NRP1	ZNF626	0.676213	0.498905	0.301982	0.193379	2.07641	0.0378564	1.42186	0.285775
NRP1	ZNF75A	1.56836	0.116798	0.932566	-0.140682	-2.27694	0.0227896	-1.64226	-0.863516
NRP1	ZNF793	1.75806	0.0787376	1.10382	-0.0245993	-0.764204	0.444746	-0.351888	-0.311166
NRP1	ZNF891	0.491116	0.623344	0.205272	-0.0400682	-0.965789	0.33415	-0.476059	-0.1254
NTF3	ARNTL	1.06359	0.287515	0.54134	-0.113417	-2.05794	0.0395961	-1.40235	-0.500689
NTF3	FOSB	0.652951	0.513788	0.289216	-0.154254	-2.71378	0.00665208	-2.17704	-0.286491
NTF3	FOSL1	0.404145	0.686106	0.163609	0.137004	1.96387	0.0495455	1.305	0.153875
NTF3	FOXP2	0.551577	0.581238	0.235646	-0.109541	-1.99568	0.0459684	-1.33754	-0.221496
NTF3	GATA2	0.465633	0.641478	0.192818	0.223079	3.34624	0.000819156	3.08663	0.192619
NTF3	KMT2A	1.18423	0.236324	0.626493	-0.108313	-1.97596	0.0481591	-1.31732	-0.563676
NTF3	MSX1	1.94268	0.0520547	1.28354	0.157943	2.30014	0.0214402	1.66877	1.14039
NTF3	MYT1L	1.75198	0.0797776	1.09812	0.216709	3.24393	0.00117892	2.92852	1.09225
NTF3	NFIX	1.40712	0.159391	0.797536	-0.124853	-2.2416	0.0249875	-1.60228	-0.743773
NTF3	NFKB2	0.508828	0.610873	0.214049	0.138753	1.99195	0.0463767	1.3337	0.201405
NTF3	NR5A2	2.78804	0.00530287	2.27549	0.221704	3.32416	0.000886853	3.05215	2.20866
NTF3	PPARG	1.01426	0.310458	0.507998	0.169894	2.49208	0.0126998	1.8962	0.495917
NTF3	PRRX2	1.90409	0.0568989	1.2449	0.152066	2.20576	0.0274007	1.56224	1.08228
NTF3	RFX3	0.0396297	0.968388	0.0139504	-0.143957	-2.5484	0.0108217	-1.96571	-0.0137971
NTF3	RUNX1	0.873695	0.382284	0.417613	-0.123648	-2.22224	0.0262673	-1.58058	-0.399561
NTF3	SOX18	3.08893	0.00200881	2.69706	0.153729	2.23248	0.0255834	1.59204	1.56002
NTF3	SOX4	0.11939	0.904967	0.0433674	0.176645	2.60051	0.00930861	2.03112	0.0429431
NTF3	SOX7	0.493908	0.621371	0.206649	0.144187	2.07923	0.0375961	1.42486	0.196812
NTF3	TEAD4	0.661917	0.508024	0.294115	0.139954	2.01124	0.0442999	1.3536	0.275873
NTF3	ZBTB32	0.368852	0.712238	0.147375	0.258459	3.91445	9.06098e-05	4.04282	0.147359
NTF3	ZEB2	0.659593	0.509515	0.292843	-0.119235	-2.15138	0.0314465	-1.50243	-0.279891
NTF3	ZFHX3	0.0529908	0.957739	0.0187527	-0.197163	-3.4029	0.000666738	-3.17604	-0.0187399
NTF3	ZNF134	1.38005	0.16757	0.775804	0.152052	2.20553	0.0274166	1.56199	0.72035
NTF3	ZNF823	0.330659	0.740902	0.130239	0.167361	2.4514	0.01423	1.84679	0.128083
NTF4	E2F8	0.519615	0.603332	0.219444	0.641383	4.63151	3.63009e-06	5.44008	0.219443
NTF4	GLIS3	1.15641	0.247514	0.606401	-0.276934	-1.98487	0.0471591	-1.32643	-0.548213
NTF4	PGR	1.7291	0.0837921	1.0768	0.405936	2.93514	0.00333398	2.47704	1.06125
NTF4	PLAG1	0.311325	0.755554	0.121735	0.384696	2.7821	0.00540081	2.26754	0.120976
NTF4	TP63	0.889987	0.373473	0.427741	0.284249	2.05839	0.0395523	1.40283	0.399841
NTF4	ZNF774	1.70828	0.0875853	1.05757	0.332671	2.40727	0.0160722	1.79392	0.990337
PDGFB	E2F3	0.369877	0.711474	0.147841	-0.198743	-2.67156	0.00754994	-2.12206	-0.146513
PDGFB	ELK3	0.664717	0.506232	0.295651	-0.151362	-2.12776	0.0333574	-1.47681	-0.281745
PDGFB	ETV6	2.27764	0.0227482	1.64305	0.207713	1.99344	0.0462134	1.33523	1.16806
PDGFB	FOSL2	0.579312	0.562378	0.249971	0.217803	2.10925	0.034923	1.45689	0.238327
PDGFB	FOXJ3	0.197859	0.843155	0.0740924	-0.183286	-2.49416	0.0126257	-1.89875	-0.0730736
PDGFB	HES4	0.15127	0.879763	0.0556345	-0.181769	-2.47674	0.0132588	-1.87749	-0.0548483
PDGFB	IRF1	1.59473	0.110772	0.955569	0.325151	3.34131	0.000833832	3.07892	0.952672
PDGFB	JUND	0.175956	0.860328	0.0653359	0.209121	2.00961	0.0444729	1.3519	0.0622115
PDGFB	MGA	1.03698	0.299747	0.523245	-0.173439	-2.38114	0.0172589	-1.76299	-0.506078
PDGFB	MLXIP	2.41859	0.0155809	1.80741	-0.137775	-1.97181	0.0486312	-1.31308	-1.19754
PDGFB	NFKB1	3.09389	0.00197548	2.70433	0.230442	2.25431	0.0241768	1.6166	1.58328
PDGFB	NFYB	0.883637	0.376892	0.423783	-0.171211	-2.35557	0.0184944	-1.73296	-0.410703
PDGFB	NR2E3	0.436492	0.66248	0.178828	0.22123	2.14858	0.0316679	1.49938	0.171876
PDGFB	PKNOX1	1.14755	0.251154	0.60006	-0.146178	-2.06825	0.0386161	-1.41323	-0.552732
PDGFB	PRRX1	2.54976	0.0107796	1.9674	-0.275333	-3.55061	0.000384342	-3.41528	-1.95234
PDGFB	REL	3.37735	0.000731872	3.13556	0.278799	2.80932	0.00496464	2.30411	2.24467
PDGFB	RUNX1	0.355839	0.721961	0.141486	-0.191592	-2.58949	0.0096119	-2.01719	-0.139882
PDGFB	TBX3	1.94902	0.0512929	1.28994	-0.179263	-2.44799	0.0143656	-1.84268	-1.18761
PDGFB	TGIF1	1.25882	0.208096	0.681736	-0.154895	-2.16831	0.0301352	-1.52093	-0.634586
PDGFB	TP53	0.414253	0.678689	0.168329	0.316274	3.23942	0.00119771	2.92165	0.168083
PDGFB	YBX1	1.37401	0.16944	0.770985	-0.22141	-2.93172	0.00337094	-2.47225	-0.763867
PDGFB	ZBTB7A	0.555762	0.578373	0.237792	0.220904	2.14484	0.0319657	1.49532	0.227788
PDGFB	ZNF121	1.63914	0.101184	0.994889	-0.191541	-2.5889	0.00962817	-2.01646	-0.959249
PDGFB	ZNF444	1.27322	0.202938	0.692636	0.226274	2.20648	0.0273507	1.56303	0.648322
PDGFB	ZNF880	0.834231	0.404151	0.393457	-0.139295	-1.98926	0.0466723	-1.33094	-0.364556
PLAU	ATF7	0.137576	0.890576	0.0503291	-0.114079	-0.850937	0.394804	-0.403618	-0.0297568
PLAU	CEBPB	0.049218	0.960746	0.0173916	0.0459044	0.796282	0.425868	0.370725	0.00989977
PLAU	EGR1	0.221724	0.824529	0.0837943	0.247941	2.87649	0.00402127	2.39564	0.0834228
PLAU	ETV6	2.42062	0.015494	1.80984	0.24128	2.8079	0.0049866	2.3022	1.6903
PLAU	FOS	1.07955	0.280343	0.55231	-0.0480515	-0.171104	0.864142	-0.0634148	-0.0446833
PLAU	FOSB	0.175515	0.860675	0.0651608	0.264677	3.0488	0.0022976	2.63873	0.0649993
PLAU	FOSL1	1.59939	0.109733	0.959663	0.172045	2.09505	0.0361664	1.44169	0.847924
PLAU	HBP1	1.48115	0.138566	0.858342	-0.242157	-2.16965	0.0300333	-1.5224	-0.783998
PLAU	IRF1	0.202953	0.839172	0.0761491	0.196015	2.34185	0.0191884	1.71696	0.0745549
PLAU	JUN	2.54941	0.0107906	1.96695	-0.108714	-0.795691	0.426212	-0.370375	-0.364111
PLAU	JUND	1.2302	0.218623	0.660304	0.164198	2.01426	0.0439827	1.35672	0.596897
PLAU	MEIS2	1.14019	0.254209	0.594809	0.244393	2.83995	0.00451202	2.34563	0.589098
PLAU	NFATC3	0.839544	0.401164	0.396678	-0.0301593	0.0131169	0.989535	0.00456906	-0.00273034
PLAU	NFE2L2	0.116298	0.907416	0.0421935	0.180661	2.18376	0.0289797	1.53791	0.0409113
PLAU	PAX3	0.43526	0.663374	0.178242	0.16523	2.02488	0.0428802	1.36774	0.168893
PLAU	REL	0.288064	0.773297	0.111653	0.177021	2.14628	0.0318507	1.49688	0.107617
PLAU	RUNX1	2.40936	0.0159803	1.79641	0.223904	2.629	0.0085637	2.06734	1.61248
PLAU	SRF	0.961255	0.336424	0.473113	0.190229	2.28227	0.0224731	1.64834	0.454277
PLAU	STAT3	0.908574	0.363575	0.439406	0.2687	3.09022	0.00200007	2.69895	0.437888
PLAU	STAT6	1.79796	0.0721829	1.14157	0.207207	2.45708	0.0140072	1.85365	1.06967
PLAU	TEAD3	0.450447	0.652388	0.185494	0.17088	2.08305	0.0372469	1.42891	0.176959
PLAU	TEAD4	0.864416	0.387359	0.411886	0.219961	2.5884	0.00964233	2.01582	0.405313
PLAU	TRPS1	0.0713043	0.943156	0.0254167	-0.255762	-2.30973	0.0209033	-1.67978	-0.0248699
PLAU	VDR	1.20815	0.22699	0.643994	0.0420568	0.756666	0.44925	0.347512	0.240888
PLAU	ZNF135	0.590674	0.554739	0.255911	-0.00125762	0.310694	0.756034	0.121459	-0.0499414
PLAU	ZNF468	0.215908	0.829059	0.0814144	-0.231166	-2.05648	0.039736	-1.40082	-0.0778707
PLAU	ZNF714	0.427534	0.66899	0.17458	-0.245267	-2.20167	0.0276889	-1.55769	-0.168671
PLAUR	ATF7	0.525	0.599583	0.222151	-0.106793	-0.854003	0.393103	-0.405493	-0.120911
PLAUR	EBF4	1.1829	0.236849	0.625529	0.181537	1.99088	0.0464939	1.3326	0.564904
PLAUR	EPAS1	0.128658	0.897628	0.0469035	0.237376	2.54184	0.0110272	1.95754	0.0463577
PLAUR	ETS2	0.455219	0.648951	0.187788	0.275585	2.91884	0.00351341	2.45427	0.186963
PLAUR	FOS	2.23102	0.0256796	1.59041	-0.118793	-0.972408	0.330848	-0.480372	-0.458382
PLAUR	FOSL1	2.61922	0.00881316	2.05487	0.218686	2.35743	0.0184019	1.73514	1.56779
PLAUR	FOXK2	0.203967	0.838379	0.0765595	0.196279	2.13634	0.0326517	1.48609	0.0738344
PLAUR	HEYL	0.576628	0.564191	0.248574	0.237421	2.54228	0.0110131	1.95809	0.244895
PLAUR	HIC1	1.30959	0.190335	0.720482	0.231112	2.48003	0.0131371	1.8815	0.696866
PLAUR	IRF1	0.451374	0.65172	0.185939	0.199324	2.16639	0.0302815	1.51882	0.178967
PLAUR	JUN	1.46756	0.142225	0.847025	-0.102927	-0.815859	0.414581	-0.382391	-0.302908
PLAUR	JUNB	1.46599	0.142651	0.845724	0.221338	2.38359	0.0171446	1.76587	0.803132
PLAUR	JUND	1.73927	0.0819866	1.08626	0.12869	1.46946	0.141709	0.848602	0.673505
PLAUR	MYC	1.34294	0.179292	0.746439	0.249576	2.66221	0.00776298	2.10997	0.731274
PLAUR	NFATC3	0.37659	0.706478	0.150901	-0.0194899	0.00739761	0.994098	0.00257097	-0.000753058
PLAUR	NHLH2	0.0465119	0.962902	0.0164178	-0.235044	-2.11942	0.0340547	-1.46782	-0.0158484
PLAUR	NR1D1	2.17202	0.0298541	1.525	-0.277945	-2.54272	0.0109993	-1.95863	-1.39228
PLAUR	NR1D2	1.99122	0.0464568	1.33295	-0.347023	-3.2243	0.00126283	-2.89865	-1.32184
PLAUR	PPARD	1.77387	0.0760841	1.11871	0.233895	2.50749	0.012159	1.9151	1.0589
PLAUR	RARA	1.58953	0.111942	0.951008	0.201808	2.19089	0.0284596	1.54577	0.862597
PLAUR	REL	0.116667	0.907124	0.0423332	0.170897	1.8859	0.0593083	1.22688	0.0397041
PLAUR	SRF	0.796332	0.425839	0.370754	0.287079	3.03225	0.00242738	2.61486	0.369335
PLAUR	STAT6	0.634671	0.525643	0.279309	0.178691	1.96281	0.0496683	1.30392	0.260267
PLAUR	TET1	1.2868	0.198163	0.702978	-0.0069807	0.130823	0.895915	0.0477332	-0.0378482
PLAUR	ZNF235	0.497657	0.618726	0.208502	-0.229852	-2.06819	0.0386217	-1.41317	-0.198287
PLAUR	ZNF337	0.742462	0.457807	0.339317	-0.0907087	-0.695303	0.486866	-0.312591	-0.141594
PLAUR	ZNF382	2.35655	0.0184455	1.73411	-0.239518	-2.16357	0.0304971	-1.51574	-1.31533
PLAUR	ZNF667	2.38421	0.0171158	1.7666	-0.305596	-2.81555	0.00486939	-2.31253	-1.65952
PLS3	ATF7	1.17633	0.239463	0.620762	-0.00595097	-0.550077	0.582266	-0.234878	-0.166026
PLS3	ESRRG	0.27982	0.779615	0.10812	-0.109224	-2.08124	0.0374116	-1.42699	-0.103551
PLS3	GSC	0.2376	0.812192	0.0903415	0.189877	2.35334	0.0186057	1.73035	0.0884771
PLS3	HHEX	1.229	0.21907	0.659416	0.221499	2.82217	0.00476995	2.32149	0.652094
PLS3	HOXB4	0.512404	0.608368	0.215833	0.236082	3.03839	0.00237845	2.62371	0.215169
PLS3	JUNB	1.31283	0.18924	0.722986	0.0587712	0.409517	0.68216	0.166114	0.129416
PLS3	KLF10	1.12814	0.259262	0.586262	-0.0674509	-1.4619	0.14377	-0.842333	-0.436807
PLS3	KLF6	3.22271	0.00126982	2.89626	0.190189	2.35796	0.0183759	1.73575	1.70725
PLS3	KLF7	3.59115	0.00032922	3.48251	0.20897	2.63642	0.00837871	2.07682	2.06022
PLS3	MAFG	1.11028	0.266877	0.57369	0.0273771	-0.0559437	0.955387	-0.0198208	0.014442
PLS3	MEF2C	0.37284	0.709268	0.14919	0.173548	2.11124	0.0347514	1.45903	0.143047
PLS3	MEOX1	0.549125	0.58292	0.234391	0.180635	2.21631	0.0266706	1.57397	0.226182
PLS3	MEOX2	0.549125	0.58292	0.234391	0.209787	2.64853	0.00808432	2.09236	0.231887
PLS3	MSX1	0.0847319	0.932475	0.030363	0.251147	3.26174	0.0011073	2.95574	0.0303282
PLS3	NFKB1	1.62028	0.105173	0.978097	0.119414	1.30862	0.190663	0.719734	0.559433
PLS3	PAX3	1.71939	0.0855441	1.06781	-0.10857	-2.07155	0.0383078	-1.41671	-0.918743
PLS3	PPARG	1.08492	0.277955	0.556025	0.1718	2.08533	0.0370397	1.43133	0.516129
PLS3	PRDM1	0.0235037	0.981248	0.008221	0.183509	2.25892	0.0238882	1.62182	0.00802279
PLS3	REL	1.20639	0.227669	0.642697	0.136523	1.56228	0.118221	0.927305	0.496244
PLS3	SOX18	0.23702	0.812641	0.090101	0.188212	2.32865	0.0198775	1.70164	0.0881152
PLS3	SP1	1.88009	0.0600963	1.22115	-0.0594424	-1.34316	0.17922	-0.746613	-0.641026
PLS3	TBX18	2.20835	0.02722	1.56511	0.194717	2.4251	0.0153044	1.81518	1.37564
PLS3	TCF4	0.52714	0.598097	0.223229	0.192955	2.39897	0.0164411	1.78407	0.218457
PLS3	XBP1	0.0985037	0.921532	0.0354894	-0.10956	-2.08622	0.0369591	-1.43228	-0.0341248
PLS3	ZEB1	1.62743	0.103645	0.984451	0.182811	2.24858	0.0245393	1.61014	0.900868
PLS3	ZNF121	2.02263	0.0431115	1.36541	-0.125312	-2.31977	0.0203533	-1.69137	-1.20351
PLS3	ZNF423	0.450129	0.652617	0.185341	0.173386	2.10884	0.0349587	1.45645	0.177334
PLS3	ZNF793	0.00933375	0.992553	0.00324636	-0.0161266	-0.700944	0.483338	-0.315749	-0.00167424
PLS3	ZNF823	1.10387	0.26965	0.569199	0.194246	2.41812	0.015601	1.80685	0.551225
S100A6	ATF6	0.58384	0.559328	0.252334	0.326697	3.38818	0.000703571	3.15269	0.252093
S100A6	ETS2	1.66477	0.0959579	1.01792	0.200982	2.31846	0.0204241	1.68986	0.94149
S100A6	FOS	5.19963	1.99686e-07	6.69965	-0.0285231	0.365589	0.714671	0.145894	-0.145894
S100A6	FOSL1	5.61027	2.02015e-08	7.69462	0.248575	2.72344	0.00646059	2.18973	2.18973
S100A6	FOXJ3	0.309679	0.756805	0.121016	0.160916	1.97754	0.0479805	1.31894	0.114371
S100A6	GLI3	1.84036	0.0657149	1.18234	-0.339271	-2.27859	0.0226916	-1.64414	-1.0609
S100A6	HEYL	1.41933	0.155804	0.807421	0.276134	2.95794	0.00309704	2.50905	0.800193
S100A6	JUN	3.43147	0.000600313	3.22162	-0.208685	-1.16742	0.243041	-0.61432	-0.613509
S100A6	JUNB	4.11505	3.87102e-05	4.41217	0.14216	1.81794	0.0690726	1.16069	1.16047
S100A6	MBNL2	0.639668	0.522388	0.282006	-0.338897	-2.27541	0.0228816	-1.64051	-0.273015
S100A6	MYC	0.966811	0.333638	0.476724	0.332133	3.43444	0.000593781	3.22637	0.476209
S100A6	NFE2L3	1.93627	0.0528347	1.27708	-0.308344	-2.01543	0.0438599	-1.35793	-1.02513
S100A6	NR1D2	2.43782	0.0147761	1.83044	-0.379185	-2.61822	0.00883895	-2.0536	-1.62922
S100A6	PBX3	0.940792	0.346812	0.459906	0.292397	3.09632	0.0019594	2.70788	0.458307
S100A6	RARA	0.461868	0.644176	0.190995	0.201385	2.3219	0.0202385	1.69382	0.186167
S100A6	RUNX1	0.752224	0.451916	0.344942	0.392612	3.94906	7.84578e-05	4.10536	0.344901
S100A6	SOX5	0.0200041	0.98404	0.0069872	0.167849	2.03653	0.041697	1.3799	0.00669359
S100A6	SP1	0.494975	0.620618	0.207176	-0.0156481	0.475143	0.634685	0.197442	-0.0647921
S100A6	STAT3	0.568499	0.569696	0.244357	0.321586	3.34469	0.000823739	3.08421	0.244087
S100A6	TBX2	1.19094	0.233676	0.631385	-0.138104	-0.566845	0.57082	-0.243501	-0.173207
S100A6	TEAD4	0.700778	0.483442	0.315656	0.179031	2.13168	0.0330332	1.48105	0.300591
S100A6	TET1	0.767721	0.442653	0.353936	-0.0158048	0.473811	0.635635	0.196792	-0.098584
S100A6	TRPS1	2.11157	0.0347236	1.45938	-0.405071	-2.83848	0.00453285	-2.34363	-1.40783
S100A6	ZNF135	1.93325	0.0532055	1.27404	-0.0946987	-0.197504	0.843433	-0.0739493	-0.069681
S100A6	ZNF274	0.0364433	0.970929	0.0128126	0.220609	2.48548	0.0129378	1.88814	0.0126444
S100A6	ZNF337	0.218495	0.827043	0.0824718	-0.0305817	0.348073	0.727786	0.137997	-0.0209442
TGFB1	BACH1	1.79937	0.0719597	1.14291	-0.255969	-2.08633	0.0369484	-1.4324	-0.973674
TGFB1	CDC5L	2.42248	0.0154148	1.81206	-0.296908	-2.45273	0.0141776	-1.8484	-1.53204
TGFB1	E2F6	1.71464	0.0864107	1.06343	-0.285969	-2.35483	0.0185311	-1.7321	-0.985729
TGFB1	EGR1	1.5494	0.121286	0.916188	0.251217	2.45291	0.0141706	1.84861	0.873744
TGFB1	ELF2	0.0547629	0.956327	0.0193934	0.244345	2.39141	0.0167839	1.77511	0.0190607
TGFB1	ELK4	0.0485557	0.961273	0.0171531	-0.249439	-2.02789	0.0425718	-1.37088	-0.0164089
TGFB1	FOSB	1.18423	0.236324	0.626493	0.00601415	0.258382	0.796112	0.0990257	0.0735054
TGFB1	FOXO1	0.878981	0.379411	0.42089	0.218526	2.16033	0.030747	1.5122	0.39958
TGFB1	GLIS3	1.15641	0.247514	0.606401	-0.24446	-1.98332	0.0473312	-1.32485	-0.548014
TGFB1	KLF12	1.18222	0.23712	0.625033	0.235432	2.31164	0.0207976	1.68199	0.596904
TGFB1	MAFB	1.37492	0.169157	0.77171	0.196525	1.96343	0.0495963	1.30455	0.677029
TGFB1	MBD2	0.494551	0.620917	0.206966	-0.258758	-2.11129	0.0347471	-1.45908	-0.19785
TGFB1	MGA	1.59669	0.110334	0.957289	-0.293461	-2.42188	0.0154404	-1.81134	-0.906329
TGFB1	NR4A1	1.18017	0.237934	0.623543	0.205608	2.04472	0.0408824	1.38846	0.570103
TGFB1	RARB	1.20205	0.229346	0.639509	0.204008	2.0304	0.0423156	1.3735	0.581771
TGFB1	REL	0.939	0.347731	0.458757	0.0446039	0.603755	0.546007	0.262802	0.152505
TGFB1	SMAD4	2.40903	0.0159951	1.79601	-0.248996	-2.02392	0.0429781	-1.36675	-1.23444
TGFB1	STAT3	1.55493	0.119963	0.920954	0.230201	2.26483	0.0235234	1.6285	0.851817
TGFB1	TBX2	1.08126	0.279582	0.553491	-0.00337612	0.17434	0.861598	0.0646953	-0.0456163
TGFB1	TGIF1	4.66883	3.02923e-06	5.51867	-0.249943	-2.0324	0.0421129	-1.37558	-1.37555
TGFB1	XBP1	1.05382	0.291967	0.534667	-0.277126	-2.27568	0.022865	-1.64083	-0.51123
TGFB1	YBX1	0.163288	0.870292	0.0603352	-0.25388	-2.06763	0.0386745	-1.41258	-0.0578391
TGFB1	ZNF202	0.0643721	0.948674	0.022883	-0.29193	-2.40818	0.0160322	-1.79501	-0.0225065
TGFB1	ZNF26	0.970758	0.331669	0.479295	-0.258148	-2.10583	0.035219	-1.45322	-0.449519
TGFB1	ZNF891	0.185254	0.85303	0.0690358	-0.0504153	-0.246654	0.805176	-0.094109	-0.0126168
TGFB3	ARNTL	0.309594	0.75687	0.120979	-0.135738	-2.24994	0.0244529	-1.61167	-0.117581
TGFB3	FOSL1	1.85431	0.0636948	1.1959	0.200453	3.52995	0.000415644	3.38128	1.19325
TGFB3	GATA2	1.32184	0.18622	0.729974	0.122934	2.19722	0.0280047	1.55277	0.679834
TGFB3	HEYL	0.275744	0.782745	0.10638	0.129769	2.31473	0.0206278	1.68555	0.1039
TGFB3	IRX3	1.2063	0.227703	0.642631	0.134039	2.38813	0.0169343	1.77123	0.618377
TGFB3	JUNB	2.0235	0.0430213	1.36632	0.125233	2.23674	0.0253032	1.59682	1.1724
TGFB3	KLF9	0.589265	0.555684	0.255172	-0.1452	-2.4126	0.0158393	-1.80026	-0.249707
TGFB3	MAFF	1.20723	0.227345	0.643314	0.116036	2.07863	0.0376517	1.42421	0.591019
TGFB3	MSC	1.18264	0.236951	0.625341	0.121945	2.18021	0.0292418	1.534	0.586257
TGFB3	MYC	1.16909	0.242368	0.615525	0.203337	3.57951	0.000344236	3.46314	0.615058
TGFB3	NFKB2	0.928608	0.353093	0.452112	0.142518	2.53391	0.0112799	1.94769	0.443228
TGFB3	STAT2	0.182093	0.85551	0.0677751	0.113485	2.03476	0.0418746	1.37805	0.0647144
TGFB3	STAT3	1.24002	0.214968	0.667627	0.124442	2.22315	0.026206	1.5816	0.627935
TGFB3	TFE3	0.225643	0.821479	0.0854033	0.123183	2.2015	0.0277005	1.55751	0.0827968
TGFB3	THAP11	0.740077	0.459253	0.337948	0.12097	2.16345	0.0305063	1.51561	0.322622
TGFB3	TRPS1	0.735691	0.461919	0.335435	-0.12034	-1.9852	0.0471224	-1.32677	-0.312227
TGFB3	ZNF320	1.51334	0.130193	0.885411	0.112534	2.01842	0.0435471	1.36104	0.774507
TGFB3	ZNF565	0.77658	0.437406	0.359115	0.125064	2.23383	0.0254941	1.59356	0.345103
TGFB3	ZNF667	0.0744092	0.940685	0.0265559	-0.125504	-2.07398	0.0380811	-1.41929	-0.0255143
TGFB3	ZNF675	0.349128	0.726993	0.13847	0.122122	2.18326	0.0290167	1.53735	0.133763
TIMP1	ATF6	0.975835	0.329146	0.482611	-0.228845	-2.33433	0.0195785	-1.70822	-0.465618
TIMP1	BACH1	2.19678	0.0280363	1.55228	0.389436	2.51451	0.0119199	1.92373	1.40206
[truncated: 233 more rows]

## Sheet: TF-SASP association in FAP 
Dataset 7. snATAC- and snRNA-seq analysis of TF-gene regulation
TF motif-to-SASP gene associations in FAP calculated by FigR
DORC	Motif	Enrichment.Z	Enrichment.P	Enrichment.log10P	Corr	Corr.Z	Corr.P	Corr.log10P	Score
ACSL4	ATF7	0.287203	0.773957	0.111283	-0.286312	-1.57621	0.114978	-0.939386	-0.0969388
ACSL4	BACH1	2.73373	0.0062622	2.20327	0.526039	3.52256	0.000427399	3.36917	2.17477
ACSL4	CEBPB	0.609964	0.541886	0.266092	0.333868	2.31639	0.0205372	1.68746	0.258617
ACSL4	CREM	0.549125	0.58292	0.234391	0.356901	2.46096	0.0138568	1.85834	0.230107
ACSL4	CUX1	1.0417	0.297552	0.526437	0.429595	2.91722	0.00353165	2.45202	0.522831
ACSL4	ETS2	3.08842	0.00201225	2.69632	0.412796	2.81178	0.00492676	2.30744	2.15932
ACSL4	ETV6	0.535323	0.592427	0.227365	0.290995	2.0473	0.0406291	1.39116	0.215393
ACSL4	FOSB	0.410411	0.681504	0.166531	0.0511982	0.542195	0.587684	0.230856	0.0611406
ACSL4	FOSL1	0.300647	0.763684	0.117086	0.430777	2.92464	0.00344856	2.46236	0.116623
ACSL4	FOXJ3	1.18797	0.234846	0.629217	-0.366056	-2.07672	0.037827	-1.4222	-0.578742
ACSL4	FOXO1	0.843728	0.398821	0.399222	-0.368313	-2.09089	0.0365381	-1.43725	-0.375938
ACSL4	GLIS3	1.4735	0.140617	0.851962	0.491596	3.30638	0.000945112	3.02452	0.84946
ACSL4	HIC2	0.822398	0.410851	0.386316	0.303027	2.12281	0.0337697	1.47147	0.365779
ACSL4	HLF	1.81473	0.069565	1.15761	-0.369981	-2.10136	0.0356093	-1.44844	-0.988442
ACSL4	JUNB	1.20634	0.227685	0.642665	0.0289417	0.402501	0.687316	0.162844	0.120039
ACSL4	KLF10	0.193674	0.846431	0.0724083	-0.178729	-0.900954	0.367613	-0.434609	-0.0443675
ACSL4	KLF8	1.12321	0.261349	0.582779	-0.256448	-1.38877	0.164904	-0.782769	-0.416625
ACSL4	MBNL2	0.512404	0.608368	0.215833	-0.367569	-2.08622	0.0369586	-1.43228	-0.205622
ACSL4	MSANTD3	1.9347	0.0530269	1.2755	0.312282	2.1809	0.0291906	1.53476	1.09329
ACSL4	NFATC1	0.045173	0.963969	0.0159368	0.342004	2.36745	0.0179111	1.74688	0.0156461
ACSL4	NFATC3	1.6492	0.0991059	1.0039	-0.135203	-0.62776	0.530161	-0.275592	-0.239031
ACSL4	NFE2L2	1.29288	0.196052	0.707629	0.420259	2.85863	0.0042548	2.37112	0.700117
ACSL4	NFIB	0.19724	0.84364	0.0738429	-0.415943	-2.38984	0.0168557	-1.77325	-0.0724883
ACSL4	NFIC	0.978934	0.327613	0.484639	-0.398154	-2.27819	0.0227155	-1.64368	-0.46485
ACSL4	NFKB2	1.88799	0.0590268	1.22895	0.305533	2.13854	0.032473	1.48848	1.04777
ACSL4	REL	1.42962	0.152826	0.815803	0.367039	2.52459	0.0115834	1.93617	0.788775
ACSL4	SP1	0.184025	0.853994	0.0685452	-0.144625	-0.686898	0.492147	-0.307905	-0.0334592
ACSL4	TBX2	0.829734	0.406689	0.390737	-0.0400098	-0.030277	0.975846	-0.0106186	-0.00626878
ACSL4	TCF4	0.155736	0.876241	0.0573763	-0.471532	-2.73875	0.00616728	-2.20991	-0.0569982
ACSL4	TCF7L1	0.214319	0.830298	0.0807658	-0.419243	-2.41055	0.0159283	-1.79783	-0.0793543
ACSL4	TCF7L2	0.329983	0.741413	0.12994	-0.434808	-2.50825	0.0121332	-1.91603	-0.128106
ACSL4	TET1	0.54177	0.587977	0.23064	-0.42601	-2.45303	0.0141658	-1.84876	-0.22635
ACSL4	TWIST2	2.73993	0.00614528	2.21146	0.314139	2.19256	0.0283391	1.54761	1.46458
ACSL4	VDR	2.31253	0.0207485	1.68301	0.239265	1.7226	0.0849603	1.07078	0.983192
ACSL4	ZBTB20	0.989949	0.322199	0.491876	-0.360947	-2.04466	0.0408885	-1.3884	-0.45604
ACSL4	ZEB1	0.919961	0.357593	0.446611	-0.452356	-2.61839	0.00883458	-2.05381	-0.439772
ACSL4	ZEB2	1.91395	0.0556263	1.25472	0.520943	3.49058	0.000481981	3.31697	1.25118
ACSL4	ZFP14	0.577471	0.563622	0.249012	-0.38164	-2.17454	0.0296648	-1.52776	-0.23915
ACSL4	ZNF133	0.511345	0.60911	0.215304	-0.349763	-1.97446	0.0483296	-1.31579	-0.202039
ACSL4	ZNF135	0.902731	0.366669	0.435726	-0.2556	-1.38344	0.16653	-0.778508	-0.325932
ACSL4	ZNF337	0.155829	0.876168	0.0574127	-0.210217	-1.09859	0.271945	-0.565518	-0.0410333
ACSL4	ZNF562	1.35925	0.174066	0.759286	0.165563	1.26001	0.207665	0.682636	0.461446
ACSL4	ZNF652	0.500529	0.616703	0.209924	-0.374117	-2.12732	0.0333933	-1.47634	-0.201003
ACSL4	ZNF793	0.835183	0.403615	0.394033	-0.206391	-1.07458	0.282564	-0.548883	-0.242504
ACSL4	ZNF891	0.786349	0.431663	0.364855	-0.187471	-0.955824	0.339161	-0.469594	-0.204523
ADAMTS13	BACH1	1.8982	0.0576703	1.23905	0.31829	3.88472	0.000102448	3.9895	1.23832
ADAMTS13	BACH2	0.949761	0.342234	0.465677	0.182393	2.245	0.0247683	1.6061	0.44548
ADAMTS13	CEBPB	0.134767	0.892796	0.0492476	0.172335	2.12364	0.0337006	1.47236	0.0474937
ADAMTS13	CREM	1.51217	0.13049	0.884423	0.22506	2.75982	0.00578337	2.23782	0.868001
ADAMTS13	CUX1	1.12832	0.259186	0.586388	0.228152	2.79712	0.00515608	2.28768	0.580035
ADAMTS13	EBF1	0.851191	0.394663	0.403773	-0.22256	-2.64117	0.00826194	-2.08292	-0.398305
ADAMTS13	ELK3	0.191305	0.848287	0.0714573	0.167503	2.06533	0.0388916	1.41014	0.0684469
ADAMTS13	EPAS1	0.346349	0.72908	0.137225	0.196534	2.41562	0.0157083	1.80387	0.134697
ADAMTS13	ETS2	2.41769	0.0156192	1.80634	0.211697	2.59857	0.00936124	2.02867	1.60495
ADAMTS13	GLIS3	1.33274	0.182619	0.738455	0.26321	3.22013	0.00128133	2.89234	0.735971
ADAMTS13	KLF2	1.02095	0.307278	0.512469	-0.209436	-2.48281	0.013035	-1.88489	-0.499891
ADAMTS13	KLF6	0.983169	0.325524	0.487417	0.241878	2.96274	0.00304918	2.51582	0.484681
ADAMTS13	MYB	0.676164	0.498936	0.301955	0.198127	2.43483	0.0148986	1.82685	0.295505
ADAMTS13	NFIC	0.918507	0.358353	0.445688	-0.174477	-2.06099	0.0393037	-1.40557	-0.416153
ADAMTS13	NFIL3	0.54601	0.585059	0.2328	0.191426	2.35398	0.0185737	1.7311	0.227117
ADAMTS13	NFKB1	1.83145	0.0670339	1.17371	0.286813	3.50492	0.000456748	3.34032	1.17095
ADAMTS13	NR4A2	1.52152	0.12813	0.892348	0.176603	2.17513	0.0296202	1.52841	0.812605
ADAMTS13	PBX3	0.884998	0.376158	0.42463	0.163018	2.01121	0.044303	1.35357	0.393838
ADAMTS13	REL	4.53996	5.62637e-06	5.24977	0.210222	2.58078	0.00985781	2.00622	2.00597
ADAMTS13	RFX8	0.327089	0.743601	0.12866	0.268416	3.28294	0.00102729	2.98831	0.128506
ADAMTS13	TCF4	0.140575	0.888206	0.0514865	-0.195952	-2.32012	0.0203345	-1.69177	-0.0503764
ADAMTS13	TET1	2.38556	0.017053	1.7682	-0.170548	-2.01359	0.044053	-1.35602	-1.21929
ADAMTS13	TFDP1	0.652951	0.513788	0.289216	0.186725	2.29726	0.0216041	1.66546	0.280426
ADAMTS13	TGIF2	0.303693	0.761362	0.118409	0.176986	2.17975	0.029276	1.53349	0.114442
ADAMTS13	YBX1	0.623872	0.532711	0.273508	0.232787	2.85304	0.00433026	2.36349	0.271861
ADAMTS13	ZBTB20	1.6427	0.100445	0.998073	-0.201632	-2.38865	0.0169103	-1.77185	-0.936831
ADAMTS13	ZEB2	2.43204	0.0150141	1.8235	0.30071	3.6726	0.000240092	3.61962	1.81671
ADAMTS13	ZNF143	1.7607	0.0782888	1.1063	0.18152	2.23446	0.0254527	1.59427	0.99247
ADAMTS13	ZNF385D	4.84974	1.23622e-06	5.9079	-0.179371	-2.12005	0.0340017	-1.4685	-1.46848
ADAMTS13	ZNF562	0.643831	0.519685	0.28426	0.159791	1.97228	0.048578	1.31356	0.265186
ADIPOQ	ARID5B	0.362178	0.717219	0.144348	-0.0812372	-2.49383	0.0126375	-1.89834	-0.142189
ADIPOQ	ARNTL	2.02489	0.0428786	1.36776	-0.0842018	-2.55934	0.0104871	-1.97935	-1.27641
ADIPOQ	ATF2	0.0432461	0.965505	0.0152453	0.124232	2.04694	0.0406638	1.39079	0.0146148
ADIPOQ	BCL6B	0.165439	0.868598	0.0611809	0.198839	3.69572	0.000219269	3.65902	0.0611665
ADIPOQ	BHLHE41	1.24097	0.214618	0.668334	-0.0777837	-2.4175	0.0156273	-1.80611	-0.644182
ADIPOQ	ERG	0.963731	0.335181	0.474721	0.144053	2.48498	0.012956	1.88753	0.463701
ADIPOQ	ESR2	1.29978	0.193676	0.712923	0.139865	2.39242	0.0167379	1.7763	0.683668
ADIPOQ	FOXN3	1.96975	0.0488669	1.31098	0.125594	2.07704	0.0377983	1.42253	1.07151
ADIPOQ	FOXO1	1.49901	0.133872	0.87331	0.143411	2.47079	0.0134816	1.87026	0.836991
ADIPOQ	HES5	0.802055	0.422521	0.374152	0.163619	2.91737	0.00353	2.45223	0.372061
ADIPOQ	HOXB3	0.551487	0.5813	0.2356	0.155504	2.73804	0.00618066	2.20897	0.233671
ADIPOQ	HOXB4	1.07431	0.282683	0.548701	0.199	3.69927	0.000216224	3.6651	0.548462
ADIPOQ	HOXB6	0.0810998	0.935363	0.02902	0.141389	2.42609	0.0152625	1.81637	0.0285622
ADIPOQ	IKZF2	1.49374	0.135243	0.868886	-0.0578596	-1.97719	0.0480199	-1.31858	-0.752595
ADIPOQ	IRX3	0.353925	0.723395	0.140625	-0.0667878	-2.1745	0.0296675	-1.52772	-0.135726
ADIPOQ	LHX9	1.26143	0.207153	0.683709	-0.0639579	-2.11196	0.0346897	-1.4598	-0.629568
ADIPOQ	MBNL2	0.539764	0.58936	0.22962	0.147635	2.56413	0.0103435	1.98533	0.226501
ADIPOQ	MECOM	3.83605	0.000125027	3.903	0.122006	1.99775	0.0457442	1.33966	1.33853
ADIPOQ	MEF2C	0.680046	0.496476	0.304102	0.139409	2.38234	0.017203	1.7644	0.29659
ADIPOQ	MYC	0.0440716	0.964847	0.0155414	-0.0913041	-2.7163	0.0066016	-2.18035	-0.0154369
ADIPOQ	NFATC1	1.41814	0.15615	0.806458	-0.0806903	-2.48174	0.0130743	-1.88358	-0.776809
ADIPOQ	NFKB1	0.349977	0.726356	0.138851	-0.0821555	-2.51412	0.011933	-1.92325	-0.136903
ADIPOQ	NR5A2	1.30401	0.192229	0.716182	0.177997	3.23512	0.00121593	2.91509	0.713968
ADIPOQ	PLAGL1	1.40489	0.160055	0.79573	-0.0737331	-2.32799	0.0199127	-1.70087	-0.752565
ADIPOQ	RARB	1.49755	0.13425	0.872087	0.120496	1.96437	0.0494877	1.3055	0.751797
ADIPOQ	SOX17	4.43765	9.09464e-06	5.04121	0.158251	2.79875	0.00513012	2.28987	2.28911
ADIPOQ	SOX7	0.206087	0.836723	0.0774184	0.141017	2.41787	0.0156115	1.80656	0.0760973
ADIPOQ	TAL1	0.102161	0.918629	0.0368599	0.249566	4.81676	1.45911e-06	5.83591	0.0368598
ADIPOQ	TEAD4	0.551487	0.5813	0.2356	0.15276	2.67739	0.00741975	2.12961	0.233285
ADIPOQ	TRPS1	1.03709	0.299694	0.523322	-0.0690117	-2.22365	0.026172	-1.58216	-0.497542
ADIPOQ	ZNF467	1.59939	0.109734	0.959658	0.123986	2.0415	0.0412014	1.38509	0.834416
ALCAM	AHR	0.767721	0.442653	0.353936	0.182154	2.31318	0.0207129	1.68376	0.342755
ALCAM	ATF6	0.752382	0.451821	0.345033	0.111559	1.53046	0.125903	0.899965	0.283297
ALCAM	ATF7	0.305566	0.759935	0.119223	-0.120583	-1.04338	0.296773	-0.527576	-0.0803048
ALCAM	BACH1	2.88986	0.00385411	2.41408	0.268307	3.26839	0.00108162	2.96593	2.30702
ALCAM	CEBPB	0.331134	0.740543	0.130449	0.158362	2.04939	0.040424	1.39336	0.124342
ALCAM	CUX1	1.26449	0.206052	0.686022	0.190367	2.40424	0.0162063	1.79032	0.659716
ALCAM	ETS2	2.60261	0.00925178	2.03377	0.209078	2.6117	0.00900937	2.04531	1.74046
ALCAM	FOS	0.695928	0.486474	0.312941	-0.190693	-1.82072	0.0686498	-1.16336	-0.282557
ALCAM	FOSL1	1.59735	0.110187	0.957868	0.262452	3.20347	0.00135781	2.86716	0.953132
ALCAM	GLIS3	1.3629	0.172915	0.762168	0.294899	3.56322	0.000366335	3.43612	0.761408
ALCAM	JUN	0.389889	0.696619	0.157005	-0.167677	-1.56553	0.117459	-0.930114	-0.135338
ALCAM	KLF10	0.125527	0.900106	0.0457062	-0.127242	-1.11721	0.263905	-0.578552	-0.0331692
ALCAM	KLF6	0.243166	0.807877	0.092655	0.183828	2.33174	0.0197143	1.70522	0.0906236
ALCAM	KLF8	0.853271	0.393509	0.405045	-0.1561	-1.43717	0.150671	-0.821971	-0.314357
ALCAM	MAFG	0.273688	0.784324	0.105504	0.13179	1.75477	0.0792986	1.10073	0.0961361
ALCAM	NFATC3	0.306695	0.759076	0.119715	-0.140495	-1.26415	0.206174	-0.685765	-0.0921868
ALCAM	NFE2L2	1.6521	0.0985145	1.0065	0.190522	2.40595	0.0161304	1.79235	0.946707
ALCAM	NFIB	0.179798	0.857311	0.0668616	-0.226899	-2.22215	0.0262733	-1.58049	-0.0649666
ALCAM	NFIC	1.00321	0.315758	0.500646	-0.250334	-2.48198	0.0130656	-1.88387	-0.488521
ALCAM	NFIL3	0.108291	0.913765	0.0391656	0.163652	2.10804	0.0350274	1.45559	0.0377324
ALCAM	NFKB1	0.738703	0.460087	0.33716	0.312405	3.75732	0.000171742	3.76512	0.337072
ALCAM	PRRX1	0.64989	0.515763	0.28755	0.183415	2.32715	0.0199571	1.6999	0.279487
ALCAM	REL	2.63878	0.00832051	2.07985	0.171537	2.19546	0.0281307	1.55082	1.44109
ALCAM	RUNX1	0.474255	0.635318	0.197009	0.283348	3.43515	0.000592226	3.22751	0.196861
ALCAM	RUNX2	1.1193	0.263012	0.580025	-0.21338	-2.07226	0.0382416	-1.41746	-0.535815
ALCAM	SP1	0.76196	0.446084	0.350583	-0.0860216	-0.660186	0.509135	-0.293167	-0.137808
ALCAM	TBX2	0.691466	0.489273	0.310449	-0.000505535	0.287963	0.773375	0.11161	-0.0534217
ALCAM	TCF4	0.120891	0.903777	0.0439387	-0.279569	-2.80611	0.00501429	-2.29979	-0.0437069
ALCAM	TCF7L1	0.368828	0.712256	0.147364	-0.233244	-2.29249	0.0218774	-1.66	-0.143542
ALCAM	TCF7L2	0.576017	0.564604	0.248256	-0.319651	-3.25053	0.00115192	-2.93858	-0.247871
ALCAM	TET1	0.45422	0.649671	0.187307	-0.24388	-2.41042	0.0159343	-1.79767	-0.183591
ALCAM	TWIST2	3.51059	0.000447118	3.34958	0.172959	2.21123	0.0270198	1.56832	1.56138
ALCAM	VDR	0.71719	0.473257	0.324903	0.0753484	1.12898	0.258905	0.58686	0.214931
ALCAM	XBP1	0.907343	0.364225	0.43863	0.18941	2.39363	0.0166826	1.77774	0.426164
ALCAM	ZBTB20	1.24076	0.214696	0.668177	-0.272544	-2.72823	0.00636758	-2.19603	-0.658177
ALCAM	ZEB1	0.0467186	0.962738	0.0164921	-0.231104	-2.26877	0.0232825	-1.63297	-0.0161009
ALCAM	ZEB2	1.05778	0.290156	0.537368	0.311134	3.74322	0.000181674	3.74071	0.537175
ALCAM	ZFP14	1.50078	0.133412	0.874805	-0.253979	-2.52239	0.0116561	-1.93345	-0.843108
ALCAM	ZNF133	0.176664	0.859772	0.0656166	-0.209856	-2.03318	0.0420339	-1.3764	-0.0626493
ALCAM	ZNF135	0.572112	0.567246	0.246229	-0.164558	-1.53095	0.125782	-0.900382	-0.206434
ALCAM	ZNF267	0.239764	0.810513	0.0912401	0.235639	2.90619	0.00365864	2.43668	0.0908688
ALCAM	ZNF337	0.421799	0.673172	0.171874	-0.124602	-1.08794	0.276622	-0.558113	-0.117146
ALCAM	ZNF483	1.50817	0.131511	0.881037	-0.206497	-1.99594	0.0459407	-1.3378	-0.765963
ALCAM	ZNF529	0.796262	0.425879	0.370713	0.152544	1.98488	0.0471581	1.32644	0.343946
ALCAM	ZNF562	1.38574	0.165827	0.780346	0.119101	1.61408	0.106509	0.972613	0.594016
ALCAM	ZNF652	0.543305	0.58692	0.231421	-0.206268	-1.9934	0.0462178	-1.33519	-0.217519
ALCAM	ZNF793	1.69569	0.0899441	1.04603	-0.099727	-0.812143	0.41671	-0.380167	-0.328667
ANG	ARID5B	0.869688	0.384471	0.415136	0.288007	2.91895	0.00351207	2.45444	0.412701
ANG	BACH1	0.095691	0.923766	0.034438	0.365612	3.57371	0.000351961	3.45351	0.0344254
ANG	BHLHE40	0.150192	0.880613	0.0552147	-0.291875	-1.97351	0.0484379	-1.31481	-0.0523721
ANG	CUX1	1.58055	0.113981	0.943167	0.268271	2.75244	0.00591532	2.22802	0.923643
ANG	E2F3	0.175515	0.860675	0.0651608	0.249027	2.59008	0.00959546	2.01793	0.0644867
ANG	EPAS1	0.52915	0.596701	0.224243	0.29047	2.93973	0.00328497	2.48347	0.22328
ANG	ETS1	0.305566	0.759935	0.119223	0.350744	3.44826	0.000564209	3.24856	0.119146
ANG	ETS2	0.908789	0.363462	0.439541	0.256583	2.65383	0.00795835	2.09918	0.43353
ANG	FOXK2	0.329223	0.741987	0.129604	0.19504	2.13459	0.0327942	1.4842	0.124679
ANG	HIC1	0.56	0.575479	0.23997	-0.384097	-2.75158	0.00593078	-2.22689	-0.238074
ANG	HMGA1	1.22287	0.221379	0.654864	0.188536	2.07971	0.0375517	1.42537	0.600989
ANG	HMGA2	1.22287	0.221379	0.654864	0.179151	2.00053	0.0454429	1.34253	0.59047
ANG	KLF2	0.891321	0.372757	0.428574	-0.443042	-3.2489	0.00115853	-2.93609	-0.427728
ANG	MECOM	0.251968	0.801066	0.0963319	0.27079	2.7737	0.00554235	2.25631	0.0957346
ANG	MEOX2	0.346306	0.729113	0.137205	-0.30517	-2.08568	0.0370079	-1.43171	-0.131274
ANG	MLXIPL	0.712571	0.476111	0.322291	0.249745	2.59613	0.00942793	2.02558	0.317809
ANG	NFKB1	1.92801	0.0538534	1.26879	0.401367	3.87537	0.000106463	3.9728	1.26798
ANG	NR1D1	0.202073	0.83986	0.0757931	-0.299416	-2.03713	0.0416367	-1.38052	-0.0723588
ANG	REL	1.78705	0.0739291	1.13118	0.184064	2.04198	0.0411531	1.3856	0.950628
ANG	RORA	0.850427	0.395088	0.403307	-0.304118	-2.0768	0.0378204	-1.42227	-0.37886
ANG	RORB	0.0364433	0.970929	0.0128126	0.206452	2.23087	0.0256897	1.59024	0.0124786
ANG	RUNX3	0.98	0.327086	0.485338	0.179718	2.00532	0.0449288	1.34748	0.446943
ANG	SHOX	0.0204254	0.983704	0.00713557	-0.377343	-2.6946	0.00704727	-2.15198	-0.00708487
ANG	SOX5	0.905795	0.365044	0.437655	0.330256	3.27541	0.00105509	2.97671	0.436858
ANG	TCF7L1	0.66564	0.505641	0.296158	-0.380504	-2.72127	0.00650315	-2.18688	-0.293405
ANG	TET1	0.798314	0.424688	0.37193	-0.296388	-2.01159	0.0442636	-1.35395	-0.346639
ANG	TGIF1	1.23159	0.218102	0.66134	0.213914	2.29383	0.0218002	1.66154	0.628659
ANG	THRA	0.556304	0.578003	0.23807	-0.321315	-2.22189	0.0262905	-1.5802	-0.229813
ANG	YBX1	0.1091	0.913123	0.0394707	0.261182	2.69263	0.00708912	2.14941	0.0391779
ANG	ZBTB7C	0.669328	0.503286	0.298185	0.205138	2.21979	0.0264329	1.57785	0.287
ANG	ZNF121	1.40539	0.159906	0.796134	0.223985	2.3788	0.0173691	1.76022	0.75821
ANG	ZNF135	0.783792	0.433162	0.36335	-0.305664	-2.08984	0.036632	-1.43614	-0.343015
ANG	ZNF436	0.525498	0.599237	0.222401	-0.295501	-2.0041	0.0450592	-1.34622	-0.209507
ANG	ZNF846	2.5054	0.0122313	1.91253	-0.308393	-2.11287	0.0346119	-1.46077	-1.3333
ANGPT2	AR	0.269003	0.787928	0.103514	-0.163386	-2.1435	0.0320728	-1.49386	-0.0997807
ANGPT2	ARID5A	0.0678479	0.945907	0.0241517	0.271074	2.3588	0.0183343	1.73674	0.0236966
ANGPT2	ATF4	1.3969	0.162444	0.789297	0.275342	2.40303	0.01626	1.78888	0.754333
ANGPT2	BATF	0.965733	0.334178	0.476022	-0.150402	-2.00895	0.0445426	-1.35122	-0.439095
ANGPT2	BCL6	0.342929	0.731652	0.135695	-0.150981	-2.01495	0.0439097	-1.35744	-0.128757
ANGPT2	BHLHE40	0.0937509	0.925307	0.0337141	0.256125	2.20388	0.0275327	1.56015	0.03275
ANGPT2	E2F6	0.0665578	0.946934	0.0236804	0.254382	2.18582	0.0288287	1.54017	0.0229793
ANGPT2	EBF1	0.189812	0.849457	0.0708588	-0.331471	-3.88536	0.000102176	-3.99065	-0.0708509
ANGPT2	EGR3	0.625143	0.531877	0.274189	0.337788	3.05015	0.00228726	2.64068	0.273315
ANGPT2	ELF1	0.645539	0.518578	0.285186	0.292818	2.58413	0.00976248	2.01044	0.281267
ANGPT2	ELK3	0.701501	0.482991	0.316061	0.24546	2.09336	0.0363172	1.43989	0.299498
ANGPT2	ERF	0.951376	0.341414	0.466719	0.253026	2.17176	0.0298735	1.52471	0.442387
ANGPT2	ETS2	0.633293	0.526542	0.278567	0.235455	1.98968	0.046626	1.33137	0.26073
ANGPT2	FLI1	0.1778	0.85888	0.0660676	0.24974	2.13772	0.0325396	1.48759	0.0637518
ANGPT2	FOSB	1.27451	0.202482	0.693614	0.233001	1.96425	0.0495013	1.30538	0.616257
ANGPT2	FOSL1	1.13482	0.256452	0.590994	0.240166	2.0385	0.0414998	1.38195	0.541651
ANGPT2	FOXC1	3.43519	0.000592135	3.22758	0.238698	2.02329	0.0430433	1.36609	1.36041
ANGPT2	IRF7	0.77547	0.438062	0.358464	0.249435	2.13455	0.0327977	1.48416	0.340567
ANGPT2	JUND	1.07802	0.281024	0.551257	0.285654	2.5099	0.0120767	1.91805	0.538041
ANGPT2	MAFF	0.778598	0.436217	0.360298	0.282917	2.48153	0.013082	1.88332	0.353016
ANGPT2	MAFG	1.47459	0.140322	0.852874	0.2905	2.56011	0.0104638	1.98031	0.825889
ANGPT2	MEF2D	1.32564	0.18496	0.732922	0.244609	2.08454	0.0371111	1.4305	0.667144
ANGPT2	MLXIP	0.766924	0.443127	0.353472	0.269561	2.34312	0.0191231	1.71844	0.343158
ANGPT2	MLXIPL	1.36816	0.171263	0.766336	-0.179909	-2.31473	0.0206279	-1.68554	-0.725015
ANGPT2	NFIA	0.0300907	0.975995	0.0105525	-0.208369	-2.60966	0.00906324	-2.04272	-0.0104557
ANGPT2	REL	0.87792	0.379987	0.420231	0.271165	2.35974	0.0182876	1.73784	0.407462
ANGPT2	RELB	0.599321	0.548959	0.26046	0.272853	2.37723	0.0174431	1.75838	0.25428
ANGPT2	RFX2	1.28414	0.199094	0.700943	0.279705	2.44824	0.0143556	1.84298	0.67656
ANGPT2	TBX15	0.734203	0.462825	0.334583	-0.150757	-2.01263	0.044154	-1.35503	-0.312878
ANGPT2	TBX18	0.784658	0.432654	0.363859	-0.19387	-2.45941	0.0139167	-1.85646	-0.356005
ANGPT2	TEAD4	0.983895	0.325167	0.487893	0.304258	2.70268	0.00687827	2.16252	0.481738
ANGPT2	TRPS1	0.513307	0.607736	0.216285	-0.211054	-2.63748	0.00835243	-2.07819	-0.21395
ANGPT2	ZBTB20	0.951608	0.341296	0.466869	-0.189098	-2.40996	0.0159545	-1.79712	-0.453698
ANGPT2	ZNF267	1.53913	0.123773	0.907376	0.315789	2.82218	0.00476984	2.3215	0.892953
AREG	ARNTL	0.75776	0.448595	0.348146	0.2538	2.45856	0.0139494	1.85545	0.340762
AREG	ATF6	2.84815	0.00439743	2.3568	0.264418	2.55887	0.0105013	1.97876	1.8282
AREG	BACH1	1.49629	0.134578	0.871027	0.277657	2.68393	0.00727615	2.1381	0.851167
AREG	CREM	3.79307	0.000148796	3.82741	0.289876	2.79937	0.00512028	2.29071	2.27833
AREG	CUX1	0.135875	0.89192	0.0496742	0.225774	2.19381	0.0282494	1.54899	0.0481901
AREG	EBF3	0.39647	0.691759	0.160045	-0.274219	-2.52958	0.0114198	-1.94234	-0.157841
AREG	EBF4	0.39647	0.691759	0.160045	0.213887	2.0815	0.0373879	1.42727	0.15287
AREG	EPAS1	0.29673	0.766672	0.11539	0.257702	2.49542	0.0125807	1.90029	0.113731
AREG	ETS2	0.447722	0.654354	0.184187	0.26678	2.58118	0.00984641	2.00672	0.181934
AREG	ETV3	0.781607	0.434446	0.362064	0.235703	2.2876	0.0221607	1.65442	0.349713
AREG	FOSB	2.15571	0.0311061	1.50715	0.211232	2.05643	0.0397413	1.40076	1.15732
AREG	FOSL1	1.89055	0.0586845	1.23148	0.266863	2.58196	0.00982406	2.00771	1.16793
AREG	FOSL2	1.57908	0.114317	0.941887	0.235336	2.28414	0.0223635	1.65046	0.872492
AREG	FOXJ3	0.375697	0.707142	0.150493	-0.24596	-2.26262	0.023659	-1.626	-0.146259
AREG	GLIS3	0.0796289	0.936532	0.0284772	0.232125	2.2538	0.0242086	1.61603	0.0277653
AREG	MAFF	2.56642	0.0102754	1.9882	0.270438	2.61574	0.00890346	2.05044	1.71925
AREG	MYC	0.764088	0.444815	0.351821	0.298076	2.87683	0.00401695	2.3961	0.349649
AREG	NFATC1	0.773283	0.439355	0.357184	0.306857	2.95978	0.00307855	2.51165	0.355482
AREG	NFE2L2	0.902134	0.366986	0.435351	0.30751	2.96596	0.00301742	2.52036	0.433096
AREG	NFKB1	1.19598	0.231703	0.635069	0.332666	3.2036	0.0013572	2.86735	0.633119
AREG	NR3C2	1.22616	0.220138	0.657305	-0.22235	-2.03958	0.0413925	-1.38308	-0.597879
AREG	PRDM5	0.232706	0.81599	0.0883152	-0.218934	-2.00731	0.0447165	-1.34953	-0.0839578
AREG	REL	1.6604	0.0968343	1.01397	0.28071	2.71278	0.00667213	2.17574	0.987752
AREG	RELB	0.00968447	0.992273	0.00336881	0.29853	2.88112	0.00396267	2.40201	0.00335541
AREG	TCF4	0.355154	0.722475	0.141177	-0.245781	-2.26093	0.0237636	-1.62409	-0.137231
AREG	TCF7L1	0.398592	0.690194	0.161029	-0.217126	-1.99023	0.0465651	-1.33194	-0.152045
AREG	TET1	2.38785	0.0169473	1.7709	-0.244968	-2.25325	0.0242432	-1.61541	-1.38956
AREG	VDR	1.30909	0.190502	0.7201	0.251215	2.43414	0.014927	1.82603	0.693391
AREG	XBP1	0.967479	0.333305	0.477158	0.302543	2.91903	0.0035112	2.45454	0.474119
AREG	YBX1	0.714137	0.475142	0.323176	0.234614	2.27731	0.0227677	1.64268	0.312389
AREG	ZBTB20	1.60117	0.10934	0.961223	-0.239661	-2.20312	0.0275863	-1.55931	-0.873188
AREG	ZEB1	1.72947	0.0837245	1.07715	-0.325204	-3.01123	0.00260192	-2.58471	-1.06495
AREG	ZEB2	0.930047	0.352347	0.45303	0.293584	2.8344	0.00459123	2.33807	0.44938
AREG	ZNF267	0.601481	0.54752	0.2616	0.228153	2.21628	0.0266723	1.57394	0.252131
AREG	ZNF331	0.415226	0.677976	0.168786	0.22565	2.19263	0.0283337	1.5477	0.16298
AREG	ZNF410	0.159372	0.873375	0.058799	0.233527	2.26704	0.0233877	1.63101	0.0573289
BASP1	AHR	0.493908	0.621371	0.206649	0.457858	3.48823	0.000486227	3.31316	0.20652
BASP1	ATF6	1.68973	0.0910797	1.04058	0.0853886	0.894768	0.370911	0.43073	0.368345
BASP1	ATF7	1.07817	0.280957	0.55136	-0.19814	-1.07941	0.280403	-0.552218	-0.316432
BASP1	DBP	0.232427	0.816206	0.0882001	-0.375979	-2.31769	0.0204662	-1.68896	-0.0862032
BASP1	DNMT1	1.25192	0.210598	0.676546	0.31945	2.52451	0.0115858	1.93607	0.658084
BASP1	EPAS1	1.52114	0.128224	0.89203	0.250785	2.04641	0.0407163	1.39023	0.785899
BASP1	GLIS3	0.53475	0.592823	0.227075	0.520321	3.92316	8.73959e-05	4.05851	0.227049
BASP1	HLF	0.635137	0.525339	0.27956	-0.329474	-1.99388	0.0461657	-1.33568	-0.261813
BASP1	HMGA2	0.305611	0.759901	0.119243	0.271029	2.18737	0.0287158	1.54188	0.115321
BASP1	IRF4	2.23749	0.0252541	1.59767	-0.342227	-2.08267	0.037281	-1.42851	-1.21046
BASP1	KLF10	1.07258	0.283458	0.547511	-0.406988	-2.5336	0.0112897	-1.94732	-0.53529
BASP1	KLF2	0.151407	0.879655	0.0556877	-0.516706	-3.29756	0.0009753	-3.01086	-0.0556297
BASP1	NFIL3	0.722466	0.470008	0.327894	0.321624	2.53965	0.0110963	1.95482	0.322494
BASP1	PBX1	0.0866138	0.930978	0.0310604	-0.440067	-2.76393	0.00571106	-2.24328	-0.0308765
BASP1	PRRX1	1.59915	0.109787	0.959447	0.265654	2.14994	0.0315603	1.50086	0.86049
BASP1	PRRX2	2.10473	0.0353144	1.45205	0.381512	2.95664	0.00311007	2.50723	1.41664
BASP1	REL	0.0424926	0.966106	0.0149752	0.122557	1.15356	0.248679	0.604361	0.0112027
BASP1	RORA	1.60751	0.107943	0.966805	-0.513505	-3.27526	0.00105563	-2.97649	-0.963033
BASP1	RUNX1	1.02191	0.306822	0.513113	0.502704	3.80049	0.00014441	3.8404	0.512972
BASP1	RUNX2	0.914095	0.360667	0.442894	-0.360958	-2.2131	0.0268908	-1.5704	-0.42267
BASP1	SHOX	1.59915	0.109787	0.959447	-0.369267	-2.27095	0.02315	-1.63545	-0.884736
BASP1	SP1	0.533485	0.593698	0.226434	-0.214225	-1.19141	0.233492	-0.631728	-0.162054
BASP1	TCF7L1	0.074849	0.940335	0.0267175	-0.327311	-1.97882	0.0478364	-1.32024	-0.0254013
BASP1	TCF7L2	0.0999427	0.92039	0.0360282	-0.501089	-3.18881	0.00142857	-2.8451	-0.0359745
BASP1	TET1	0.651934	0.514444	0.288662	-0.248386	-1.42927	0.152926	-0.815517	-0.230107
BASP1	TET3	0.764088	0.444815	0.351821	0.259336	2.10594	0.0352094	1.45334	0.333143
BASP1	YBX1	1.74253	0.0814166	1.08929	0.306218	2.43238	0.0149999	1.82391	1.02138
BASP1	ZFHX3	0.0883452	0.929602	0.0317028	0.31976	2.52667	0.0115149	1.93874	0.0313243
BASP1	ZNF135	1.12053	0.262487	0.580892	-0.367639	-2.25961	0.0238453	-1.6226	-0.552728
BASP1	ZNF337	0.0559652	0.95537	0.0198286	-0.0818151	-0.269454	0.78758	-0.103705	-0.00413693
BASP1	ZNF891	0.0499363	0.960173	0.0176505	-0.010264	0.228749	0.819064	0.086682	-0.0031409
BDNF	BACH1	1.13525	0.256271	0.591301	0.175198	2.67376	0.00750057	2.12491	0.581949
BDNF	EBF1	0.395099	0.692769	0.159411	-0.170818	-3.12921	0.00175279	-2.75627	-0.159074
BDNF	EBF2	0.342381	0.732064	0.135451	-0.197318	-3.57362	0.000352077	-3.45336	-0.135395
BDNF	EGR1	2.12968	0.0331978	1.47889	-0.10943	-2.09968	0.0357573	-1.44664	-1.16898
BDNF	ETV3	1.51959	0.128614	0.890712	0.137031	2.03366	0.0419856	1.3769	0.781991
BDNF	FOXC1	0.141421	0.887537	0.0518135	0.162635	2.46308	0.0137751	1.86091	0.0510561
BDNF	FOXN3	0.47599	0.634082	0.197855	-0.127878	-2.40906	0.0159937	-1.79605	-0.193865
BDNF	FOXP2	0.333073	0.739079	0.131309	-0.132985	-2.49472	0.0126057	-1.89943	-0.129381
BDNF	HIF1A	2.46204	0.013815	1.85965	0.142058	2.11798	0.0341765	1.46627	1.32313
BDNF	JDP2	0.33255	0.739474	0.131077	-0.119142	-2.26256	0.023663	-1.62593	-0.127472
BDNF	KLF6	0.444741	0.656507	0.182761	0.220647	3.43598	0.000590419	3.22884	0.182627
BDNF	LMX1A	0.680046	0.496476	0.304102	-0.150942	-2.79587	0.00517596	-2.28601	-0.301828
BDNF	MNT	1.73525	0.0826961	1.08252	0.134268	1.98733	0.0468857	1.32896	0.900649
BDNF	NFIA	1.38056	0.167414	0.776207	-0.162459	-2.98901	0.00279885	-2.55302	-0.770204
BDNF	NPAS2	0.466667	0.640738	0.193319	0.141315	2.10551	0.0352465	1.45288	0.18482
BDNF	PRRX2	0.211058	0.832842	0.0794374	0.162709	2.46431	0.0137277	1.8624	0.0782424
BDNF	TEAD4	0.113907	0.909311	0.0412874	0.137661	2.04423	0.040931	1.38795	0.0395182
BDNF	TFDP1	0.493908	0.621371	0.206649	0.132653	1.96024	0.0499675	1.30131	0.193623
BDNF	TWIST1	0.603864	0.545934	0.26286	0.147979	2.21728	0.0266039	1.57505	0.253355
BDNF	UBP1	0.836496	0.402876	0.394829	0.146869	2.19866	0.0279024	1.55436	0.37723
BDNF	ZBTB7C	1.6206	0.105103	0.978384	0.197869	3.05398	0.0022583	2.64622	0.970112
BDNF	ZNF121	0.499313	0.617559	0.209322	0.187488	2.87988	0.0039783	2.4003	0.208253
BDNF	ZNF614	0.64096	0.521549	0.282705	0.140347	2.08928	0.0366824	1.43554	0.268331
BMP4	EBF2	0.363462	0.71626	0.144929	0.269319	2.78161	0.00540907	2.26688	0.144
BMP4	EBF3	0.363462	0.71626	0.144929	0.243293	2.47711	0.0132452	1.87794	0.142657
BMP4	EGR1	0.044565	0.964454	0.0157185	0.204429	2.02239	0.0431359	1.36516	0.0150286
BMP4	ELF4	0.0467186	0.962738	0.0164921	-0.140355	-2.0116	0.0442617	-1.35397	-0.0157487
BMP4	ELK3	1.38778	0.165204	0.781978	-0.149198	-2.11506	0.0344245	-1.46313	-0.712329
BMP4	ETS1	0.425952	0.670143	0.173833	-0.205905	-2.77853	0.0054605	-2.26277	-0.172667
BMP4	FOSL1	0.253316	0.800024	0.0968969	-0.256476	-3.37022	0.000751083	-3.12431	-0.0968154
BMP4	FOXO1	0.244741	0.806657	0.0933111	0.253765	2.59963	0.00933237	2.03001	0.0923407
BMP4	FOXP1	0.190076	0.849249	0.0709648	-0.22028	-2.94672	0.00321159	-2.49328	-0.0707173
BMP4	GLIS3	0.0196078	0.984356	0.00684769	-0.361856	-4.60317	4.1611e-06	-5.38079	-0.00684766
BMP4	HMGA1	1.50624	0.132005	0.87941	-0.159198	-2.23206	0.0256111	-1.59157	-0.811816
BMP4	HMGA2	1.50624	0.132005	0.87941	-0.154656	-2.17892	0.0293375	-1.53258	-0.802803
BMP4	KLF10	0.43788	0.661473	0.179488	0.203457	2.01102	0.0443236	1.35337	0.169746
BMP4	NFIA	0.368343	0.712618	0.147143	0.267068	2.75527	0.00586439	2.23178	0.146118
BMP4	PBX1	0.773021	0.43951	0.357031	0.286825	2.98643	0.00282256	2.54936	0.355471
BMP4	RBPJ	0.7309	0.46484	0.332696	-0.182477	-2.50443	0.012265	-1.91133	-0.326607
BMP4	RORA	0.989949	0.322199	0.491876	0.310591	3.26449	0.0010966	2.95995	0.490875
BMP4	RORB	1.05608	0.29093	0.536211	-0.140428	-2.01245	0.0441729	-1.35484	-0.491805
BMP4	SMAD3	1.87418	0.0609061	1.21534	-0.200211	-2.71192	0.00668953	-2.1746	-1.17271
BMP4	TBX15	0.66962	0.5031	0.298345	0.215511	2.15205	0.0313934	1.50316	0.285084
BMP4	TCF4	0.03172	0.974695	0.0111311	0.344756	3.66423	0.000248082	3.6054	0.0111283
BMP4	ZNF267	1.5756	0.115117	0.93886	-0.164942	-2.29926	0.02149	-1.66776	-0.872463
BMP6	ARID5A	0.0888261	0.92922	0.0318814	0.298465	2.30698	0.021056	1.67662	0.0311854
BMP6	ATF6	1.75145	0.0798686	1.09762	0.406176	3.11479	0.00184077	2.735	1.08851
BMP6	BACH1	2.98167	0.0028668	2.5426	0.419511	3.2148	0.00130537	2.88427	2.38003
BMP6	CEBPB	0.788013	0.430689	0.365836	0.383041	2.94128	0.00326854	2.48565	0.363964
BMP6	CEBPD	2.29356	0.0218157	1.66123	0.267961	2.07821	0.0376902	1.42377	1.23148
BMP6	E2F6	0.503425	0.614666	0.211361	0.301198	2.32748	0.0199397	1.70028	0.205966
BMP6	EBF1	0.67605	0.499009	0.301892	-0.339298	-2.4761	0.0132825	-1.87672	-0.296138
BMP6	ETS2	1.09751	0.272417	0.564766	0.39949	3.06465	0.00217925	2.66169	0.562246
BMP6	ETV3	0.107375	0.914491	0.0388204	0.292852	2.26489	0.0235196	1.62857	0.0378663
BMP6	FOSL1	0.395876	0.692196	0.159771	0.367384	2.82386	0.00474492	2.32377	0.158855
BMP6	FOSL2	1.01097	0.31203	0.505804	0.266635	2.06826	0.0386153	1.41324	0.470318
BMP6	FOXC1	1.69966	0.0891957	1.04966	0.253191	1.96744	0.0491327	1.30863	0.87307
BMP6	FOXK2	2.08247	0.0372991	1.4283	0.315518	2.43487	0.0148971	1.8269	1.28701
BMP6	GLIS3	0.0802625	0.936028	0.0287109	0.270617	2.09813	0.0358939	1.44498	0.0276469
BMP6	JUNB	1.08995	0.275735	0.559509	0.124256	1.00045	0.317092	0.498814	0.29637
BMP6	KLF4	0.72111	0.470842	0.327125	0.257031	1.99623	0.0459087	1.33811	0.305277
BMP6	KLF8	1.16516	0.243953	0.612694	-0.128809	-0.897484	0.369461	-0.432432	-0.281264
BMP6	MAFF	1.28333	0.199375	0.700329	0.308603	2.38302	0.0171714	1.7652	0.671369
BMP6	MAFG	1.49164	0.135795	0.867118	0.181086	1.42667	0.153676	0.813395	0.570891
BMP6	MEOX2	0.794692	0.426793	0.369783	-0.411398	-3.01684	0.00255428	-2.59273	-0.368295
BMP6	MLXIP	0.155829	0.876168	0.0574127	0.330612	2.54808	0.0108318	1.9653	0.0567483
BMP6	MSANTD3	0.801111	0.423067	0.37359	0.253053	1.9664	0.0492526	1.30757	0.345359
BMP6	NFATC3	1.35557	0.175235	0.756379	-0.147413	-1.03701	0.299732	-0.523266	-0.374231
BMP6	NFE2L2	1.99773	0.0457458	1.33965	0.36877	2.83425	0.0045933	2.33788	1.29991
BMP6	NFIL3	0.769444	0.44163	0.354942	0.263974	2.04831	0.0405296	1.39223	0.333238
BMP6	NFKB1	1.33457	0.182019	0.739884	0.37187	2.8575	0.00426986	2.36959	0.73163
BMP6	NFKB2	0.513307	0.607736	0.216285	0.326882	2.5201	0.011732	1.93063	0.213008
BMP6	REL	0.550255	0.582145	0.234969	0.355788	2.73689	0.00620226	2.20745	0.23304
BMP6	RUNX1	0.995426	0.319529	0.49549	0.318462	2.45696	0.0140119	1.8535	0.48272
BMP6	SOX13	0.654359	0.512881	0.289984	0.289504	2.23978	0.0251053	1.60023	0.27975
BMP6	SREBF2	0.543022	0.587115	0.231277	0.288847	2.23485	0.0254274	1.5947	0.22358
BMP6	TBX2	0.92192	0.35657	0.447855	-0.0857105	-0.574251	0.565798	-0.247339	-0.142293
BMP6	TERF2	0.222925	0.823594	0.0842871	0.265717	2.06138	0.0392667	1.40598	0.0806497
BMP6	TET1	0.29192	0.770348	0.113313	-0.324809	-2.36744	0.0179116	-1.74687	-0.111
BMP6	VDR	2.96551	0.00302181	2.51973	0.294272	2.27553	0.0228741	1.64066	1.58793
BMP6	ZBTB43	0.0730659	0.941754	0.0260627	0.369982	2.84334	0.00446428	2.35025	0.0259428
BMP6	ZEB2	0.978423	0.327865	0.484305	0.341764	2.63171	0.0084956	2.07081	0.476806
BMP6	ZNF135	1.08012	0.280087	0.552707	-0.0618422	-0.395244	0.692663	-0.159478	-0.108605
BMP6	ZNF224	0.7309	0.46484	0.332696	-0.270742	-1.96195	0.0497681	-1.30305	-0.308499
BMP6	ZNF267	0.189705	0.84954	0.070816	0.286329	2.21596	0.026694	1.57359	0.0687677
BMP6	ZNF331	0.736513	0.461418	0.335905	0.307491	2.37467	0.0175644	1.75537	0.327091
BMP6	ZNF337	1.53614	0.124503	0.904821	-0.0814406	-0.542228	0.587661	-0.230873	-0.1945
BMP6	ZNF562	1.18912	0.234393	0.630056	0.191888	1.50767	0.131638	0.880619	0.474727
BMP6	ZNF737	0.0503545	0.95984	0.0178012	-0.280225	-2.03307	0.0420454	-1.37628	-0.0170379
BMP6	ZNF793	0.343411	0.731289	0.135911	-0.102948	-0.703526	0.481728	-0.317198	-0.0651306
BMP6	ZNF891	1.11484	0.26492	0.576885	-0.121151	-0.840045	0.400883	-0.396982	-0.252121
BTC	ATF1	0.211254	0.832689	0.0795171	0.184998	2.06963	0.0384874	1.41468	0.0761716
BTC	BACH1	0.390264	0.696341	0.157178	0.299754	3.278	0.00104545	2.98069	0.15698
BTC	CREM	1.77307	0.0762178	1.11794	0.200806	2.23608	0.0253467	1.59608	1.0016
BTC	CUX1	1.5375	0.124171	0.905979	0.178328	1.99938	0.0455668	1.34135	0.784944
BTC	E2F3	0.0724893	0.942213	0.0258511	0.265663	2.91902	0.00351134	2.45453	0.0257576
BTC	EBF1	0.997521	0.318512	0.496875	-0.27446	-2.76846	0.00563219	-2.24932	-0.491672
BTC	EBF2	1.79123	0.0732572	1.13515	-0.28372	-2.86597	0.00415737	-2.38118	-1.11289
BTC	EBF3	1.79123	0.0732572	1.13515	-0.232947	-2.33133	0.0197361	-1.70474	-1.03835
BTC	EBF4	1.79123	0.0732572	1.13515	0.182586	2.04423	0.040931	1.38795	0.953935
BTC	EPAS1	1.31626	0.188086	0.725643	0.186602	2.08652	0.0369317	1.4326	0.661401
BTC	ETS2	0.542876	0.587216	0.231202	0.226383	2.50541	0.0122311	1.91253	0.227484
BTC	ETV3	0.737865	0.460597	0.336679	0.222798	2.46766	0.0136001	1.86646	0.329817
BTC	FOSL1	0.304025	0.761109	0.118553	0.307841	3.36315	0.000770572	3.11319	0.118448
BTC	GLIS3	0.863338	0.387952	0.411222	0.299414	3.27442	0.0010588	2.97519	0.410497
BTC	HDX	0.118825	0.905414	0.0431528	0.222815	2.46784	0.0135932	1.86668	0.0425365
BTC	HOXC6	1.40602	0.159718	0.796647	-0.201669	-2.00196	0.0452885	-1.34401	-0.703833
BTC	JUN	1.29568	0.195087	0.709771	-0.213363	-2.1251	0.0335781	-1.47394	-0.653423
BTC	LMX1A	1.52413	0.127477	0.894568	-0.249276	-2.50327	0.0123053	-1.90991	-0.859449
BTC	NFIA	0.796915	0.4255	0.3711	-0.277317	-2.79854	0.00513335	-2.2896	-0.3681
BTC	NFIB	1.80331	0.07134	1.14667	-0.211664	-2.10722	0.0350984	-1.45471	-0.98324
BTC	NFKB1	1.39161	0.164039	0.785052	0.294207	3.21959	0.00128375	2.89152	0.78222
BTC	NR3C2	0.0711762	0.943258	0.0253697	-0.252284	-2.53495	0.0112464	-1.94899	-0.025076
BTC	REL	3.31161	0.000927602	3.03264	0.215349	2.38922	0.0168842	1.77252	1.74967
BTC	RFX8	0.939157	0.34765	0.458858	0.192293	2.14644	0.0318378	1.49706	0.433658
BTC	SREBF2	0.504636	0.613814	0.211963	0.182329	2.04152	0.0411995	1.38511	0.200849
BTC	TCF7L1	0.0251529	0.979933	0.0088036	-0.275412	-2.77848	0.00546131	-2.2627	-0.00875503
BTC	TET1	0.825654	0.409001	0.388276	-0.234124	-2.34372	0.0190927	-1.71913	-0.376457
BTC	TGIF1	0.139095	0.889375	0.050915	0.228292	2.5255	0.0115532	1.9373	0.0502913
BTC	TGIF2	0.59588	0.551256	0.258647	0.203193	2.26121	0.023746	1.62441	0.250332
BTC	XBP1	0.147707	0.882574	0.0542489	0.233512	2.58047	0.00986651	2.00584	0.0536791
BTC	YBX1	0.826439	0.408555	0.38875	0.296245	3.24105	0.00119091	2.92412	0.388001
BTC	ZBTB20	0.0632456	0.949571	0.0224726	-0.285872	-2.88863	0.0038693	-2.41237	-0.0223833
BTC	ZEB1	0.623688	0.532833	0.273409	-0.228575	-2.28528	0.0222961	-1.65177	-0.265001
BTC	ZEB2	1.48216	0.138298	0.859184	0.267441	2.93775	0.00330604	2.48069	0.850329
BTC	ZNF44	1.02885	0.303548	0.517772	-0.224229	-2.23953	0.0251216	-1.59995	-0.493435
CCL11	BACH1	2.14599	0.031874	1.49656	0.27941	3.04531	0.00232437	2.63369	1.46694
CCL11	CEBPB	1.49019	0.136174	0.865905	0.222801	2.43915	0.0147217	1.83204	0.827131
CCL11	CUX1	3.02431	0.00249199	2.60345	0.221893	2.42943	0.0151227	1.82037	1.75506
CCL11	E2F6	1.28122	0.200115	0.69872	0.230195	2.51833	0.0117913	1.92844	0.678719
CCL11	EBF1	1.94129	0.0522235	1.28213	-0.207025	-2.16335	0.030514	-1.5155	-1.09074
CCL11	FOSL1	1.40676	0.159498	0.797244	0.215373	2.35961	0.0182942	1.73769	0.757273
CCL11	FOSL2	1.67592	0.0937534	1.02801	0.202099	2.21748	0.0265906	1.57527	0.928666
CCL11	FOXJ3	1.58194	0.113663	0.944382	-0.239866	-2.51501	0.0119028	-1.92435	-0.905835
CCL11	FOXK2	0.438462	0.661052	0.179765	0.181461	1.99649	0.0458806	1.33837	0.169666
CCL11	MAFF	1.93557	0.05292	1.27638	0.181374	1.99556	0.0459822	1.33741	1.01561
CCL11	MBNL2	3.55516	0.000377747	3.4228	-0.210294	-2.19836	0.0279238	-1.55403	-1.54835
CCL11	MSANTD3	1.82895	0.0674067	1.1713	0.187785	2.0642	0.0389984	1.40895	0.983901
CCL11	NFE2L2	2.17957	0.0292892	1.53329	0.258641	2.82292	0.00475887	2.3225	1.46969
CCL11	NFIL3	0.280732	0.778916	0.108509	0.247567	2.70434	0.00684396	2.16469	0.107667
CCL11	NFKB1	1.20639	0.227669	0.642697	0.314065	3.41639	0.000634564	3.19752	0.641763
CCL11	NFKB2	1.22893	0.219099	0.659359	0.212754	2.33157	0.0197235	1.70502	0.629854
CCL11	NR3C2	0.335742	0.737065	0.132494	-0.207368	-2.16703	0.0302326	-1.51952	-0.127835
CCL11	REL	0.558005	0.576841	0.238944	0.261068	2.84891	0.00438691	2.35784	0.237549
CCL11	RORB	0.330922	0.740703	0.130356	0.204429	2.24243	0.0249338	1.60321	0.126582
CCL11	RUNX1	0.0440522	0.964863	0.0155344	0.277324	3.02297	0.00250304	2.60153	0.0154948
CCL11	TCF7L1	1.51279	0.130333	0.884944	-0.220433	-2.30692	0.0210591	-1.67656	-0.827842
CCL11	TCF7L2	0.325498	0.744804	0.127958	-0.195818	-2.04335	0.041018	-1.38703	-0.121897
CCL11	TET1	0.6799	0.496568	0.304022	-0.209925	-2.1944	0.0282063	-1.54965	-0.291777
CCL11	TOPORS	3.44706	0.000566715	3.24664	0.184341	2.02732	0.0426292	1.37029	1.3648
CCL11	VDR	0.684507	0.493655	0.306577	0.213053	2.33478	0.0195551	1.70874	0.297952
CCL11	YBX1	1.00111	0.316774	0.499251	0.218288	2.39083	0.0168103	1.77442	0.483783
CCL11	ZBTB26	0.760867	0.446737	0.349948	-0.19639	-2.04947	0.040416	-1.39345	-0.328737
CCL11	ZEB2	1.43011	0.152685	0.816203	0.252521	2.75739	0.00582645	2.2346	0.802383
CCL11	ZFP64	1.23546	0.216658	0.664226	-0.194123	-2.02521	0.0428463	-1.36809	-0.601676
CCL11	ZNF121	1.03575	0.300319	0.522418	0.213905	2.34389	0.0190838	1.71933	0.503525
CCL11	ZNF331	1.93904	0.0524965	1.27987	0.190879	2.09733	0.035964	1.44413	1.06262
CCL11	ZNF737	1.37401	0.16944	0.770985	-0.188872	-1.96897	0.0489563	-1.31019	-0.677572
CCL19	ALX1	0.338446	0.735027	0.133696	-0.111553	-2.23401	0.0254826	-1.59376	-0.129725
CCL19	ATF2	0.915848	0.359747	0.444003	0.200212	2.17953	0.0292922	1.53325	0.421933
CCL19	BACH2	0.893766	0.371447	0.430103	0.192563	2.07125	0.0383355	1.4164	0.402806
CCL19	BCL6	0.309274	0.757113	0.120839	-0.158134	-2.89344	0.0038105	-2.41902	-0.120308
CCL19	BCL6B	0.32664	0.74394	0.128462	0.188583	2.0149	0.0439149	1.35739	0.121947
CCL19	BHLHE40	0.680046	0.496476	0.304102	0.226375	2.54992	0.0107749	1.96759	0.299382
CCL19	BPTF	1.44645	0.14805	0.829592	-0.118557	-2.33316	0.0196397	-1.70687	-0.78309
CCL19	EGR3	0.825967	0.408823	0.388465	0.192151	2.06542	0.0388837	1.41023	0.364707
CCL19	ELF1	0.347594	0.728145	0.137782	0.22	2.45966	0.0139068	1.85677	0.135533
CCL19	ELK4	1.33215	0.18281	0.738	0.188982	2.02055	0.0433261	1.36325	0.661114
CCL19	ERG	3.49727	0.000470043	3.32786	0.227956	2.57229	0.0101027	1.99556	1.97601
CCL19	FOXP2	1.24329	0.213761	0.670073	-0.155919	-2.86209	0.00420853	-2.37587	-0.663401
CCL19	FOXS1	1.58392	0.113212	0.946107	0.193772	2.08836	0.0367653	1.43456	0.836197
CCL19	GLIS3	0.384821	0.70037	0.154672	-0.0924095	-1.96301	0.0496455	-1.30412	-0.145545
CCL19	HES5	0.877496	0.380217	0.419968	0.195876	2.11815	0.0341623	1.46645	0.396433
CCL19	IRF1	0.989949	0.322199	0.491876	-0.104976	-2.1409	0.0322818	-1.49104	-0.463341
CCL19	JUND	1.76628	0.0773492	1.11154	0.219698	2.45539	0.0140732	1.85161	1.04415
CCL19	MECOM	4.18275	2.88002e-05	4.5406	-0.105294	-2.14541	0.0319198	-1.49594	-1.49556
CCL19	MEF2D	1.8723	0.0611648	1.2135	0.197301	2.13833	0.0324899	1.48825	1.03778
CCL19	MLXIPL	0.869609	0.384514	0.415088	-0.16667	-3.01428	0.00257588	-2.58907	-0.413301
CCL19	MYF5	0.776949	0.437189	0.359331	0.186624	1.98717	0.0469038	1.32879	0.333869
CCL19	NFATC1	0.216025	0.828969	0.081462	-0.130633	-2.50412	0.0122756	-1.91096	-0.0803634
CCL19	NFIL3	0.578767	0.562746	0.249688	-0.0924757	-1.96394	0.0495368	-1.30507	-0.233285
CCL19	NR1D2	0.134027	0.893381	0.0489633	0.295663	3.53079	0.000414314	3.38267	0.0489419
CCL19	POU2F2	0.735362	0.462119	0.335246	-0.0935284	-1.97885	0.0478334	-1.32027	-0.311716
CCL19	POU2F3	0.619806	0.535385	0.271334	-0.115828	-2.29453	0.0217599	-1.66234	-0.263209
CCL19	RORA	2.91001	0.00361421	2.44199	0.194154	2.09377	0.0362805	1.44033	1.40051
CCL19	SHOX	1.23397	0.217213	0.663114	0.296064	3.53647	0.000405507	3.392	0.66248
CCL19	SMAD3	0.519615	0.603332	0.219444	-0.132037	-2.524	0.0116026	-1.93544	-0.216143
CCL19	TBX18	0.463812	0.642782	0.191936	-0.231278	-3.92892	8.53276e-05	-4.06891	-0.191916
CCL19	THRB	0.115079	0.908382	0.0417313	-0.133613	-2.54631	0.0108867	-1.9631	-0.0412547
CCL19	TRPS1	2.30988	0.0208947	1.67996	-0.174939	-3.13135	0.00174003	-2.75944	-1.64592
CCL19	TWIST2	0.22711	0.820338	0.0860071	-0.129716	-2.49114	0.0127332	-1.89506	-0.0847976
CCL2	ARID5A	0.536262	0.591778	0.227841	0.374001	3.12405	0.00178379	2.74866	0.227307
CCL2	ARID5B	0.432403	0.665449	0.176885	0.245193	2.0911	0.0365194	1.43748	0.168984
CCL2	E2F6	1.1651	0.243979	0.612648	0.286008	2.4184	0.0155888	1.80719	0.59216
CCL2	ELF2	0.218727	0.826863	0.0825664	0.43415	3.60641	0.000310463	3.50799	0.0825382
CCL2	ETS2	1.0646	0.287055	0.542035	0.330294	2.77355	0.00554479	2.25611	0.536095
CCL2	ETV6	0.591319	0.554307	0.25625	0.422107	3.50983	0.000448394	3.34834	0.256093
CCL2	GLIS2	0.152089	0.879117	0.0559534	0.239963	2.04915	0.040447	1.39311	0.0535447
CCL2	HDX	1.34652	0.178135	0.749252	0.363027	3.03605	0.00239699	2.62033	0.744475
CCL2	IKZF2	0.0283926	0.977349	0.00995033	0.264048	2.2423	0.0249418	1.60307	0.00969936
CCL2	IRF1	1.31432	0.188738	0.72414	0.52106	4.30337	1.68217e-05	4.77413	0.724109
CCL2	MYC	0.819564	0.412465	0.384613	0.304404	2.56593	0.0102899	1.98759	0.378294
CCL2	NFAT5	2.83557	0.00457441	2.33967	0.291589	2.46316	0.0137718	1.86101	1.73795
CCL2	NFATC1	0.54392	0.586496	0.231735	0.403252	3.35863	0.000783307	3.10607	0.231495
CCL2	NFKB1	0.833535	0.404543	0.393035	0.324452	2.7267	0.00639706	2.19402	0.388965
CCL2	NFKB2	0.750314	0.453066	0.343839	0.372015	3.10813	0.00188276	2.72521	0.342853
CCL2	NR1D2	0.815335	0.41488	0.382077	-0.345553	-2.6463	0.00813783	-2.08949	-0.377121
CCL2	PAX1	0.89864	0.368845	0.433157	0.237707	2.03107	0.0422481	1.37419	0.402843
CCL2	PPARD	2.1339	0.0328512	1.48345	0.422832	3.51565	0.000438687	3.35785	1.47788
CCL2	REL	2.34577	0.0189876	1.72153	0.376599	3.14488	0.00166153	2.77949	1.68576
CCL2	RELB	0.854677	0.39273	0.405906	0.461845	3.8285	0.000128924	3.88967	0.405819
CCL2	RORB	1.64127	0.100741	0.996796	0.233017	1.99346	0.0462114	1.33525	0.846805
CCL2	SMAD3	0.740077	0.459253	0.337948	0.245559	2.09403	0.0362574	1.4406	0.319792
CCL2	SMAD4	1.06268	0.287928	0.540716	-0.268058	-2.02484	0.0428842	-1.3677	-0.496939
CCL2	STAT3	1.7042	0.0883436	1.05382	0.402996	3.35657	0.000789146	3.10284	1.0503
CCL2	TEAD3	0.699272	0.484382	0.314812	0.391896	3.26756	0.0010848	2.96465	0.314311
CCL2	TP53	3.43239	0.000598281	3.22309	0.307181	2.5882	0.00964794	2.01557	1.98968
CCL2	VDR	2.67732	0.00742128	2.12952	0.266861	2.26486	0.0235214	1.62854	1.5119
CCL2	ZEB1	0.773795	0.439052	0.357484	-0.343529	-2.63007	0.00853683	-2.0687	-0.352773
CCL2	ZNF331	0.903334	0.366348	0.436106	0.293092	2.47521	0.0133156	1.87564	0.426217
CCL20	ATF6	0.762063	0.446022	0.350644	0.396298	2.23778	0.0252356	1.59799	0.33724
CCL20	BACH1	1.08075	0.279809	0.553139	0.673663	3.68984	0.000224393	3.64899	0.552888
CCL20	CEBPB	1.29541	0.195179	0.709566	0.350689	1.999	0.0456079	1.34096	0.634726
CCL20	CUX1	0.04225	0.966299	0.0148883	0.606464	3.33804	0.00084371	3.07381	0.0148755
CCL20	ELF4	0.847457	0.396741	0.401493	0.379911	2.15199	0.0313985	1.50309	0.381239
CCL20	ELK3	0.282111	0.777858	0.1091	0.404044	2.27833	0.0227069	1.64384	0.106292
CCL20	EPAS1	0.578767	0.562746	0.249688	0.490524	2.73107	0.00631289	2.19977	0.247562
CCL20	ETS2	1.06195	0.288257	0.54022	0.521756	2.89458	0.0037967	2.42059	0.536167
CCL20	FOXC1	0.954621	0.339769	0.468816	0.344927	1.96884	0.0489717	1.31005	0.429338
CCL20	FOXK2	0.303328	0.76164	0.11825	0.479995	2.67595	0.00745175	2.12774	0.117239
CCL20	FOXN3	0.515658	0.606093	0.217461	-0.449833	-2.19191	0.0283858	-1.5469	-0.209522
CCL20	FOXO1	1.09043	0.275522	0.559844	-0.493767	-2.42192	0.0154389	-1.81138	-0.542562
CCL20	GLIS3	1.31993	0.186858	0.728489	0.650274	3.5674	0.000360543	3.44304	0.727809
CCL20	HLF	0.715202	0.474484	0.323778	-0.487082	-2.38692	0.0169902	-1.7698	-0.315682
CCL20	HOXD3	0.0860555	0.931422	0.0308534	-0.430011	-2.08814	0.0367853	-1.43433	-0.0296787
CCL20	KLF2	2.5064	0.0121968	1.91376	-0.422739	-2.05007	0.0403579	-1.39407	-1.28348
CCL20	MBNL2	0.391554	0.695388	0.157773	-0.422612	-2.0494	0.0404226	-1.39338	-0.15015
CCL20	MEOX2	0.639897	0.52224	0.28213	-0.561217	-2.77503	0.00551965	-2.25809	-0.279943
CCL20	MSANTD3	0.562746	0.573608	0.241385	0.454499	2.54247	0.0110071	1.95833	0.237846
CCL20	NFATC1	0.0979596	0.921964	0.0352859	0.437265	2.45225	0.0141967	1.84781	0.0347643
CCL20	NFIC	0.509637	0.610306	0.214452	-0.448894	-2.187	0.0287428	-1.54147	-0.206554
CCL20	NFIL3	0.801111	0.423067	0.37359	0.464685	2.5958	0.00943718	2.02516	0.368037
CCL20	NFKB1	0.87985	0.378941	0.421429	0.685305	3.75079	0.000176276	3.75381	0.421303
CCL20	REL	2.34111	0.0192265	1.7161	0.458394	2.56286	0.0103813	1.98375	1.53153
CCL20	RUNX1	1.17911	0.238353	0.62278	0.635028	3.48758	0.000487413	3.3121	0.622104
CCL20	TCF7L2	0.225689	0.821443	0.0854224	-0.524297	-2.58175	0.00983009	-2.00744	-0.0844954
CCL20	TEF	0.543042	0.587101	0.231287	-0.408585	-1.97597	0.0481586	-1.31733	-0.216822
CCL20	TET1	0.707107	0.4795	0.319211	-0.47849	-2.34194	0.0191839	-1.71706	-0.31026
CCL20	TET3	0.60401	0.545837	0.262937	0.436939	2.45054	0.0142642	1.84575	0.257813
CCL20	TFDP1	0.0627355	0.949977	0.0222869	0.365541	2.07675	0.0378242	1.42223	0.0214227
CCL20	TWIST2	1.83142	0.0670385	1.17368	0.466657	2.60612	0.00915742	2.03823	1.12158
CCL20	ZBTB20	0.61435	0.538984	0.268424	-0.503677	-2.4738	0.0133686	-1.87391	-0.263486
CCL20	ZEB1	0.281416	0.778391	0.108802	-0.480886	-2.35448	0.0185486	-1.73169	-0.106515
CCL20	ZEB2	1.44109	0.14956	0.825186	0.610745	3.36045	0.000778146	3.10894	0.823268
CCL20	ZNF143	1.25714	0.208703	0.680472	0.349458	1.99256	0.04631	1.33433	0.610218
CCL20	ZNF248	1.02155	0.306996	0.512867	-0.456552	-2.22708	0.0259416	-1.586	-0.488152
CCL20	ZNF267	1.07772	0.281159	0.551049	0.393948	2.22547	0.0260494	1.5842	0.523047
CCL20	ZNF483	1.58262	0.113508	0.944974	-0.405664	-1.96067	0.049917	-1.30175	-0.802006
CCL22	CEBPD	1.38593	0.165768	0.780498	-0.153975	-3.20745	0.00133917	-2.87317	-0.777581
CCL22	CPEB1	0.448856	0.653535	0.184731	0.144537	2.3003	0.0214312	1.66895	0.179825
CCL22	DBP	2.6808	0.00734473	2.13402	0.137093	2.16295	0.0305452	1.51506	1.42406
CCL22	ELF2	0.0529908	0.957739	0.0187527	-0.119037	-2.56282	0.0103826	-1.9837	-0.0185538
CCL22	FOXJ3	0.525747	0.599064	0.222527	0.133466	2.09602	0.0360803	1.44273	0.212164
CCL22	FOXN2	2.26826	0.0233134	1.63239	0.135585	2.13512	0.0327515	1.48477	1.25726
CCL22	FOXS1	0.432049	0.665706	0.176718	0.136414	2.15042	0.0315218	1.50139	0.169897
CCL22	IRF1	0.629607	0.528952	0.276584	-0.153023	-3.18988	0.00142333	-2.84669	-0.276034
CCL22	JUNB	0.453476	0.650206	0.186949	-0.0981502	-2.17744	0.0294476	-1.53095	-0.180123
CCL22	LHX9	0.929953	0.352396	0.452969	-0.0926725	-2.07638	0.0378592	-1.42183	-0.423758
CCL22	MYF5	0.240098	0.810254	0.0913787	0.161208	2.60788	0.00911049	2.04046	0.0904531
CCL22	NFE2L2	0.0454699	0.963733	0.0160434	-0.101689	-2.24274	0.0249136	-1.60356	-0.0156364
CCL22	NFIL3	1.86401	0.0623198	1.20537	-0.159262	-3.30499	0.000949799	-3.02237	-1.19921
CCL22	NR3C1	0.466667	0.640738	0.193319	0.139516	2.20765	0.0272687	1.56433	0.186729
CCL22	POU2F3	1.00934	0.312812	0.504716	-0.119944	-2.57955	0.00989287	-2.00468	-0.495379
CCL22	PPARA	2.60186	0.0092719	2.03283	-0.161934	-3.35429	0.000795679	-3.09926	-1.99739
CCL22	RORA	0.578767	0.562746	0.249688	0.186666	3.07761	0.00208669	2.68054	0.248984
CCL22	SHOX	1.25686	0.208804	0.680262	0.18507	3.04816	0.00230249	2.6378	0.676489
CCL22	SOX5	0.975835	0.329146	0.482611	-0.176078	-3.61526	0.000300051	-3.52281	-0.482346
CCL22	STAT3	0.816839	0.414021	0.382978	-0.119467	-2.57076	0.0101476	-1.99364	-0.376785
CCL22	ZNF141	0.135107	0.892528	0.0493783	-0.105901	-2.32044	0.0203169	-1.69214	-0.0483172
CCL22	ZNF143	0.84241	0.399558	0.39842	-0.108379	-2.36617	0.0179734	-1.74537	-0.386845
CCL22	ZNF736	0.91469	0.360354	0.44327	0.133013	2.08767	0.0368274	1.43383	0.41577
CCL24	BACH1	2.68438	0.0072665	2.13867	0.350579	2.86975	0.00410796	2.38637	1.94521
CCL24	BHLHE41	0.236003	0.81343	0.0896797	0.287032	2.34157	0.0192027	1.71664	0.0877711
CCL24	CREB3	1.04638	0.295384	0.529613	0.270355	2.20296	0.0275975	1.55913	0.501924
CCL24	E2F3	0.313886	0.753607	0.122855	0.299894	2.44847	0.0143463	1.84326	0.120823
CCL24	EBF1	1.82097	0.0686118	1.1636	-0.407191	-3.42853	0.00060686	-3.21691	-1.16004
CCL24	EBF2	0.0517691	0.958713	0.0183115	-0.350949	-2.96107	0.0030657	-2.51347	-0.0182542
CCL24	EBF3	0.0517691	0.958713	0.0183115	-0.297023	-2.51286	0.0119756	-1.9217	-0.0180876
CCL24	EGR3	2.02212	0.0431641	1.36488	0.314728	2.57177	0.0101181	1.9949	1.27699
CCL24	EPAS1	0.624552	0.532265	0.273872	0.27264	2.22195	0.0262869	1.58026	0.263954
CCL24	ETS2	0.713375	0.475614	0.322746	0.279147	2.27604	0.0228438	1.64123	0.311943
CCL24	ETV3	0.651934	0.514444	0.288662	0.313324	2.5601	0.0104642	1.98029	0.284394
CCL24	FOSL1	2.67975	0.00736775	2.13267	0.257375	2.09507	0.0361647	1.44172	1.36385
CCL24	FOXN3	0.960392	0.336858	0.472553	-0.2486	-2.11038	0.0348254	-1.4581	-0.443755
CCL24	GLIS3	1.10963	0.267158	0.573232	0.267661	2.18057	0.0292156	1.53439	0.539751
CCL24	HDX	0.127544	0.89851	0.0464773	0.244805	1.9906	0.0465248	1.33232	0.044201
CCL24	HIF1A	1.48187	0.138376	0.858939	0.352136	2.88269	0.00394295	2.40418	0.848405
CCL24	HOXA10	0.518268	0.604271	0.218768	-0.264992	-2.24663	0.0246638	-1.60794	-0.211809
CCL24	HOXC6	1.52389	0.127536	0.894368	-0.260764	-2.21149	0.0270019	-1.56861	-0.820753
CCL24	IRF7	0.037113	0.970395	0.0130515	0.255691	2.08108	0.0374268	1.42682	0.0125559
CCL24	KLF16	0.295213	0.767831	0.114734	0.260117	2.11786	0.0341867	1.46614	0.110268
CCL24	KLF3	0.908938	0.363383	0.439636	0.254142	2.0682	0.0386209	1.41318	0.411202
CCL24	LMX1A	0.0912289	0.927311	0.0327747	-0.366813	-3.09292	0.00198196	-2.7029	-0.0327073
CCL24	MAFG	2.84234	0.0044784	2.34888	0.352153	2.88283	0.00394123	2.40437	2.07562
CCL24	MYC	1.84902	0.0644547	1.19075	0.268701	2.18921	0.0285813	1.54392	1.04003
CCL24	NFIA	0.467214	0.640346	0.193585	-0.336781	-2.84331	0.00446472	-2.35021	-0.192497
CCL24	NFIB	0.625209	0.531834	0.274224	-0.26872	-2.27762	0.0227493	-1.64303	-0.265613
CCL24	NFKB1	0.217348	0.827938	0.0820024	0.273961	2.23293	0.0255534	1.59255	0.0797022
CCL24	PBX1	0.571548	0.567628	0.245936	-0.235609	-2.00241	0.0452407	-1.34447	-0.231222
CCL24	PRRX1	0.0641839	0.948824	0.0228144	0.248644	2.02251	0.0431238	1.36528	0.0218055
CCL24	REL	0.555224	0.578742	0.237515	0.265562	2.16312	0.0305316	1.51525	0.227969
CCL24	SREBF2	2.00368	0.045104	1.34579	0.372518	3.0521	0.00227247	2.6435	1.32538
CCL24	TBX15	2.53238	0.0113291	1.9458	-0.24607	-2.08936	0.0366756	-1.43562	-1.32249
CCL24	TCF7L1	1.23646	0.216288	0.664967	-0.32518	-2.74689	0.00601636	-2.22067	-0.655601
CCL24	TCF7L2	0.318807	0.749873	0.125012	-0.318979	-2.69535	0.00703155	-2.15295	-0.123995
CCL24	TET1	1.05	0.293718	0.532069	-0.239578	-2.0354	0.0418107	-1.37871	-0.490464
CCL24	VDR	1.37491	0.169158	0.771707	0.270602	2.20501	0.0274533	1.56141	0.716773
CCL24	ZBTB20	1.65942	0.0970314	1.01309	-0.238629	-2.02751	0.0426105	-1.37048	-0.868037
CCL24	ZEB2	0.337529	0.735718	0.133289	0.303734	2.48039	0.0131239	1.88194	0.131246
CCL24	ZNF267	1.39479	0.163079	0.787603	0.399738	3.27834	0.00104421	2.98121	0.785282
CCL24	ZNF302	0.59397	0.552532	0.257642	-0.231836	-1.97105	0.048718	-1.31231	-0.240837
CCL27	EGR1	0.92376	0.355611	0.449025	0.192437	2.70193	0.00689373	2.16155	0.443633
CCL27	KLF10	0.598093	0.549778	0.259813	0.209504	2.97999	0.00288259	2.54022	0.258789
CCL27	MECP2	0.493908	0.621371	0.206649	0.160899	2.18815	0.0286589	1.54274	0.19913
CCL27	NFATC3	0.915848	0.359747	0.444003	0.172402	2.37554	0.0175232	1.75639	0.430666
CCL27	NFIC	0.516659	0.605394	0.217962	0.199303	2.81379	0.00489613	2.31015	0.216578
CCL27	NFKB1	2.27667	0.0228057	1.64196	-0.109415	-2.21567	0.0267142	-1.57326	-1.3106
CCL27	NR3C1	2.26826	0.0233134	1.63239	-0.143304	-2.76777	0.00564413	-2.2484	-1.54022
CCL27	PPARD	0.578767	0.562746	0.249688	0.150432	2.01761	0.043632	1.36019	0.235208
CCL27	RXRA	0.624552	0.532265	0.273872	0.162563	2.21525	0.0267432	1.57279	0.263784
CCL27	STAT3	0.369877	0.711474	0.147841	0.170504	2.34462	0.0190464	1.72019	0.144499
CCL27	TCF7L1	1.2184	0.223072	0.651554	0.154152	2.07821	0.0376898	1.42378	0.597989
CCL27	TEAD3	1.02926	0.303359	0.518043	0.15213	2.04528	0.0408277	1.38904	0.479122
CCL27	TGIF1	1.76163	0.0781322	1.10717	-0.121607	-2.41429	0.0157659	-1.80228	-1.03308
CCL27	ZBTB43	0.570375	0.568423	0.245328	-0.111399	-2.24799	0.0245769	-1.60947	-0.237299
CCL27	ZEB2	1.71464	0.0864107	1.06343	-0.179897	-3.36393	0.000768411	-3.11441	-1.05992
CCL27	ZNF436	0.0912289	0.927311	0.0327747	0.187145	2.61573	0.00890367	2.05043	0.0324717
CCL27	ZNF529	1.33092	0.183217	0.737035	-0.118313	-2.36063	0.0182442	-1.73888	-0.703076
CCL28	AHR	1.1225	0.261651	0.582277	0.0902069	2.33222	0.0196893	1.70577	0.558794
CCL28	ARNT	2.62098	0.00876785	2.05711	-0.0960816	-2.29416	0.0217814	-1.66192	-1.51772
CCL28	BCL6	0.341638	0.732624	0.135119	0.138812	3.53929	0.000401198	3.39664	0.135055
CCL28	DBP	1.48511	0.137514	0.861653	-0.100603	-2.40645	0.0161085	-1.79294	-0.819853
CCL28	DNMT1	1.62743	0.103645	0.984451	0.0817532	2.12227	0.0338148	1.47089	0.87304
CCL28	IRF1	0.386775	0.698923	0.155571	0.0991392	2.55405	0.0106479	1.97273	0.153583
CCL28	NFIL3	1.27802	0.201243	0.69628	0.133937	3.41824	0.000630273	3.20047	0.695195
CCL28	NR1D1	0.893513	0.371583	0.429945	-0.0953181	-2.2752	0.022894	-1.64028	-0.413447
CCL28	NR1D2	1.95047	0.0511197	1.29141	-0.0938837	-2.23958	0.0251185	-1.60001	-1.1252
CCL28	PPARA	0.287213	0.773949	0.111288	0.109916	2.82167	0.00477737	2.32081	0.110682
CCL28	PRRX2	2.19191	0.0283864	1.54689	0.118012	3.02274	0.00250501	2.60119	1.51116
CCL28	RORA	1.35925	0.174066	0.759286	-0.196534	-4.78884	1.67745e-06	-5.77535	-0.759282
CCL28	RUNX1	1.27013	0.204038	0.690289	0.0897506	2.32088	0.0202931	1.69265	0.657202
CCL28	SHOX	0.93617	0.349185	0.456944	-0.105586	-2.53019	0.0114001	-1.94309	-0.447813
CCL28	SOX4	0.14554	0.884284	0.0534082	0.085713	2.22061	0.0263773	1.57877	0.0519117
CCL28	SOX5	1.46667	0.142466	0.846289	0.0812763	2.11043	0.0348213	1.45815	0.763648
CCL28	SOX6	2.51624	0.0118615	1.92586	-0.143133	-3.46265	0.000534874	-3.27175	-1.90693
CCL28	TBX18	0.196691	0.84407	0.0736217	0.0779728	2.02839	0.0425206	1.3714	0.0702236
CCL28	ZNF415	1.49566	0.134742	0.870498	-0.106884	-2.56242	0.0103945	-1.9832	-0.842436
CCL28	ZSCAN29	0.54177	0.587977	0.23064	0.0787892	2.04866	0.0404951	1.3926	0.218487
CCL3	ARNTL	0.551487	0.5813	0.2356	0.281851	2.36937	0.0178186	1.74913	0.230061
CCL3	ATF1	0.27084	0.786514	0.104293	0.231775	2.00489	0.0449752	1.34703	0.0990236
CCL3	BACH1	0.411702	0.680558	0.167135	0.429709	3.44556	0.000569871	3.24422	0.167019
CCL3	CREM	1.75224	0.0797327	1.09836	0.297178	2.48093	0.0131041	1.88259	1.0372
CCL3	CUX1	1.4666	0.142486	0.846229	0.35935	2.93345	0.00335216	2.47467	0.837555
CCL3	E2F6	0.902522	0.36678	0.435595	0.227204	1.97161	0.0486537	1.31288	0.400566
CCL3	EBF2	0.84241	0.399558	0.39842	-0.362546	-2.32092	0.0202911	-1.69269	-0.385375
CCL3	EBF3	0.84241	0.399558	0.39842	-0.415394	-2.70558	0.00681855	-2.16631	-0.393992
CCL3	EBF4	0.84241	0.399558	0.39842	0.289489	2.42496	0.01531	1.81503	0.388541
CCL3	EPAS1	1.35102	0.17669	0.752787	0.426333	3.42099	0.000623933	3.20486	0.751526
CCL3	ETS2	0.444184	0.65691	0.182494	0.355072	2.90231	0.00370424	2.4313	0.181655
CCL3	FOXO1	0.0750479	0.940177	0.0267906	-0.376481	-2.42235	0.0154207	-1.8119	-0.0263646
CCL3	GLIS3	0.243709	0.807456	0.0928809	0.399245	3.22383	0.0012649	2.89794	0.0927499
CCL3	HDX	0.194672	0.84565	0.0728094	0.434596	3.48113	0.000499301	3.30164	0.0727698
CCL3	LMX1A	0.590702	0.55472	0.255926	-0.351804	-2.24273	0.0249141	-1.60356	-0.247327
CCL3	NFATC1	0.0457727	0.963491	0.0161521	0.400042	3.22963	0.00123952	2.90675	0.0161317
CCL3	NFIA	0.782945	0.43366	0.362851	-0.392127	-2.53622	0.0112055	-1.95057	-0.356542
CCL3	NFIB	1.73638	0.082497	1.08356	-0.351918	-2.24357	0.0248604	-1.60449	-0.977545
CCL3	NFIC	0.600654	0.548071	0.261163	-0.347248	-2.20957	0.0271349	-1.56647	-0.251553
CCL3	NFKB1	1.23984	0.215033	0.667495	0.484958	3.84769	0.000119236	3.92359	0.667306
CCL3	NR1D1	0.195085	0.845326	0.0729757	-0.323279	-2.03511	0.0418399	-1.37841	-0.0696635
CCL3	PRDM5	0.824786	0.409493	0.387754	-0.321382	-2.0213	0.0432485	-1.36403	-0.361479
CCL3	REL	3.43047	0.000602543	3.22001	0.362675	2.95765	0.00309997	2.50864	2.43172
CCL3	RELB	0.612366	0.540295	0.267369	0.243299	2.08876	0.0367293	1.43499	0.254004
CCL3	RFX8	0.809089	0.418464	0.378342	0.275513	2.32323	0.0201666	1.69537	0.366338
CCL3	SOX6	0.468923	0.639124	0.194415	-0.332406	-2.10154	0.0355936	-1.44863	-0.185773
CCL3	TBX15	0.0696421	0.944479	0.0248079	-0.331445	-2.09455	0.0362115	-1.44115	-0.0238844
CCL3	TET1	0.764088	0.444815	0.351821	-0.34201	-2.17145	0.0298972	-1.52437	-0.33591
CCL3	TGIF1	0.0840281	0.933034	0.0301025	0.22864	1.98206	0.047472	1.32356	0.0286253
CCL3	TGIF2	0.573702	0.566169	0.247054	0.30081	2.50736	0.0121636	1.91494	0.243025
CCL3	VDR	0.914333	0.360542	0.443044	0.226612	1.96731	0.049148	1.30849	0.406747
CCL3	XBP1	0.0889001	0.929161	0.0319089	0.265743	2.25212	0.0243145	1.61414	0.0311046
CCL3	YBX1	0.686143	0.492623	0.307485	0.28471	2.39017	0.0168404	1.77365	0.300017
CCL3	ZEB1	0.625053	0.531936	0.27414	-0.416362	-2.71263	0.00667524	-2.17553	-0.271597
CCL3	ZEB2	1.38418	0.166303	0.7791	0.346278	2.8383	0.00453541	2.34338	0.769336
CCL3	ZNF331	0.535001	0.592649	0.227202	0.242349	2.08185	0.0373566	1.42763	0.216192
CCL4	BACH1	1.82379	0.0681836	1.16632	0.312148	3.55088	0.000383942	3.41573	1.16405
CCL4	CEBPB	0.212726	0.83154	0.0801167	0.234808	2.70488	0.00683284	2.1654	0.0795159
CCL4	CREM	0.794885	0.42668	0.369897	0.261154	2.99308	0.00276178	2.55881	0.368289
CCL4	CUX1	1.19094	0.233676	0.631385	0.213757	2.47462	0.0133378	1.87492	0.612793
CCL4	E2F6	1.89453	0.058155	1.23541	0.182482	2.13251	0.0329646	1.48195	1.04962
CCL4	EPAS1	0.26946	0.787576	0.103708	0.25335	2.90772	0.00364079	2.4388	0.103281
CCL4	ETS2	0.343668	0.731096	0.136026	0.203418	2.36152	0.0182002	1.73992	0.133128
CCL4	FOSL1	1.08914	0.276092	0.558946	0.211797	2.45318	0.0141601	1.84893	0.543113
CCL4	FOSL2	2.21959	0.0264468	1.57763	0.175315	2.05411	0.0399647	1.39832	1.18472
CCL4	FOXJ3	1.03078	0.302642	0.519071	-0.212981	-2.19332	0.028284	-1.54846	-0.491651
CCL4	FOXK2	0.122255	0.902697	0.044458	0.226118	2.60983	0.00905859	2.04294	0.0440341
CCL4	FOXO1	0.916742	0.359278	0.444569	-0.196217	-2.00994	0.044437	-1.35226	-0.411448
CCL4	MEOX2	0.349394	0.726794	0.138589	-0.246112	-2.55574	0.0105964	-1.97484	-0.136862
CCL4	MSANTD3	0.830657	0.406167	0.391295	0.245336	2.82006	0.00480154	2.31862	0.388257
CCL4	NFE2L2	1.49185	0.135739	0.867295	0.174097	2.0408	0.0412711	1.38435	0.765968
CCL4	NFIA	0.0264146	0.978927	0.00924984	-0.208931	-2.14902	0.0316327	-1.49986	-0.0089542
CCL4	NFIL3	0.673575	0.500581	0.300525	0.250496	2.87649	0.0040212	2.39564	0.298786
CCL4	NFKB1	1.38539	0.165934	0.780066	0.297334	3.38884	0.000701894	3.15373	0.778536
CCL4	NR3C2	1.18113	0.237553	0.62424	-0.226686	-2.34324	0.0191172	-1.71858	-0.598378
CCL4	PAX1	0.0350219	0.972062	0.0123059	0.168101	1.9752	0.0482451	1.31655	0.0117041
CCL4	REL	2.08937	0.0366747	1.43563	0.202077	2.34685	0.0189327	1.72279	1.26032
CCL4	RFX8	0.0107699	0.991407	0.003748	0.223767	2.58412	0.0097628	2.01043	0.00371125
CCL4	RUNX1	0.314929	0.752816	0.123311	0.315995	3.59296	0.000326941	3.48553	0.123265
CCL4	TCF7L1	0.10098	0.919566	0.0364169	-0.225552	-2.33083	0.0197622	-1.70416	-0.0356668
CCL4	TGIF1	0.568106	0.569963	0.244153	0.19826	2.3051	0.0211611	1.67446	0.237274
CCL4	VDR	2.5019	0.0123529	1.90823	0.208509	2.41722	0.0156397	1.80577	1.55596
CCL4	YBX1	0.995749	0.319372	0.495703	0.216002	2.49917	0.0124483	1.90489	0.484332
CCL4	ZBTB43	0.613549	0.539513	0.267998	0.202867	2.3555	0.018498	1.73287	0.261195
CCL4	ZEB2	1.99122	0.0464568	1.33295	0.274939	3.14387	0.00166732	2.77798	1.31834
CCL4	ZFP64	0.965013	0.334539	0.475554	-0.227489	-2.35203	0.0186715	-1.72882	-0.459716
CCL4	ZNF143	0.988385	0.322964	0.490846	0.191139	2.22721	0.0259334	1.58614	0.467855
CCL4	ZNF224	0.951113	0.341547	0.466549	-0.197637	-2.02548	0.0428177	-1.36838	-0.432103
CCL5	ARID5B	0.578767	0.562746	0.249688	0.159641	2.00618	0.0448367	1.34837	0.234815
CCL5	BACH1	1.35954	0.173976	0.759511	0.237951	3.09634	0.00195926	2.70791	0.75549
CCL5	E2F3	1.77088	0.0765814	1.11588	0.255171	3.33607	0.000849708	3.07073	1.11145
CCL5	ELF1	0.40794	0.683318	0.165377	0.172481	2.18492	0.0288946	1.53918	0.1596
CCL5	EPAS1	1.6701	0.0948998	1.02273	0.169669	2.14578	0.0318905	1.49634	0.907406
CCL5	FOS	1.10833	0.267721	0.572318	-0.138211	-2.14027	0.0323327	-1.49036	-0.535515
CCL5	FOSL1	1.77067	0.0766158	1.11568	0.167312	2.11296	0.0346039	1.46088	0.964296
CCL5	FOXK2	1.87888	0.0602604	1.21997	0.164766	2.07752	0.0377538	1.42304	1.01891
CCL5	GLIS3	0.158935	0.87372	0.0586277	0.160828	2.0227	0.0431037	1.36549	0.0559306
CCL5	HIF1A	1.18423	0.236324	0.626493	0.158413	1.98908	0.0466922	1.33076	0.565461
CCL5	JUN	1.25411	0.209802	0.67819	-0.131508	-2.04696	0.0406619	-1.39081	-0.616304
CCL5	MAFG	1.67875	0.0932005	1.03058	0.16029	2.01521	0.0438826	1.35771	0.87617
CCL5	MSANTD3	0.04225	0.966299	0.0148883	0.191654	2.45184	0.0142127	1.84732	0.0146731
CCL5	MSC	0.759071	0.44781	0.348906	0.170583	2.1585	0.0308889	1.5102	0.332672
CCL5	NFIA	0.410887	0.681156	0.166754	-0.183456	-2.77014	0.00560328	-2.25156	-0.165616
CCL5	NFIB	0.414253	0.678689	0.168329	-0.128162	-2.00038	0.0454588	-1.34238	-0.159082
CCL5	NFKB1	2.18949	0.0285609	1.54423	0.22584	2.92774	0.00341436	2.46669	1.49651
CCL5	NR4A3	0.241749	0.808975	0.0920651	0.165796	2.09187	0.0364504	1.4383	0.0883431
CCL5	PBX1	0.535165	0.592536	0.227285	-0.146422	-2.25458	0.0241594	-1.61691	-0.22013
CCL5	REL	2.83969	0.00451574	2.34527	0.234827	3.05286	0.00226671	2.6446	2.16927
CCL5	RFX8	0.425952	0.670143	0.173833	0.211277	2.72501	0.00642999	2.19179	0.17246
CCL5	RORB	2.26826	0.0233134	1.63239	0.162869	2.05112	0.0402556	1.39517	1.20321
CCL5	SREBF2	0.887408	0.374859	0.426132	0.176991	2.24771	0.0245945	1.60916	0.408674
CCL5	TBX15	0.609836	0.54197	0.266024	-0.222896	-3.31918	0.000902817	-3.0444	-0.265693
CCL5	TCF7L1	0.504679	0.613784	0.211984	-0.153173	-2.34856	0.018846	-1.72478	-0.206865
CCL5	TCF7L2	0.134027	0.893381	0.0489633	-0.169087	-2.57011	0.0101667	-1.99282	-0.0484367
CCL5	TGIF2	2.1106	0.0348068	1.45834	0.200071	2.56901	0.0101989	1.99145	1.35017
CCL5	VDR	0.436492	0.66248	0.178828	0.190558	2.43658	0.0148268	1.82895	0.175559
CCL5	YBX1	0.511208	0.609206	0.215236	0.217929	2.81761	0.00483827	2.31531	0.21389
CCL5	ZBTB20	1.27065	0.203853	0.690683	-0.148125	-2.27829	0.0227091	-1.6438	-0.653779
CCL5	ZFP14	0.0479195	0.96178	0.0169241	-0.127786	-1.99514	0.0460278	-1.33698	-0.0161304
CCL5	ZFP64	0.967575	0.333257	0.477221	-0.133027	-2.06811	0.03863	-1.41307	-0.44489
CCL5	ZNF121	2.08327	0.0372269	1.42914	0.189088	2.41611	0.0156874	1.80445	1.28125
CCL5	ZNF224	2.83715	0.00455187	2.34181	-0.14204	-2.19358	0.0282659	-1.54874	-1.4856
CCL5	ZNF267	0.521001	0.602366	0.220139	0.25747	3.36807	0.000756954	3.12093	0.219922
CCL5	ZNF529	0.14596	0.883953	0.0535709	0.161658	2.03425	0.0419263	1.37751	0.051187
CCL5	ZNF737	0.448856	0.653535	0.184731	-0.127859	-1.99616	0.0459167	-1.33803	-0.174286
CCR7	ARID5A	1.83072	0.0671426	1.173	0.292664	2.07329	0.038145	1.41856	0.988318
CCR7	ATF6	2.89396	0.00380416	2.41974	0.37699	2.64663	0.00812991	2.08991	1.92434
CCR7	BACH1	1.43364	0.151676	0.819083	0.382846	2.68644	0.00722181	2.14135	0.801886
CCR7	CEBPB	2.14964	0.0315836	1.50054	0.329318	2.3225	0.0202058	1.69452	1.29114
CCR7	CEBPD	0.71668	0.473571	0.324615	0.304317	2.15252	0.0313562	1.50368	0.309735
CCR7	CREM	0.346306	0.729113	0.137205	0.41499	2.90498	0.00367276	2.43501	0.136613
CCR7	CUX1	1.80937	0.0703939	1.15246	0.405638	2.8414	0.00449161	2.3476	1.12744
CCR7	E2F6	0.567156	0.570608	0.243662	0.28001	1.98726	0.0468934	1.32889	0.228601
CCR7	EBF2	0.212116	0.832017	0.0798681	-0.344561	-2.25917	0.0238731	-1.62209	-0.0777798
CCR7	EBF3	0.212116	0.832017	0.0798681	-0.43004	-2.84033	0.00450668	-2.34614	-0.0794731
CCR7	FOSL1	2.19053	0.0284861	1.54537	0.418764	2.93064	0.00338264	2.47074	1.49795
CCR7	FOSL2	1.26803	0.204788	0.688696	0.376609	2.64403	0.00819246	2.08659	0.675096
CCR7	FOXC1	1.74055	0.0817625	1.08745	0.302533	2.14039	0.0323231	1.49049	0.952948
CCR7	FOXJ3	1.74055	0.0817625	1.08745	-0.373686	-2.45718	0.0140032	-1.85377	-1.02401
CCR7	MAFF	2.32354	0.02015	1.69572	0.412111	2.88541	0.00390909	2.40792	1.62015
CCR7	MSANTD3	0.599407	0.548902	0.260505	0.396229	2.77743	0.00547907	2.26129	0.258554
CCR7	MYC	1.47573	0.140017	0.853821	0.383167	2.68862	0.00717473	2.14419	0.835092
CCR7	NFATC1	0.725032	0.468432	0.329353	0.436504	3.05126	0.00227885	2.64228	0.328231
CCR7	NFE2L2	1.1891	0.234402	0.630039	0.373793	2.62489	0.00866782	2.06209	0.617915
CCR7	NFIC	1.1375	0.255329	0.592899	-0.319508	-2.08883	0.0367233	-1.43506	-0.548711
CCR7	NFKB1	0.712695	0.476034	0.322362	0.434513	3.03772	0.00238374	2.62274	0.321224
CCR7	NR1D2	0.172328	0.86318	0.0638988	-0.43443	-2.87018	0.00410243	-2.38696	-0.0636165
CCR7	PBX1	0.119659	0.904754	0.0434697	-0.31697	-2.07157	0.0383053	-1.41674	-0.0417219
CCR7	PRDM5	1.31593	0.188196	0.725389	-0.318339	-2.08088	0.037445	-1.42661	-0.660361
CCR7	RELB	0.955204	0.339475	0.469192	0.398137	2.7904	0.00526429	2.27866	0.464767
CCR7	TCF4	0.787506	0.430986	0.365537	-0.38152	-2.51045	0.0120578	-1.91873	-0.358678
CCR7	TET1	0.533563	0.593644	0.226474	-0.398309	-2.62459	0.00867525	-2.06172	-0.223903
CCR7	XBP1	1.84094	0.0656307	1.18289	0.285332	2.02345	0.0430272	1.36626	0.975375
CCR7	YBX1	0.92376	0.355611	0.449025	0.315916	2.23138	0.0256559	1.59081	0.42929
CCR7	ZBTB20	0.851186	0.394666	0.40377	-0.385802	-2.53956	0.0110992	-1.95471	-0.396439
CCR7	ZEB1	1.34652	0.178135	0.749252	-0.403042	-2.65677	0.00788921	-2.10297	-0.733725
CCR7	ZFP14	0.511631	0.608909	0.215447	-0.311951	-2.03745	0.0416052	-1.38085	-0.203994
CCR7	ZNF248	0.142629	0.886583	0.0522806	-0.333727	-2.18551	0.0288518	-1.53983	-0.0506806
CCR7	ZNF267	1.69966	0.0891957	1.04966	0.283331	2.00984	0.0444481	1.35215	0.88713
CCR7	ZNF331	1.81242	0.0699209	1.15539	0.406545	2.84756	0.00440553	2.356	1.13066
CCR7	ZNF680	0.997521	0.318512	0.496875	-0.303579	-1.98053	0.0476441	-1.32199	-0.454717
CD44	ATF7	0.55732	0.577309	0.238592	-0.310625	-1.28598	0.19845	-0.702349	-0.179673
CD44	BACH1	2.85889	0.00425122	2.37149	0.685835	3.52546	0.000422746	3.37392	2.33048
CD44	CEBPB	0.676213	0.498905	0.301982	0.464225	2.45541	0.0140724	1.85163	0.295887
CD44	CREM	0.33441	0.73807	0.131902	0.42437	2.26297	0.0236378	1.62639	0.128274
CD44	CUX1	2.06297	0.0391155	1.40765	0.515336	2.7022	0.00688821	2.16189	1.33976
CD44	E2F6	1.05219	0.292713	0.533558	0.366564	1.98385	0.0472726	1.32539	0.486585
CD44	ETS2	2.77814	0.00546707	2.26225	0.490545	2.5825	0.00980885	2.00838	1.81752
CD44	FOS	0.0126244	0.989927	0.00439663	-0.4575	-1.99517	0.0460241	-1.33701	-0.0041933
CD44	FOSL1	1.09271	0.274522	0.561422	0.633477	3.27265	0.00106546	2.97246	0.560201
CD44	FOXC1	2.62694	0.00861556	2.06472	0.394406	2.11829	0.0341509	1.4666	1.3719
CD44	FOXK2	0.802574	0.422221	0.37446	0.506776	2.66087	0.00779401	2.10824	0.369853
CD44	FOXN3	1.25612	0.209074	0.679701	-0.513779	-2.26692	0.0233953	-1.63087	-0.642871
CD44	FOXO1	2.79565	0.00517956	2.28571	-0.490065	-2.15241	0.0313649	-1.50356	-1.43911
CD44	GLIS3	0.930985	0.351861	0.453629	0.721227	3.69635	0.000218721	3.66011	0.453454
CD44	HIC2	0.966376	0.333856	0.476441	0.370768	2.00415	0.0450542	1.34627	0.439055
CD44	HLF	1.91239	0.0558257	1.25317	-0.459733	-2.00596	0.044861	-1.34813	-1.00797
CD44	JUN	0.0814805	0.93506	0.0291606	-0.462685	-2.02021	0.0433618	-1.36289	-0.0278547
CD44	KLF8	1.24468	0.213251	0.67111	-0.28601	-1.16713	0.243159	-0.614109	-0.393021
CD44	MAFG	1.46599	0.142651	0.845724	0.330411	1.80929	0.0704067	1.15239	0.692473
CD44	MSANTD3	3.71468	0.000203461	3.69152	0.490689	2.58319	0.00978916	2.00925	2.00041
CD44	NFATC3	0.603211	0.546368	0.262514	-0.221486	-0.85557	0.392236	-0.406453	-0.140082
CD44	NFE2L2	1.99775	0.0457435	1.33967	0.469534	2.48104	0.0130999	1.88273	1.23475
CD44	NFIC	1.02589	0.304942	0.515783	-0.502843	-2.21411	0.0268212	-1.57152	-0.490013
CD44	NFIL3	0.580372	0.561664	0.250524	0.450706	2.39013	0.0168424	1.77359	0.244852
CD44	REL	1.26245	0.206788	0.684475	0.419754	2.24068	0.025047	1.60124	0.644634
CD44	RUNX1	0.88725	0.374944	0.426033	0.701989	3.60346	0.000314007	3.50306	0.425806
CD44	RUNX2	1.72853	0.0838938	1.07627	-0.491551	-2.15959	0.0308044	-1.51139	-0.95034
CD44	SP1	0.435666	0.663079	0.178435	-0.223964	-0.867535	0.385649	-0.413808	-0.10072
CD44	TBX15	0.0627355	0.949977	0.0222869	-0.46268	-2.02018	0.0433643	-1.36287	-0.0212963
CD44	TCF7L1	0.443776	0.657204	0.1823	-0.544906	-2.41721	0.0156398	-1.80577	-0.178771
CD44	TCF7L2	0.347594	0.728145	0.137782	-0.624805	-2.80301	0.00506279	-2.29561	-0.136962
CD44	TERF2	0.491199	0.623286	0.205313	0.377505	2.03668	0.0416823	1.38005	0.194507
CD44	TET1	0.335742	0.737065	0.132494	-0.538986	-2.38863	0.0169114	-1.77182	-0.129882
CD44	TWIST2	1.80029	0.0718148	1.14379	0.437486	2.3263	0.0200026	1.69891	1.04392
CD44	VDR	2.04031	0.0413191	1.38385	0.240337	1.37436	0.16933	0.771265	0.691109
CD44	ZBTB20	1.49769	0.134214	0.872201	-0.600104	-2.68374	0.00728035	-2.13785	-0.852269
CD44	ZBTB43	0.188145	0.850763	0.0701913	0.552819	2.88319	0.00393673	2.40486	0.0698915
CD44	ZEB2	1.34073	0.180009	0.744705	0.643001	3.31864	0.000904585	3.04355	0.74292
CD44	ZFP64	0.330702	0.74087	0.130258	-0.479223	-2.10006	0.0357235	-1.44705	-0.124865
CD44	ZNF135	2.28875	0.0220937	1.65573	-0.31149	-1.29016	0.196996	-0.705543	-0.668093
CD44	ZNF224	0.507854	0.611556	0.213564	-0.462983	-2.02165	0.0432127	-1.36439	-0.201804
CD44	ZNF337	1.66115	0.0966826	1.01465	-0.234423	-0.918035	0.3586	-0.445389	-0.376118
CD44	ZNF483	0.177088	0.85944	0.0657846	-0.487976	-2.14233	0.0321672	-1.49259	-0.0635058
CD44	ZNF562	2.06286	0.0391259	1.40754	0.258792	1.46347	0.14334	0.843633	0.752377
CD44	ZNF793	0.913947	0.360745	0.4428	-0.252592	-1.00577	0.314528	-0.502341	-0.250412
CD44	ZNF891	0.836987	0.4026	0.395126	-0.225802	-0.876412	0.380806	-0.419296	-0.200595
CSF3	ARID5B	0.98443	0.324904	0.488245	-0.222483	-3.49448	0.000474979	-3.32333	-0.487816
CSF3	ARNTL	2.40182	0.0163136	1.78745	-0.159768	-2.65667	0.00789159	-2.10284	-1.61841
CSF3	BACH1	0.343553	0.731183	0.135974	-0.230039	-3.59543	0.000323856	-3.48965	-0.135922
CSF3	CREB5	0.740077	0.459253	0.337948	-0.139745	-2.38919	0.0168858	-1.77248	-0.329398
CSF3	E2F3	0.767721	0.442653	0.353936	-0.146579	-2.48049	0.0131203	-1.88206	-0.346821
CSF3	E2F6	1.44199	0.149305	0.825927	-0.112919	-2.03082	0.0422734	-1.37393	-0.732203
CSF3	EPAS1	0.0867409	0.930877	0.0311075	-0.189921	-3.05949	0.00221714	-2.65421	-0.031036
CSF3	ETS1	2.00565	0.044894	1.34781	-0.214448	-3.38715	0.000706225	-3.15106	-1.34134
CSF3	ETS2	1.70057	0.089024	1.05049	-0.141056	-2.4067	0.0160975	-1.79324	-0.98427
CSF3	FOS	1.80521	0.0710414	1.14849	0.192353	2.04732	0.0406267	1.39119	0.963443
CSF3	FOSL1	1.81357	0.0697437	1.15649	-0.123922	-2.17781	0.0294205	-1.53135	-1.01273
CSF3	FOXN3	1.92622	0.0540772	1.26699	0.241496	2.70381	0.00685487	2.164	1.2178
CSF3	FOXO1	0.693607	0.487929	0.311644	0.262857	2.98918	0.00279724	2.55327	0.310371
CSF3	GLIS3	1.20062	0.229898	0.638466	-0.268242	-4.10579	4.02941e-05	-4.39476	-0.638407
CSF3	HMGA1	1.34311	0.179236	0.746575	-0.136524	-2.34616	0.0189681	-1.72198	-0.710402
CSF3	HOXD3	0.29192	0.770348	0.113313	0.187042	1.97637	0.0481125	1.31774	0.107128
CSF3	MBNL2	1.21015	0.226221	0.645467	0.211399	2.30175	0.0213494	1.67061	0.614857
CSF3	MEOX2	0.487438	0.625948	0.203462	0.189673	2.01151	0.0442715	1.35388	0.192122
CSF3	NFATC1	1.39666	0.162516	0.789103	-0.149781	-2.52326	0.0116272	-1.93452	-0.763831
CSF3	NFIA	2.16284	0.0305538	1.51493	0.226715	2.50636	0.0121981	1.91371	1.37285
CSF3	NFIB	0.612057	0.5405	0.267204	0.199849	2.14745	0.0317573	1.49816	0.255635
CSF3	NFIC	3.30941	0.000934939	3.02922	0.19589	2.09456	0.0362099	1.44117	1.4305
CSF3	NFIL3	0.112815	0.910177	0.0408741	-0.164159	-2.71534	0.00662084	-2.17909	-0.0405904
CSF3	NFKB1	0.903905	0.366046	0.436464	-0.241138	-3.7437	0.00018133	-3.74153	-0.436328
CSF3	NPAS2	0.404145	0.686106	0.163609	-0.161593	-2.68105	0.00733907	-2.13436	-0.162153
CSF3	NR3C2	0.179991	0.85716	0.0669382	0.206239	2.23281	0.0255612	1.59242	0.0650922
CSF3	PBX1	0.561322	0.574578	0.240651	0.212371	2.31474	0.0206274	1.68555	0.234068
CSF3	PRRX1	0.31762	0.750773	0.124491	-0.138625	-2.37423	0.0175854	-1.75485	-0.121963
CSF3	REL	2.6907	0.00713022	2.1469	-0.109423	-1.98411	0.0472434	-1.32566	-1.26731
CSF3	RFX8	2.77324	0.00555009	2.2557	-0.126993	-2.21883	0.026498	-1.57679	-1.4962
CSF3	RORB	1.47753	0.139533	0.855323	-0.12557	-2.19983	0.0278191	-1.55566	-0.786561
CSF3	TCF4	0.756919	0.449099	0.347658	0.257978	2.924	0.00345566	2.46147	0.345821
CSF3	TCF7L2	0.59588	0.551256	0.258647	0.249838	2.81526	0.00487383	2.31213	0.256927
CSF3	TEAD2	0.263416	0.79223	0.101149	0.1936	2.06398	0.0390199	1.40871	0.0967271
CSF3	TFDP1	0.281416	0.778391	0.108802	-0.112242	-2.02178	0.0431989	-1.36453	-0.103493
CSF3	TGIF1	0.340492	0.733486	0.134608	-0.137374	-2.35752	0.0183975	-1.73524	-0.131715
CSF3	ZEB1	1.94866	0.0513359	1.28958	0.213584	2.33095	0.0197561	1.7043	1.15442
CSF3	ZEB2	2.03413	0.0419388	1.37738	-0.190528	-3.0676	0.00215785	-2.66598	-1.35649
CSF3	ZNF121	1.56727	0.117051	0.931626	-0.151688	-2.54873	0.0108116	-1.96611	-0.897578
CSF3	ZNF224	2.36998	0.0177889	1.74985	0.199546	2.1434	0.0320807	1.49376	1.30716
CSF3	ZNF652	0.869609	0.384514	0.415088	0.189689	2.01173	0.0442485	1.3541	0.385368
CTSL	ARID5B	1.21854	0.223017	0.651661	0.448751	2.80274	0.00506712	2.29524	0.644061
CTSL	ATF6	0.77658	0.437406	0.359115	0.355346	2.27562	0.022869	1.64075	0.346525
CTSL	ATF7	1.28408	0.199113	0.700901	-0.279728	-1.30834	0.190758	-0.719517	-0.453595
CTSL	BACH1	1.54576	0.122162	0.913065	0.536205	3.29627	0.000979775	3.00887	0.910018
CTSL	CEBPB	1.05008	0.293682	0.532122	0.374719	2.38495	0.0170816	1.76747	0.514637
CTSL	CUX1	0.158935	0.87372	0.0586277	0.475086	2.95135	0.00316388	2.49978	0.0584292
CTSL	ELF4	1.15482	0.248163	0.605264	0.311977	2.03087	0.0422682	1.37399	0.552933
CTSL	ELK3	0.456176	0.648263	0.188249	0.351297	2.25276	0.024274	1.61486	0.182566
CTSL	EPAS1	0.836496	0.402876	0.394829	0.420489	2.64324	0.0082116	2.08557	0.389575
CTSL	ETS2	0.843728	0.398821	0.399222	0.472826	2.9386	0.00329701	2.48188	0.397069
CTSL	FOSB	1.1541	0.24846	0.604744	0.080568	0.724943	0.468487	0.329303	0.221453
CTSL	FOXK2	0.303328	0.76164	0.11825	0.349015	2.23989	0.0250983	1.60036	0.114853
CTSL	FOXN3	0.588937	0.555903	0.255001	-0.432089	-2.16817	0.0301459	-1.52077	-0.244666
CTSL	FOXO1	1.1063	0.268596	0.570901	-0.48746	-2.48065	0.0131145	-1.88225	-0.555662
CTSL	GLIS3	1.15835	0.24672	0.607796	0.561919	3.44138	0.000578756	3.2375	0.607029
CTSL	HDX	0.125924	0.899792	0.0458579	0.485116	3.00796	0.0026301	2.58003	0.0457307
CTSL	HIC2	1.07858	0.280774	0.551643	0.309308	2.01581	0.0438203	1.35832	0.50544
CTSL	HLF	0.877496	0.380217	0.419968	-0.434574	-2.18219	0.0290955	-1.53617	-0.399844
CTSL	HOXD3	0.869609	0.384514	0.415088	-0.428629	-2.14864	0.0316628	-1.49945	-0.393617
CTSL	KLF10	1.33885	0.180619	0.743237	-0.191994	-0.813225	0.416089	-0.380814	-0.282701
CTSL	KLF8	1.58564	0.112822	0.947607	-0.277283	-1.29454	0.195479	-0.7089	-0.54326
CTSL	MAFF	0.430188	0.667059	0.175836	0.331237	2.13956	0.0323904	1.48958	0.168871
CTSL	MSANTD3	0.531396	0.595145	0.225377	0.379868	2.414	0.0157784	1.80194	0.220741
CTSL	NFATC3	1.31847	0.187346	0.727355	-0.144169	-0.543332	0.586901	-0.231435	-0.17764
CTSL	NFIL3	0.371378	0.710356	0.148524	0.377979	2.40334	0.016246	1.78925	0.145657
CTSL	NFKB1	0.930384	0.352172	0.453245	0.62113	3.77553	0.000159668	3.79678	0.453117
CTSL	NFKB2	1.67204	0.0945162	1.02449	0.354486	2.27076	0.0231614	1.63524	0.937461
CTSL	REL	1.89826	0.0576623	1.23911	0.474478	2.94792	0.00319918	2.49496	1.21698
CTSL	RUNX1	2.55396	0.0106505	1.97263	0.50245	3.10578	0.0018978	2.72175	1.90211
CTSL	RUNX2	0.717669	0.472961	0.325175	-0.399108	-1.98204	0.0474744	-1.32354	-0.302786
CTSL	SP1	0.435656	0.663086	0.17843	-0.160719	-0.636729	0.524301	-0.280419	-0.07586
CTSL	TBX2	0.491498	0.623074	0.20546	-0.0305399	0.0979204	0.921996	0.0352712	-0.0129606
CTSL	TET1	0.6799	0.496568	0.304022	-0.462476	-2.33965	0.0193016	-1.71441	-0.295605
CTSL	TET3	0.707363	0.479341	0.319356	0.387557	2.4574	0.0139949	1.85403	0.312803
CTSL	TWIST2	2.50972	0.0120828	1.91783	0.355444	2.27617	0.022836	1.64138	1.46039
CTSL	VDR	0.147707	0.882574	0.0542489	0.234605	1.59423	0.110885	0.955128	0.0478885
CTSL	ZBTB20	0.575788	0.564759	0.248137	-0.471638	-2.39136	0.0167863	-1.77505	-0.242555
CTSL	ZEB1	0.375261	0.707466	0.150294	-0.536435	-2.75703	0.00583287	-2.23412	-0.149248
CTSL	ZEB2	0.226742	0.820624	0.0858556	0.509071	3.14314	0.00167145	2.77691	0.0856969
CTSL	ZNF121	0.334366	0.738104	0.131883	0.441037	2.7592	0.00579428	2.237	0.130991
CTSL	ZNF135	0.811809	0.416901	0.379967	-0.28856	-1.35818	0.174406	-0.758437	-0.28517
CTSL	ZNF248	1.66444	0.0960242	1.01762	-0.434382	-2.18111	0.0291754	-1.53498	-0.912226
CTSL	ZNF337	0.49052	0.623766	0.204978	-0.192092	-0.813778	0.415772	-0.381144	-0.107798
CTSL	ZNF562	0.68982	0.490307	0.309532	0.195056	1.37104	0.170362	0.768627	0.238719
CTSL	ZNF891	1.66154	0.096605	1.015	-0.201237	-0.865384	0.386828	-0.412482	-0.350603
CUL9	E2F6	1.57917	0.114298	0.941961	-0.333738	-2.22164	0.0263075	-1.57992	-0.861386
CUL9	EBF2	0.0456037	0.963626	0.0160914	0.458534	2.69689	0.00699895	2.15497	0.0159767
CUL9	EBF3	0.0456037	0.963626	0.0160914	0.417831	2.44421	0.0145172	1.83812	0.0158535
CUL9	EBF4	0.0456037	0.963626	0.0160914	-0.344517	-2.28856	0.0221047	-1.65552	-0.0157292
CUL9	ELF1	0.0601105	0.952068	0.0213322	-0.346247	-2.2993	0.021488	-1.6678	-0.0208626
CUL9	ELF4	0.0912289	0.927311	0.0327747	-0.299449	-2.00877	0.0445612	-1.35104	-0.0312604
CUL9	ELK3	1.28404	0.199128	0.700867	-0.328641	-2.19	0.0285241	-1.54479	-0.653701
CUL9	ETS1	0.417116	0.676594	0.169672	-0.512184	-3.32946	0.000870141	-3.06041	-0.169491
CUL9	FOSL1	0.893369	0.37166	0.429855	-0.426036	-2.79465	0.00519567	-2.28436	-0.426057
CUL9	HIC2	0.513307	0.607736	0.216285	-0.303928	-2.03658	0.0416923	-1.37994	-0.204752
CUL9	HMGA1	0.6799	0.496568	0.304022	-0.413507	-2.71686	0.00659044	-2.18109	-0.301129
CUL9	MAFF	2.18505	0.0288851	1.53933	-0.324564	-2.16469	0.0304115	-1.51696	-1.23345
CUL9	MBNL2	1.27802	0.201243	0.69628	0.360065	2.08558	0.0370163	1.43161	0.636746
CUL9	NFIA	0.720976	0.470924	0.327049	0.484983	2.86109	0.00422182	2.3745	0.324994
CUL9	NFKB1	1.18113	0.237553	0.62424	-0.495059	-3.22315	0.0012679	-2.89691	-0.622476
CUL9	NFKB2	1.79796	0.0721829	1.14157	-0.320354	-2.13855	0.0324719	-1.48849	-0.990078
CUL9	NR4A3	0.708665	0.478532	0.320089	-0.40518	-2.66516	0.00769511	-2.11379	-0.316462
CUL9	PRDM5	1.00639	0.314227	0.502756	0.389976	2.27128	0.0231303	1.63582	0.481368
CUL9	SMAD3	1.87418	0.0609061	1.21534	-0.344801	-2.29033	0.0220024	-1.65753	-1.08848
CUL9	TCF4	0.33255	0.739474	0.131077	0.353876	2.04716	0.0406421	1.39102	0.124903
CUL9	VDR	1.3431	0.17924	0.746566	-0.3257	-2.17174	0.0298753	-1.52469	-0.690881
CUL9	ZBTB43	0.29192	0.770348	0.113313	-0.437533	-2.86602	0.00415675	-2.38125	-0.112775
CUL9	ZEB1	0.338202	0.735211	0.133588	0.415974	2.43268	0.0149877	1.82427	0.13125
CUL9	ZEB2	0.278095	0.78094	0.107382	-0.463354	-3.02632	0.00247551	-2.60634	-0.107081
CUL9	ZFP64	0.563498	0.573096	0.241773	0.37299	2.16582	0.0303247	1.5182	0.232072
CUL9	ZNF121	1.78291	0.0746006	1.12726	-0.425378	-2.79056	0.00526172	-2.27887	-1.0998
CUL9	ZNF224	1.50754	0.131672	0.880506	0.346153	1.99922	0.045585	1.34118	0.766357
CUL9	ZNF248	2.59838	0.00936659	2.02842	0.374692	2.17639	0.029526	1.5298	1.41323
CUL9	ZNF267	2.12306	0.0337489	1.47174	-0.361111	-2.39158	0.016776	-1.77531	-1.30139
CUL9	ZNF529	0.817754	0.413498	0.383527	-0.3355	-2.23258	0.0255766	-1.59216	-0.368051
CUL9	ZNF737	0.307959	0.758114	0.120266	0.35725	2.06811	0.0386298	1.41308	0.114946
CX3CL1	ATF2	1.36445	0.172427	0.763395	0.22358	2.03458	0.041893	1.37786	0.683828
CX3CL1	BCL6	0.377482	0.705816	0.151309	-0.252083	-3.4544	0.000551528	-3.25843	-0.151209
CX3CL1	BHLHE40	1.45509	0.145643	0.83671	0.287389	2.77091	0.00558995	2.25259	0.822698
CX3CL1	EBF1	0.598501	0.549506	0.260028	-0.31327	-4.16048	3.17583e-05	-4.49814	-0.260017
CX3CL1	EBF2	0.265861	0.790346	0.102183	-0.125933	-1.99867	0.0456442	-1.34061	-0.0969559
CX3CL1	EGR3	1.01142	0.311815	0.506103	0.314409	3.08272	0.00205119	2.68799	0.504142
CX3CL1	ELF1	0.997521	0.318512	0.496875	0.265302	2.51604	0.0118682	1.92562	0.485984
CX3CL1	ERG	0.255184	0.798581	0.0976811	0.285672	2.7511	0.00593957	2.22624	0.097031
CX3CL1	ETV5	0.585895	0.557946	0.253408	0.231989	2.13162	0.0330378	1.48099	0.242186
CX3CL1	FOXS1	1.00321	0.315758	0.500646	0.233676	2.15109	0.0314691	1.50212	0.471996
CX3CL1	HEY1	0.930047	0.352347	0.45303	0.24043	2.22903	0.0258118	1.58818	0.432899
CX3CL1	HEYL	0.255604	0.798257	0.0978574	0.285751	2.75202	0.00592294	2.22746	0.0972078
CX3CL1	HIF1A	1.27065	0.203853	0.690683	0.332375	3.29003	0.00100175	2.99924	0.688987
CX3CL1	JUND	1.01462	0.310285	0.50824	0.317541	3.11886	0.0018155	2.741	0.506491
CX3CL1	MAFG	1.77872	0.0752853	1.12329	0.24219	2.24933	0.0244912	1.61099	1.00907
CX3CL1	MEF2D	1.13747	0.25534	0.592881	0.234978	2.16611	0.0303026	1.51852	0.556103
CX3CL1	MLXIP	2.76546	0.00568428	2.24532	0.230278	2.11188	0.034697	1.45971	1.39595
CX3CL1	POU2F3	1.09697	0.272654	0.564388	-0.18749	-2.70901	0.00674834	-2.1708	-0.556639
CX3CL1	PPARA	0.487285	0.626056	0.203387	-0.193273	-2.77575	0.00550747	-2.25905	-0.20196
CX3CL1	RFX2	0.454737	0.649299	0.187556	0.329951	3.26207	0.00110601	2.95624	0.187296
CX3CL1	SHOX	2.30563	0.0211314	1.67507	0.296204	2.87264	0.00407061	2.39034	1.60005
CX3CL1	SOX6	3.59233	0.000327736	3.48448	0.223507	2.03374	0.041978	1.37698	1.37374
CX3CL1	SOX8	0.503597	0.614544	0.211447	0.238483	2.20656	0.027345	1.56312	0.204061
CX3CL1	TBX18	0.294778	0.768164	0.114546	-0.282641	-3.80703	0.000140646	-3.85187	-0.114528
CX3CL1	TEAD4	0.842777	0.399353	0.398643	0.272507	2.59918	0.00934472	2.02943	0.392582
CX3CL1	THRB	2.2517	0.0243409	1.61366	-0.141429	-2.17749	0.0294441	-1.531	-1.27516
CX3CL1	TRPS1	0.126234	0.899547	0.0459762	-0.210745	-2.97737	0.00290735	-2.5365	-0.0458352
CX3CL1	TWIST2	0.596962	0.550533	0.259217	-0.147902	-2.25218	0.0243106	-1.6142	-0.250682
CXCL1	ATF6	0.356056	0.721798	0.141584	0.295086	1.74076	0.0817263	1.08764	0.128115
CXCL1	ATF7	0.675734	0.499209	0.301717	-0.315431	-1.49728	0.134319	-0.871861	-0.246819
CXCL1	BACH1	1.75368	0.0794859	1.09971	0.680344	3.78408	0.00015428	3.81169	1.09893
CXCL1	CEBPB	0.750319	0.453063	0.343842	0.268353	1.59897	0.109826	0.959294	0.289772
CXCL1	CUX1	0.813915	0.415693	0.381227	0.589092	3.3001	0.000966518	3.01479	0.380637
CXCL1	EPAS1	0.357528	0.720697	0.142247	0.451751	2.57167	0.0101208	1.99478	0.140547
CXCL1	ETS2	0.432049	0.665706	0.176718	0.517356	2.91963	0.00350451	2.45537	0.175954
CXCL1	FOSL1	0.125424	0.900188	0.0456669	0.575051	3.22563	0.00125697	2.90068	0.0456064
CXCL1	FOXC1	1.87968	0.0601513	1.22075	0.353002	2.04793	0.0405666	1.39183	1.00754
CXCL1	FOXK2	1.05767	0.290205	0.537295	0.460873	2.62005	0.00879158	2.05593	0.528055
CXCL1	FOXO1	2.35041	0.0187528	1.72693	-0.459393	-2.26083	0.02377	-1.62397	-1.37596
CXCL1	GLIS3	0.955204	0.339475	0.469192	0.674062	3.75076	0.0001763	3.75375	0.469044
CXCL1	HLF	1.19836	0.230777	0.636808	-0.474066	-2.33864	0.0193538	-1.71323	-0.609658
CXCL1	KLF10	0.479149	0.631833	0.199398	-0.333386	-1.59251	0.111269	-0.953625	-0.172115
CXCL1	KLF2	1.03271	0.30174	0.520367	-0.444155	-2.18001	0.029257	-1.53377	-0.491916
CXCL1	KLF8	1.27249	0.203199	0.692079	-0.307204	-1.45365	0.146043	-0.835519	-0.495439
CXCL1	MAFG	0.428934	0.667971	0.175242	0.198126	1.22651	0.220008	0.657561	0.13017
CXCL1	MEOX2	0.134792	0.892776	0.0492574	-0.543861	-2.70882	0.00675223	-2.17055	-0.0489053
CXCL1	MSANTD3	1.40853	0.158973	0.798675	0.359067	2.0801	0.0375166	1.42578	0.720046
CXCL1	NFATC3	0.613086	0.539819	0.267751	-0.198379	-0.876465	0.380777	-0.419329	-0.145666
CXCL1	NFE2L2	0.0504044	0.9598	0.0178192	0.466133	2.64795	0.00809816	2.09161	0.0176719
CXCL1	NFIL3	0.688917	0.490876	0.309029	0.404616	2.32168	0.0202501	1.69357	0.300002
CXCL1	NFKB1	0.707188	0.479449	0.319257	0.708445	3.93312	8.38515e-05	4.07649	0.319218
CXCL1	REL	1.13702	0.255529	0.592559	0.439873	2.50868	0.0121184	1.91655	0.57749
CXCL1	RORB	0.180249	0.856957	0.0670409	0.370305	2.1397	0.0323789	1.48974	0.0647
CXCL1	RUNX1	1.80838	0.0705472	1.15152	0.615525	3.44029	0.000581081	3.23576	1.14821
CXCL1	RUNX2	0.159991	0.872888	0.0590413	-0.482966	-2.38585	0.0170397	-1.76854	-0.057965
CXCL1	SP1	0.536115	0.591879	0.227767	-0.1784	-0.770502	0.441002	-0.355559	-0.112461
CXCL1	TBX2	1.66149	0.0966142	1.01496	-0.0336331	-0.00269251	0.997852	-0.000934002	-0.000843676
CXCL1	TEF	0.527833	0.597615	0.223578	-0.421615	-2.06046	0.0393544	-1.40501	-0.21222
CXCL1	TET1	0.35924	0.719415	0.14302	-0.45078	-2.21515	0.0267501	-1.57267	-0.138513
CXCL1	TET3	0.191305	0.848287	0.0714573	0.470014	2.66854	0.00761828	2.11814	0.0708659
CXCL1	TFDP1	0.523359	0.600724	0.221325	0.352503	2.04529	0.0408268	1.38906	0.209697
CXCL1	TWIST2	1.31306	0.189163	0.723163	0.495063	2.80139	0.00508831	2.29343	0.713793
CXCL1	VDR	0.706299	0.480002	0.318757	0.171668	1.08618	0.2774	0.556894	0.204642
CXCL1	ZBTB20	0.88725	0.374944	0.426033	-0.521548	-2.59048	0.00958417	-2.01845	-0.419149
CXCL1	ZBTB43	0.297929	0.765758	0.115909	0.482593	2.73525	0.00623323	2.20529	0.115081
CXCL1	ZEB2	1.09697	0.272654	0.564388	0.650738	3.62706	0.000286671	3.54262	0.564056
CXCL1	ZFP64	0.247936	0.804184	0.0946446	-0.414045	-2.02031	0.0433513	-1.363	-0.0900843
CXCL1	ZNF121	0.714762	0.474756	0.323529	0.471475	2.67629	0.0074443	2.12818	0.319967
CXCL1	ZNF135	1.92148	0.054671	1.26224	-0.330492	-1.57716	0.114758	-0.940216	-0.787399
CXCL1	ZNF248	0.792343	0.428161	0.368393	-0.444272	-2.18063	0.0292111	-1.53445	-0.351772
CXCL1	ZNF267	0.403156	0.686833	0.163149	0.431701	2.46533	0.0136887	1.86364	0.160446
CXCL1	ZNF337	1.95577	0.0504926	1.29677	-0.170883	-0.730634	0.465003	-0.332544	-0.308021
CXCL1	ZNF562	1.40489	0.160055	0.79573	0.268826	1.60148	0.10927	0.961498	0.598882
CXCL1	ZNF891	2.29086	0.0219713	1.65814	-0.173235	-0.743109	0.457416	-0.339689	-0.328515
CXCL10	ARNTL	0.0724893	0.942213	0.0258511	0.213299	2.01908	0.0434792	1.36172	0.0246945
CXCL10	ATF6	2.667	0.00765311	2.11616	0.287454	2.77421	0.00553365	2.25699	1.88126
CXCL10	BACH1	0.96201	0.336045	0.473603	0.247803	2.37043	0.0177673	1.75038	0.458619
CXCL10	CREB1	3.68932	0.000224851	3.64811	0.231725	2.20671	0.0273344	1.56329	1.55983
CXCL10	CREM	4.2472	2.16456e-05	4.66463	0.277757	2.67547	0.00746253	2.12711	2.12587
CXCL10	E2F6	1.07085	0.284236	0.546321	0.22053	2.09271	0.0363748	1.4392	0.508258
CXCL10	EBF1	1.12808	0.259285	0.586222	-0.221352	-2.40704	0.0160822	-1.79365	-0.566714
CXCL10	ERF	0.158519	0.874048	0.0584647	0.245936	2.35142	0.0187017	1.72812	0.0572959
CXCL10	ETV6	0.423124	0.672205	0.172498	0.245658	2.34859	0.0188444	1.72482	0.168526
CXCL10	FOSB	1.30493	0.191916	0.71689	0.237075	2.26119	0.0237472	1.62439	0.675501
CXCL10	FOSL1	0.566867	0.570804	0.243513	0.248473	2.37726	0.0174419	1.75841	0.237854
CXCL10	FOSL2	0.706602	0.479814	0.318927	0.309735	3.0011	0.00269002	2.57024	0.317662
CXCL10	FOXJ3	0.805666	0.420436	0.3763	-0.201975	-2.20972	0.0271246	-1.56664	-0.360358
CXCL10	HOXA10	0.652951	0.513788	0.289216	-0.179827	-1.98419	0.0472348	-1.32574	-0.270224
CXCL10	JUNB	0.627308	0.530458	0.275349	0.251666	2.40978	0.0159622	1.79691	0.269256
CXCL10	MAFF	1.58519	0.112924	0.947215	0.249055	2.38319	0.0171635	1.76539	0.892285
CXCL10	MYC	2.1	0.0357288	1.44698	0.213077	2.01681	0.0437151	1.35937	1.10856
CXCL10	NFAT5	1.8062	0.0708868	1.14943	0.219442	2.08163	0.0373759	1.42741	0.976282
CXCL10	NFATC2	0.479549	0.631548	0.199593	0.214821	2.03457	0.0418937	1.37785	0.189106
CXCL10	NFE2L2	0.832797	0.404959	0.392589	0.338695	3.296	0.000980714	3.00846	0.391963
CXCL10	NFIA	0.353234	0.723913	0.140314	-0.194331	-2.13189	0.0330161	-1.48127	-0.134879
CXCL10	NFKB1	2.22201	0.0262826	1.58033	0.305994	2.96301	0.00304649	2.5162	1.53389
CXCL10	PAX1	1.46503	0.142914	0.844926	0.26984	2.59484	0.00946357	2.02395	0.820952
CXCL10	RBPJ	0.877496	0.380217	0.419968	-0.207902	-2.27008	0.0232028	-1.63446	-0.403845
CXCL10	REL	1.04452	0.296246	0.528348	0.362361	3.537	0.000404697	3.39287	0.52793
CXCL10	RELB	0.669133	0.503411	0.298078	0.368835	3.60292	0.000314663	3.50215	0.297943
CXCL10	STAT3	0.887653	0.374727	0.426285	0.227736	2.16609	0.030304	1.5185	0.404862
CXCL10	TOPORS	0.78966	0.429726	0.366808	0.220658	2.09402	0.0362585	1.44059	0.346398
CXCL10	VDR	1.44584	0.148223	0.829084	0.255671	2.45056	0.0142634	1.84578	0.794871
CXCL10	XBP1	1.05162	0.292972	0.533174	0.31597	3.06459	0.00217968	2.66161	0.530895
CXCL10	ZEB1	1.17388	0.240442	0.61899	-0.200097	-2.1906	0.0284807	-1.54545	-0.581575
CXCL10	ZFP14	0.433433	0.6647	0.177374	-0.181435	-2.00056	0.0454397	-1.34256	-0.167532
CXCL10	ZNF141	2.51234	0.0119935	1.92105	0.227191	2.16054	0.0307308	1.51243	1.37309
CXCL10	ZNF267	0.849239	0.395748	0.402581	0.211031	1.99598	0.0459365	1.33784	0.373141
CXCL10	ZNF331	0.662805	0.507456	0.294602	0.27843	2.68231	0.00731151	2.13599	0.291531
CXCL10	ZNF410	0.851009	0.394764	0.403662	0.312716	3.03145	0.0024338	2.61371	0.402045
CXCL11	ARID5B	0.269986	0.787171	0.103931	-0.0903591	-2.39375	0.0166773	-1.77787	-0.101977
CXCL11	ARX	1.9557	0.0505003	1.29671	0.309866	5.30477	1.12814e-07	6.94764	1.29671
CXCL11	CREB5	1.61141	0.10709	0.97025	-0.092656	-2.43793	0.0147717	-1.83057	-0.919806
CXCL11	E2F8	3.56912	0.000358182	3.4459	0.199249	3.177	0.00148805	2.82738	2.73384
CXCL11	ELF4	1.59939	0.109734	0.959658	-0.0725245	-2.05069	0.0402973	-1.39472	-0.83681
CXCL11	ELK3	1.50825	0.131489	0.881109	-0.111888	-2.80786	0.00498721	-2.30214	-0.867033
CXCL11	FOXR1	1.55984	0.118797	0.925193	0.184109	2.88579	0.00390435	2.40845	0.912794
CXCL11	HDX	0.548772	0.583162	0.234211	-0.0715657	-2.03224	0.0421289	-1.37542	-0.221326
CXCL11	MEF2C	1.04278	0.297049	0.527172	0.148078	2.1927	0.0283289	1.54777	0.498992
CXCL11	MYC	1.47559	0.140055	0.8537	-0.0719675	-2.03998	0.0413528	-1.38349	-0.755435
CXCL11	MYOG	0.952202	0.340995	0.467253	0.151215	2.25304	0.0242564	1.61517	0.447357
CXCL11	NOTO	2.01326	0.0440868	1.35569	0.183759	2.87906	0.00398865	2.39917	1.31967
CXCL11	PLAGL1	0.443458	0.657435	0.182147	-0.0759076	-2.11576	0.0343649	-1.46389	-0.17444
CXCL11	PRRX1	2.33433	0.0195787	1.70822	-0.0700309	-2.00272	0.045207	-1.34479	-1.1945
CXCL11	RARB	0.897536	0.369433	0.432464	0.150498	2.23926	0.0251388	1.59966	0.414218
CXCL11	RFX8	1.22712	0.219776	0.658019	-0.0771379	-2.13943	0.0324009	-1.48944	-0.610734
CXCL11	RUNX1	0.514179	0.607127	0.21672	-0.0896618	-2.38033	0.017297	-1.76203	-0.211886
CXCL11	SMAD3	0.104934	0.916428	0.0379017	-0.0857851	-2.30576	0.0211239	-1.67523	-0.0370659
CXCL11	TCF21	0.324574	0.745503	0.12755	0.206013	3.30712	0.000942596	3.02567	0.127411
CXCL11	TGIF1	0.670863	0.502308	0.29903	-0.0913195	-2.41222	0.0158558	-1.79981	-0.29226
CXCL11	TWIST2	0.627866	0.530092	0.275649	-0.0728872	-2.05766	0.0396223	-1.40206	-0.260656
CXCL11	XBP1	2.54976	0.0107796	1.9674	-0.071993	-2.04046	0.041304	-1.38401	-1.28703
CXCL11	ZNF419	0.621461	0.534296	0.272218	0.142158	2.07883	0.0376331	1.42443	0.258201
CXCL11	ZNF547	0.04225	0.966299	0.0148883	0.199899	3.18951	0.00142517	2.84613	0.0148667
CXCL12	ARID5B	0.163288	0.870292	0.0603352	0.190063	2.85892	0.0042508	2.37153	0.0600601
CXCL12	CDC5L	0.735362	0.462119	0.335246	-0.175083	-2.01077	0.0443498	-1.35311	-0.313387
CXCL12	CEBPA	1.39339	0.163502	0.786478	0.189891	2.85663	0.0042816	2.36839	0.777067
CXCL12	CREB5	1.0985	0.271986	0.565453	-0.275898	-3.35527	0.00079287	-3.1008	-0.564533
CXCL12	DNMT1	0.880776	0.378439	0.422004	-0.199468	-2.33598	0.0194922	-1.71014	-0.408318
CXCL12	ELF2	0.892793	0.371968	0.429494	0.175992	2.67127	0.00755649	2.12168	0.423989
CXCL12	ERF	1.14225	0.25335	0.596278	0.224707	3.32095	0.000897103	3.04716	0.595132
CXCL12	FOSB	1.05446	0.29167	0.535108	0.26562	3.86658	0.000110373	3.95714	0.534992
CXCL12	FOXJ3	0.13039	0.896258	0.0475669	-0.212017	-2.50334	0.0123028	-1.91	-0.0469489
CXCL12	FOXP1	0.0298617	0.976177	0.0104713	-0.320537	-3.95059	7.79578e-05	-4.10814	-0.0104704
CXCL12	GRHL2	2.84464	0.00444611	2.35202	0.156969	2.41758	0.0156242	1.8062	1.69895
CXCL12	IRF1	0.510527	0.609682	0.214897	0.161522	2.4783	0.0132011	1.87939	0.211242
CXCL12	IRF4	0.412092	0.680272	0.167317	0.15553	2.39839	0.0164672	1.78338	0.163969
CXCL12	IRX3	0.329983	0.741413	0.12994	0.143405	2.23668	0.0253071	1.59676	0.126123
CXCL12	KLF5	0.125456	0.900163	0.0456789	0.176797	2.68201	0.00731812	2.1356	0.0453265
CXCL12	MECP2	0.956571	0.338784	0.470077	0.189043	2.84533	0.0044365	2.35296	0.466333
CXCL12	MEIS2	1.0543	0.291747	0.534994	0.148816	2.30884	0.0209524	1.67877	0.513447
CXCL12	NR2C1	0.0847319	0.932475	0.030363	-0.193624	-2.25804	0.023943	-1.62082	-0.0296107
CXCL12	PAX1	2.21995	0.0264225	1.57803	0.254401	3.71697	0.00020163	3.69545	1.57481
CXCL12	PKNOX1	1.5072	0.13176	0.880216	0.133355	2.10265	0.0354961	1.44982	0.788935
CXCL12	PKNOX2	0.649908	0.515752	0.287559	0.156435	2.41045	0.0159328	1.79771	0.281111
CXCL12	RBPJ	0.626454	0.531017	0.274892	-0.256574	-3.09756	0.00195119	-2.7097	-0.274144
CXCL12	RFX1	0.0657374	0.947587	0.023381	0.161881	2.48308	0.0130252	1.88522	0.0230682
CXCL12	RORA	0.116314	0.907404	0.0421994	0.205903	3.07018	0.00213932	2.66972	0.0421046
CXCL12	SNAI1	1.75685	0.0789428	1.10269	0.125008	1.99133	0.0464445	1.33307	0.914635
CXCL12	SOX4	0.28079	0.778871	0.108534	-0.180867	-2.08791	0.0368064	-1.43408	-0.10402
CXCL12	SP3	0.601248	0.547675	0.261477	-0.212751	-2.51313	0.0119664	-1.92203	-0.257206
CXCL12	SREBF2	0.524276	0.600086	0.221786	0.138608	2.1727	0.0298026	1.52575	0.213245
CXCL12	STAT3	0.463459	0.643035	0.191765	0.143371	2.23624	0.0253364	1.59626	0.1857
CXCL12	TEAD3	0.781871	0.43429	0.36222	0.206977	3.0845	0.00203891	2.6906	0.361068
CXCL12	TGIF2	1.28461	0.198929	0.701302	0.162596	2.49262	0.0126803	1.89687	0.679673
CXCL12	VDR	0.758028	0.448434	0.348301	0.203933	3.0439	0.00233532	2.63165	0.347056
CXCL12	XBP1	0.195873	0.844709	0.0732927	0.166415	2.54356	0.0109729	1.95968	0.0724175
CXCL12	ZBTB1	0.456176	0.648263	0.188249	-0.175287	-2.01349	0.0440628	-1.35593	-0.177988
CXCL12	ZEB1	0.0782777	0.937607	0.0279791	-0.192532	-2.24348	0.0248656	-1.6044	-0.0272611
CXCL12	ZNF335	0.821006	0.411643	0.385479	0.124115	1.97943	0.0477677	1.32087	0.356797
CXCL13	ATF3	0.468296	0.639573	0.19411	-0.159777	-2.37392	0.0176006	-1.75447	-0.189823
CXCL13	BCL6	3.66918	0.000243325	3.61381	-0.137897	-2.07763	0.0377432	-1.42316	-1.42048
CXCL13	CDC5L	0.680046	0.496476	0.304102	0.16197	1.98289	0.0473795	1.32441	0.283719
CXCL13	EBF1	0.42423	0.671398	0.17302	-0.242184	-3.4898	0.000483389	-3.3157	-0.172917
CXCL13	EBF2	1.61783	0.1057	0.975926	-0.195638	-2.85952	0.00424284	-2.37234	-0.960609
CXCL13	EBF4	1.61783	0.1057	0.975926	0.162549	1.99073	0.0465101	1.33245	0.831815
CXCL13	ESR1	0.0388589	0.969003	0.0136749	-0.13923	-2.09569	0.0361101	-1.44237	-0.0131736
CXCL13	ETS1	0.150192	0.880613	0.0552147	0.210619	2.64166	0.00825019	2.08354	0.0547292
CXCL13	ETV3	1.51959	0.128614	0.890712	0.16279	1.99401	0.0461513	1.33582	0.772552
CXCL13	FOS	0.311578	0.755361	0.121845	-0.164686	-2.44039	0.0146713	-1.83353	-0.119787
CXCL13	FOSB	0.191305	0.848287	0.0714573	-0.176812	-2.60458	0.00919859	-2.03628	-0.0707434
CXCL13	HIF1A	0.956571	0.338784	0.470077	0.173712	2.1419	0.0322012	1.49213	0.443606
CXCL13	IRF4	1.43923	0.150085	0.823661	-0.133195	-2.01397	0.0440125	-1.35642	-0.727017
CXCL13	JUN	1.31993	0.186858	0.728489	-0.133863	-2.02301	0.0430722	-1.3658	-0.653879
CXCL13	JUNB	0.83162	0.405623	0.391877	-0.172092	-2.54068	0.0110637	-1.9561	-0.384893
CXCL13	LMX1A	1.16487	0.244071	0.612483	-0.149988	-2.24136	0.0250028	-1.60201	-0.580091
CXCL13	NFIA	1.73447	0.0828354	1.08178	-0.151676	-2.26422	0.0235603	-1.62782	-0.981116
CXCL13	NFKB1	0.526851	0.598297	0.223083	0.175937	2.17203	0.0298534	1.52501	0.214464
CXCL13	PBX1	0.309679	0.756805	0.121016	-0.130465	-1.97699	0.0480422	-1.31838	-0.114363
CXCL13	RFX8	0.590702	0.55472	0.255926	0.242292	3.07055	0.00213666	2.67026	0.255182
CXCL13	SMAD1	0.163858	0.869843	0.060559	0.164677	2.01955	0.0434297	1.36221	0.0577459
CXCL13	STAT3	1.45318	0.146174	0.835128	-0.160743	-2.387	0.0169865	-1.7699	-0.794044
CXCL13	TBX15	0.735691	0.461919	0.335435	-0.177117	-2.60872	0.0090882	-2.04152	-0.330861
CXCL13	TEAD4	0.401646	0.687945	0.162446	0.169037	2.07859	0.0376547	1.42418	0.155091
CXCL13	TGIF1	0.35	0.726339	0.138861	0.180375	2.23213	0.0256067	1.59165	0.134691
CXCL13	ZNF267	0.458385	0.646676	0.189314	0.231837	2.92898	0.0034008	2.46842	0.188507
CXCL13	ZNF76	1.48986	0.13626	0.865631	0.162474	1.98973	0.0466208	1.33142	0.753185
CXCL2	ATF6	0.427555	0.668975	0.17459	0.471206	2.68573	0.00723707	2.14044	0.173038
CXCL2	ATF7	0.0979902	0.92194	0.0352973	-0.314709	-1.36443	0.172431	-0.763385	-0.0290026
CXCL2	BACH1	2.95532	0.00312346	2.50536	0.601892	3.35922	0.000781637	3.10699	2.40864
CXCL2	CEBPB	1.2767	0.201708	0.695277	0.316778	1.8899	0.0587715	1.23083	0.604456
CXCL2	CREM	0.240098	0.810254	0.0913787	0.458511	2.62031	0.00878488	2.05626	0.0904861
CXCL2	CUX1	3.12234	0.00179418	2.74613	0.573668	3.21377	0.00131007	2.88271	2.50837
CXCL2	ETS2	3.39159	0.000694881	3.15809	0.572675	3.20865	0.00133359	2.87498	2.69303
CXCL2	ETV3	0.543225	0.586975	0.23138	0.339126	2.00507	0.0449559	1.34721	0.217855
CXCL2	FOSB	0.0701757	0.944054	0.0250032	0.0842153	0.6914	0.489314	0.310412	0.0125889
CXCL2	FOSL1	0.915435	0.359963	0.443742	0.48041	2.73317	0.00627283	2.20254	0.438925
CXCL2	FOSL2	0.910058	0.362792	0.440342	0.362506	2.12556	0.0335403	1.47443	0.415483
CXCL2	FOXJ3	2.21272	0.0269172	1.56997	-0.488905	-2.26214	0.0236886	-1.62546	-1.30131
CXCL2	FOXK2	0.188776	0.850268	0.070444	0.446023	2.55596	0.0105896	1.97512	0.0696348
CXCL2	FOXN3	1.45469	0.145756	0.836374	-0.466066	-2.14444	0.0319975	-1.49488	-0.76173
CXCL2	FOXO1	2.05218	0.040152	1.39629	-0.507825	-2.35965	0.0182924	-1.73773	-1.23875
CXCL2	GLIS3	2.11174	0.0347085	1.45956	0.587435	3.28472	0.00102086	2.99104	1.44741
CXCL2	HDX	0.152372	0.878893	0.0560638	0.577	3.23094	0.00123384	2.90874	0.05599
CXCL2	HLF	0.956524	0.338808	0.470047	-0.527088	-2.45891	0.0139358	-1.85587	-0.458393
CXCL2	HMGA1	0.361043	0.718068	0.143835	0.384954	2.24124	0.0250107	1.60188	0.139591
CXCL2	JUN	0.276272	0.782339	0.106605	-0.39161	-1.76074	0.0782823	-1.10634	-0.0972479
CXCL2	JUNB	1.30804	0.190861	0.719283	0.104808	0.797522	0.425148	0.37146	0.271756
CXCL2	KLF10	0.0680703	0.94573	0.024233	-0.168843	-0.61272	0.540061	-0.267557	-0.010978
CXCL2	KLF8	0.808691	0.418693	0.378105	-0.317218	-1.37737	0.168399	-0.77366	-0.286859
CXCL2	MAFF	0.765127	0.444196	0.352426	0.343931	2.02983	0.0423736	1.3729	0.329989
CXCL2	MAFG	0.592986	0.553191	0.257125	0.178642	1.17802	0.238787	0.621988	0.180533
CXCL2	MBNL2	3.10781	0.00188476	2.72474	-0.476842	-2.19998	0.0278084	-1.55582	-1.52811
CXCL2	MSANTD3	2.10978	0.0348774	1.45746	0.411862	2.37991	0.017317	1.76153	1.28743
CXCL2	NFATC1	0.560449	0.575174	0.240201	0.539792	3.03919	0.00237215	2.62486	0.239441
CXCL2	NFATC3	0.793174	0.427676	0.368885	-0.0609199	-0.0565455	0.954907	-0.0200388	-0.0113553
CXCL2	NFE2L2	1.43745	0.15059	0.822204	0.537877	3.02932	0.00245103	2.61065	0.816241
CXCL2	NFIC	0.766046	0.443649	0.352961	-0.523888	-2.44243	0.0145889	-1.83598	-0.345087
CXCL2	NFIL3	0.238407	0.811565	0.0906766	0.534086	3.00978	0.00261433	2.58264	0.0904131
CXCL2	NFKB1	0.497468	0.618859	0.208408	0.704422	3.8876	0.00010124	3.99465	0.208381
CXCL2	NFKB2	2.48804	0.0128451	1.89126	0.384587	2.23935	0.0251331	1.59975	1.42417
CXCL2	PRDM5	0.639483	0.522509	0.281906	-0.432066	-1.96923	0.0489268	-1.31045	-0.26291
CXCL2	REL	1.97814	0.047913	1.31955	0.525209	2.96404	0.0030363	2.51766	1.2941
CXCL2	SHOX	0.444741	0.656507	0.182761	-0.460142	-2.11391	0.0345228	-1.46189	-0.174986
CXCL2	SP1	0.946927	0.343676	0.463851	-0.179705	-0.668696	0.503689	-0.297837	-0.171173
CXCL2	TBX2	0.608105	0.543118	0.265106	-0.00710743	0.220774	0.825268	0.0834048	-0.0361328
CXCL2	TCF4	0.0580651	0.953697	0.0205897	-0.594809	-2.80791	0.00498638	-2.30221	-0.0204846
CXCL2	TCF7L1	0.0930453	0.925868	0.0334511	-0.478752	-2.20982	0.0271176	-1.56675	-0.0325092
CXCL2	TEF	0.0523937	0.958215	0.018537	-0.441305	-2.01684	0.0437124	-1.3594	-0.01771
CXCL2	TERF2	0.971598	0.331251	0.479843	0.3352	1.98484	0.0471626	1.3264	0.440344
CXCL2	TET1	0.323661	0.746195	0.127148	-0.50772	-2.35911	0.018319	-1.7371	-0.12445
CXCL2	TWIST2	3.12275	0.00179169	2.74674	0.377154	2.20104	0.0277329	1.557	1.53055
CXCL2	VDR	0.446208	0.655447	0.183462	0.284479	1.72345	0.0848079	1.07156	0.16452
CXCL2	XBP1	0.525	0.599583	0.222151	0.393218	2.28383	0.0223815	1.65011	0.215707
CXCL2	YBX1	0.331299	0.740419	0.130523	0.444135	2.54623	0.0108894	1.963	0.128868
CXCL2	ZBTB20	0.965573	0.334258	0.475918	-0.441153	-2.01606	0.0437939	-1.35859	-0.439599
CXCL2	ZEB2	1.02459	0.305555	0.514911	0.531661	2.99729	0.00272392	2.56481	0.51223
CXCL2	ZFP14	0.997071	0.31873	0.496577	-0.452136	-2.07266	0.0382041	-1.41789	-0.462486
CXCL2	ZNF135	1.59391	0.110957	0.954845	-0.339236	-1.49083	0.136006	-0.866443	-0.634752
CXCL2	ZNF331	3.68414	0.000229478	3.63926	0.377188	2.20122	0.0277206	1.5572	1.55372
CXCL2	ZNF337	0.889843	0.37355	0.427651	-0.203359	-0.790599	0.429178	-0.367363	-0.192189
CXCL2	ZNF562	2.67671	0.00743479	2.12873	0.147599	1.01804	0.308657	0.510524	0.503351
CXCL2	ZNF652	1.51436	0.129935	0.886273	-0.439384	-2.00694	0.0447563	-1.34915	-0.772432
CXCL2	ZNF793	1.29925	0.193858	0.712517	-0.267808	-1.12273	0.261552	-0.582441	-0.39286
CXCL2	ZNF891	0.434191	0.66415	0.177734	-0.179159	-0.665887	0.505484	-0.296293	-0.0788773
CXCL5	ARNTL	4.48982	7.12849e-06	5.147	0.165754	2.15401	0.0312396	1.50529	1.5052
CXCL5	BACH1	1.78768	0.073828	1.13178	0.184657	2.42454	0.0153277	1.81452	1.0554
CXCL5	CEBPB	1.50624	0.132005	0.87941	0.207415	2.75023	0.0059553	2.2251	0.862728
CXCL5	EBF1	0.523359	0.600724	0.221325	-0.236671	-3.60522	0.000311888	-3.506	-0.221235
CXCL5	EGR3	1.10297	0.270038	0.568574	0.169253	2.20408	0.0275184	1.56038	0.537414
CXCL5	ELF1	0.65561	0.512075	0.290666	0.203157	2.6893	0.00716025	2.14507	0.287713
CXCL5	ELF4	0.767721	0.442653	0.353936	0.153579	1.97977	0.0477297	1.32121	0.328591
CXCL5	ELK3	1.23397	0.217213	0.663114	0.152841	1.96921	0.048929	1.31043	0.592585
CXCL5	ETS1	1.2184	0.223072	0.651554	0.214145	2.84655	0.00441961	2.35462	0.64492
CXCL5	FOSL1	0.457604	0.647237	0.188937	0.227888	3.04323	0.00234053	2.63069	0.188383
CXCL5	FOXC1	1.44887	0.147373	0.831582	0.187537	2.46576	0.0136721	1.86416	0.798521
CXCL5	FOXK2	0.232458	0.816182	0.0882129	0.160691	2.08156	0.0373824	1.42733	0.0845718
CXCL5	HDX	0.234971	0.814231	0.0892521	0.160885	2.08433	0.0371297	1.43028	0.0855886
CXCL5	HES4	0.574596	0.565565	0.247518	0.159261	2.0611	0.0392938	1.40568	0.234603
CXCL5	HMGA1	0.627866	0.530092	0.275649	0.174197	2.27484	0.0229153	1.63987	0.266915
CXCL5	HSF1	1.92194	0.0546135	1.2627	0.154375	1.99117	0.0464621	1.3329	1.0064
CXCL5	KLF16	0.714458	0.474944	0.323358	0.168431	2.19233	0.0283558	1.54736	0.309953
CXCL5	MLXIP	1.67861	0.0932281	1.03045	0.191154	2.51752	0.0118183	1.92745	0.983198
CXCL5	NFKB1	1.5507	0.120974	0.917308	0.188478	2.47922	0.0131669	1.88052	0.877626
CXCL5	REL	0.834663	0.403907	0.393718	0.185024	2.42979	0.0151075	1.82081	0.384142
CXCL5	RELA	0.551487	0.5813	0.2356	0.152426	1.96328	0.0496138	1.3044	0.220351
CXCL5	RFX8	0.903786	0.366109	0.43639	0.172351	2.24842	0.0245493	1.60996	0.418311
CXCL5	TBX18	0.323661	0.746195	0.127148	-0.126269	-2.02522	0.0428448	-1.3681	-0.120865
CXCL5	XBP1	1.67861	0.0932281	1.03045	0.177078	2.31607	0.0205544	1.68709	0.951301
CXCL5	ZBTB20	2.45357	0.0141446	1.84941	-0.194398	-3.00025	0.00269761	-2.56902	-1.77458
CXCL5	ZNF121	1.64524	0.0999212	1.00034	0.21272	2.82616	0.00471094	2.32689	0.982293
CXCL8	ATF6	0.356056	0.721798	0.141584	0.473679	2.3808	0.0172751	1.76258	0.138702
CXCL8	ATF7	0.675734	0.499209	0.301717	-0.374644	-1.51897	0.12877	-0.890184	-0.248955
CXCL8	BACH1	1.75368	0.0794859	1.09971	0.779587	3.78706	0.000152437	3.81691	1.09894
CXCL8	CEBPB	0.750319	0.453063	0.343842	0.486602	2.44021	0.0146789	1.83331	0.336213
CXCL8	CUX1	0.813915	0.415693	0.381227	0.582379	2.88049	0.00397054	2.40115	0.37881
CXCL8	E2F6	0.440807	0.659352	0.180882	0.403574	2.05852	0.03954	1.40296	0.1721
CXCL8	EBF1	0.312096	0.754968	0.122072	-0.479581	-2.00137	0.045353	-1.34339	-0.115725
CXCL8	EPAS1	0.357528	0.720697	0.142247	0.610567	3.01008	0.00261182	2.58306	0.141808
CXCL8	ETS2	0.432049	0.665706	0.176718	0.603414	2.97719	0.00290899	2.53626	0.176084
CXCL8	FOSL1	0.125424	0.900188	0.0456669	0.646641	3.17591	0.00149369	2.82574	0.045595
CXCL8	FOXK2	1.05767	0.290205	0.537295	0.557182	2.76466	0.00569815	2.24427	0.531284
CXCL8	FOXO1	2.35041	0.0187528	1.72693	-0.49859	-2.08875	0.0367301	-1.43498	-1.26127
CXCL8	GLIS3	0.955204	0.339475	0.469192	0.694107	3.39411	0.00068852	3.16208	0.468611
CXCL8	HIC2	1.42028	0.155526	0.808197	0.39664	2.02665	0.0426986	1.36959	0.717641
CXCL8	HLF	1.19836	0.230777	0.636808	-0.471097	-1.96236	0.0497201	-1.30347	-0.570211
CXCL8	KLF10	0.479149	0.631833	0.199398	-0.380293	-1.54494	0.122362	-0.912354	-0.169487
CXCL8	KLF8	1.27249	0.203199	0.692079	-0.305835	-1.20265	0.229111	-0.639953	-0.413689
CXCL8	LCOR	0.680046	0.496476	0.304102	-0.504001	-2.11363	0.0345472	-1.46159	-0.289146
CXCL8	MAFG	0.428934	0.667971	0.175242	0.252931	1.36601	0.171935	0.764637	0.139627
CXCL8	MBNL2	0.554797	0.579033	0.237296	-0.485268	-2.02751	0.0426106	-1.37048	-0.224047
CXCL8	MEOX2	0.134792	0.892776	0.0492574	-0.669805	-2.87583	0.00402965	-2.39473	-0.0490472
CXCL8	MSANTD3	1.40853	0.158973	0.798675	0.463553	2.33425	0.0195827	1.70813	0.755864
CXCL8	NFATC3	0.613086	0.539819	0.267751	-0.258284	-0.984058	0.325087	-0.488	-0.161517
CXCL8	NFE2L2	0.0504044	0.9598	0.0178192	0.556537	2.7617	0.00575017	2.24032	0.0177146
CXCL8	NFIL3	0.688917	0.490876	0.309029	0.46234	2.32867	0.0198764	1.70166	0.300167
CXCL8	NFKB1	0.707188	0.479449	0.319257	0.756724	3.68196	0.000231444	3.63555	0.319148
CXCL8	REL	1.13702	0.255529	0.592559	0.53516	2.66343	0.00773494	2.11154	0.582881
CXCL8	RORB	0.180249	0.856957	0.0670409	0.382449	1.96141	0.0498309	1.3025	0.0634435
CXCL8	RUNX1	1.80838	0.0705472	1.15152	0.666496	3.26718	0.00108624	2.96408	1.14535
CXCL8	RUNX2	0.159991	0.872888	0.0590413	-0.482572	-2.01512	0.0438926	-1.35761	-0.0562742
CXCL8	SP1	0.536115	0.591879	0.227767	-0.258786	-0.986366	0.323953	-0.489517	-0.140207
CXCL8	TBX2	1.66149	0.0966142	1.01496	-0.0403002	0.0180208	0.985622	0.0062895	-0.00567785
CXCL8	TET1	0.35924	0.719415	0.14302	-0.573041	-2.431	0.0150571	-1.82226	-0.140477
CXCL8	TET3	0.191305	0.848287	0.0714573	0.505868	2.52877	0.0114463	1.94133	0.0705691
CXCL8	TFDP1	0.523359	0.600724	0.221325	0.411063	2.09295	0.0363535	1.43945	0.210956
CXCL8	TWIST2	1.31306	0.189163	0.723163	0.419663	2.13249	0.0329669	1.48192	0.665759
CXCL8	VDR	0.706299	0.480002	0.318757	0.291672	1.54411	0.122562	0.911643	0.264613
CXCL8	ZBTB20	0.88725	0.374944	0.426033	-0.50881	-2.13573	0.0327011	-1.48544	-0.402981
CXCL8	ZBTB43	0.297929	0.765758	0.115909	0.61541	3.03234	0.00242665	2.61499	0.115586
CXCL8	ZEB2	1.09697	0.272654	0.564388	0.745385	3.62984	0.000283598	3.5473	0.56406
CXCL8	ZFP64	0.247936	0.804184	0.0946446	-0.489885	-2.04873	0.0404881	-1.39267	-0.090384
CXCL8	ZNF121	0.714762	0.474756	0.323529	0.597703	2.95094	0.0031681	2.4992	0.32201
CXCL8	ZNF135	1.92148	0.054671	1.26224	-0.276416	-1.06741	0.285787	-0.543957	-0.488339
CXCL8	ZNF248	0.792343	0.428161	0.368393	-0.50797	-2.13187	0.0330176	-1.48125	-0.349652
CXCL8	ZNF267	0.403156	0.686833	0.163149	0.476012	2.39152	0.0167787	1.77524	0.159839
CXCL8	ZNF337	1.95577	0.0504926	1.29677	-0.197655	-0.705344	0.480596	-0.31822	-0.295144
CXCL8	ZNF562	1.40489	0.160055	0.79573	0.342373	1.77718	0.0755382	1.12183	0.650716
CXCL8	ZNF891	2.29086	0.0219713	1.65814	-0.197295	-0.703687	0.481628	-0.317288	-0.307138
CXCL9	BACH1	2.16604	0.0303082	1.51844	0.284615	3.09577	0.001963	2.70708	1.49199
CXCL9	BACH2	0.700447	0.483648	0.31547	0.258391	2.79007	0.00526974	2.27821	0.313034
CXCL9	BCL6	1.53374	0.125093	0.902765	-0.159372	-2.08004	0.0375217	-1.42572	-0.801559
CXCL9	CEBPB	0.634779	0.525573	0.279367	0.291466	3.17564	0.00149506	2.82534	0.278782
CXCL9	EBF1	0.448162	0.654037	0.184398	-0.315384	-3.89876	9.66854e-05	-4.01464	-0.184376
CXCL9	ETV3	1.77088	0.0765814	1.11588	0.254439	2.74399	0.00606966	2.21684	1.0852
CXCL9	FOXK2	1.1254	0.260418	0.584329	0.196683	2.0707	0.0383872	1.41581	0.53939
CXCL9	HBP1	0.884894	0.376214	0.424565	0.187671	1.96564	0.0493406	1.3068	0.390414
CXCL9	HIC2	1.36061	0.173636	0.76036	0.197285	2.07771	0.0377358	1.42325	0.688628
CXCL9	KLF6	2.11227	0.0346633	1.46013	0.269765	2.92266	0.0034706	2.4596	1.42006
CXCL9	LMX1A	0.0396297	0.968388	0.0139504	-0.166379	-2.16172	0.0306396	-1.51372	-0.0135163
CXCL9	MAFK	1.10129	0.27077	0.567399	0.224294	2.39257	0.0167308	1.77648	0.548258
CXCL9	NFKB1	0.963731	0.335181	0.474721	0.227318	2.42783	0.0151894	1.81846	0.46183
CXCL9	REL	3.09122	0.00199336	2.70041	0.279964	3.04155	0.00235364	2.62826	2.36228
CXCL9	RXRG	0.0503545	0.95984	0.0178012	0.189425	1.98608	0.047024	1.32768	0.0169476
CXCL9	SOX5	0.0889001	0.929161	0.0319089	-0.213658	-2.71289	0.00667	-2.17587	-0.0316881
CXCL9	SREBF2	0.297807	0.765851	0.115856	0.194188	2.04162	0.0411897	1.38521	0.110421
CXCL9	TCF7L2	0.786936	0.43132	0.365201	-0.187978	-2.41351	0.0157997	-1.80135	-0.356247
CXCL9	TFDP1	1.32632	0.184733	0.733455	0.192348	2.02016	0.0433669	1.36284	0.657402
CXCL9	TGIF2	0.659257	0.509731	0.292659	0.227822	2.43371	0.0149451	1.8255	0.286461
CXCL9	XBP1	0.565522	0.571719	0.242817	0.235468	2.52283	0.0116415	1.93399	0.239047
CXCL9	ZEB2	0.639668	0.522388	0.282006	0.246462	2.651	0.00802544	2.09553	0.278831
CXCL9	ZFP64	0.0511891	0.959175	0.0181022	-0.150302	-1.9743	0.0483471	-1.31563	-0.0172094
CXCL9	ZFY	0.253731	0.799703	0.0970712	0.198321	2.08979	0.0366366	1.43608	0.0931042
CXCL9	ZNF121	1.05177	0.292907	0.53327	0.251021	2.70415	0.00684802	2.16444	0.526149
CXCL9	ZNF267	0.903696	0.366157	0.436333	0.212869	2.25938	0.0238595	1.62234	0.418756
CXCL9	ZNF317	1.27506	0.202286	0.694033	0.202496	2.13847	0.032479	1.4884	0.641693
CXCL9	ZNF529	0.0987177	0.921362	0.0355695	0.239021	2.56426	0.0103397	1.98549	0.0351864
CXCL9	ZNF562	0.92517	0.354877	0.449922	0.222834	2.37556	0.0175225	1.7564	0.436304
CXCR4	DMRT2	3.27338	0.0010627	2.97359	-0.0993024	-2.46634	0.01365	-1.86487	-1.83274
CXCR4	EBF1	0.952846	0.340668	0.467669	-0.180477	-4.06613	4.78002e-05	-4.32057	-0.467628
CXCR4	EBF2	1.61658	0.105969	0.974822	-0.0781545	-2.04957	0.0404069	-1.39354	-0.847425
CXCR4	EGR3	2.8857	0.00390545	2.40833	0.14944	2.43583	0.0148576	1.82805	1.72804
CXCR4	ELF1	1.13719	0.25546	0.592677	0.128393	2.02103	0.0432766	1.36375	0.541089
CXCR4	ERG	0.836496	0.402876	0.394829	0.159746	2.63895	0.00831642	2.08006	0.389508
CXCR4	ETV5	1.99122	0.0464568	1.33295	0.126012	1.97412	0.0483684	1.31544	1.03349
CXCR4	HES4	1.87418	0.0609061	1.21534	0.169538	2.83192	0.00462691	2.33471	1.18541
CXCR4	HEYL	1.67861	0.0932281	1.03045	0.133642	2.12448	0.0336302	1.47327	0.90755
CXCR4	LCORL	0.368364	0.712602	0.147153	0.143142	2.31172	0.0207932	1.68208	0.143526
CXCR4	MBD2	1.46874	0.141904	0.848007	0.137375	2.19806	0.0279451	1.55369	0.780198
CXCR4	MYF5	0.3226	0.746998	0.12668	0.13222	2.09646	0.0360413	1.4432	0.121411
CXCR4	POU2F3	1.19172	0.233373	0.631949	-0.0911112	-2.30492	0.0211713	-1.67425	-0.602749
CXCR4	PPARA	1.50998	0.131048	0.88257	-0.118188	-2.83855	0.0045319	-2.34372	-0.869712
CXCR4	PRDM4	0.383798	0.701128	0.154202	0.136271	2.17629	0.0295336	1.52968	0.148769
CXCR4	SOX5	0.178863	0.858045	0.0664898	-0.122552	-2.92455	0.00344952	-2.46224	-0.0662421
CXCR4	SOX8	0.311325	0.755554	0.121735	0.143723	2.32317	0.0201701	1.69529	0.11891
CXCR4	SREBF2	0.449079	0.653375	0.184838	0.187129	3.1786	0.00147987	2.82978	0.184497
CXCR4	TRPS1	1.38593	0.165768	0.780498	-0.126886	-3.00995	0.00261288	-2.58288	-0.774825
CXCR4	ZNF214	0.369877	0.711474	0.147841	-0.0785021	-2.05642	0.0397424	-1.40075	-0.140897
CXCR4	ZNF267	0.314032	0.753496	0.122919	0.158577	2.61591	0.00889909	2.05065	0.121656
CXCR4	ZNF281	0.976271	0.32893	0.482896	0.142225	2.29364	0.0218113	1.66132	0.463988
CXCR4	ZNF302	0.0756542	0.939694	0.0270134	-0.087193	-2.2277	0.0259009	-1.58669	-0.0262922
CXCR4	ZNF385D	6.92965	4.21894e-12	11.3748	0.140659	2.26278	0.0236494	1.62618	1.62618
DPP4	ATF7	0.55732	0.577309	0.238592	-0.332142	-1.38849	0.164988	-0.782548	-0.189064
DPP4	BACH1	2.85889	0.00425122	2.37149	0.74193	3.65659	0.00025559	3.59246	2.34624
DPP4	CEBPB	0.676213	0.498905	0.301982	0.513335	2.58285	0.00979887	2.00882	0.297729
DPP4	CREM	0.33441	0.73807	0.131902	0.50571	2.54703	0.0108644	1.96399	0.130231
DPP4	CUX1	2.06297	0.0391155	1.40765	0.526307	2.64378	0.00819869	2.08626	1.32796
DPP4	E2F6	1.05219	0.292713	0.533558	0.44036	2.24007	0.0250865	1.60056	0.507999
DPP4	EBF1	2.50985	0.0120782	1.918	-0.487456	-2.11802	0.0341731	-1.46632	-1.33877
DPP4	ETS2	2.77814	0.00546707	2.26225	0.607192	3.02371	0.00249698	2.60258	2.09961
DPP4	ETV3	0.255841	0.798074	0.097957	0.434938	2.2146	0.0267874	1.57207	0.0950234
DPP4	FOS	0.0126244	0.989927	0.00439663	-0.498096	-2.168	0.0301586	-1.52059	-0.00426338
DPP4	FOSL1	1.09271	0.274522	0.561422	0.612862	3.05034	0.00228582	2.64096	0.558807
DPP4	FOXC1	2.62694	0.00861556	2.06472	0.386943	1.98916	0.0466832	1.33084	1.26045
DPP4	FOXK2	0.802574	0.422221	0.37446	0.524652	2.636	0.00838896	2.07629	0.369503
DPP4	FOXO1	2.79565	0.00517956	2.28571	-0.475227	-2.06059	0.0393426	-1.40514	-1.35342
DPP4	GLIS3	0.930985	0.351861	0.453629	0.633176	3.14576	0.00165657	2.78079	0.452305
DPP4	HIC2	0.966376	0.333856	0.476441	0.380898	1.96077	0.0499059	1.30185	0.435215
DPP4	JUN	0.0814805	0.93506	0.0291606	-0.54704	-2.3979	0.0164894	-1.7828	-0.0286635
DPP4	KLF8	1.24468	0.213251	0.67111	-0.250966	-1.00719	0.313842	-0.503289	-0.337086
DPP4	MAFG	1.46599	0.142651	0.845724	0.284533	1.50813	0.131522	0.881001	0.592759
DPP4	MBNL2	1.18264	0.236951	0.625341	-0.470959	-2.04054	0.0412968	-1.38408	-0.571116
DPP4	MSANTD3	3.71468	0.000203461	3.69152	0.46182	2.34087	0.0192389	1.71582	1.71134
DPP4	NFATC3	0.603211	0.546368	0.262514	-0.239233	-0.952085	0.341054	-0.467177	-0.154232
DPP4	NFE2L2	1.99775	0.0457435	1.33967	0.564096	2.82128	0.00478329	2.32027	1.29836
DPP4	NFIL3	0.580372	0.561664	0.250524	0.418359	2.13673	0.0326202	1.48651	0.239606
DPP4	NFKB2	1.3618	0.17326	0.761302	0.389724	2.00222	0.0452606	1.34428	0.676379
DPP4	REL	1.26245	0.206788	0.684475	0.515989	2.59531	0.00945057	2.02454	0.66901
DPP4	RUNX1	0.88725	0.374944	0.426033	0.657283	3.25899	0.00111809	2.95152	0.425225
DPP4	SP1	0.435666	0.663079	0.178435	-0.246529	-0.986352	0.32396	-0.489508	-0.112254
DPP4	TBX2	1.4444	0.148627	0.827902	-0.0689185	-0.15209	0.879116	-0.0559537	-0.0471674
DPP4	TCF7L1	0.443776	0.657204	0.1823	-0.538056	-2.3557	0.0184879	-1.73311	-0.178132
DPP4	TCF7L2	0.347594	0.728145	0.137782	-0.577004	-2.53865	0.0111282	-1.95358	-0.135982
DPP4	TERF2	0.491199	0.623286	0.205313	0.430908	2.19567	0.0281154	1.55106	0.197995
DPP4	TET1	0.335742	0.737065	0.132494	-0.542557	-2.37684	0.0174616	-1.75792	-0.129797
DPP4	TFDP1	1.07191	0.283759	0.547051	0.407943	2.0878	0.0368154	1.43397	0.50846
DPP4	TWIST2	1.80029	0.0718148	1.14379	0.389258	2.00004	0.0454963	1.34202	0.942928
DPP4	VDR	2.04031	0.0413191	1.38385	0.340106	1.76916	0.0768671	1.11426	0.939264
DPP4	ZBTB20	1.49769	0.134214	0.872201	-0.494891	-2.15295	0.0313228	-1.50414	-0.792276
DPP4	ZBTB43	0.188145	0.850763	0.0701913	0.608974	3.03208	0.00242877	2.61461	0.0700064
DPP4	ZEB2	1.34073	0.180009	0.744705	0.692071	3.42239	0.000620722	3.2071	0.743479
DPP4	ZFP64	0.330702	0.74087	0.130258	-0.50213	-2.18695	0.0287461	-1.54142	-0.125913
DPP4	ZNF135	2.28875	0.0220937	1.65573	-0.242016	-0.965155	0.334467	-0.475646	-0.456961
DPP4	ZNF224	0.507854	0.611556	0.213564	-0.473592	-2.0529	0.0400821	-1.39705	-0.202645
DPP4	ZNF337	1.66115	0.0966826	1.01465	-0.182379	-0.685032	0.493324	-0.306868	-0.265752
DPP4	ZNF529	0.0703526	0.943913	0.025068	0.412305	2.10829	0.0350056	1.45586	0.0241656
DPP4	ZNF562	2.06286	0.0391259	1.40754	0.343858	1.78678	0.0739724	1.13093	0.957802
DPP4	ZNF793	0.913947	0.360745	0.4428	-0.262634	-1.062	0.288236	-0.540252	-0.263603
DPP4	ZNF891	0.836987	0.4026	0.395126	-0.196043	-0.749213	0.453729	-0.343204	-0.171561
EGF	ARX	0.535165	0.592536	0.227285	0.374237	5.49912	3.81695e-08	7.41828	0.227285
EGF	ATF6	0.202073	0.83986	0.0757931	-0.113583	-2.54712	0.0108615	-1.96411	-0.0748946
EGF	BCL6	2.14599	0.031874	1.49656	-0.122549	-2.69501	0.00703857	-2.15252	-1.41242
EGF	BPTF	0.168426	0.866248	0.0623576	-0.0921069	-2.1929	0.0283148	-1.54799	-0.0604631
EGF	DMRT2	2.44523	0.014476	1.83935	-0.111357	-2.51041	0.0120592	-1.91868	-1.57904
EGF	ELF2	1.14075	0.253974	0.595211	-0.146725	-3.09378	0.00197626	-2.70416	-0.592697
EGF	EMX2	1.23397	0.217213	0.663114	-0.155516	-3.23878	0.00120041	-2.92067	-0.661239
EGF	EPAS1	1.67861	0.0932281	1.03045	-0.0912654	-2.17902	0.0293304	-1.53268	-0.921456
EGF	ETS2	1.37805	0.168187	0.774208	-0.100559	-2.33231	0.0196844	-1.70588	-0.733861
EGF	HES4	2.10741	0.0350818	1.45492	0.177467	2.25354	0.0242251	1.61573	1.23316
EGF	HEYL	1.42967	0.152811	0.815846	0.188329	2.43269	0.0149872	1.82428	0.781182
EGF	HIF1A	0.545476	0.585426	0.232528	0.167878	2.09538	0.0361373	1.44204	0.221554
EGF	IRF1	1.86631	0.0619983	1.20762	-0.168973	-3.46075	0.000538665	-3.26868	-1.2041
EGF	MECOM	0.368364	0.712602	0.147153	-0.0904779	-2.16603	0.0303091	-1.51843	-0.141877
EGF	MNT	1.45646	0.145266	0.837835	0.164196	2.03464	0.0418875	1.37792	0.742156
EGF	MYF5	0.61082	0.541319	0.266547	0.175377	2.21906	0.0264827	1.57704	0.256909
EGF	NFE2L2	2.38909	0.0168901	1.77237	-0.0967159	-2.26892	0.0232733	-1.63314	-1.40044
EGF	NFKB1	1.42667	0.153675	0.813396	-0.0852576	-2.07992	0.0375327	-1.42559	-0.731796
EGF	SMAD3	1.2063	0.227703	0.642631	-0.126479	-2.75984	0.00578302	-2.23785	-0.634195
EGF	SOX6	0.0313206	0.975014	0.0109892	0.234796	3.19914	0.00137837	2.86064	0.0109739
EGF	SOX8	1.07431	0.282683	0.548701	0.194333	2.53172	0.0113505	1.94499	0.536369
EGF	TEAD4	1.85777	0.0632019	1.19927	0.167193	2.08406	0.0371544	1.42999	1.00874
EGF	TWIST2	0.137576	0.890576	0.0503291	-0.142104	-3.01756	0.00254819	-2.59377	-0.0501931
EGF	ZNF141	0.867926	0.385435	0.414049	-0.105237	-2.40947	0.0159759	-1.79653	-0.403125
EGF	ZNF331	0.367304	0.713392	0.146672	-0.0820071	-2.02631	0.0427332	-1.36923	-0.139279
EGFR	AHR	0.598093	0.549778	0.259813	0.274687	2.44416	0.0145189	1.83807	0.254679
EGFR	ARID5B	1.40948	0.158695	0.799438	0.354565	3.05745	0.00223228	2.65125	0.794329
EGFR	ATF6	1.01426	0.310458	0.507998	0.217701	2.00664	0.0447882	1.34884	0.466812
EGFR	CREB5	0.0665912	0.946907	0.0236926	0.378743	3.24309	0.00118243	2.92723	0.0236638
EGFR	EPAS1	1.58194	0.113663	0.944382	0.34847	3.01065	0.00260686	2.58388	0.935643
EGFR	FOXK2	0.0845771	0.932598	0.0303057	0.316644	2.7663	0.00566966	2.24644	0.0301278
EGFR	GLIS3	0.62361	0.532884	0.273367	0.432356	3.65472	0.000257467	3.58928	0.273269
EGFR	KLF10	1.62832	0.103457	0.985239	-0.354498	-2.38658	0.0170058	-1.7694	-0.925536
EGFR	KLF2	0.837542	0.402288	0.395463	-0.425686	-2.93314	0.00335551	-2.47424	-0.393303
EGFR	MEOX2	3.06885	0.00214888	2.66779	-0.350014	-2.35215	0.0186651	-1.72897	-1.68248
EGFR	PBX1	0.245576	0.80601	0.0936594	-0.412958	-2.83543	0.00457647	-2.33947	-0.0931813
EGFR	PRRX1	2.02212	0.0431641	1.36488	0.250874	2.26133	0.0237386	1.62454	1.18126
EGFR	RUNX1	1.4822	0.138288	0.859215	0.354685	3.05837	0.00222546	2.65258	0.853234
EGFR	SOX5	0.558482	0.576515	0.239189	0.234277	2.1339	0.0328506	1.48346	0.228834
EGFR	TET1	1.03589	0.300252	0.522513	-0.299274	-1.96258	0.0496952	-1.30369	-0.474921
EGFR	TET3	2.06768	0.0386704	1.41262	0.332688	2.88948	0.00385877	2.41355	1.37284
EGFR	TWIST2	0.665866	0.505497	0.296282	0.24046	2.18138	0.0291554	1.53528	0.284069
EGFR	YBX1	1.59517	0.110674	0.955956	0.366903	3.15218	0.00162055	2.79034	0.950337
EGFR	ZBTB43	0.564337	0.572525	0.242206	0.319932	2.79155	0.00524566	2.2802	0.240508
EGFR	ZFP64	1.37983	0.167639	0.775626	-0.304372	-2.00172	0.0453147	-1.34376	-0.687491
EGFR	ZNF267	0.261989	0.79333	0.100546	0.235126	2.14043	0.0323203	1.49053	0.0969047
EGFR	ZNF846	0.626929	0.530706	0.275146	-0.32116	-2.13062	0.0331208	-1.4799	-0.262609
FAS	BACH1	2.96015	0.00307488	2.51217	0.483014	3.23383	0.0012214	2.91314	2.36729
FAS	CEBPB	0.972111	0.330995	0.480178	0.397331	2.69387	0.00706283	2.15102	0.474022
FAS	CREM	0.880739	0.378459	0.421981	0.344376	2.36015	0.0182676	1.73832	0.409143
FAS	CUX1	0.131122	0.895679	0.0478477	0.368213	2.51037	0.0120606	1.91863	0.0472381
FAS	E2F6	2.27954	0.0226348	1.64522	0.319886	2.20582	0.027397	1.5623	1.30617
FAS	EPAS1	0.487438	0.625948	0.203462	0.419944	2.83637	0.00456294	2.34076	0.202279
FAS	FOSL1	0.726354	0.467622	0.330105	0.432731	2.91696	0.00353466	2.45165	0.328361
FAS	FOXC1	0.958104	0.33801	0.47107	0.298285	2.06969	0.0384816	1.41475	0.439514
FAS	FOXJ3	0.958104	0.33801	0.47107	-0.355758	-2.05203	0.0401671	-1.39613	-0.438183
FAS	FOXK2	0.493154	0.621904	0.206277	0.342547	2.34862	0.018843	1.72485	0.20133
FAS	FOXO1	0.849239	0.395748	0.402581	-0.371178	-2.1492	0.0316185	-1.50006	-0.382105
FAS	HOXD3	1.35373	0.175822	0.754926	-0.359363	-2.07474	0.0380103	-1.4201	-0.683716
FAS	MAFF	2.64065	0.00827463	2.08225	0.312304	2.15804	0.030925	1.50969	1.40956
FAS	MAFG	2.73405	0.00625605	2.2037	0.282644	1.97112	0.0487097	1.31238	1.26232
FAS	MBNL2	0.543225	0.586975	0.23138	-0.37263	-2.15835	0.0309006	-1.51003	-0.222038
FAS	MEIS1	0.669053	0.503462	0.298033	-0.365389	-2.11272	0.0346248	-1.46061	-0.28345
FAS	MEOX2	0.59204	0.553824	0.256628	-0.473737	-2.79552	0.00518162	-2.28553	-0.254819
FAS	MSANTD3	0.844739	0.398257	0.399837	0.399074	2.70485	0.00683351	2.16536	0.395376
FAS	NFE2L2	1.93558	0.0529197	1.27638	0.380357	2.5869	0.00968442	2.01393	1.20697
FAS	NFIA	0.762778	0.445596	0.351059	-0.504674	-2.99048	0.0027854	-2.55511	-0.349556
FAS	NFIB	0.41317	0.679482	0.167822	-0.395907	-2.30504	0.0211643	-1.6744	-0.163508
FAS	NFIC	0.199211	0.842098	0.0746375	-0.374752	-2.17172	0.0298765	-1.52467	-0.0722113
FAS	NFKB1	0.94441	0.34496	0.462231	0.514935	3.435	0.000592553	3.22727	0.461743
FAS	NR3C2	0.171357	0.863943	0.063515	-0.39102	-2.27425	0.0229513	-1.63919	-0.0619481
FAS	PRDM5	0.374134	0.708305	0.14978	-0.343033	-1.97184	0.0486282	-1.31311	-0.141169
FAS	REL	1.34359	0.17908	0.746954	0.356439	2.43617	0.0148436	1.82846	0.718364
FAS	RFX8	0.200448	0.84113	0.0751367	0.314132	2.16955	0.0300406	1.52229	0.0726795
FAS	RORB	0.0559652	0.95537	0.0198286	0.319835	2.20549	0.0274195	1.56194	0.0192727
FAS	RUNX1	0.636521	0.524437	0.280307	0.457165	3.07094	0.00213387	2.67083	0.279467
FAS	TCF7L1	0.845861	0.39763	0.400521	-0.408108	-2.38193	0.0172222	-1.76391	-0.389335
FAS	TCF7L2	0.646339	0.51806	0.28562	-0.408259	-2.38288	0.0171777	-1.76503	-0.278735
FAS	TGIF1	0.139095	0.889375	0.050915	0.418876	2.82964	0.00466003	2.33161	0.0506633
FAS	YBX1	0.52001	0.603057	0.219642	0.479211	3.20987	0.00132796	2.87681	0.219262
FAS	ZBTB43	1.58443	0.113095	0.946555	0.408526	2.76442	0.00570239	2.24394	0.927555
FAS	ZEB2	0.672325	0.501377	0.299836	0.469105	3.14618	0.00165416	2.78142	0.299122
FAS	ZFP64	0.603085	0.546452	0.262448	-0.350456	-2.01862	0.0435271	-1.36124	-0.247035
FAS	ZNF121	0.766541	0.443354	0.353249	0.380317	2.58665	0.00969138	2.01361	0.347997
FAS	ZNF133	1.66154	0.0966056	1.015	-0.368733	-2.13379	0.0328597	-1.48334	-0.898628
FAS	ZNF737	1.78319	0.0745554	1.12752	-0.370901	-2.14746	0.031757	-1.49816	-0.983197
FGF2	ARID5B	0.138927	0.889508	0.0508503	0.422319	3.27518	0.00105593	2.97636	0.0507934
FGF2	ATF7	0.0130562	0.989583	0.00454779	-0.198961	-1.12322	0.261345	-0.582785	-0.00335465
FGF2	BACH1	2.0095	0.0444846	1.35179	0.432419	3.34669	0.000817837	3.08733	1.34423
FGF2	CEBPB	0.844232	0.39854	0.399528	0.29819	2.3964	0.0165568	1.78102	0.38881
FGF2	CREB5	0.80007	0.42367	0.372972	0.247596	2.03822	0.0415281	1.38166	0.349106
FGF2	CUX1	1.66879	0.095159	1.02155	0.276362	2.24187	0.02497	1.60258	0.929028
FGF2	EBF1	1.26478	0.20595	0.686237	-0.338217	-2.10909	0.0349364	-1.45672	-0.631357
FGF2	ETS2	2.93514	0.00333395	2.47704	0.308124	2.46673	0.0136354	1.86533	1.7715
FGF2	FOS	0.0134108	0.9893	0.00467197	-0.406464	-2.59225	0.00953503	-2.02068	-0.00462718
FGF2	FOSL1	0.494023	0.62129	0.206706	0.386543	3.02191	0.00251189	2.6	0.206041
FGF2	FOXC1	2.50959	0.012087	1.91768	0.264338	2.15674	0.0310258	1.50828	1.36919
FGF2	FOXK2	1.26922	0.204361	0.689602	0.290795	2.34405	0.0190755	1.71952	0.65849
FGF2	FOXN3	2.40954	0.0159726	1.79662	-0.351755	-2.20493	0.0274589	-1.56132	-1.3666
FGF2	FOXO1	3.15671	0.00159562	2.79707	-0.319298	-1.97516	0.0482504	-1.3165	-1.30304
FGF2	GLIS3	0.993107	0.320658	0.493958	0.479303	3.6786	0.000234515	3.62983	0.493742
FGF2	HIC2	0.35114	0.725483	0.139373	0.262097	2.14088	0.0322835	1.49102	0.134099
FGF2	JUN	0.0219892	0.982457	0.00768665	-0.384801	-2.43889	0.0147327	-1.83172	-0.00757241
FGF2	KLF2	1.16043	0.245872	0.609291	-0.3219	-1.99357	0.0461989	-1.33537	-0.551739
FGF2	KLF8	0.967479	0.333305	0.477158	-0.149767	-0.774948	0.43837	-0.358159	-0.203728
FGF2	MSANTD3	1.59625	0.110434	0.956897	0.252062	2.06983	0.038468	1.4149	0.83967
FGF2	NFATC3	0.54177	0.587977	0.23064	-0.278569	-1.68681	0.0916404	-1.03791	-0.20361
FGF2	NFE2L2	1.58219	0.113606	0.9446	0.264003	2.15437	0.0312108	1.5057	0.849948
FGF2	NFIB	0.37284	0.709268	0.14919	-0.372345	-2.3507	0.018738	-1.72728	-0.145867
FGF2	NFIC	0.985219	0.324516	0.488763	-0.352938	-2.21331	0.0268765	-1.57063	-0.465123
FGF2	PRRX1	1.96878	0.0489779	1.31	0.370547	2.90866	0.00362981	2.44012	1.28042
FGF2	REL	1.65935	0.0970446	1.01303	0.213432	1.79635	0.0724391	1.14003	0.78927
FGF2	RUNX1	0.390294	0.696319	0.157192	0.362126	2.84904	0.00438511	2.35802	0.156362
FGF2	RUNX2	1.35902	0.174142	0.759097	-0.325018	-2.01565	0.0438368	-1.35816	-0.677068
FGF2	TBX15	0.951245	0.34148	0.466635	-0.377267	-2.38555	0.0170536	-1.76819	-0.452582
FGF2	TBX2	1.73562	0.0826303	1.08286	-0.0265878	0.0971121	0.922637	0.034969	-0.0319703
FGF2	TCF7L2	0.385846	0.699611	0.155143	-0.453835	-2.92762	0.00341566	-2.46653	-0.154507
FGF2	TERF2	0.785384	0.432228	0.364287	0.24664	2.03145	0.0422093	1.37459	0.340851
FGF2	TET1	1.75218	0.0797428	1.09831	-0.371577	-2.34526	0.0190136	-1.72094	-1.01215
FGF2	TWIST2	1.32054	0.186655	0.72896	0.240525	1.98816	0.0467941	1.32981	0.648368
FGF2	VDR	0.211058	0.832842	0.0794374	0.145748	1.31718	0.18778	0.726351	0.0633702
FGF2	ZBTB20	1.71607	0.0861487	1.06475	-0.393315	-2.49916	0.0124488	-1.90487	-1.01088
FGF2	ZEB2	0.988718	0.322801	0.491065	0.475233	3.64979	0.000262456	3.58094	0.490826
FGF2	ZFP14	1.3463	0.178206	0.749078	-0.335773	-2.09179	0.0364574	-1.43821	-0.68159
FGF2	ZFP64	0.442719	0.657969	0.181795	-0.333444	-2.0753	0.0379586	-1.42069	-0.173308
FGF2	ZNF135	1.35726	0.174697	0.757714	-0.231945	-1.35673	0.174867	-0.757291	-0.496188
FGF2	ZNF235	0.965054	0.334518	0.475581	-0.32019	-1.98147	0.0475389	-1.32295	-0.436336
FGF2	ZNF248	0.231272	0.817103	0.0877231	-0.323853	-2.0074	0.0447069	-1.34963	-0.0833987
FGF2	ZNF337	1.12238	0.261701	0.582194	-0.173229	-0.941047	0.346681	-0.460071	-0.28596
FGF2	ZNF483	0.534353	0.593098	0.226874	-0.326404	-2.02546	0.0428201	-1.36835	-0.214299
FGF2	ZNF529	0.581096	0.561176	0.250901	0.287573	2.32124	0.020274	1.69306	0.24407
FGF2	ZNF562	1.35077	0.176769	0.752595	0.220217	1.84438	0.0651272	1.18624	0.637549
FGF2	ZNF793	0.592467	0.553538	0.256853	-0.135341	-0.672812	0.501067	-0.300104	-0.109442
FGF2	ZNF891	1.10387	0.26965	0.569199	-0.165936	-0.889414	0.373781	-0.427383	-0.265487
FGF7	BACH1	2.91103	0.00360235	2.44341	0.116909	2.45466	0.0141016	1.85073	1.75318
FGF7	CEBPB	0.706181	0.480076	0.31869	0.138958	2.84798	0.00439977	2.35657	0.316626
FGF7	CEBPD	1.0417	0.297552	0.526437	0.141371	2.89102	0.00383989	2.41568	0.522518
FGF7	CREM	1.67861	0.0932281	1.03045	0.0919539	2.00952	0.0444817	1.35182	0.874314
FGF7	E2F3	0.764925	0.444316	0.352308	0.149864	3.04251	0.00234612	2.62965	0.351036
FGF7	EPAS1	0.939149	0.347654	0.458852	0.126251	2.62132	0.00875909	2.05754	0.451772
FGF7	FOXK2	0.033327	0.973414	0.0117025	0.107644	2.2894	0.022056	1.65647	0.011441
FGF7	HIC2	0.390349	0.696279	0.157217	0.100517	2.16227	0.0305973	1.51432	0.151459
FGF7	MEOX2	1.54929	0.121313	0.916093	-0.183175	-2.89821	0.00375302	-2.42562	-0.904445
FGF7	NFE2L2	1.23926	0.215248	0.667062	0.115596	2.43125	0.015047	1.82255	0.643867
FGF7	NFIA	1.03791	0.299313	0.523874	-0.16337	-2.54492	0.0109304	-1.96136	-0.512901
FGF7	NFIC	0.926919	0.353969	0.451035	-0.146408	-2.24236	0.0249382	-1.60314	-0.431705
FGF7	NFKB1	1.39934	0.161711	0.791259	0.143601	2.9308	0.00338091	2.47097	0.783714
FGF7	NPAS2	1.52114	0.128224	0.89203	0.098193	2.12081	0.0339374	1.46932	0.801865
FGF7	PBX1	0.383714	0.70119	0.154164	-0.156073	-2.41475	0.0157459	-1.80283	-0.15126
FGF7	PRDM5	1.02795	0.303975	0.517162	-0.139685	-2.12243	0.033802	-1.47106	-0.484786
FGF7	RUNX1	0.794659	0.426812	0.369763	0.139566	2.85882	0.00425217	2.37139	0.36729
FGF7	SOX6	0.786936	0.43132	0.365201	-0.143789	-2.19564	0.0281177	-1.55102	-0.349392
FGF7	SOX9	0.401991	0.687691	0.162607	0.124682	2.59332	0.00950541	2.02203	0.160736
FGF7	TCF7L1	0.326251	0.744235	0.12829	-0.156116	-2.41552	0.0157128	-1.80375	-0.125951
FGF7	TCF7L2	0.28079	0.778871	0.108534	-0.14805	-2.27165	0.0231078	-1.63624	-0.105694
FGF7	YBX1	0.722957	0.469706	0.328174	0.158928	3.20421	0.00135434	2.86827	0.32751
FGF7	ZBTB43	1.64165	0.100663	0.997128	0.110409	2.33872	0.0193501	1.71332	0.927876
FGF7	ZEB1	0.483988	0.628395	0.201767	-0.19087	-3.03547	0.00240164	-2.61949	-0.201151
FGF7	ZEB2	0.160052	0.87284	0.0590655	0.124194	2.58462	0.00974872	2.01105	0.0584491
FGF7	ZFP14	0.805764	0.420379	0.376359	-0.148644	-2.28225	0.0224747	-1.64831	-0.363105
FGF7	ZNF121	0.812677	0.416403	0.380486	0.120041	2.51055	0.0120545	1.91885	0.37321
FGF7	ZNF133	1.10251	0.270238	0.568253	-0.146385	-2.24194	0.0249652	-1.60266	-0.539919
FGF7	ZNF248	0.38025	0.70376	0.152576	-0.154081	-2.37923	0.017349	-1.76073	-0.149416
FGF7	ZNF25	1.27516	0.202252	0.694108	-0.131513	-1.97665	0.0480807	-1.31803	-0.61869
FGF7	ZNF652	0.362178	0.717219	0.144348	-0.177394	-2.79509	0.00518855	-2.28495	-0.14346
FGF9	ARID5A	0.825675	0.408989	0.388289	0.202414	2.52971	0.0114158	1.9425	0.381183
FGF9	ATF4	0.701501	0.482991	0.316061	0.241309	3.13799	0.00170112	2.76927	0.315271
FGF9	CEBPB	1.21065	0.226031	0.645832	0.192819	2.37965	0.0173291	1.76122	0.620797
FGF9	CREM	0.432764	0.665187	0.177057	0.174912	2.09961	0.0357634	1.44656	0.169308
FGF9	EBF2	1.44299	0.149025	0.826742	-0.112634	-2.39735	0.0165141	-1.78215	-0.787606
FGF9	ELF4	0.197859	0.843155	0.0740924	0.188216	2.30766	0.0210179	1.67741	0.0723978
FGF9	FOSL1	0.292864	0.769626	0.11372	0.261096	3.44744	0.000565933	3.24724	0.113646
FGF9	FOXK2	0.433579	0.664594	0.177444	0.167191	1.97886	0.0478323	1.32028	0.167084
FGF9	HES4	2.45642	0.014033	1.85285	0.181099	2.19636	0.0280663	1.55181	1.37981
FGF9	HIC2	1.39312	0.163583	0.786263	0.172175	2.05681	0.0397049	1.40116	0.705992
FGF9	HIF1A	1.26143	0.207153	0.683709	0.167195	1.97892	0.0478247	1.32035	0.610709
FGF9	HMGA1	1.00293	0.315896	0.500456	0.179343	2.16891	0.0300899	1.52158	0.47304
FGF9	MECOM	1.13555	0.256145	0.591514	-0.124155	-2.57752	0.00995118	-2.00213	-0.579142
FGF9	MNT	1.17612	0.239549	0.620606	0.172205	2.05727	0.0396603	1.40164	0.569106
FGF9	NFIA	0.331299	0.740419	0.130523	-0.140642	-2.83537	0.00457732	-2.33939	-0.129826
FGF9	NFIB	0.659966	0.509275	0.293047	-0.0902226	-2.04686	0.0406721	-1.3907	-0.276352
FGF9	SOX5	1.04638	0.295384	0.529613	-0.100505	-2.20767	0.0272674	-1.56436	-0.502245
FGF9	STAT5B	1.18525	0.235919	0.627237	-0.0904877	-2.051	0.0402666	-1.39505	-0.574
FGF9	TBX18	0.927531	0.353651	0.451425	-0.137792	-2.7908	0.00525779	-2.2792	-0.447272
FGF9	THRB	1.07817	0.280957	0.55136	-0.0848209	-1.96238	0.0497183	-1.30348	-0.499343
FGF9	UBP1	3.59798	0.000320696	3.49391	0.176311	2.12148	0.0338815	1.47004	1.46608
FGF9	XBP1	3.04055	0.00236148	2.62682	0.172582	2.06316	0.0390974	1.40785	1.38335
FGF9	ZBTB43	0.875	0.381574	0.418421	0.212548	2.68819	0.0071841	2.14363	0.413394
FGF9	ZNF133	1.69624	0.089841	1.04653	-0.0987828	-2.18073	0.0292034	-1.53457	-0.93397
FGF9	ZNF267	1.485	0.137544	0.861557	0.185931	2.27192	0.0230911	1.63656	0.802831
FGF9	ZNF483	1.25774	0.208484	0.680926	-0.10709	-2.31065	0.0208519	-1.68085	-0.647839
FGF9	ZNF519	0.759282	0.447684	0.349028	-0.0871621	-1.99899	0.0456091	-1.34095	-0.325254
FGF9	ZSCAN23	1.49617	0.134608	0.870929	-0.123941	-2.57419	0.0100476	-1.99794	-0.843744
GALNT2	BACH1	2.60818	0.00910254	2.04084	0.500431	3.08227	0.00205429	2.68734	1.95319
GALNT2	CEBPB	1.30017	0.193544	0.713221	0.382809	2.38964	0.0168647	1.77302	0.683727
GALNT2	CUX1	3.23014	0.0012373	2.90752	0.465018	2.87374	0.00405643	2.39186	2.27665
GALNT2	E2F6	1.16175	0.245335	0.61024	0.350229	2.1978	0.0279637	1.55341	0.574403
GALNT2	FOS	1.73271	0.083148	1.08015	-0.244107	-1.30199	0.192918	-0.714627	-0.584984
GALNT2	FOSL1	1.76702	0.0772252	1.11224	0.472449	2.9175	0.00352854	2.45241	1.09431
GALNT2	FOSL2	2.34723	0.0189136	1.72323	0.362198	2.26828	0.0233123	1.63241	1.37898
GALNT2	FOXJ3	1.92078	0.0547589	1.26155	-0.40024	-2.2214	0.026324	-1.57965	-1.09886
GALNT2	FOXK2	0.277161	0.781657	0.106984	0.414197	2.57448	0.0100392	1.9983	0.105768
GALNT2	FOXO1	1.72057	0.0853281	1.06891	-0.395562	-2.19385	0.0282459	-1.54904	-0.954036
GALNT2	GLIS3	0.01147	0.990848	0.00399277	0.460887	2.84941	0.00437998	2.35853	0.0039752
GALNT2	HMGA1	0.249714	0.802809	0.0953879	0.347502	2.18174	0.0291289	1.53568	0.0922916
GALNT2	HOXD3	0.97648	0.328827	0.483033	-0.356685	-1.96492	0.0494235	-1.30607	-0.441293
GALNT2	JUN	2.50778	0.0121491	1.91546	-0.337217	-1.85028	0.0642727	-1.19197	-1.12124
GALNT2	JUNB	2.59312	0.00951087	2.02178	0.193177	1.27298	0.203025	0.692451	0.676532
GALNT2	JUND	1.09828	0.272082	0.565301	0.0110164	0.200316	0.841233	0.0750836	0.0533362
GALNT2	MAFF	1.75868	0.0786325	1.1044	0.424619	2.63585	0.00839272	2.0761	1.06366
GALNT2	MAFG	2.31367	0.0206856	1.68433	0.276212	1.76194	0.0780796	1.10746	1.01256
GALNT2	MBNL2	3.37358	0.000741981	3.12961	-0.369634	-2.04117	0.0412338	-1.38475	-1.37732
GALNT2	MSANTD3	1.35785	0.17451	0.758179	0.424808	2.63696	0.00836525	2.07752	0.741325
GALNT2	NFE2L2	2.38954	0.0168696	1.77289	0.478904	2.95551	0.00312152	2.50563	1.70031
GALNT2	NFIL3	0.202073	0.83986	0.0757931	0.484743	2.98989	0.00279075	2.55428	0.0755621
GALNT2	NFKB2	0.528103	0.597428	0.223715	0.364011	2.27895	0.0226699	1.64455	0.217131
GALNT2	NR1D2	0.897026	0.369705	0.432145	-0.464247	-2.59831	0.0093684	-2.02833	-0.425263
GALNT2	NR4A3	1.15048	0.249945	0.602156	0.510093	3.13917	0.0016943	2.77101	0.599954
GALNT2	RORB	0.568611	0.56962	0.244415	0.351327	2.20426	0.027506	1.56057	0.235482
GALNT2	RUNX1	0.659966	0.509275	0.293047	0.550083	3.37465	0.000739097	3.1313	0.292738
GALNT2	SP1	0.168621	0.866095	0.0624344	-0.102734	-0.46951	0.638705	-0.1947	-0.021536
GALNT2	TCF7L1	1.13392	0.25683	0.590354	-0.397332	-2.20428	0.0275049	-1.56059	-0.557096
GALNT2	TERF2	0.360377	0.718565	0.143534	0.316426	1.99874	0.0456361	1.34069	0.13584
GALNT2	TWIST2	0.144055	0.885457	0.0528324	0.321571	2.02904	0.0424544	1.37208	0.0504538
GALNT2	VDR	0.874573	0.381806	0.418157	0.287263	1.82701	0.0676977	1.16943	0.372986
GALNT2	YBX1	0.809406	0.418282	0.378531	0.397497	2.47614	0.0132812	1.87676	0.370583
GALNT2	ZBTB43	0.727171	0.467121	0.33057	0.388347	2.42226	0.0154245	1.81179	0.322995
GALNT2	ZNF121	0.956103	0.33902	0.469775	0.377325	2.35735	0.0184057	1.73505	0.454463
GALNT2	ZNF135	2.02202	0.0431738	1.36478	-0.22891	-1.21251	0.225317	-0.647206	-0.587098
GALNT2	ZNF224	0.74372	0.457046	0.34004	-0.389469	-2.15797	0.03093	-1.50962	-0.324369
GALNT2	ZNF331	0.164404	0.869413	0.060774	0.398932	2.48459	0.0129702	1.88705	0.0599287
GALNT2	ZNF337	2.01059	0.0443685	1.35293	-0.218319	-1.15014	0.250084	-0.601913	-0.547666
GALNT2	ZNF562	1.51279	0.130333	0.884944	0.124696	0.869728	0.384449	0.415161	0.33285
GALNT2	ZNF793	0.626099	0.53125	0.274701	-0.195165	-1.0138	0.310679	-0.507689	-0.169488
GALNT2	ZNF891	0.244741	0.806657	0.0933111	-0.186238	-0.961229	0.336437	-0.473096	-0.0596306
GDF15	BATF	3.20867	0.0013335	2.87501	0.0826772	2.20771	0.0272644	1.5644	1.54422
GDF15	BHLHE22	2.26826	0.0233134	1.63239	-0.148926	-2.54471	0.0109368	-1.96111	-1.46858
GDF15	CREB3	1.27065	0.203853	0.690683	-0.134268	-2.24394	0.024836	-1.60492	-0.650478
GDF15	E2F6	0.143237	0.886103	0.0525159	-0.129515	-2.14641	0.0318401	-1.49703	-0.0507421
GDF15	ELF1	1.34061	0.180048	0.744612	-0.142194	-2.40659	0.0161023	-1.79311	-0.713879
GDF15	ELK4	1.57984	0.114143	0.942549	-0.121365	-1.97917	0.0477966	-1.3206	-0.805529
GDF15	FOXP2	0.680046	0.496476	0.304102	0.121907	3.0127	0.00258939	2.5868	0.302963
GDF15	JUND	0.122788	0.902275	0.0446611	-0.151889	-2.60552	0.0091736	-2.03746	-0.0442298
GDF15	MECOM	2.86234	0.00420527	2.37621	0.156669	3.726	0.000194541	3.71099	2.35665
GDF15	MYC	0.117302	0.906621	0.0425743	-0.137761	-2.31563	0.0205787	-1.68658	-0.0416548
GDF15	THRA	2.21359	0.0268567	1.57095	-0.124948	-2.0527	0.0401017	-1.39684	-1.18124
GDF15	VDR	1.11333	0.265565	0.575829	-0.127365	-2.1023	0.0355267	-1.44945	-0.535127
GDF15	ZNF182	0.0750479	0.940177	0.0267906	0.0871768	2.30004	0.0214458	1.66866	0.0261983
GDF15	ZNF24	0.915435	0.359963	0.443742	-0.124151	-2.03635	0.0417152	-1.37971	-0.412668
GDF15	ZNF267	0.764813	0.444383	0.352243	-0.129197	-2.13988	0.0323642	-1.48994	-0.335015
GDF15	ZNF496	2.04399	0.0409545	1.3877	-0.12176	-1.98728	0.0468911	-1.32891	-1.06588
GDF15	ZNF805	0.907717	0.364028	0.438866	-0.130959	-2.17605	0.0295517	-1.52942	-0.417004
GDNF	BCL6	0.37928	0.70448	0.152131	-0.123188	-3.00539	0.00265237	-2.57637	-0.151648
GDNF	BPTF	0.115079	0.908382	0.0417313	-0.112673	-2.82091	0.00478872	-2.31978	-0.0415216
GDNF	CREB3L1	2.70649	0.00679988	2.1675	0.187887	2.45214	0.0142009	1.84768	1.67977
GDNF	DMRT2	0.958762	0.337679	0.471496	-0.103721	-2.66385	0.00772521	-2.11209	-0.464965
GDNF	EBF2	0.036172	0.971145	0.0127158	-0.0749956	-2.1599	0.0307806	-1.51172	-0.0123188
GDNF	ELF1	1.16914	0.242349	0.615559	0.191734	2.51963	0.011748	1.93004	0.599895
GDNF	HES4	1.07031	0.284478	0.545951	0.213832	2.90731	0.00364548	2.43825	0.541987
GDNF	IRF1	1.5394	0.123706	0.907609	-0.0809643	-2.26461	0.0235364	-1.62826	-0.840641
GDNF	KLF16	1.09876	0.271872	0.565635	0.189329	2.47743	0.0132332	1.87834	0.55051
GDNF	KLF6	0.564076	0.572702	0.242071	0.184416	2.39125	0.0167913	1.77491	0.236664
GDNF	MECOM	1.77088	0.0765814	1.11588	-0.117385	-2.90359	0.00368915	-2.43307	-1.09697
GDNF	NR3C2	1.70153	0.0888427	1.05138	-0.087284	-2.37549	0.0175258	-1.75632	-0.979591
GDNF	SOX5	0.989949	0.322199	0.491876	-0.241509	-5.08123	3.75007e-07	-6.42596	-0.491876
GDNF	SOX8	1.21244	0.225346	0.647151	0.19609	2.59605	0.00943018	2.02548	0.633295
GDNF	TBX18	0.368364	0.712602	0.147153	-0.109384	-2.76322	0.0057235	-2.24234	-0.146152
GDNF	TEAD1	1.8845	0.0594971	1.2255	-0.0822609	-2.28736	0.0221748	-1.65414	-1.095
GDNF	TEAD4	0.160826	0.87223	0.0593689	0.220926	3.03177	0.00243126	2.61417	0.0592142
GDNF	TRPS1	2.26826	0.0233134	1.63239	-0.111299	-2.79681	0.00516106	-2.28726	-1.54738
GDNF	UBP1	2.45357	0.0141446	1.84941	0.199648	2.65848	0.00784952	2.10516	1.65989
GDNF	YY1	0.487438	0.625948	0.203462	0.187655	2.44806	0.0143628	1.84276	0.19975
GDNF	ZBTB20	2.47106	0.0134712	1.87059	-0.144674	-3.38233	0.000718729	-3.14344	-1.84832
GDNF	ZNF267	0.289828	0.771948	0.112412	0.200902	2.68047	0.00735188	2.1336	0.11147
GDNF	ZNF282	1.59939	0.109734	0.959658	0.173071	2.19221	0.0283646	1.54722	0.86971
HGF	BACH1	2.42135	0.0154632	1.8107	0.144344	2.22481	0.0260941	1.58346	1.38559
HGF	CEBPB	0.251936	0.80109	0.0963185	0.209171	3.10028	0.00193337	2.71368	0.0961101
HGF	E2F3	0.651934	0.514444	0.288662	0.131924	2.05708	0.0396787	1.40144	0.272695
HGF	ERF	0.361397	0.717803	0.143995	0.1989	2.96157	0.00306071	2.51418	0.143472
HGF	ETS1	0.498554	0.618093	0.208946	0.16164	2.45839	0.0139563	1.85523	0.205217
HGF	ETS2	0.92517	0.354877	0.449922	0.154178	2.35762	0.0183927	1.73535	0.435638
HGF	FOSB	0.834663	0.403907	0.393718	0.126076	1.97811	0.0479169	1.31951	0.364044
HGF	FOSL1	0.838948	0.401499	0.396316	0.154473	2.3616	0.0181965	1.74001	0.384693
HGF	FOXJ3	1.88586	0.0593144	1.22684	-0.239847	-2.96359	0.00304071	-2.51702	-1.20639
HGF	FOXN3	2.13148	0.0330494	1.48084	-0.216531	-2.64871	0.00807985	-2.0926	-1.38868
HGF	GLIS3	0.316188	0.75186	0.123863	0.197723	2.94568	0.00322242	2.49182	0.123401
HGF	HIC2	0.902163	0.36697	0.435369	0.144538	2.22743	0.0259183	1.58639	0.416374
HGF	HMGA1	0.867366	0.385742	0.413703	0.166365	2.52219	0.0116625	1.93321	0.405712
HGF	IRF1	0.868521	0.385109	0.414416	0.155309	2.37289	0.0176495	1.75327	0.402347
HGF	KLF5	1.50806	0.13154	0.880944	0.138393	2.14444	0.0319975	1.49488	0.797707
HGF	LMX1A	0.0200041	0.98404	0.0069872	-0.165801	-1.96363	0.0495732	-1.30475	-0.00663816
HGF	MAFF	1.31373	0.188936	0.723684	0.168281	2.54807	0.0108321	1.96529	0.703945
HGF	MAFG	0.86318	0.388039	0.411125	0.194005	2.89547	0.00378596	2.42182	0.40854
HGF	MEOX2	0.0567257	0.954764	0.0201041	-0.196767	-2.38182	0.0172274	-1.76378	-0.0197498
HGF	MSANTD3	2.14042	0.0323211	1.49051	0.161054	2.45047	0.014267	1.84567	1.33604
HGF	NFATC1	1.10129	0.27077	0.567399	0.144911	2.23246	0.0255843	1.59203	0.538461
HGF	NFE2L2	1.86513	0.0621625	1.20647	0.153418	2.34735	0.0189076	1.72336	1.09748
HGF	NFKB1	0.416224	0.677246	0.169254	0.202727	3.01326	0.00258459	2.58761	0.168719
HGF	NR4A3	0.186099	0.852367	0.0693733	0.140802	2.17698	0.0294822	1.53044	0.0671612
HGF	PRDM5	1.65646	0.0976291	1.01042	-0.175166	-2.09009	0.0366094	-1.43641	-0.883843
HGF	SMAD9	0.509835	0.610167	0.214551	0.128151	2.00613	0.0448423	1.34831	0.202284
HGF	SRF	0.456176	0.648263	0.188249	0.150323	2.30555	0.0211358	1.67498	0.183297
HGF	TBX3	0.0435064	0.965298	0.0153386	0.125908	1.97584	0.0481728	1.3172	0.0145872
HGF	TFCP2	0.417116	0.676594	0.169672	-0.180362	-2.16027	0.0307521	-1.51213	-0.163335
HGF	YBX1	0.23702	0.812641	0.090101	0.160909	2.44851	0.0143449	1.8433	0.088667
HGF	ZBTB20	0.729932	0.465432	0.332144	-0.226458	-2.78279	0.00538944	-2.26846	-0.329464
HGF	ZBTB43	0.124722	0.900744	0.0453988	0.144019	2.22042	0.0263905	1.57855	0.0441376
HGF	ZEB2	0.982357	0.325924	0.486884	0.168447	2.55031	0.0107627	1.96808	0.477323
HGF	ZNF133	0.494337	0.621068	0.206861	-0.187751	-2.26005	0.0238183	-1.62309	-0.200595
HGF	ZNF267	0.0542489	0.956737	0.0192075	0.175199	2.64149	0.00825412	2.08333	0.0190454
HGF	ZNF680	1.26586	0.205562	0.687058	-0.176922	-2.11382	0.034531	-1.46179	-0.632654
HGF	ZSCAN30	0.75316	0.451354	0.345483	-0.169472	-2.0132	0.044094	-1.35562	-0.322808
HNRNPC	ATF7	0.0643721	0.948674	0.022883	-0.296256	-1.54875	0.121441	-0.915635	-0.0200389
HNRNPC	BACH1	2.64193	0.00824344	2.08389	0.601373	3.61612	0.000299049	3.52426	2.06854
HNRNPC	CEBPB	0.917857	0.358694	0.445276	0.418543	2.56414	0.0103432	1.98534	0.437318
HNRNPC	CUX1	0.956571	0.338784	0.470077	0.435363	2.66092	0.00779273	2.10831	0.463522
HNRNPC	E2F6	1.39917	0.161762	0.791122	0.336409	2.09155	0.036479	1.43796	0.715929
HNRNPC	EBF1	0.886537	0.375328	0.425589	-0.417853	-2.24841	0.02455	-1.60995	-0.408197
HNRNPC	ELK3	0.026953	0.978497	0.0094404	0.376104	2.31995	0.0203437	1.69157	0.00924629
HNRNPC	ETS2	0.958762	0.337679	0.471496	0.495947	3.00951	0.00261669	2.58225	0.469273
HNRNPC	FOSL1	1.18693	0.235255	0.628461	0.461968	2.814	0.00489293	2.31043	0.621608
HNRNPC	FOXK2	0.648716	0.516522	0.286911	0.425414	2.60367	0.00922302	2.03513	0.283178
HNRNPC	FOXN3	0.138924	0.88951	0.0508489	-0.370562	-1.9763	0.0481205	-1.31767	-0.0482608
HNRNPC	FOXO1	1.58745	0.112411	0.949193	-0.411267	-2.21052	0.0270693	-1.56752	-0.865068
HNRNPC	GLIS3	0.14043	0.88832	0.0514303	0.496479	3.01257	0.00259042	2.58663	0.0512889
HNRNPC	HIC2	0.97059	0.331752	0.479186	0.315522	1.97136	0.0486824	1.31263	0.43856
HNRNPC	HLF	1.33913	0.180527	0.743457	-0.372338	-1.98652	0.0469754	-1.32813	-0.659512
HNRNPC	JUNB	1.46894	0.14185	0.84817	0.0847485	0.643513	0.519891	0.284087	0.230626
HNRNPC	KLF8	0.657615	0.510786	0.291761	-0.229179	-1.1628	0.244912	-0.61099	-0.200246
HNRNPC	MAFF	2.03584	0.0417662	1.37917	0.320617	2.00068	0.0454269	1.34269	1.06907
HNRNPC	MAFG	1.47126	0.14122	0.850103	0.238303	1.52705	0.126748	0.89706	0.601941
HNRNPC	MBNL2	0.38025	0.70376	0.152576	-0.377078	-2.0138	0.044031	-1.35624	-0.1446
HNRNPC	MSANTD3	2.05867	0.0395261	1.40312	0.382701	2.35791	0.0183783	1.73569	1.24277
HNRNPC	NFATC3	0.249877	0.802683	0.095456	-0.121744	-0.54463	0.586008	-0.232096	-0.0370096
HNRNPC	NFE2L2	1.5155	0.129646	0.88724	0.484731	2.94497	0.00322981	2.49082	0.877924
HNRNPC	NFIC	0.140307	0.888417	0.051383	-0.412023	-2.21487	0.0267691	-1.57237	-0.0499253
HNRNPC	NFIL3	0.811278	0.417206	0.379649	0.414494	2.54084	0.0110586	1.9563	0.372992
HNRNPC	NFKB2	0.983848	0.32519	0.487862	0.355697	2.20253	0.027628	1.55865	0.463651
HNRNPC	NR1D2	0.371473	0.710285	0.148567	-0.37597	-2.00742	0.0447046	-1.34965	-0.140719
HNRNPC	REL	1.02102	0.307247	0.512512	0.503245	3.0515	0.00227698	2.64264	0.510288
HNRNPC	RORB	0.40585	0.684853	0.164403	0.332331	2.06808	0.0386326	1.41305	0.15675
HNRNPC	RUNX1	1.0666	0.286154	0.543401	0.539586	3.26061	0.00111174	2.954	0.542198
HNRNPC	TET1	0.471851	0.637033	0.195838	-0.443658	-2.39689	0.0165349	-1.7816	-0.191765
HNRNPC	VDR	2.36409	0.0180745	1.74293	0.318186	1.98669	0.0469563	1.32831	1.19259
HNRNPC	ZBTB20	1.04661	0.295278	0.529769	-0.390888	-2.09326	0.0363264	-1.43978	-0.49366
HNRNPC	ZBTB43	0.701762	0.482828	0.316208	0.444482	2.71339	0.00665988	2.17653	0.313121
HNRNPC	ZEB2	1.22379	0.221032	0.655545	0.533165	3.22366	0.00126562	2.8977	0.653612
HNRNPC	ZFP64	0.943848	0.345247	0.46187	-0.392945	-2.1051	0.0352829	-1.45244	-0.433741
HNRNPC	ZNF121	1.68993	0.0910411	1.04076	0.439555	2.68504	0.00725211	2.13954	1.0104
HNRNPC	ZNF133	0.565743	0.571569	0.242932	-0.3754	-2.00414	0.0450548	-1.34626	-0.228507
HNRNPC	ZNF135	1.63338	0.102389	0.989747	-0.220594	-1.1134	0.265535	-0.575878	-0.467581
HNRNPC	ZNF331	0.421464	0.673417	0.171716	0.320823	2.00186	0.0452994	1.34391	0.162279
HNRNPC	ZNF337	1.72475	0.0845731	1.07277	-0.180327	-0.88171	0.377934	-0.422584	-0.365983
HNRNPC	ZNF562	0.957609	0.33826	0.470749	0.225599	1.45396	0.145958	0.835771	0.361664
HNRNPC	ZNF737	0.979382	0.327391	0.484933	-0.36783	-1.96058	0.0499278	-1.30166	-0.442525
HNRNPC	ZNF891	0.897762	0.369312	0.432606	-0.166229	-0.800588	0.42337	-0.37328	-0.19632
ICAM1	AHR	0.323661	0.746195	0.127148	0.345522	3.42174	0.000622215	3.20606	0.127056
ICAM1	ATF6	1.7181	0.0857788	1.06662	0.150645	1.62892	0.103329	0.985778	0.744139
ICAM1	ATF7	0.0955533	0.923875	0.0343866	-0.132086	-0.972128	0.330987	-0.480189	-0.022701
ICAM1	BACH1	0.0656872	0.947627	0.0233626	0.207055	2.14787	0.0317238	1.49861	0.0226018
ICAM1	CREB3L2	0.266064	0.79019	0.102269	-0.241292	-1.9768	0.048064	-1.31818	-0.0967612
ICAM1	CUX1	1.5375	0.124171	0.905979	0.345904	3.42525	0.000614227	3.21167	0.904101
ICAM1	DBP	0.274417	0.783765	0.105814	-0.369864	-3.15963	0.0015797	-2.80142	-0.105625
ICAM1	DMRT2	1.03712	0.299682	0.52334	0.202752	2.10829	0.0350059	1.45586	0.489191
ICAM1	DPF3	1.41697	0.156492	0.805509	0.193699	2.025	0.0428672	1.36788	0.71523
ICAM1	EPAS1	0.112978	0.910048	0.0409358	0.225165	2.31449	0.0206411	1.68527	0.0400507
ICAM1	FOXC1	0.221428	0.824759	0.0836727	0.209425	2.16968	0.0300309	1.52243	0.0809104
ICAM1	FOXN3	0.739224	0.459771	0.337458	-0.257566	-2.12652	0.0334604	-1.47547	-0.320711
ICAM1	KLF10	0.141421	0.887537	0.0518135	-0.100935	-0.685552	0.492996	-0.307157	-0.0254971
ICAM1	KLF2	0.846741	0.39714	0.401057	-0.308044	-2.5909	0.00957244	-2.01898	-0.394791
ICAM1	KLF8	0.223823	0.822895	0.0846556	-0.182905	-1.43965	0.149967	-0.824004	-0.0708597
ICAM1	MECOM	0.2286	0.81918	0.0866208	0.349705	3.46022	0.000539725	3.26783	0.0865691
ICAM1	MLXIPL	1.04638	0.295384	0.529613	0.299397	2.9974	0.00272295	2.56496	0.526801
ICAM1	NFATC1	1.25864	0.208161	0.681601	0.258771	2.62365	0.00869933	2.06051	0.667462
ICAM1	NFE2L2	0.799537	0.423979	0.372656	0.248064	2.52515	0.011565	1.93686	0.365885
ICAM1	NFKB1	0.414011	0.678866	0.168216	0.342839	3.39706	0.000681141	3.16676	0.168076
ICAM1	NPAS2	0.857763	0.391023	0.407797	0.225535	2.31789	0.0204551	1.6892	0.394178
ICAM1	NR1D1	0.967341	0.333374	0.477069	-0.307753	-2.58822	0.00964733	-2.01559	-0.468771
ICAM1	POU2F3	1.1244	0.260843	0.58362	0.192158	2.01083	0.0443436	1.35317	0.532214
ICAM1	PPARA	0.166738	0.867577	0.0616922	0.225963	2.32183	0.0202421	1.69374	0.0603524
ICAM1	PPARD	0.0696421	0.944479	0.0248079	0.209923	2.17426	0.0296854	1.52746	0.0240507
ICAM1	REL	0.728486	0.466316	0.331319	0.203692	2.11694	0.0342652	1.46515	0.314614
ICAM1	RORA	0.762755	0.445609	0.351046	-0.490565	-4.27004	1.95436e-05	-4.70899	-0.351035
ICAM1	SOX5	0.120942	0.903737	0.0439578	0.377994	3.72047	0.000198849	3.70148	0.0439486
ICAM1	SP1	1.88339	0.059647	1.22441	-0.116727	-0.830833	0.406068	-0.391401	-0.355075
ICAM1	TCF4	1.22893	0.219099	0.659359	-0.433119	-3.74155	0.000182886	-3.73782	-0.659076
ICAM1	TFDP2	0.648625	0.516581	0.286862	-0.253859	-2.09241	0.0364015	-1.43888	-0.272314
ICAM1	THRA	0.73591	0.461785	0.33556	-0.244678	-2.00795	0.044649	-1.35019	-0.313528
ICAM1	TWIST2	1.55635	0.119625	0.922177	0.340587	3.37634	0.000734581	3.13396	0.919836
ICAM1	ZBTB20	0.649431	0.51606	0.2873	-0.283873	-2.36853	0.0178589	-1.74815	-0.280087
ICAM1	ZEB2	0.0901715	0.928151	0.0323814	0.200505	2.08762	0.0368325	1.43377	0.0311449
ICAM1	ZFP14	0.993378	0.320526	0.494137	-0.242433	-1.98729	0.0468898	-1.32892	-0.452981
ICAM1	ZNF135	0.821224	0.411519	0.38561	-0.314409	-2.64945	0.00806227	-2.09354	-0.380632
ICAM1	ZNF143	0.194378	0.84588	0.0726914	0.216645	2.2361	0.0253449	1.59611	0.0706905
ICAM1	ZNF337	0.234971	0.814231	0.0892521	-0.0533724	-0.247986	0.804145	-0.0946655	-0.0160958
ICAM1	ZNF385D	0.952202	0.340995	0.467253	-0.340839	-2.89261	0.00382057	-2.41787	-0.464058
ICAM1	ZNF793	1.24009	0.214943	0.667676	-0.175948	-1.37565	0.16893	-0.772294	-0.458967
ICAM1	ZNF891	1.29773	0.19438	0.711348	-0.0484373	-0.202585	0.83946	-0.0760002	-0.0601487
IFNG	ARID5B	0.149006	0.881549	0.0547534	0.234372	1.98024	0.0476764	1.3217	0.0519801
IFNG	BACH1	0.482075	0.629753	0.20083	0.451632	3.6619	0.000250347	3.60146	0.200766
IFNG	CUX1	0.311325	0.755554	0.121735	0.415979	3.38594	0.000709351	3.14914	0.121635
IFNG	DNMT1	1.02989	0.303063	0.518467	0.256408	2.15081	0.0314911	1.50181	0.488103
IFNG	EPAS1	1.02926	0.303359	0.518043	0.297559	2.46933	0.0135367	1.86849	0.504748
IFNG	ETS1	0.0236711	0.981115	0.0082801	0.344528	2.83289	0.00461294	2.33602	0.00824154
IFNG	ETS2	1.27248	0.203201	0.692073	0.341433	2.80893	0.00497066	2.30359	0.68369
IFNG	FOXK2	0.548922	0.583059	0.234288	0.357996	2.93713	0.00331262	2.47983	0.23326
IFNG	FOXO1	0.110401	0.912092	0.0399615	-0.302405	-2.17458	0.0296617	-1.5278	-0.0387217
IFNG	GLIS3	1.18469	0.236139	0.626833	0.434624	3.53025	0.000415161	3.38178	0.62625
[truncated: 2,086 more rows]

## Sheet: TF-SASP association in EC 
Dataset 7. snATAC- and snRNA-seq analysis of TF-gene regulation
[truncated: 5,394 more rows]

## Sheet: TF-SASP association in SMC
Dataset 7. snATAC- and snRNA-seq analysis of TF-gene regulation
[truncated: 3,934 more rows]

[truncated: 1 more sheets: JUNB-target SASP gene sets]
