# Supplementary material for: Multiomics and cellular senescence profiling of aging human skeletal muscle uncovers Maraviroc as a senotherapeutic approach for sarcopenia
Source: Nat Commun. 2025 Jul 5;16:6207. doi: 10.1038/s41467-025-61403-y (PMC12228793; doi:10.1038/s41467-025-61403-y)
Supplement: Supplementary file 3 — Supplementary Datasets 1-9 [file 41467_2025_61403_MOESM3_ESM.zip › Supplementary Dataset 8.xlsx]

## Sheet: Summary
Dataset 8: JunB CUT&RUN-seq analysis in mouse MuSCs.
The SHEET "Basic statistics" shows the quality statistics of alignment by Bowtie2.
The SHEET "Binding peaks" shows the deteced JunB binding peaks in two groups by MACS2.
The SHEET "JunB bound genes (E+P)" shows the gene sets bound by JunB at gene promoters or enhancers.
The SHEET "GO_common_genes" shows the enriched GO terms for JunB bound genes commonly shared in both young and aged mice MuSCs
The SHEET "GO_young_specific_genes" shows the enriched GO terms for JunB bound genes specific in young mice MuSCs
The SHEET "GO_aged_specific_genes" shows the enriched GO terms for JunB bound genes specific in aged mice MuSCs
The SHEET "JunB bound SASP genes (E+P)" shows the SASP gene sets bound by JUNB at gene promoters or enhancers.

## Sheet: Basic statistics
Dataset 8: JunB CUT&RUN-seq in MuSCs
Basic statistics
Sample	Library	Raw reads	Alignment rate	Duplication rate	Clean reads
Aged	JunB antibody (Aged)	89.2M	0.5237	0.811927	6.28M
Young_1	JunB antibody (Young)	44.5M	0.9194	0.69494	11.9M
Young_2	JunB antibody (Young)	40.6M	0.8508	0.692786	9.70M
Young_3	JunB antibody (Young)	21.2M	0.7829	0.779027	2.77M

## Sheet: Binding peaks
Dataset 8: JunB CUT&RUN-seq in mice MuSCs
JUNB binding peaks in young MuSCs					JUNB binding peaks in aged MuSCs
chr	Start	End			chr	Start	End
chr1	3232893	3233138			GL456210.1	505	867
chr1	4857303	4857583			GL456210.1	76860	77194
chr1	5019153	5019872			GL456210.1	136517	136798
chr1	5082778	5083065			GL456210.1	166144	166665
chr1	5660073	5660400			GL456211.1	25218	25754
chr1	6503710	6503955			GL456211.1	54068	54317
chr1	6536774	6537019			GL456211.1	58656	58989
chr1	6731073	6731318			GL456211.1	67461	67762
chr1	7088442	7089006			GL456212.1	44381	44769
chr1	7227661	7227906			GL456212.1	59514	59763
chr1	7397898	7398384			GL456212.1	114771	115029
chr1	9116253	9116498			GL456212.1	143017	143317
chr1	9748122	9748672			GL456212.1	152598	153043
chr1	10037730	10038185			GL456216.1	15807	16216
chr1	10979480	10979725			GL456216.1	16582	17359
chr1	11778343	11778588			GL456219.1	53306	53806
chr1	12230924	12231169			GL456221.1	36506	36988
chr1	12379271	12379516			GL456221.1	45597	45984
chr1	12399427	12399700			GL456221.1	50374	50771
chr1	12620687	12621009			GL456221.1	140210	140748
chr1	12657459	12657704			GL456221.1	159747	160161
chr1	12692240	12692514			GL456221.1	170743	171025
chr1	12715161	12715438			GL456221.1	200218	200467
chr1	12718284	12718529			GL456221.1	205929	206384
chr1	12811229	12811474			GL456239.1	142	678
chr1	12991137	12991600			GL456239.1	38905	39190
chr1	13639443	13639793			GL456350.1	86368	86728
chr1	13660016	13660947			GL456359.1	19407	19673
chr1	14116010	14116306			GL456359.1	19832	20200
chr1	14505392	14505637			GL456367.1	908	1364
chr1	14711788	14712033			GL456367.1	10060	10578
chr1	14774791	14775721			GL456370.1	0	292
chr1	15527809	15528054			GL456370.1	18741	19147
chr1	16104387	16105082			GL456370.1	26233	26707
chr1	16367587	16367832			GL456372.1	249	498
chr1	16656665	16657187			GL456372.1	1074	1323
chr1	17060032	17060335			GL456372.1	22761	23354
chr1	17544709	17544964			GL456372.1	27595	27844
chr1	17703052	17703523			GL456372.1	27995	28452
chr1	18877203	18877448			GL456378.1	157	406
chr1	19438683	19438928			GL456378.1	6164	6413
chr1	20069951	20070201			GL456378.1	7297	7815
chr1	20250079	20250678			GL456383.1	5514	5788
chr1	20488021	20488347			GL456383.1	6194	6443
chr1	20578957	20579202			GL456389.1	10353	10857
chr1	20820074	20820406			GL456392.1	21982	23426
chr1	20995467	20996099			GL456396.1	9517	9974
chr1	21009037	21009457			JH584292.1	12915	13258
chr1	21014689	21014998			JH584293.1	5361	5667
chr1	21287477	21287815			JH584293.1	146270	146667
chr1	21955434	21955877			JH584294.1	15006	15313
chr1	22156415	22156660			JH584298.1	106650	106899
chr1	23681663	23681908			JH584299.1	657508	657830
chr1	24107563	24108533			JH584304.1	334	772
chr1	24410133	24410378			JH584304.1	989	1379
chr1	24471253	24471515			JH584304.1	1517	1895
chr1	24611669	24612675			JH584304.1	2271	2812
chr1	24613223	24616056			JH584304.1	3540	4121
chr1	24677724	24678594			JH584304.1	15795	16164
chr1	25911136	25911827			JH584304.1	59533	60119
chr1	26687044	26687867			JH584304.1	68981	69825
chr1	26802311	26802764			JH584304.1	70166	71557
chr1	26821343	26821588			JH584304.1	72058	72369
chr1	27194703	27194948			JH584304.1	73072	73408
chr1	27755552	27755919			JH584304.1	74899	75183
chr1	29370476	29370753			JH584304.1	75682	76127
chr1	29606995	29607242			JH584304.1	77899	79483
chr1	29717833	29718078			JH584304.1	81464	81718
chr1	30949798	30950396			JH584304.1	82026	82388
chr1	31153900	31154150			JH584304.1	83617	84106
chr1	31979117	31979362			JH584304.1	84819	85239
chr1	32380236	32380481			JH584304.1	85482	85930
chr1	33048050	33048295			JH584304.1	87622	87956
chr1	33673085	33673591			JH584304.1	91223	91527
chr1	33813322	33813648			JH584304.1	92732	93375
chr1	34005798	34006503			JH584304.1	93936	94238
chr1	34011058	34011427			JH584304.1	94616	95037
chr1	34044161	34044822			JH584304.1	95521	95771
chr1	34121136	34121436			JH584304.1	99908	100206
chr1	34123145	34123493			JH584304.1	100514	101387
chr1	34128886	34129175			JH584304.1	103133	104549
chr1	34139044	34139573			JH584304.1	107297	107620
chr1	34140166	34140411			JH584304.1	108865	109515
chr1	34218887	34219280			JH584304.1	109998	110490
chr1	34388974	34389616			JH584304.1	110724	111187
chr1	34399674	34400025			JH584304.1	111632	111913
chr1	34439443	34439776			JH584304.1	112122	112415
chr1	34632486	34632890			JH584304.1	112850	113474
chr1	34829168	34829434			JH792826.1	63460	64145
chr1	35380815	35381346			JH792826.1	73739	74438
chr1	35879573	35880051			JH792826.1	197706	198105
chr1	36264258	36264534			JH792827.1	25116	25365
chr1	36287631	36287915			JH792828.1	251726	252337
chr1	36325680	36326207			JH792829.1	154089	154338
chr1	36497962	36498207			JH792830.1	31788	32258
chr1	36556770	36557017			JH792830.1	38530	38807
chr1	36569693	36570086			JH792830.1	49181	49556
chr1	36939649	36939942			JH792830.1	82734	83152
chr1	37029226	37029830			JH792830.1	199119	200192
chr1	37232882	37233203			JH792830.1	216651	216983
chr1	37512376	37512621			JH792830.1	217641	218356
chr1	37605191	37605512			KB469738.3	194365	194961
chr1	37864877	37865542			KB469739.1	117414	117964
chr1	37997025	37997465			KB469739.1	167001	167575
chr1	37997840	37998085			KB469739.1	185894	187124
chr1	38240980	38241540			KB469739.1	240862	241577
chr1	38248184	38248429			KB469740.1	304543	305162
chr1	38358806	38359051			KB469741.2	248210	248560
chr1	39105439	39105839			KB469741.2	261976	262363
chr1	39196320	39196943			KB469741.2	302444	302838
chr1	39256372	39257304			KB469741.2	420367	420964
chr1	39270660	39271092			KB469741.2	430321	430571
chr1	39307668	39307913			KK082441.1	85150	85443
chr1	39535518	39535786			KK082441.1	215798	216088
chr1	39686892	39687906			KQ030485.1	162474	162723
chr1	39761860	39762126			KQ030486.1	46402	46740
chr1	39870074	39870446			KQ030488.1	10827	11144
chr1	39889275	39889582			KQ030489.1	2683	3269
chr1	39902635	39903095			KQ030489.1	64614	65056
chr1	39932159	39932804			KQ030489.1	65710	66200
chr1	40182246	40182502			KQ030490.1	11576	11877
chr1	40230286	40230744			KQ030491.1	42504	42788
chr1	40235566	40236121			KQ030491.1	43619	44179
chr1	40240574	40240891			KQ030491.1	49836	50085
chr1	40275525	40275823			KQ030491.1	50489	50812
chr1	40358823	40359186			KQ030491.1	51009	51385
chr1	40444865	40445143			KQ030491.1	52028	52601
chr1	41415049	41415294			KQ030491.1	57701	58281
chr1	41679748	41679993			KQ030491.1	129468	129736
chr1	43098165	43098916			KQ030493.2	213219	213835
chr1	43168722	43169113			KQ030494.1	58044	58302
chr1	43755842	43756087			KQ030494.1	94694	95322
chr1	43778346	43778768			KQ030494.1	113677	113977
chr1	43818952	43819204			KQ030494.1	114453	114901
chr1	43827877	43828193			KQ030494.1	139110	139501
chr1	43933441	43934143			KQ030494.1	180126	180794
chr1	44118958	44119268			KQ030494.1	506283	506812
chr1	44567256	44567565			KV575232.1	173448	174277
chr1	44584861	44585122			KV575233.1	221001	221268
chr1	44725578	44725850			KV575235.1	129535	129817
chr1	45021288	45021855			KV575236.1	126556	127379
chr1	45042709	45043050			KV575237.1	178997	179301
chr1	45299699	45300516			KV575237.1	274203	274658
chr1	45625897	45626829			KV575237.1	321095	321344
chr1	45627881	45628146			KV575237.1	321477	321972
chr1	45675585	45676287			KV575237.1	487145	487721
chr1	45709551	45709796			KV575237.1	487749	488578
chr1	45723030	45723427			KV575237.1	635821	636109
chr1	45765254	45765555			KV575238.1	233156	233486
chr1	45795153	45795427			KV575239.1	26315	26568
chr1	46384100	46384369			KV575240.1	24664	24978
chr1	46408536	46408887			KV575240.1	87174	87423
chr1	46850063	46850313			KV575240.1	103087	103360
chr1	47110908	47111175			KV575241.1	16198	16471
chr1	47176738	47177018			KV575242.1	60437	60788
chr1	47245779	47246071			KZ289064.1	64707	65413
chr1	48286614	48287013			KZ289064.1	102634	103181
chr1	48355001	48355275			KZ289066.1	44512	45054
chr1	48499468	48499717			KZ289068.1	70209	70578
chr1	48870399	48870799			KZ289068.1	227418	227742
chr1	49382158	49382403			KZ289068.1	241647	241902
chr1	49583416	49584026			KZ289068.1	374244	374528
chr1	50415565	50415936			KZ289068.1	393443	393726
chr1	51478168	51478529			KZ289068.1	447800	448081
chr1	51714402	51714661			KZ289068.1	455205	455468
chr1	51771014	51771259			KZ289068.1	484178	484447
chr1	52113556	52114111			KZ289068.1	531051	531300
chr1	52233378	52233708			KZ289069.1	109763	110600
chr1	52309851	52310139			KZ289069.1	283688	284359
chr1	52633476	52633721			KZ289071.1	80339	80641
chr1	52799608	52799945			KZ289072.1	149029	149609
chr1	52817538	52817918			KZ289072.1	320824	321618
chr1	52844488	52845298			KZ289072.1	337628	338248
chr1	53132249	53132525			KZ289074.1	103486	103800
chr1	53313670	53313922			KZ289076.1	29178	29731
chr1	53463147	53463392			KZ289079.1	314062	314317
chr1	53784133	53784719			KZ289082.1	93453	94067
chr1	53948020	53948265			KZ289084.1	8065	8820
chr1	54250617	54251056			KZ289085.1	143603	143852
chr1	54820954	54821580			KZ289086.1	151747	152068
chr1	55027198	55027443			KZ289086.1	220439	220979
chr1	55052554	55053117			KZ289086.1	383531	384042
chr1	55201921	55202242			KZ289086.1	417833	418082
chr1	55528698	55529557			KZ289087.1	137410	137692
chr1	55576231	55576476			KZ289089.1	59424	59673
chr1	55666098	55666690			KZ289089.1	160375	160624
chr1	56275974	56276219			KZ289089.1	488866	489307
chr1	56383069	56383314			KZ289090.1	15535	15819
chr1	56669011	56669256			KZ289091.1	90425	90680
chr1	56894686	56894931			KZ289091.1	171932	172422
chr1	57541825	57542122			KZ289094.1	129195	129444
chr1	57745973	57746251			KZ289095.1	11714	12219
chr1	57800236	57800549			KZ289095.1	243107	243381
chr1	57974239	57974484			chr1	3347594	3347941
chr1	57989190	57989534			chr1	5109363	5109685
chr1	58029490	58030150			chr1	5111782	5112065
chr1	58652653	58653140			chr1	5701025	5701274
chr1	58711784	58712658			chr1	5806375	5806624
chr1	58713238	58713483			chr1	6116842	6117091
chr1	58742515	58742970			chr1	6170303	6170736
chr1	58859937	58860400			chr1	7088537	7088978
chr1	58939884	58940129			chr1	7397643	7398364
chr1	58973153	58973810			chr1	8160351	8160618
chr1	59119857	59120179			chr1	9700612	9700866
chr1	59237132	59237554			chr1	9748155	9748404
chr1	59457240	59457485			chr1	10037922	10038177
chr1	59481408	59482029			chr1	10308180	10308429
chr1	59593524	59593769			chr1	10872466	10872948
chr1	59684991	59685373			chr1	10979663	10980052
chr1	59762737	59763252			chr1	11053887	11054144
chr1	59822324	59822657			chr1	11260888	11261137
chr1	59912605	59913014			chr1	11615124	11615578
chr1	59966347	59966669			chr1	12117120	12117768
chr1	60097924	60098241			chr1	12230883	12231321
chr1	60180294	60180539			chr1	12276179	12276428
chr1	60342973	60343578			chr1	12291614	12292082
chr1	60567059	60567354			chr1	12471286	12471910
chr1	60704736	60705025			chr1	12571714	12572542
chr1	60825744	60826271			chr1	12612287	12612580
chr1	60898909	60899194			chr1	12620684	12621006
chr1	60960731	60961035			chr1	12657552	12657834
chr1	61374040	61374329			chr1	12692846	12693095
chr1	61851131	61851424			chr1	12696773	12697023
chr1	61883863	61884172			chr1	12713279	12713573
chr1	62102722	62103117			chr1	12715217	12715759
chr1	62414642	62414947			chr1	12734225	12734474
chr1	62551372	62551650			chr1	12771691	12771967
chr1	62706428	62707013			chr1	12777167	12777416
chr1	62724621	62725114			chr1	12865051	12865526
chr1	62774612	62774884			chr1	12943200	12943481
chr1	62790787	62791047			chr1	12990989	12991585
chr1	62860511	62860837			chr1	13211523	13212173
chr1	63114663	63114910			chr1	13256954	13257252
chr1	63730389	63730634			chr1	13366382	13366699
chr1	63994526	63994771			chr1	13639403	13639967
chr1	63999120	63999669			chr1	13660178	13660967
chr1	64053590	64054076			chr1	14011536	14011785
chr1	64107288	64107533			chr1	14012778	14013047
chr1	64118666	64119278			chr1	14118106	14118430
chr1	64301339	64301753			chr1	14304736	14305014
chr1	64601025	64601966			chr1	14309974	14310226
chr1	64615328	64615919			chr1	14773030	14773279
chr1	64649298	64649862			chr1	14774267	14775064
chr1	64690410	64690896			chr1	14775195	14775763
chr1	66150986	66151231			chr1	14781267	14781658
chr1	66168791	66169036			chr1	14858591	14859008
chr1	66517060	66517305			chr1	16104535	16104942
chr1	66816222	66816482			chr1	16342846	16343095
chr1	67032453	67032698			chr1	16751035	16751284
chr1	68129300	68129545			chr1	17329927	17330350
chr1	71102633	71102993			chr1	17570407	17570661
chr1	71534284	71534699			chr1	18450082	18450331
chr1	71556917	71557162			chr1	19402603	19402929
chr1	71652467	71652712			chr1	20069610	20070194
chr1	71801206	71801533			chr1	20490266	20490608
chr1	71814141	71814428			chr1	20674230	20674577
chr1	72243996	72244265			chr1	20995552	20995801
chr1	72307078	72307627			chr1	21002447	21002696
chr1	72711155	72711477			chr1	21008794	21009472
chr1	72951729	72951974			chr1	21014425	21014970
chr1	72966490	72966804			chr1	21200261	21200590
chr1	73056426	73056749			chr1	21632779	21633058
chr1	73279457	73279914			chr1	23315989	23316313
chr1	73344836	73345081			chr1	23961659	23961908
chr1	73456781	73457090			chr1	24107571	24108594
chr1	73515649	73516758			chr1	24517725	24518177
chr1	73552725	73553039			chr1	24553450	24553803
chr1	73786998	73787243			chr1	24611661	24612650
chr1	73799151	73799829			chr1	24613217	24616053
chr1	73824267	73824512			chr1	24677882	24678504
chr1	73947525	73948098			chr1	24683966	24684284
chr1	73958070	73958391			chr1	25123528	25123777
chr1	73963258	73963905			chr1	25522524	25522797
chr1	73998197	73998738			chr1	25593074	25593374
chr1	74012897	74013416			chr1	25664881	25665134
chr1	74028610	74029375			chr1	26351871	26352462
chr1	74070118	74070410			chr1	26416885	26417495
chr1	74284484	74285139			chr1	26430643	26430939
chr1	74287374	74287741			chr1	26686981	26687673
chr1	74295206	74296123			chr1	26687833	26688350
chr1	74297243	74297758			chr1	27160734	27161024
chr1	74304261	74304982			chr1	27185139	27185388
chr1	74332441	74332697			chr1	27194829	27195112
chr1	74386752	74387242			chr1	27200383	27200632
chr1	74397324	74397659			chr1	27755785	27756038
chr1	74505752	74506109			chr1	30765869	30766146
chr1	74587460	74588578			chr1	30949741	30950409
chr1	74806931	74807197			chr1	31019244	31019830
chr1	75124700	75125125			chr1	31050102	31050645
chr1	75142449	75142725			chr1	31153915	31154174
chr1	75168674	75169014			chr1	31157142	31157391
chr1	75179453	75179698			chr1	32163389	32163642
chr1	75218866	75219142			chr1	32780606	32780855
chr1	75236463	75237218			chr1	33813363	33813648
chr1	75263187	75263432			chr1	34011123	34011494
chr1	75317476	75318252			chr1	34043925	34044174
chr1	75392968	75393213			chr1	34109778	34110031
chr1	75455695	75456034			chr1	34120441	34120803
chr1	75458077	75458323			chr1	34127710	34127959
chr1	75479245	75479551			chr1	34139097	34139542
chr1	75521511	75521836			chr1	34147992	34148444
chr1	75936223	75936544			chr1	34218533	34218852
chr1	76057993	76058538			chr1	34389069	34389869
chr1	76420491	76420736			chr1	34399601	34399872
chr1	76434080	76434325			chr1	34439435	34439780
chr1	76849062	76849385			chr1	34603882	34604186
chr1	77479057	77479449			chr1	34829117	34829601
chr1	77514921	77515236			chr1	35380784	35381051
chr1	78347341	78347617			chr1	35879746	35880043
chr1	78488610	78488951			chr1	36287490	36287910
chr1	78532299	78532882			chr1	36325858	36326350
chr1	78537437	78538811			chr1	36469891	36470448
chr1	78573699	78574053			chr1	36619303	36620162
chr1	78574342	78574635			chr1	36726954	36727203
chr1	78586766	78587037			chr1	36923271	36923571
chr1	78734494	78734776			chr1	36937284	36937533
chr1	78740451	78740793			chr1	37029131	37029612
chr1	78745355	78745606			chr1	37231376	37231680
chr1	78811949	78812413			chr1	37313497	37313817
chr1	78864616	78864909			chr1	37864876	37865313
chr1	79221925	79222170			chr1	38240966	38241693
chr1	79347449	79347694			chr1	38653235	38653484
chr1	79561292	79561537			chr1	39105246	39105742
chr1	79577537	79577855			chr1	39196306	39196949
chr1	79581153	79581810			chr1	39206911	39207224
chr1	79822983	79823252			chr1	39235183	39235432
chr1	79859614	79860026			chr1	39256367	39257315
chr1	80008679	80008924			chr1	39608446	39608695
chr1	80018562	80018815			chr1	39687224	39687830
chr1	80125315	80125646			chr1	39713841	39714136
chr1	80480414	80480842			chr1	39758539	39758812
chr1	80692316	80692805			chr1	39759247	39759602
chr1	80989723	80990144			chr1	39761292	39762092
chr1	81570139	81570384			chr1	39902635	39903147
chr1	81740307	81740593			chr1	39932009	39932726
chr1	81933170	81933773			chr1	40224753	40225274
chr1	81968134	81968430			chr1	40230259	40230508
chr1	82189619	82189864			chr1	40235747	40236183
chr1	82232281	82232526			chr1	40240582	40240904
chr1	82281683	82282162			chr1	40275155	40275827
chr1	82283180	82284148			chr1	40358856	40359336
chr1	82291134	82291509			chr1	40444806	40445166
chr1	82316482	82316841			chr1	40714601	40715213
chr1	82359229	82359474			chr1	40840385	40840709
chr1	82573447	82573702			chr1	40874880	40875417
chr1	82799109	82799354			chr1	42334903	42335152
chr1	83091238	83091483			chr1	43098053	43098897
chr1	83344539	83344784			chr1	43465397	43465646
chr1	83358031	83358276			chr1	43778518	43778767
chr1	83796988	83797277			chr1	43818985	43819519
chr1	84376279	84376682			chr1	43933446	43934176
chr1	84449767	84450031			chr1	43969534	43969783
chr1	84703305	84703690			chr1	44489732	44489981
chr1	84839625	84840199			chr1	44567238	44567645
chr1	84881511	84882033			chr1	44863610	44863859
chr1	85162102	85162566			chr1	45021573	45022406
chr1	85195519	85195764			chr1	45063613	45063862
chr1	85214926	85215328			chr1	45168550	45168822
chr1	85489470	85489977			chr1	45299695	45300512
chr1	85522629	85523010			chr1	45314269	45314670
chr1	85534893	85535229			chr1	45355846	45356426
chr1	85794187	85794485			chr1	45626085	45626914
chr1	86059115	86059460			chr1	45675772	45676275
chr1	86064364	86065081			chr1	45795160	45795409
chr1	86229284	86229803			chr1	46408546	46408905
chr1	86440046	86440897			chr1	46449317	46449569
chr1	86470584	86471170			chr1	46850041	46850339
chr1	86487435	86487994			chr1	47108823	47109102
chr1	86525931	86526176			chr1	47245909	47246158
chr1	86526355	86526747			chr1	48089960	48090246
chr1	86582318	86582713			chr1	48090400	48090762
chr1	86634393	86634638			chr1	48361557	48361984
chr1	86741122	86741367			chr1	48548879	48549128
chr1	86956071	86956429			chr1	48924194	48924443
chr1	87001622	87001885			chr1	49583722	49584069
chr1	87181112	87181487			chr1	50415546	50415943
chr1	87213385	87213873			chr1	51065518	51065847
chr1	87326515	87326986			chr1	51126015	51126533
chr1	87557871	87558116			chr1	51243179	51244009
chr1	87588102	87588670			chr1	51476296	51476596
chr1	87848784	87849091			chr1	51525684	51526080
chr1	88134237	88134708			chr1	51643627	51644088
chr1	88277178	88277710			chr1	51789409	51789730
chr1	89069659	89070344			chr1	51808348	51808665
chr1	89514324	89514569			chr1	52251155	52251497
chr1	89555198	89555633			chr1	52454715	52455106
chr1	89600716	89601073			chr1	52799607	52799914
chr1	89630790	89631230			chr1	52844645	52845043
chr1	90029840	90030153			chr1	52942493	52942797
chr1	90205570	90205831			chr1	53133511	53133928
chr1	90239177	90239786			chr1	53352364	53352642
chr1	90258653	90259205			chr1	53838380	53838651
chr1	90439966	90440509			chr1	54729371	54729620
chr1	90466061	90466306			chr1	54922605	54922890
chr1	90497579	90497904			chr1	55052493	55053149
chr1	90502811	90503444			chr1	55528703	55529333
chr1	90568716	90568961			chr1	55576146	55576537
chr1	90602897	90603295			chr1	56031265	56031557
chr1	90669029	90669450			chr1	57800425	57800895
chr1	90675969	90676564			chr1	57823394	57823689
chr1	90690833	90691086			chr1	57988907	57989587
chr1	90706150	90706413			chr1	58029469	58030036
chr1	90711139	90711416			chr1	58359414	58359685
chr1	90718757	90719097			chr1	58711794	58712689
chr1	90744569	90744825			chr1	58725691	58726187
chr1	90758297	90758726			chr1	58742444	58742756
chr1	90838490	90839179			chr1	58816702	58817159
chr1	90896471	90897599			chr1	59464969	59465218
chr1	90909438	90910009			chr1	59481653	59482184
chr1	90974919	90975240			chr1	59762675	59763014
chr1	90980758	90981160			chr1	59912733	59912982
chr1	91023868	91024426			chr1	59966332	59966890
chr1	91052779	91053378			chr1	60180290	60180539
chr1	91065003	91065303			chr1	60342683	60343248
chr1	91297987	91298562			chr1	60825828	60826320
chr1	91356306	91357125			chr1	61520739	61520988
chr1	91364633	91365395			chr1	61583580	61583893
chr1	91422009	91422254			chr1	62551323	62551572
chr1	91437771	91438063			chr1	62706214	62706696
chr1	91457920	91458225			chr1	62825907	62826344
chr1	91459322	91459741			chr1	62866357	62866619
chr1	91510503	91510892			chr1	62976714	62977083
chr1	91540166	91540876			chr1	63630232	63630550
chr1	91652433	91652688			chr1	63830440	63830689
chr1	91816512	91816850			chr1	64118841	64119242
chr1	91823120	91823879			chr1	64600939	64601872
chr1	91857380	91858153			chr1	64609481	64610106
chr1	92035748	92036055			chr1	64615388	64616214
chr1	92086368	92086642			chr1	64649586	64649863
chr1	92086858	92087111			chr1	64826686	64826935
chr1	92130449	92130754			chr1	65471298	65471620
chr1	92180378	92180888			chr1	66150965	66151268
chr1	92215034	92215761			chr1	66169124	66169373
chr1	92246868	92247113			chr1	66178139	66178388
chr1	92348561	92348814			chr1	66197961	66198542
chr1	92683378	92683696			chr1	66228065	66228360
chr1	92704102	92704751			chr1	66229566	66229828
chr1	92906558	92907023			chr1	66244926	66245332
chr1	92934406	92934711			chr1	66280635	66280897
chr1	92972111	92972544			chr1	66369002	66369678
chr1	93342590	93343150			chr1	66374344	66375052
chr1	93478126	93478812			chr1	66815852	66816486
chr1	93635916	93636475			chr1	66843259	66843508
chr1	93825260	93825505			chr1	68599345	68599601
chr1	93857327	93857577			chr1	69456620	69456871
chr1	94035073	94035715			chr1	70457303	70457670
chr1	95498652	95498987			chr1	71084096	71084345
chr1	95697255	95697517			chr1	72593378	72593672
chr1	96796307	96796552			chr1	72951394	72951981
chr1	97225941	97226357			chr1	72963669	72963945
chr1	97769920	97770199			chr1	72966249	72966775
chr1	97910887	97911432			chr1	73056446	73056717
chr1	98002853	98003216			chr1	73468328	73468689
chr1	98038121	98038721			chr1	73551435	73551710
chr1	98047720	98048491			chr1	73786936	73787596
chr1	98071743	98072129			chr1	73799280	73799562
chr1	98206355	98206777			chr1	73823910	73824394
chr1	99619210	99619455			chr1	73836897	73837150
chr1	99861515	99861841			chr1	73998213	73998617
chr1	100053734	100053979			chr1	74027713	74027992
chr1	100180082	100180408			chr1	74028770	74029387
chr1	101035855	101036100			chr1	74070137	74070402
chr1	101247648	101247893			chr1	74294967	74295877
chr1	103152397	103152642			chr1	74297254	74297678
chr1	105017649	105017995			chr1	74304196	74304956
chr1	105925861	105926185			chr1	74386679	74387273
chr1	105972045	105972290			chr1	74587587	74588651
chr1	105981243	105981544			chr1	75124755	75125214
chr1	105990062	105990568			chr1	75142456	75142705
chr1	106080097	106080398			chr1	75168699	75168948
chr1	106241900	106242145			chr1	75236456	75236776
chr1	106353044	106353319			chr1	75317518	75318104
chr1	106401032	106401522			chr1	75393144	75393488
chr1	106629747	106630252			chr1	75455695	75456112
chr1	106708836	106709081			chr1	75479286	75479535
chr1	106759289	106759846			chr1	75521516	75521885
chr1	109132793	109133086			chr1	75709988	75710256
chr1	111203668	111204009			chr1	75832876	75833229
chr1	111705731	111706146			chr1	76313486	76313891
chr1	111864878	111865252			chr1	76776726	76776992
chr1	112267337	112267582			chr1	76848697	76849585
chr1	113403532	113403777			chr1	77074752	77075012
chr1	113602736	113603191			chr1	77349957	77350206
chr1	113604318	113604563			chr1	77514864	77515185
chr1	113697260	113697505			chr1	77937026	77937275
chr1	114768487	114768732			chr1	78347335	78347984
chr1	114984999	114985244			chr1	78532317	78532937
chr1	115450649	115450972			chr1	78537366	78538864
chr1	117167860	117168210			chr1	78573693	78574117
chr1	118100582	118100863			chr1	78574355	78574623
chr1	118388880	118389256			chr1	78734450	78734743
chr1	118459058	118459748			chr1	78740407	78740826
chr1	118583504	118583788			chr1	78745345	78745847
chr1	118699877	118700122			chr1	78811891	78812674
chr1	118952790	118953056			chr1	78852138	78852637
chr1	118976717	118977097			chr1	79144259	79144508
chr1	118981781	118982099			chr1	79561095	79561464
chr1	118982328	118982574			chr1	79581124	79581761
chr1	119219219	119219464			chr1	79822906	79823290
chr1	119300066	119300550			chr1	79859583	79859832
chr1	119327629	119327874			chr1	79965830	79966110
chr1	119457993	119458277			chr1	81422601	81422850
chr1	119541029	119541299			chr1	81739937	81740585
chr1	119557566	119558228			chr1	81933378	81933855
chr1	119837239	119837775			chr1	81968142	81968691
chr1	119912494	119913015			chr1	82175703	82175952
chr1	120073844	120074268			chr1	82223292	82223908
chr1	120136453	120136740			chr1	82281620	82281971
chr1	120231310	120231577			chr1	82283164	82283856
chr1	120236324	120236902			chr1	82316277	82317008
chr1	120655015	120655658			chr1	83462666	83463013
chr1	120757370	120758244			chr1	83512645	83513005
chr1	120910671	120910916			chr1	83587655	83587983
chr1	120997234	120997653			chr1	83675366	83675689
chr1	121013937	121014642			chr1	83824145	83824394
chr1	121112053	121112335			chr1	84881775	84882063
chr1	121112494	121112772			chr1	84990959	84991380
chr1	121280512	121281061			chr1	85011206	85011547
chr1	121327837	121328092			chr1	85029553	85029888
chr1	121360401	121360942			chr1	85128290	85128654
chr1	121379981	121380510			chr1	85199221	85199472
chr1	122086389	122086636			chr1	85208080	85208348
chr1	122171849	122172102			chr1	85269803	85270052
chr1	123113599	123113844			chr1	85346240	85346688
chr1	124967767	124968108			chr1	85489512	85490177
chr1	125004988	125005348			chr1	85545177	85545464
chr1	125389824	125390422			chr1	85551699	85551953
chr1	125450402	125450735			chr1	85645996	85646245
chr1	125508012	125508263			chr1	86064369	86064893
chr1	125560426	125560957			chr1	86358746	86359446
chr1	126817587	126818179			chr1	86439847	86440902
chr1	126941272	126941661			chr1	86460629	86460882
chr1	127126431	127126851			chr1	86470534	86471172
chr1	127380917	127381535			chr1	86526178	86526534
chr1	127494307	127494552			chr1	86884697	86885236
chr1	127773973	127774228			chr1	86885394	86885741
chr1	127860212	127860780			chr1	86887244	86887546
chr1	127868798	127869265			chr1	86956071	86956478
chr1	127894236	127894819			chr1	87001300	87001931
chr1	128065315	128066191			chr1	87051300	87051553
chr1	128102697	128103095			chr1	87180824	87181537
chr1	128244077	128244538			chr1	87326645	87326967
chr1	128399335	128399580			chr1	87588076	87588639
chr1	128444130	128444559			chr1	87607758	87608338
chr1	128472082	128472870			chr1	87745351	87745600
chr1	128508847	128509137			chr1	87848739	87849112
chr1	128520063	128520399			chr1	88211739	88211989
chr1	128554036	128554281			chr1	88222176	88222426
chr1	129286743	129287006			chr1	88345482	88346218
chr1	129396337	129396582			chr1	88474543	88475030
chr1	129801479	129801761			chr1	88526285	88526716
chr1	130716642	130717455			chr1	88614331	88614610
chr1	131184510	131184851			chr1	88763882	88764636
chr1	131239123	131239432			chr1	89069623	89070138
chr1	131431645	131432074			chr1	89392834	89393083
chr1	131521521	131522011			chr1	89538491	89539081
chr1	131527260	131528281			chr1	89555172	89555755
chr1	131548351	131548607			chr1	89630966	89631268
chr1	131690736	131691198			chr1	90029753	90030281
chr1	131691353	131691654			chr1	90051135	90051710
chr1	131910038	131910507			chr1	90162600	90163023
chr1	131942743	131943002			chr1	90164173	90164641
chr1	131963438	131963724			chr1	90225622	90226114
chr1	132010891	132011162			chr1	90238160	90238718
chr1	132131159	132131481			chr1	90239234	90239889
chr1	132138833	132139180			chr1	90258630	90259267
chr1	132318584	132318863			chr1	90260995	90261509
chr1	132335517	132335839			chr1	90277797	90278170
chr1	132364592	132365013			chr1	90288895	90289222
chr1	132388930	132389495			chr1	90318542	90318884
chr1	132477126	132477584			chr1	90416002	90416552
chr1	132679340	132679621			chr1	90418146	90418593
chr1	133025265	133025560			chr1	90439918	90440275
chr1	133130586	133131162			chr1	90466057	90466481
chr1	133210184	133210588			chr1	90497369	90497963
chr1	133307024	133307337			chr1	90502549	90503451
chr1	133363298	133363803			chr1	90603101	90603358
chr1	133398429	133398676			chr1	90838408	90838905
chr1	133594599	133595489			chr1	90896516	90897369
chr1	133685204	133685842			chr1	90909789	90910044
chr1	133909993	133910263			chr1	90974939	90975525
chr1	133941368	133941975			chr1	91023869	91024608
chr1	133953282	133953709			chr1	91052544	91053246
chr1	133961600	133961969			chr1	91057792	91058361
chr1	134033911	134034202			chr1	91065102	91065351
chr1	134079458	134079790			chr1	91297828	91298482
chr1	134092975	134093528			chr1	91356130	91357114
chr1	134099143	134100069			chr1	91364714	91365445
chr1	134454927	134455463			chr1	91437727	91438116
chr1	134494640	134494885			chr1	91457972	91458275
chr1	134556771	134557087			chr1	91476987	91477236
chr1	134777890	134778135			chr1	91540481	91540825
chr1	134803594	134803842			chr1	92035537	92035842
chr1	134804410	134804936			chr1	92086828	92087077
chr1	134858588	134858867			chr1	92089553	92089884
chr1	134909459	134909761			chr1	92099544	92099867
chr1	134954910	134955247			chr1	92180316	92180863
chr1	134956159	134956613			chr1	92195560	92196243
chr1	135016816	135017241			chr1	92215177	92215843
chr1	135232213	135233039			chr1	92330999	92331252
chr1	135374352	135374690			chr1	92343587	92343904
chr1	135380426	135380801			chr1	92348488	92348823
chr1	135485761	135486009			chr1	92647781	92648030
chr1	135492252	135492879			chr1	92683362	92683705
chr1	135535558	135535827			chr1	92703969	92704667
chr1	135593873	135594336			chr1	92712447	92713002
chr1	135670660	135670952			chr1	92769136	92769704
chr1	135684990	135685288			chr1	92799801	92800117
chr1	135686838	135687288			chr1	92934331	92934680
chr1	135699109	135699676			chr1	93109736	93110177
chr1	135728921	135729392			chr1	93289662	93290026
chr1	135862190	135862456			chr1	93478195	93478837
chr1	136008300	136008551			chr1	93479011	93479273
chr1	136140140	136140457			chr1	93635905	93636394
chr1	136624668	136625032			chr1	93680097	93680529
chr1	136683394	136684083			chr1	93857248	93857601
chr1	136685563	136685898			chr1	93897189	93897898
chr1	136696310	136696555			chr1	93966321	93966578
chr1	137076165	137076410			chr1	94035025	94035408
chr1	137150364	137150827			chr1	94142297	94142595
chr1	137729844	137730128			chr1	94402816	94403079
chr1	137898625	137899050			chr1	94476374	94476673
chr1	138242247	138242576			chr1	94854312	94854561
chr1	138501340	138501943			chr1	95696848	95697166
chr1	138507205	138507450			chr1	95812704	95813298
chr1	138526430	138526772			chr1	96732862	96733115
chr1	138535967	138536213			chr1	97911114	97911411
chr1	138596233	138596673			chr1	97920104	97920353
chr1	138861942	138862251			chr1	98002802	98003081
chr1	138929009	138929279			chr1	98038151	98038400
chr1	138962463	138962736			chr1	98047579	98048066
chr1	140110903	140111283			chr1	98071708	98072170
chr1	140415604	140415996			chr1	98367047	98367487
chr1	140673746	140673991			chr1	98643169	98643418
chr1	140715422	140715806			chr1	98767792	98768198
chr1	141191378	141191633			chr1	98949603	98949852
chr1	141216786	141217107			chr1	99348551	99348911
chr1	141688335	141688580			chr1	100180074	100180409
chr1	141699519	141699764			chr1	100641036	100641451
chr1	143094220	143094531			chr1	101331455	101331705
chr1	143328412	143328810			chr1	102086910	102087341
chr1	145104079	145104324			chr1	102643247	102643496
chr1	145104501	145104798			chr1	103116959	103117374
chr1	146006852	146007187			chr1	104293359	104293641
chr1	147539952	147540197			chr1	104968392	104968641
chr1	148367055	148367300			chr1	105906295	105906923
chr1	149296682	149296927			chr1	105925955	105926438
chr1	149862915	149863160			chr1	106401038	106401517
chr1	149960405	149960650			chr1	106469649	106469898
chr1	150164762	150165089			chr1	106570232	106570660
chr1	150235791	150236036			chr1	106629724	106630354
chr1	150392801	150393154			chr1	106759269	106759995
chr1	150480525	150481116			chr1	106796412	106796960
chr1	150761038	150761556			chr1	107205429	107205769
chr1	150852142	150852436			chr1	107631269	107631612
chr1	151236156	151236935			chr1	108082627	108082894
chr1	151250779	151251024			chr1	108322472	108322852
chr1	151428382	151428784			chr1	108518416	108518672
chr1	151601134	151601420			chr1	109036637	109036886
chr1	151616769	151617018			chr1	109038619	109038868
chr1	151686958	151687260			chr1	110170952	110171330
chr1	152291543	152291788			chr1	110177676	110177925
chr1	152463280	152463564			chr1	110329759	110330063
chr1	152536569	152536832			chr1	111577141	111577608
chr1	152556138	152556757			chr1	111864879	111865286
chr1	152581104	152581626			chr1	114030411	114030717
chr1	152617788	152618033			chr1	114228471	114228787
chr1	152669640	152669941			chr1	114673814	114674153
chr1	152904424	152904986			chr1	114732660	114732922
chr1	152954136	152954381			chr1	114875131	114875380
chr1	153011813	153012080			chr1	114984724	114985058
chr1	153049840	153050485			chr1	115480037	115480286
chr1	153065909	153066523			chr1	115803178	115803501
chr1	153091877	153092795			chr1	117371985	117372234
chr1	153102491	153103067			chr1	117372404	117372896
chr1	153129909	153130500			chr1	118368966	118369217
chr1	153191612	153192048			chr1	118389024	118389296
chr1	153225955	153226391			chr1	118389527	118389776
chr1	153266447	153267058			chr1	118458418	118459279
chr1	153304682	153305044			chr1	118587961	118588246
chr1	153317731	153318051			chr1	118976408	118977066
chr1	153333028	153333306			chr1	118982091	118982675
chr1	153333552	153333931			chr1	119128971	119129257
chr1	153386576	153386917			chr1	119152632	119153228
chr1	153556162	153556571			chr1	119300056	119300554
chr1	153572570	153572851			chr1	119457590	119458355
chr1	153662514	153662875			chr1	119504634	119504883
chr1	153749435	153749728			chr1	119557835	119558128
chr1	154032757	154033002			chr1	119745309	119745710
chr1	154064965	154066021			chr1	119790477	119790726
chr1	154086281	154086616			chr1	119912760	119913260
chr1	154102759	154103467			chr1	120136191	120136762
chr1	154112622	154113122			chr1	120248077	120248326
chr1	154150469	154150714			chr1	120655042	120655662
chr1	155051070	155051896			chr1	120757457	120757972
chr1	155074824	155075170			chr1	120974358	120974925
chr1	155091586	155092112			chr1	121013948	121014533
chr1	155108083	155108677			chr1	121112538	121112787
chr1	155121998	155122556			chr1	121203663	121204030
chr1	155139070	155139330			chr1	121250472	121250820
chr1	155158257	155158682			chr1	121280563	121281031
chr1	155234022	155234295			chr1	121326554	121326892
chr1	155349125	155349585			chr1	121360520	121360981
chr1	155527506	155527902			chr1	121777930	121778179
chr1	155533400	155533777			chr1	123303775	123304024
chr1	155812902	155813157			chr1	123516055	123516304
chr1	155973282	155973646			chr1	124967362	124968089
chr1	156010779	156011037			chr1	125143423	125143672
chr1	156036186	156036658			chr1	125389895	125390467
chr1	156046095	156046341			chr1	125511400	125511649
chr1	156230933	156231190			chr1	125560441	125560967
chr1	156474290	156474616			chr1	126257979	126258335
chr1	156558373	156558651			chr1	126416493	126416742
chr1	156615253	156615841			chr1	126792980	126793278
chr1	156674421	156674902			chr1	126817560	126817892
chr1	156780983	156781454			chr1	126940313	126940562
chr1	156809307	156809572			chr1	127380915	127381567
chr1	156838131	156838473			chr1	127493944	127494941
chr1	156995240	156995637			chr1	127860181	127860751
chr1	157143802	157144047			chr1	127868757	127869207
chr1	157506763	157507023			chr1	128102598	128103099
chr1	157877261	157877661			chr1	128244005	128244393
chr1	158843340	158843679			chr1	128245102	128245351
chr1	158852985	158853345			chr1	128398936	128399599
chr1	158948178	158948481			chr1	128443773	128444741
chr1	160213071	160213320			chr1	128472114	128472941
chr1	160421721	160421966			chr1	128482762	128483051
chr1	160906167	160906521			chr1	128508848	128509429
chr1	161034866	161035490			chr1	128659799	128660272
chr1	161070832	161071741			chr1	130496229	130496544
chr1	161214741	161214987			chr1	130716642	130717390
chr1	161269124	161269369			chr1	131072263	131072591
chr1	161668559	161668804			chr1	131126154	131126503
chr1	161876785	161877320			chr1	131184509	131184944
chr1	161933323	161933629			chr1	131239105	131239438
chr1	161968887	161969132			chr1	131431633	131431991
chr1	162039078	162039511			chr1	131527161	131527922
chr1	162094096	162094341			chr1	131648154	131648403
chr1	162108545	162108814			chr1	131910037	131910420
chr1	162133163	162133737			chr1	132010544	132011206
chr1	162163455	162163707			chr1	132131438	132131693
chr1	162189083	162189342			chr1	132335308	132335737
chr1	162207172	162207728			chr1	132349089	132349338
chr1	162231118	162231399			chr1	132376402	132376670
chr1	162299805	162300174			chr1	132388896	132389589
chr1	162476879	162477124			chr1	133069040	133069304
chr1	162477649	162477914			chr1	133130528	133131215
chr1	162509360	162509872			chr1	133362853	133363109
chr1	162548614	162548859			chr1	133363390	133363752
chr1	162635733	162635993			chr1	133594543	133595730
chr1	162636289	162636647			chr1	133685890	133686317
chr1	162953089	162953499			chr1	133740772	133741056
chr1	163209164	163209409			chr1	133747692	133748024
chr1	163221732	163222794			chr1	133892444	133892834
chr1	163379952	163380435			chr1	133941279	133942040
chr1	163391272	163391791			chr1	133953115	133953794
chr1	163403086	163403383			chr1	133978668	133979189
chr1	163928873	163929311			chr1	134065267	134065675
chr1	164236038	164236406			chr1	134092915	134093421
chr1	164248331	164248965			chr1	134099172	134100068
chr1	164307523	164307817			chr1	134126323	134126572
chr1	164442736	164442981			chr1	134362080	134362406
chr1	164484063	164484308			chr1	134405759	134406008
chr1	164517618	164517863			chr1	134411672	134411973
chr1	164798549	164798906			chr1	134415047	134415300
chr1	164898948	164899270			chr1	134455000	134455507
chr1	165075484	165076002			chr1	134803607	134803856
chr1	165236735	165237488			chr1	134804411	134804727
chr1	165432785	165433213			chr1	134909338	134910013
chr1	165460665	165461340			chr1	134934327	134934630
chr1	165641654	165642248			chr1	134954867	134955242
chr1	165763712	165764093			chr1	135380248	135380786
chr1	165863440	165864229			chr1	135430274	135430527
chr1	166763542	166763787			chr1	135492207	135492910
chr1	166923656	166924280			chr1	135535513	135535820
chr1	167241964	167242666			chr1	135568352	135568664
chr1	167285213	167285538			chr1	135586761	135587010
chr1	167349872	167350173			chr1	135590797	135591159
chr1	167660725	167661025			chr1	135593935	135594543
chr1	168272127	168272372			chr1	135685067	135685316
chr1	168432398	168432746			chr1	135699012	135699582
chr1	168663241	168663643			chr1	135771104	135771397
chr1	169079874	169080119			chr1	135771556	135772174
chr1	169555220	169556048			chr1	135862205	135862510
chr1	169672080	169672437			chr1	136008327	136008580
chr1	169969023	169969918			chr1	136126680	136127075
chr1	169998623	169998934			chr1	136140116	136140724
chr1	170042914	170043162			chr1	136683343	136683989
chr1	170057690	170058208			chr1	136685154	136685846
chr1	170110625	170111455			chr1	136696251	136696532
chr1	170136336	170136891			chr1	137277261	137277530
chr1	170174945	170175225			chr1	137729846	137730374
chr1	170188633	170189067			chr1	137751440	137751882
chr1	170688256	170688562			chr1	137980131	137980380
chr1	170702466	170702764			chr1	138311056	138311329
chr1	170741674	170741977			chr1	138348358	138348847
chr1	170867510	170868122			chr1	138494788	138495037
chr1	171016905	171017163			chr1	138501469	138501882
chr1	171038135	171038562			chr1	138506816	138507340
chr1	171044481	171044767			chr1	138515228	138515542
chr1	171064371	171064918			chr1	138526153	138526699
chr1	171113877	171114346			chr1	138596140	138596585
chr1	171150340	171150606			chr1	138610480	138610796
chr1	171192889	171193245			chr1	138912318	138912567
chr1	171222526	171222926			chr1	138928950	138929296
chr1	171240150	171240395			chr1	139119293	139119617
chr1	171247222	171247592			chr1	140044105	140044466
chr1	171280902	171281809			chr1	140123939	140124369
chr1	171328683	171328971			chr1	140415538	140416136
chr1	171360981	171361344			chr1	140973570	140973819
chr1	171503462	171503829			chr1	143892932	143893181
chr1	172148082	172149109			chr1	143941361	143941720
chr1	172205695	172206184			chr1	143990033	143990440
chr1	172217080	172217350			chr1	144004193	144004463
chr1	172309962	172310251			chr1	144004702	144005207
chr1	172501143	172501435			chr1	144085953	144086669
chr1	172632563	172633232			chr1	146005275	146005607
chr1	173766901	173767433			chr1	146606620	146606891
chr1	173942519	173942826			chr1	147499756	147500018
chr1	174043637	174043913			chr1	147592678	147592952
chr1	174049252	174049575			chr1	147597647	147597955
chr1	175625688	175626085			chr1	148078561	148078973
chr1	175692707	175693231			chr1	148462075	148462328
chr1	176814136	176814643			chr1	148488088	148488337
chr1	176898212	176898457			chr1	148543541	148544071
chr1	176921024	176921353			chr1	150392839	150393181
chr1	177014120	177014834			chr1	151038603	151038852
chr1	177041448	177041979			chr1	151236227	151236979
chr1	177441872	177442150			chr1	151239166	151239650
chr1	177703136	177703789			chr1	151250668	151251278
chr1	177708506	177709160			chr1	151362888	151363182
chr1	177904652	177904924			chr1	151675563	151675848
chr1	178187376	178187795			chr1	151677921	151678240
chr1	178318263	178319077			chr1	151719712	151719983
chr1	178406017	178406758			chr1	151755075	151755573
chr1	178642904	178643202			chr1	151800293	151801026
chr1	179477543	179477790			chr1	152536436	152536721
chr1	179546427	179546725			chr1	152556123	152556774
chr1	179803663	179804126			chr1	152580403	152581611
chr1	179853006	179853305			chr1	152663499	152663748
chr1	179863117	179863808			chr1	152669636	152670051
chr1	179969887	179970304			chr1	152817628	152817896
chr1	180250267	180250689			chr1	152822021	152822278
chr1	180312811	180313329			chr1	152904673	152905049
chr1	180349717	180350022			chr1	153011866	153012115
chr1	180387562	180387912			chr1	153050116	153050389
chr1	180403499	180404065			chr1	153091945	153092843
chr1	180422386	180422752			chr1	153102736	153103069
chr1	180427947	180428497			chr1	153129760	153130521
chr1	180467876	180468226			chr1	153225970	153226517
chr1	180507177	180507632			chr1	153266718	153267094
chr1	180777994	180778381			chr1	153300235	153300494
chr1	180794478	180794723			chr1	153304652	153305115
chr1	180848491	180849356			chr1	153317549	153318072
chr1	180850843	180851286			chr1	153333181	153334184
chr1	180904041	180904552			chr1	153556087	153556555
chr1	181009587	181010113			chr1	153634836	153635085
chr1	181092498	181092793			chr1	153662480	153663060
chr1	181210541	181210821			chr1	153679481	153679775
chr1	181247144	181247674			chr1	153702919	153703337
chr1	181382858	181383103			chr1	154064862	154065717
chr1	181552644	181553357			chr1	154085963	154086623
chr1	181743006	181743758			chr1	154112304	154112904
chr1	182028649	182028973			chr1	154150397	154150950
chr1	182281660	182281953			chr1	154455164	154455416
chr1	182302405	182302650			chr1	154881256	154881505
chr1	182368645	182368890			chr1	155051060	155051585
chr1	182382976	182383247			chr1	155108301	155108868
chr1	182408684	182409088			chr1	155138842	155139342
chr1	182460758	182461056			chr1	155348729	155349564
chr1	182489885	182490233			chr1	155401402	155401651
chr1	182496829	182497082			chr1	155494149	155494398
chr1	182506389	182507055			chr1	155527581	155527887
chr1	182520225	182520593			chr1	155532977	155533701
chr1	182527950	182528481			chr1	155973338	155973604
chr1	182539240	182539531			chr1	156009999	156011107
chr1	182986188	182986596			chr1	156036142	156036543
chr1	183113513	183114158			chr1	156046052	156046420
chr1	183120566	183120815			chr1	156057126	156057500
chr1	183154556	183154915			chr1	156217676	156218011
chr1	183194669	183195153			chr1	156615387	156616087
chr1	183226110	183226517			chr1	156639427	156639991
chr1	183299131	183299588			chr1	156645007	156645324
chr1	183345198	183345444			chr1	156674198	156674717
chr1	183540119	183540563			chr1	156809304	156809568
chr1	183803727	183804007			chr1	156995176	156995577
chr1	183905201	183905880			chr1	157139498	157139808
chr1	184034162	184034407			chr1	157232513	157232854
chr1	184041845	184042514			chr1	157506554	157507204
chr1	184076621	184077052			chr1	157877252	157877538
chr1	184084493	184085064			chr1	160596504	160596810
chr1	184261041	184261290			chr1	160818806	160819181
chr1	184267371	184267636			chr1	160906024	160906273
chr1	184395089	184395390			chr1	161034917	161035746
chr1	184413790	184414164			chr1	161137049	161137326
chr1	184441060	184441375			chr1	161429404	161429653
chr1	184581582	184581962			chr1	161429840	161430089
chr1	184675605	184676372			chr1	161875984	161876265
chr1	184781831	184782084			chr1	161876837	161877291
chr1	184983731	184983976			chr1	162100259	162100521
chr1	185203225	185204113			chr1	162207125	162207733
chr1	185210137	185210449			chr1	162268318	162268567
chr1	185229589	185230233			chr1	162476804	162477128
chr1	186136749	186137225			chr1	162509330	162509916
chr1	186183165	186183410			chr1	162635293	162635629
chr1	186288016	186288261			chr1	163156876	163157358
chr1	186294687	186295196			chr1	163209115	163209463
chr1	186347938	186348423			chr1	163221602	163222974
chr1	186413904	186414149			chr1	163278483	163278968
chr1	186454444	186454868			chr1	163285287	163285714
chr1	186460728	186461024			chr1	163298666	163299242
chr1	186478522	186478984			chr1	163382347	163382721
chr1	186516203	186516456			chr1	163391171	163391818
chr1	186581882	186582274			chr1	163562029	163562514
chr1	186587015	186587301			chr1	163788513	163788762
chr1	186595764	186596066			chr1	164159777	164160216
chr1	186665332	186665693			chr1	164236015	164236380
chr1	186730944	186731634			chr1	164248504	164248938
chr1	187068723	187068978			chr1	164622688	164622941
chr1	187393998	187394243			chr1	164628721	164629194
chr1	187740410	187740930			chr1	164724720	164724969
chr1	187800566	187801061			chr1	164798450	164799073
chr1	187910565	187911248			chr1	164809313	164809632
chr1	189709359	189709742			chr1	164859609	164860078
chr1	189716158	189716809			chr1	164863164	164863431
chr1	189727785	189728068			chr1	164879857	164880126
chr1	190244094	190244409			chr1	164916852	164917101
chr1	190301778	190302279			chr1	164926423	164927011
chr1	190616408	190616679			chr1	165046333	165046663
chr1	190928485	190928775			chr1	165083508	165083778
chr1	190977845	190978193			chr1	165083845	165084399
chr1	191124024	191124269			chr1	165236746	165237440
chr1	191183050	191183772			chr1	165353435	165353684
chr1	191215964	191216542			chr1	165410595	165410844
chr1	191224177	191224631			chr1	165432781	165433310
chr1	191275950	191276211			chr1	165460610	165461332
chr1	191277636	191277967			chr1	165530722	165530971
chr1	191292269	191292759			chr1	165763731	165764034
chr1	191299251	191299816			chr1	165845291	165845540
chr1	191397005	191397655			chr1	165863491	165863930
chr1	191470594	191470839			chr1	166293366	166293692
chr1	191527027	191527609			chr1	166419317	166419618
chr1	191575252	191576054			chr1	166923303	166924625
chr1	192061622	192062072			chr1	167230910	167231412
chr1	192091032	192091365			chr1	167240336	167240652
chr1	192453874	192454290			chr1	167242030	167242877
chr1	192689630	192690207			chr1	167270513	167271055
chr1	192736084	192736420			chr1	167618038	167618411
chr1	192785013	192785270			chr1	167660711	167661259
chr1	193172989	193173234			chr1	169109867	169110116
chr1	193576281	193576593			chr1	169286892	169287178
chr1	193625827	193626115			chr1	169517758	169518272
chr1	193734878	193735123			chr1	169546538	169546803
chr1	193868785	193869047			chr1	169555192	169556054
chr1	194541325	194541570			chr1	169671756	169672531
chr1	194675714	194675959			chr1	169682373	169682736
chr1	194739005	194739463			chr1	169840122	169840635
chr1	194756759	194757035			chr1	169968927	169969745
chr1	194879403	194879701			chr1	170042700	170043260
chr1	194885525	194885801			chr1	170057567	170058306
chr1	194938815	194939288			chr1	170059258	170059772
chr1	195018050	195018389			chr1	170111641	170112357
chr1	195241561	195241906			chr1	170118317	170118566
chr1	195371619	195372103			chr1	170174927	170175432
chr10	3109864	3110351			chr1	170188453	170188894
chr10	3111404	3112068			chr1	170664528	170664795
chr10	3112645	3113997			chr1	170702417	170702932
chr10	3116190	3116939			chr1	170741393	170741748
chr10	3633948	3634495			chr1	170867393	170867642
chr10	3750609	3751080			chr1	171016868	171017154
chr10	3809417	3809904			chr1	171019518	171019795
chr10	4026806	4027377			chr1	171038190	171038525
chr10	4107703	4108017			chr1	171063846	171064102
chr10	4618141	4618386			chr1	171064476	171064780
chr10	4669976	4670506			chr1	171070586	171070870
chr10	4775594	4776841			chr1	171080668	171080917
chr10	4943112	4943588			chr1	171084296	171084561
chr10	4943838	4944083			chr1	171113802	171114351
chr10	5043728	5043973			chr1	171150345	171150594
chr10	5082435	5082710			chr1	171192810	171193315
chr10	5110653	5110930			chr1	171281393	171281642
chr10	5194751	5195270			chr1	171294573	171294886
chr10	5288617	5289188			chr1	172148260	172148914
chr10	5805612	5805960			chr1	172177554	172177824
chr10	5823898	5824382			chr1	172242417	172242987
chr10	7212320	7213000			chr1	172308598	172308847
chr10	7663041	7663286			chr1	172501111	172501405
chr10	7876756	7877001			chr1	172632520	172633345
chr10	8505900	8506519			chr1	172960712	172960982
chr10	8658122	8658367			chr1	173260277	173260549
chr10	8757870	8758123			chr1	173835445	173835752
chr10	8761964	8762231			chr1	174310511	174310833
chr10	8768381	8768971			chr1	175011365	175011634
chr10	8862187	8862432			chr1	175625691	175625997
chr10	8870375	8870902			chr1	175692679	175693284
chr10	8886098	8886672			chr1	176818431	176819030
chr10	8898986	8899235			chr1	177014118	177014699
chr10	8944822	8945153			chr1	177041698	177042009
chr10	8969279	8969524			chr1	177441809	177442136
chr10	9908341	9908600			chr1	177623569	177623820
chr10	10335236	10335576			chr1	177653518	177654033
chr10	10977228	10977473			chr1	177684798	177685047
chr10	11079261	11079506			chr1	177708672	177708921
chr10	11280534	11281226			chr1	177904681	177904930
chr10	11352818	11353063			chr1	178025005	178025459
chr10	11371697	11371964			chr1	178318196	178318972
chr10	12267197	12267442			chr1	178406477	178406825
chr10	12268232	12268552			chr1	178600901	178601397
chr10	12787800	12788112			chr1	179477415	179477826
chr10	12795941	12796186			chr1	179641453	179641702
chr10	12796457	12796759			chr1	179691602	179692355
chr10	12821231	12821478			chr1	179863122	179863799
chr10	12851004	12851555			chr1	179944986	179945254
chr10	12858448	12858742			chr1	179969943	179970338
chr10	12878463	12879090			chr1	180021652	180021901
chr10	12922888	12923455			chr1	180191238	180191487
chr10	12963425	12963745			chr1	180244363	180244612
chr10	13304661	13305112			chr1	180250132	180250449
chr10	13501192	13501589			chr1	180263517	180263766
chr10	13667043	13667565			chr1	180312811	180313529
chr10	13739668	13739973			chr1	180403398	180404045
chr10	13757103	13757348			chr1	180428226	180428513
chr10	13832617	13833310			chr1	180467856	180468541
chr10	13861196	13861531			chr1	180507390	180507648
chr10	13869298	13870282			chr1	180848402	180849915
chr10	13899901	13900309			chr1	181009694	181010216
chr10	13964394	13965211			chr1	181247055	181247416
chr10	13983040	13983295			chr1	181496025	181496281
chr10	13983564	13984063			chr1	181552624	181553388
chr10	14017868	14018175			chr1	181742991	181743760
chr10	14048390	14048966			chr1	181841773	181842023
chr10	14055392	14055731			chr1	182028689	182029021
chr10	14207970	14208366			chr1	182088121	182088415
chr10	14233617	14233862			chr1	182089420	182089712
chr10	14303419	14303761			chr1	182368642	182368891
chr10	14314289	14314562			chr1	182382909	182383191
chr10	14325236	14325649			chr1	182489946	182490284
chr10	14712242	14712487			chr1	182506452	182506827
chr10	16621102	16621798			chr1	182517501	182517792
chr10	17012490	17012735			chr1	182520244	182520635
chr10	17221299	17221544			chr1	182527999	182528486
chr10	17383002	17383328			chr1	182901927	182902975
chr10	17518507	17518912			chr1	182983185	182983434
chr10	17722198	17722637			chr1	183113535	183113806
chr10	17796004	17796495			chr1	183114389	183114683
chr10	17869682	17869940			chr1	183194609	183195207
chr10	17930620	17930874			chr1	183226114	183226652
chr10	17948142	17948387			chr1	183299102	183299585
chr10	18234776	18235190			chr1	183349686	183350036
chr10	18331657	18331951			chr1	183542701	183542950
chr10	18355669	18356018			chr1	183574064	183574379
chr10	18470126	18470371			chr1	183778780	183779056
chr10	18475238	18475483			chr1	183905199	183905887
chr10	18646036	18646326			chr1	184034014	184034498
chr10	18985708	18985953			chr1	184041835	184042794
chr10	18987681	18988220			chr1	184051442	184052266
chr10	19015522	19015846			chr1	184084737	184085238
chr10	19046415	19046660			chr1	184140410	184140882
chr10	19062377	19062654			chr1	184271342	184271629
chr10	19117099	19117606			chr1	184289873	184290192
chr10	19352990	19353235			chr1	184297217	184297605
chr10	19398396	19398641			chr1	184395081	184395331
chr10	19419774	19420019			chr1	184408175	184408428
chr10	19563489	19564041			chr1	184441059	184441554
chr10	19591593	19592206			chr1	184473510	184473876
chr10	19853023	19853283			chr1	184474240	184474493
chr10	19937069	19937622			chr1	184536056	184536305
chr10	20104547	20105043			chr1	184634440	184634757
chr10	20312045	20312399			chr1	184675674	184676485
chr10	20463855	20464633			chr1	184732671	184733024
chr10	20492040	20492301			chr1	184911954	184912227
chr10	20632462	20632978			chr1	185164849	185165214
chr10	20657605	20658408			chr1	185193454	185193976
chr10	20909078	20909416			chr1	185203312	185203907
chr10	20951893	20952522			chr1	185229654	185230246
chr10	21304743	21305028			chr1	185319237	185319947
chr10	21399170	21399848			chr1	185870286	185870550
chr10	21601829	21602201			chr1	186294642	186294944
chr10	21628188	21628826			chr1	186347864	186348536
chr10	21659598	21660241			chr1	186399772	186400228
chr10	21728928	21729421			chr1	186413901	186414197
chr10	21783723	21784070			chr1	186454544	186454826
chr10	21790085	21791123			chr1	186586923	186587713
chr10	21801387	21801917			chr1	186706043	186706295
chr10	21839123	21839600			chr1	186730128	186733040
chr10	21973780	21974175			chr1	187068629	187068878
chr10	21994134	21994467			chr1	187394081	187394330
chr10	21995348	21995655			chr1	187740421	187740866
chr10	22142418	22143085			chr1	187910587	187911418
chr10	22668756	22669001			chr1	189709281	189709640
chr10	22731349	22732031			chr1	189716185	189716687
chr10	22875394	22875639			chr1	189756937	189757198
chr10	23177504	23177793			chr1	190111826	190112075
chr10	23203365	23204093			chr1	190265492	190265781
chr10	23450006	23450251			chr1	190300343	190300592
chr10	23498601	23498846			chr1	190302164	190302806
chr10	23620420	23620665			chr1	190614573	190614822
chr10	23636140	23636385			chr1	190902681	190903053
chr10	23787240	23787517			chr1	191050981	191051864
chr10	24173234	24173759			chr1	191183029	191183954
chr10	24373570	24373977			chr1	191215961	191216566
chr10	24392008	24392346			chr1	191224129	191224378
chr10	24396062	24396483			chr1	191254311	191254862
chr10	24396982	24397295			chr1	191275859	191276159
chr10	24447443	24447920			chr1	191277535	191277967
chr10	24589106	24589716			chr1	191292294	191292931
chr10	24718225	24718806			chr1	191397314	191397663
chr10	24777772	24778017			chr1	191416825	191417550
chr10	25331562	25332223			chr1	191438388	191438826
chr10	25432562	25433079			chr1	191470561	191470864
chr10	25458789	25459284			chr1	191474663	191475009
chr10	25520059	25520578			chr1	191527018	191527536
chr10	25714273	25714536			chr1	191528197	191528796
chr10	26772213	26772952			chr1	191529372	191529717
chr10	26804465	26804982			chr1	191575317	191576045
chr10	26854674	26854966			chr1	191662084	191662673
chr10	26995862	26996437			chr1	191802891	191803160
chr10	27462726	27463059			chr1	192061872	192062172
chr10	29043002	29043247			chr1	192091003	192091252
chr10	29287446	29287691			chr1	192307299	192307548
chr10	29338621	29338866			chr1	192453873	192454300
chr10	29622559	29622804			chr1	192689652	192690241
chr10	29761286	29761680			chr1	192806567	192806912
chr10	29970958	29971203			chr1	193227658	193228064
chr10	30618218	30618683			chr1	193242023	193242386
chr10	30816245	30816497			chr1	193243451	193243954
chr10	31609993	31610238			chr1	193262271	193262523
chr10	31752370	31752615			chr1	193398944	193399266
chr10	32272818	32273241			chr1	193519152	193519417
chr10	33503229	33503662			chr1	193572357	193572606
chr10	33951039	33951470			chr1	193625764	193626093
chr10	34180147	34180392			chr1	193721608	193722323
chr10	34208042	34208302			chr1	193779541	193780109
chr10	34218041	34218359			chr1	193868769	193869287
chr10	34418460	34418859			chr1	193870639	193870974
chr10	35311483	35311849			chr1	194482233	194482501
chr10	36570429	36570792			chr1	194651925	194652196
chr10	36596013	36596261			chr1	194660229	194660538
chr10	37047748	37048320			chr1	194756714	194757060
chr10	37171739	37172017			chr1	194878665	194879003
chr10	37221778	37222305			chr1	194885529	194886135
chr10	37234719	37234964			chr1	195241558	195241919
chr10	37314761	37315223			chr1	195350999	195351341
chr10	37347954	37348266			chr1	195371592	195372083
chr10	37348617	37348862			chr10	3111392	3112113
chr10	37400176	37400538			chr10	3112566	3114003
chr10	37803349	37803861			chr10	3116246	3116980
chr10	37937691	37938108			chr10	3237115	3237555
chr10	38739305	38739760			chr10	3251197	3251480
chr10	38908267	38908512			chr10	3573080	3573599
chr10	38953149	38953394			chr10	3633898	3634513
chr10	38994209	38994473			chr10	3863336	3863592
chr10	39147885	39148183			chr10	4027157	4027406
chr10	39171313	39171572			chr10	4027560	4027946
chr10	39239744	39240054			chr10	4621040	4621595
chr10	39261555	39262078			chr10	4669984	4670269
chr10	39369251	39369693			chr10	4670899	4671354
chr10	39376795	39377041			chr10	4775401	4777119
chr10	39435116	39435436			chr10	4830464	4831035
chr10	39506605	39506897			chr10	4983862	4984424
chr10	39520015	39520556			chr10	5056022	5056629
chr10	39542821	39543350			chr10	5070786	5071059
chr10	39570776	39571060			chr10	5081844	5082288
chr10	39613175	39613676			chr10	5082627	5083246
chr10	39639573	39640069			chr10	5110760	5111192
chr10	40063227	40063472			chr10	5177689	5177938
chr10	40083698	40084226			chr10	5181887	5182251
chr10	40108364	40108609			chr10	5194562	5195038
chr10	40302117	40302503			chr10	5288628	5289176
chr10	40348816	40349214			chr10	5805558	5805994
chr10	40457319	40457698			chr10	5824026	5824314
chr10	40637073	40637318			chr10	6400678	6401129
chr10	40758604	40758849			chr10	7212319	7212712
chr10	41477312	41477925			chr10	7902651	7902900
chr10	41518637	41519054			chr10	7942703	7942952
chr10	41553548	41553842			chr10	8399093	8399484
chr10	41809705	41810356			chr10	8454159	8454669
chr10	41887494	41887767			chr10	8549855	8550104
chr10	41893631	41894482			chr10	8761568	8762248
chr10	41991444	41991763			chr10	8811490	8811739
chr10	42101218	42101695			chr10	8861858	8862250
chr10	42107020	42107567			chr10	8870289	8870945
chr10	42231056	42231503			chr10	8886071	8886399
chr10	42277407	42278165			chr10	9018026	9018275
chr10	42478388	42478633			chr10	10080490	10080744
chr10	42501785	42502192			chr10	10957103	10957606
chr10	42888248	42888526			chr10	11233506	11234018
chr10	43154953	43155280			chr10	11274654	11275069
chr10	43221133	43221396			chr10	11280427	11281201
chr10	43777920	43778354			chr10	11699024	11699493
chr10	44026087	44026518			chr10	12019426	12019675
chr10	44043706	44043988			chr10	12111711	12111969
chr10	44138149	44138394			chr10	12268309	12268585
chr10	44150700	44150997			chr10	12298848	12299291
chr10	44518890	44519140			chr10	12535132	12535429
chr10	45007541	45007949			chr10	12573866	12574115
chr10	45017872	45018143			chr10	12756874	12757123
chr10	45311373	45311734			chr10	12787792	12788378
chr10	45533610	45533968			chr10	12796361	12796764
chr10	45894456	45894755			chr10	12821206	12821612
chr10	46470845	46471159			chr10	12850727	12851311
chr10	46602305	46602676			chr10	12858278	12859012
chr10	46773986	46774231			chr10	12861345	12861594
chr10	46974104	46974390			chr10	12878459	12879080
chr10	47803346	47803668			chr10	12963404	12963742
chr10	48048360	48048605			chr10	13192835	13193176
chr10	50592156	50592700			chr10	13304488	13305155
chr10	50805640	50805885			chr10	13412277	13412526
chr10	50894188	50894638			chr10	13667175	13667661
chr10	51559344	51559594			chr10	13739694	13740226
chr10	51946834	51947079			chr10	13775319	13775774
chr10	51981910	51982922			chr10	13832618	13833342
chr10	52023013	52023557			chr10	13861192	13861547
chr10	52417295	52417611			chr10	13869204	13870050
chr10	53379912	53380235			chr10	13964470	13964774
chr10	53395119	53395772			chr10	13983028	13984097
chr10	53434987	53435602			chr10	14017680	14018217
chr10	53629934	53630535			chr10	14048315	14049071
chr10	53813205	53813465			chr10	14055411	14055820
chr10	53875959	53876236			chr10	14085185	14085451
chr10	54075814	54076306			chr10	14145074	14145644
chr10	54117657	54118043			chr10	14207817	14208372
chr10	54902025	54902381			chr10	14234017	14234507
chr10	56115063	56115322			chr10	14303505	14303754
chr10	56228713	56229499			chr10	14712046	14712542
chr10	56269763	56270008			chr10	15336625	15336874
chr10	56287351	56287664			chr10	15638509	15638833
chr10	56468698	56469263			chr10	15775253	15775648
chr10	56486520	56487004			chr10	16191494	16191764
chr10	56499219	56499484			chr10	16498487	16499190
chr10	56701929	56702174			chr10	16621145	16621788
chr10	56751905	56752197			chr10	16635697	16635982
chr10	56792851	56793232			chr10	16748529	16748778
chr10	56921197	56921445			chr10	16776610	16777008
chr10	57282807	57283154			chr10	17012370	17012626
chr10	57532181	57532599			chr10	17037794	17038043
chr10	57794636	57794881			chr10	17173418	17173858
chr10	58224427	58224860			chr10	17221252	17221520
chr10	58225197	58225528			chr10	17347836	17348199
chr10	58239019	58239719			chr10	17382960	17383369
chr10	58322649	58323452			chr10	17385236	17385789
chr10	58497824	58498243			chr10	17722933	17723182
chr10	58812323	58812982			chr10	17753408	17754051
chr10	59028063	59028401			chr10	17918870	17919485
chr10	59114712	59115459			chr10	18021160	18021636
chr10	59221563	59221808			chr10	18076966	18077552
chr10	59244419	59244664			chr10	18234731	18235592
chr10	59323795	59324040			chr10	18987606	18988094
chr10	59430816	59431061			chr10	18996259	18996862
chr10	59503948	59504259			chr10	19015397	19015849
chr10	59539677	59540009			chr10	19045919	19046486
chr10	59564760	59565005			chr10	19062284	19062608
chr10	59577929	59578891			chr10	19116668	19117491
chr10	59633841	59634086			chr10	19140374	19140756
chr10	59702360	59702938			chr10	19544253	19544502
chr10	59756478	59756723			chr10	19591478	19592321
chr10	59813563	59814007			chr10	19937009	19937656
chr10	59821050	59821339			chr10	19991186	19991482
chr10	59825324	59825606			chr10	20039930	20040272
chr10	59879074	59879364			chr10	20076972	20077632
chr10	59885058	59885327			chr10	20104475	20105061
chr10	59899664	59899909			chr10	20311963	20312331
chr10	59909201	59909745			chr10	20409254	20409503
chr10	59916034	59916292			chr10	20423244	20423798
chr10	59943374	59943851			chr10	20463837	20464409
chr10	59952132	59952377			chr10	20547094	20547566
chr10	59977635	59977890			chr10	20571803	20572052
chr10	60002603	60003072			chr10	20657581	20658478
chr10	60209370	60209776			chr10	20673969	20674249
chr10	60248396	60248785			chr10	20828486	20829008
chr10	60262497	60262801			chr10	20875617	20875866
chr10	60269803	60270048			chr10	20952137	20952581
chr10	60290157	60290451			chr10	21304751	21305114
chr10	60350643	60350919			chr10	21399043	21399604
chr10	60379411	60379688			chr10	21482287	21482582
chr10	60831633	60831889			chr10	21583731	21584005
chr10	60934116	60934386			chr10	21601795	21602176
chr10	61066882	61067186			chr10	21619054	21619303
chr10	61199956	61200224			chr10	21628479	21628845
chr10	61285056	61285637			chr10	21659396	21660276
chr10	61286002	61286331			chr10	21776687	21776957
chr10	61475833	61476142			chr10	21783704	21784007
chr10	61536309	61536554			chr10	21790128	21791032
chr10	61648699	61648991			chr10	21801368	21802111
chr10	61866116	61866408			chr10	21809401	21809874
chr10	62193015	62193271			chr10	21824505	21824822
chr10	62299843	62300410			chr10	21839108	21839637
chr10	62340127	62340643			chr10	21853473	21853796
chr10	62401629	62401904			chr10	21995360	21995663
chr10	62481300	62481717			chr10	22142317	22143096
chr10	62486945	62487295			chr10	22470483	22471019
chr10	62507910	62508186			chr10	22645123	22645388
chr10	62578456	62578809			chr10	22731437	22732007
chr10	62602017	62602285			chr10	22746109	22746408
chr10	62650933	62651550			chr10	22798547	22798905
chr10	63023699	63024666			chr10	23177503	23178096
chr10	63124007	63124252			chr10	23203305	23204143
chr10	63243388	63243640			chr10	23233360	23233617
chr10	63726097	63726427			chr10	23699169	23699491
chr10	64075897	64076563			chr10	23786802	23787488
chr10	64539647	64539892			chr10	23831258	23831507
chr10	65168730	65169009			chr10	24173249	24173644
chr10	65594005	65594339			chr10	24367099	24367672
chr10	66928394	66928664			chr10	24373496	24374011
chr10	67098658	67098936			chr10	24391956	24392345
chr10	67185640	67186006			chr10	24396173	24396517
chr10	67223799	67224044			chr10	24589139	24589673
chr10	67252506	67252757			chr10	24718216	24718815
chr10	67297305	67297692			chr10	25023167	25023555
chr10	67377380	67378071			chr10	25331582	25332102
chr10	67494088	67494333			chr10	25395618	25395867
chr10	67549107	67549855			chr10	25397962	25398268
chr10	67717688	67718013			chr10	25520217	25520646
chr10	67755851	67756203			chr10	26168750	26169087
chr10	67756461	67756722			chr10	26169751	26170000
chr10	67777023	67777316			chr10	26358454	26359036
chr10	67785399	67785982			chr10	26772388	26772957
chr10	68075133	68075599			chr10	26804528	26805162
chr10	68092033	68092278			chr10	26836240	26836591
chr10	68134856	68135165			chr10	26854485	26854959
chr10	68156470	68157155			chr10	26894306	26894555
chr10	68166352	68166885			chr10	26995838	26996462
chr10	68248296	68248886			chr10	27013125	27013403
chr10	68276024	68276627			chr10	27237552	27237840
chr10	68283000	68283259			chr10	27294337	27294940
chr10	68356020	68356284			chr10	27384064	27384424
chr10	68512578	68512823			chr10	27384846	27385219
chr10	68558393	68558985			chr10	27834580	27834833
chr10	69185556	69186400			chr10	28345362	28345628
chr10	69204979	69205227			chr10	28396036	28396315
chr10	69306816	69307233			chr10	28529353	28529604
chr10	69571384	69572098			chr10	29185675	29185997
chr10	69577878	69578142			chr10	29208542	29209139
chr10	69777363	69777630			chr10	29623636	29623885
chr10	69785437	69785682			chr10	30468582	30468853
chr10	69810476	69811014			chr10	30618183	30618483
chr10	69872211	69872758			chr10	31504104	31504603
chr10	69916305	69917136			chr10	31557249	31557862
chr10	70095099	70095437			chr10	31618529	31618807
chr10	70121012	70121336			chr10	31997309	31997720
chr10	70159876	70160175			chr10	31998059	31998308
chr10	70204667	70205297			chr10	32503605	32503854
chr10	70266429	70266715			chr10	32505066	32505411
chr10	70425736	70425981			chr10	33576497	33576934
chr10	70520769	70521086			chr10	34206504	34206916
chr10	70530320	70530870			chr10	34921738	34922008
chr10	70799103	70799365			chr10	35515644	35515915
chr10	70814797	70815322			chr10	36946926	36947315
chr10	70961500	70961832			chr10	37171406	37172000
chr10	70982708	70983133			chr10	37282992	37283596
chr10	71008107	71008415			chr10	37314931	37315598
chr10	71028488	71028733			chr10	37337175	37337550
chr10	71119356	71120106			chr10	37412571	37412820
chr10	71147163	71147419			chr10	37480246	37480557
chr10	71169891	71170494			chr10	37484231	37485078
chr10	71822628	71822873			chr10	37614148	37614397
chr10	72297597	72297842			chr10	37803330	37803941
chr10	72654848	72655348			chr10	37968904	37969440
chr10	73293363	73293617			chr10	38270298	38270775
chr10	73441556	73441875			chr10	38553586	38554240
chr10	74434256	74434501			chr10	38953111	38953559
chr10	74680485	74681015			chr10	39171292	39171563
chr10	75091582	75092011			chr10	39239729	39240071
chr10	75116834	75117102			chr10	39261584	39262365
chr10	75120979	75121417			chr10	39321507	39321827
chr10	75170261	75170759			chr10	39376675	39377170
chr10	75222236	75222873			chr10	39430666	39431320
chr10	75434418	75434670			chr10	39435126	39435415
chr10	75456226	75456487			chr10	39506568	39506817
chr10	75517242	75517850			chr10	39519994	39520553
chr10	75632952	75633219			chr10	40083681	40084255
chr10	75668202	75668502			chr10	40107746	40108137
chr10	75703996	75704768			chr10	40152423	40152686
chr10	75827861	75828480			chr10	40348857	40349150
chr10	75872805	75873687			chr10	40372247	40372668
chr10	75921346	75921894			chr10	40416854	40417395
chr10	75943894	75944636			chr10	40457310	40457619
chr10	76442329	76442671			chr10	41224872	41225121
chr10	76634088	76634353			chr10	41477091	41477919
chr10	76642172	76642417			chr10	41518668	41518917
chr10	76642813	76643220			chr10	41553423	41554030
chr10	76648475	76649203			chr10	41565057	41565560
chr10	76661857	76662102			chr10	41587253	41587525
chr10	76669030	76669345			chr10	41715541	41716172
chr10	76730157	76730656			chr10	41809692	41810274
chr10	76902870	76903253			chr10	41887623	41887872
chr10	76931085	76931709			chr10	41934896	41935145
chr10	77089575	77089988			chr10	42033627	42034042
chr10	77130256	77130529			chr10	42101095	42101757
chr10	77165263	77165526			chr10	42107315	42107765
chr10	77211140	77211732			chr10	42207853	42208128
chr10	77240327	77240787			chr10	42231069	42231601
chr10	77251858	77252924			chr10	42244737	42244990
chr10	77258860	77259121			chr10	42277515	42278119
chr10	77375720	77376157			chr10	42501707	42502407
chr10	77387480	77387819			chr10	42887952	42888745
chr10	77402444	77403015			chr10	42894475	42894812
chr10	77406564	77406862			chr10	43562692	43563184
chr10	77415735	77416229			chr10	43688906	43689302
chr10	77449407	77449892			chr10	43777654	43778624
chr10	77515662	77516029			chr10	43998426	43998675
chr10	77581605	77582009			chr10	44002324	44002728
chr10	77583727	77584151			chr10	44026090	44026545
chr10	77623136	77623823			chr10	44043697	44044046
chr10	78080112	78080445			chr10	44138122	44138433
chr10	78412396	78412987			chr10	44150651	44151184
chr10	78457685	78458414			chr10	44906574	44906833
chr10	78464690	78465401			chr10	45286118	45286568
chr10	78471195	78471446			chr10	45311246	45311795
chr10	78574573	78575035			chr10	45843818	45844332
chr10	78638519	78638764			chr10	45888718	45889399
chr10	79285407	79285652			chr10	45893993	45894403
chr10	79668941	79669186			chr10	46137658	46137996
chr10	79767170	79767691			chr10	47666158	47666607
chr10	79780061	79780583			chr10	47913424	47913673
chr10	79793212	79793457			chr10	48057858	48058113
chr10	79853838	79854724			chr10	50493872	50494121
chr10	79908350	79908633			chr10	50592159	50592918
chr10	79926980	79927510			chr10	50805608	50805857
chr10	79936966	79937233			chr10	51946855	51947378
chr10	79959874	79960123			chr10	51949935	51950438
chr10	79984385	79985282			chr10	51975109	51975569
chr10	79996304	79996593			chr10	51981744	51982774
chr10	80053431	80053930			chr10	51994226	51994548
chr10	80062328	80062799			chr10	52018859	52019108
chr10	80114819	80115445			chr10	52343265	52343514
chr10	80141448	80142371			chr10	53100627	53101174
chr10	80147870	80148458			chr10	53379906	53380191
chr10	80148982	80149451			chr10	53395149	53395819
chr10	80159517	80160240			chr10	53398331	53398580
chr10	80167265	80167888			chr10	53899601	53899868
chr10	80172903	80173539			chr10	54616154	54616403
chr10	80226201	80226479			chr10	55746648	55746897
chr10	80261084	80261735			chr10	55897589	55897838
chr10	80329637	80330017			chr10	56228686	56229011
chr10	80340231	80340476			chr10	56293373	56293622
chr10	80433724	80434273			chr10	56582041	56582548
chr10	80538113	80538358			chr10	57485923	57486294
chr10	80538519	80538832			chr10	58221509	58221929
chr10	80561590	80561835			chr10	58224469	58225096
chr10	80577427	80577898			chr10	58225097	58225510
chr10	80602797	80603279			chr10	58231215	58231485
chr10	80621997	80622571			chr10	58231878	58232194
chr10	80664479	80664724			chr10	58232377	58232821
chr10	80665438	80665689			chr10	58233388	58233944
chr10	80676398	80677633			chr10	58239117	58239635
chr10	80701645	80702560			chr10	58310824	58311357
chr10	80751355	80752538			chr10	58322771	58323455
chr10	80758476	80759162			chr10	58761190	58761500
chr10	80763368	80763676			chr10	58812582	58812831
chr10	80798292	80798555			chr10	58843090	58843339
chr10	80826268	80826778			chr10	59114644	59115427
chr10	80900536	80901164			chr10	59241148	59241711
chr10	80928890	80929135			chr10	59322863	59323112
chr10	80929994	80930496			chr10	59382815	59383281
chr10	80939408	80939979			chr10	59430838	59431108
chr10	80940562	80940807			chr10	59564634	59564966
chr10	80955000	80955362			chr10	59578223	59578857
chr10	80955526	80955862			chr10	59624329	59624691
chr10	80963596	80963941			chr10	59633889	59634138
chr10	80979893	80980188			chr10	59642528	59642966
chr10	80985708	80986252			chr10	59756378	59756667
chr10	80999773	81000371			chr10	59813246	59814285
chr10	81060143	81060496			chr10	59821077	59821482
chr10	81106256	81106652			chr10	59825581	59825830
chr10	81137193	81137662			chr10	59879075	59879384
chr10	81176285	81177001			chr10	59879639	59880127
chr10	81182568	81183191			chr10	59899714	59899963
chr10	81266376	81266956			chr10	59909066	59909854
chr10	81319795	81320057			chr10	59915967	59916282
chr10	81320389	81321164			chr10	59977689	59977942
chr10	81350450	81350961			chr10	60002632	60003096
chr10	81378593	81379083			chr10	60209212	60209799
chr10	81432800	81433067			chr10	60248244	60248968
chr10	81496287	81496643			chr10	60262271	60262767
chr10	81570759	81571256			chr10	60277584	60277902
chr10	81600695	81600940			chr10	60379372	60379756
chr10	81605941	81606280			chr10	60831713	60831996
chr10	81627405	81627707			chr10	61199961	61200242
chr10	81704860	81705143			chr10	61272309	61272669
chr10	81863877	81864336			chr10	61277933	61278389
chr10	81996991	81997236			chr10	61285115	61285683
chr10	82282395	82282708			chr10	61332403	61332859
chr10	82690294	82690568			chr10	61452820	61453288
chr10	82794973	82795780			chr10	61662059	61662377
chr10	82858600	82859408			chr10	62192713	62193407
chr10	83069649	83069950			chr10	62195371	62195725
chr10	83320998	83321340			chr10	62300032	62300409
chr10	83343436	83343926			chr10	62340097	62340346
chr10	83344190	83344439			chr10	62401597	62402041
chr10	83619298	83619579			chr10	62418699	62419320
chr10	83791997	83792256			chr10	62481234	62481562
chr10	84440847	84441448			chr10	62486948	62487603
chr10	84532390	84533036			chr10	62602000	62602297
chr10	84576255	84576864			chr10	62920279	62920571
chr10	84584449	84585018			chr10	63024062	63024476
chr10	84622202	84622583			chr10	63123942	63124439
chr10	84886281	84886630			chr10	63128199	63128745
chr10	84917213	84917651			chr10	63243360	63243668
chr10	85161925	85162180			chr10	63243896	63244145
chr10	85185073	85185359			chr10	63695802	63696282
chr10	85739511	85740052			chr10	63778594	63778865
chr10	86014546	86014835			chr10	63834111	63834360
chr10	86100143	86100815			chr10	65168136	65168536
chr10	86264970	86265230			chr10	65594078	65594360
chr10	86300358	86300700			chr10	66077807	66078178
chr10	86310471	86311061			chr10	66462850	66463099
chr10	86331604	86331849			chr10	66463814	66464301
chr10	86339511	86340143			chr10	66464470	66464898
chr10	86446110	86446355			chr10	66826466	66826834
chr10	86705517	86706406			chr10	66849845	66850152
chr10	86724041	86724328			chr10	66921232	66921888
chr10	86771960	86772768			chr10	66928103	66928629
chr10	86778294	86778951			chr10	66954117	66954781
chr10	86784262	86784775			chr10	67098587	67099003
chr10	86890373	86890697			chr10	67185602	67186005
chr10	87292503	87292798			chr10	67224001	67224250
chr10	87885612	87885993			chr10	67377632	67378060
chr10	87959900	87960680			chr10	67549108	67549758
chr10	87990562	87990807			chr10	67565916	67566546
chr10	88180136	88180468			chr10	67717581	67718054
chr10	89400506	89400804			chr10	67756498	67756751
chr10	89686380	89686668			chr10	67785398	67785742
chr10	89745912	89746526			chr10	67899149	67899474
chr10	90112928	90113205			chr10	67913341	67913590
chr10	90599923	90600316			chr10	68008348	68008739
chr10	90637646	90637931			chr10	68091787	68092294
chr10	90942173	90942418			chr10	68103685	68103955
chr10	91001684	91002108			chr10	68127172	68127421
chr10	91158461	91158884			chr10	68136288	68136881
chr10	91181673	91182746			chr10	68156457	68157112
chr10	91183484	91183773			chr10	68166280	68166916
chr10	91199186	91199431			chr10	68248198	68249145
chr10	91271094	91271376			chr10	68249330	68249579
chr10	91756404	91756649			chr10	68275310	68275964
chr10	92388049	92388566			chr10	68283020	68283514
chr10	92722167	92722412			chr10	68354693	68355308
chr10	93124264	93124556			chr10	68355862	68356257
chr10	93160188	93160538			chr10	68473045	68473294
chr10	93165964	93166237			chr10	68512679	68512963
chr10	93287885	93288130			chr10	68558610	68559057
chr10	93308572	93308841			chr10	68705393	68706009
chr10	93331327	93331661			chr10	68875892	68876141
chr10	93364868	93365166			chr10	69030962	69031363
chr10	93432516	93433704			chr10	69185539	69186379
chr10	93453058	93453862			chr10	69204924	69205311
chr10	93653513	93653793			chr10	69208238	69208590
chr10	93661353	93661948			chr10	69521780	69522329
chr10	93708075	93708320			chr10	69571374	69571968
chr10	93749315	93750260			chr10	69577596	69578121
chr10	93757722	93757968			chr10	69611553	69612153
chr10	93771933	93772249			chr10	69720452	69720730
chr10	93783496	93783741			chr10	69753678	69753927
chr10	93799719	93800384			chr10	69777329	69777662
chr10	93813002	93813432			chr10	69810443	69811200
chr10	93813681	93813926			chr10	69859831	69860211
chr10	93889803	93890104			chr10	69872230	69872758
chr10	93933827	93934078			chr10	69910387	69910742
chr10	94495517	94495762			chr10	69916267	69916953
chr10	94514445	94514748			chr10	69930685	69930975
chr10	94520473	94521199			chr10	70121044	70121342
chr10	94545424	94546160			chr10	70159823	70160252
chr10	94592434	94592679			chr10	70204657	70205298
chr10	94991441	94991904			chr10	70250612	70250909
chr10	95003957	95004517			chr10	70266415	70266740
chr10	95013819	95014229			chr10	70287643	70287892
chr10	95117531	95117776			chr10	70426331	70426723
chr10	95191904	95192149			chr10	70521012	70521263
chr10	95193476	95193721			chr10	70530221	70531080
chr10	95199878	95200123			chr10	70982382	70982846
chr10	95210404	95210677			chr10	71049476	71049725
chr10	95213497	95213841			chr10	71147047	71147296
chr10	95362094	95362751			chr10	71199082	71199331
chr10	95388981	95389228			chr10	72297073	72297436
chr10	95409076	95409345			chr10	72654646	72655205
chr10	95414590	95415213			chr10	73194003	73194264
chr10	95514385	95514650			chr10	73828002	73828251
chr10	95630875	95631178			chr10	74435519	74435869
chr10	95643854	95644422			chr10	74658129	74658378
chr10	95709605	95709863			chr10	75091621	75091891
chr10	95800687	95801230			chr10	75116527	75116797
chr10	95941301	95941694			chr10	75170402	75170672
chr10	96121472	96121758			chr10	75222179	75222912
chr10	96214284	96214831			chr10	75233259	75233693
chr10	96266503	96266804			chr10	75548538	75549020
chr10	96338242	96338730			chr10	75632879	75633160
chr10	96351268	96351598			chr10	75703938	75704549
chr10	96460832	96461257			chr10	75827804	75828533
chr10	96628259	96628738			chr10	75898757	75899322
chr10	96690496	96691169			chr10	75944349	75944673
chr10	96697919	96698223			chr10	76442360	76442830
chr10	96822078	96822376			chr10	76648541	76649175
chr10	97313163	97313766			chr10	76668784	76669335
chr10	97334947	97335192			chr10	76726131	76726380
chr10	97389625	97390109			chr10	76730400	76730668
chr10	97537117	97537620			chr10	76902991	76903253
chr10	98333328	98333904			chr10	76931017	76931729
chr10	98913942	98914251			chr10	77089387	77089957
chr10	98943698	98944180			chr10	77130257	77130788
chr10	99062457	99062820			chr10	77202108	77202357
chr10	99149801	99150046			chr10	77211154	77211745
chr10	99172658	99173261			chr10	77229864	77230113
chr10	99226656	99226901			chr10	77251701	77252323
chr10	99237324	99237670			chr10	77375694	77376006
chr10	99261547	99262105			chr10	77387427	77387769
chr10	99396753	99397117			chr10	77402684	77403028
chr10	99556076	99556387			chr10	77406565	77407068
chr10	99576375	99576625			chr10	77415727	77416296
chr10	100032792	100033082			chr10	77449356	77449865
chr10	100487225	100487631			chr10	77544826	77545212
chr10	101625867	101626299			chr10	77583457	77584166
chr10	103867972	103868238			chr10	77623114	77623845
chr10	104195932	104196266			chr10	78080070	78080450
chr10	104544014	104544259			chr10	78132163	78132412
chr10	104997894	104998348			chr10	78297898	78298293
chr10	105500541	105500799			chr10	78414828	78415103
chr10	105541986	105542607			chr10	78458013	78458610
chr10	105571678	105571979			chr10	78464733	78465401
chr10	105841110	105841356			chr10	78574572	78574958
chr10	105919321	105919731			chr10	78735286	78735535
chr10	107123037	107123796			chr10	78862503	78862851
chr10	107486786	107487051			chr10	78954314	78954582
chr10	107487326	107487583			chr10	79398344	79398751
chr10	107662603	107663344			chr10	79399303	79399552
chr10	107685700	107685945			chr10	79767065	79767583
chr10	107933373	107933628			chr10	79780287	79780770
chr10	108185263	108185557			chr10	79853726	79854632
chr10	108237097	108237540			chr10	79908359	79908900
chr10	108331008	108331324			chr10	79984540	79985286
chr10	109087497	109087790			chr10	80053604	80053933
chr10	110804677	110805055			chr10	80071127	80071406
chr10	110900155	110900500			chr10	80075128	80075400
chr10	110919246	110920016			chr10	80104300	80104553
chr10	110952992	110953600			chr10	80107739	80108094
chr10	111031630	111031915			chr10	80141921	80142426
chr10	111116127	111116378			chr10	80147624	80148501
chr10	111127218	111127463			chr10	80163899	80164316
chr10	111127713	111127988			chr10	80167252	80167764
chr10	111164331	111164762			chr10	80172899	80173536
chr10	111298606	111298963			chr10	80249033	80249318
chr10	111516053	111516964			chr10	80261112	80261736
chr10	111521735	111522303			chr10	80264566	80264846
chr10	111543749	111544385			chr10	80329596	80329870
chr10	111583801	111584152			chr10	80399593	80399842
chr10	111619650	111620276			chr10	80433724	80434026
chr10	111637108	111637353			chr10	80561575	80561824
chr10	111769827	111770104			chr10	80577485	80577734
chr10	111801947	111802351			chr10	80602644	80603134
chr10	111813633	111813878			chr10	80622042	80622598
chr10	111819539	111819790			chr10	80664850	80665198
chr10	111936578	111937020			chr10	80665341	80665644
chr10	112591936	112592181			chr10	80676399	80677331
chr10	112870472	112870717			chr10	80701709	80702605
chr10	113348766	113349111			chr10	80751333	80751913
chr10	114439039	114439391			chr10	80752253	80752588
chr10	114818008	114818253			chr10	80758517	80759182
chr10	115315581	115316200			chr10	80798274	80798560
chr10	115332251	115333049			chr10	80812382	80812631
chr10	116581351	116581596			chr10	80826269	80826653
chr10	117063488	117063791			chr10	80900494	80901030
chr10	117224198	117224770			chr10	80928809	80929088
chr10	117485233	117485560			chr10	80930072	80930621
chr10	117526577	117526993			chr10	80955336	80955746
chr10	117710287	117710532			chr10	80999739	81000138
chr10	117792617	117792994			chr10	81060342	81060591
chr10	117846294	117846674			chr10	81182543	81183025
chr10	117905253	117905904			chr10	81266348	81266960
chr10	118120888	118121470			chr10	81319815	81320073
chr10	118141609	118141855			chr10	81320470	81321150
chr10	118172698	118172943			chr10	81350615	81350893
chr10	118451888	118452133			chr10	81378631	81379087
chr10	118479001	118479327			chr10	81432781	81433106
chr10	118869476	118869816			chr10	81496469	81496837
chr10	118990894	118991139			chr10	81563692	81563948
chr10	119240185	119240552			chr10	81857014	81857438
chr10	120112565	120112976			chr10	82354273	82354532
chr10	120191108	120191355			chr10	82689811	82690113
chr10	120208643	120208911			chr10	82795172	82795531
chr10	120422088	120422964			chr10	82858617	82859234
chr10	120743276	120743594			chr10	83069624	83069895
chr10	121365851	121366202			chr10	83468234	83468483
chr10	121440296	121440643			chr10	83699377	83699626
chr10	121506845	121507204			chr10	83861405	83861654
chr10	121586131	121586464			chr10	84576252	84576765
chr10	121626601	121626861			chr10	84584603	84585007
chr10	121739381	121739679			chr10	84655282	84655678
chr10	121903075	121903344			chr10	84886252	84886829
chr10	121903935	121904247			chr10	84916951	84917608
chr10	122097170	122097734			chr10	85011296	85011545
chr10	122113256	122113575			chr10	85161579	85162172
chr10	122308919	122309168			chr10	85739432	85739769
chr10	122806916	122807553			chr10	86021861	86022110
chr10	122890886	122891563			chr10	86100214	86100860
chr10	122912598	122913085			chr10	86171239	86171492
chr10	123011462	123011766			chr10	86264936	86265214
chr10	123698482	123698816			chr10	86310453	86310775
chr10	123864321	123864679			chr10	86339409	86340286
chr10	124098404	124098661			chr10	86612567	86612816
chr10	124099188	124099558			chr10	86705396	86706362
chr10	124766523	124767332			chr10	86724043	86724332
chr10	126930915	126931492			chr10	86772192	86772792
chr10	126957557	126957962			chr10	86778264	86778953
chr10	126978619	126978955			chr10	86783914	86784929
chr10	126981701	126981947			chr10	86840008	86840257
chr10	127063105	127063413			chr10	86880257	86880512
chr10	127311408	127312046			chr10	86890261	86890877
chr10	127339118	127339934			chr10	87070586	87070835
chr10	127420821	127421169			chr10	87358939	87359188
chr10	127481327	127481596			chr10	87468609	87468920
chr10	127596628	127597419			chr10	87787753	87788234
chr10	127621361	127622207			chr10	87805804	87806281
chr10	127666867	127667306			chr10	87885634	87885940
chr10	127667494	127668247			chr10	87927205	87927468
chr10	127674773	127675230			chr10	87959807	87960748
chr10	127714478	127714768			chr10	88031984	88032531
chr10	127723099	127723344			chr10	88099367	88099616
chr10	127918255	127918717			chr10	88180153	88180409
chr10	128083012	128083327			chr10	88405721	88406193
chr10	128091538	128091852			chr10	88430850	88431415
chr10	128185773	128186092			chr10	88605863	88606302
chr10	128270006	128270276			chr10	88730848	88731339
chr10	128303153	128303600			chr10	88763782	88764031
chr10	128337325	128337920			chr10	88781694	88781981
chr10	128344576	128345138			chr10	88965596	88965903
chr10	128378540	128378785			chr10	88967205	88967454
chr10	128411222	128411579			chr10	89400516	89401164
chr10	128493968	128494238			chr10	89961523	89961772
chr10	128525942	128526594			chr10	90081381	90081857
chr10	128549040	128549703			chr10	90599947	90600573
chr10	128565966	128566550			chr10	90637520	90637899
chr10	128589728	128590260			chr10	91158359	91158898
chr10	128626590	128626891			chr10	91182532	91182781
chr10	128696014	128696259			chr10	91183475	91183826
chr10	128779157	128779534			chr10	91199340	91199644
chr10	128779748	128780343			chr10	93138596	93139082
chr10	128804205	128804459			chr10	93160302	93160598
chr10	128821607	128821930			chr10	93262052	93262301
chr10	128909355	128909663			chr10	93271965	93272258
chr10	128921720	128922473			chr10	93287635	93288115
chr10	128931508	128931772			chr10	93331072	93331841
chr10	128966108	128966596			chr10	93332282	93332727
chr10	130266983	130267228			chr10	93357238	93357737
chr10	130594492	130595116			chr10	93422888	93423707
chr11	3100175	3100524			chr10	93432672	93433318
chr11	3127035	3127496			chr10	93433457	93433706
chr11	3127946	3128541			chr10	93453111	93453611
chr11	3132125	3132590			chr10	93617050	93617299
chr11	3141717	3142808			chr10	93620600	93621150
chr11	3153771	3154298			chr10	93642756	93643219
chr11	3161517	3161939			chr10	93661155	93661855
chr11	3167282	3167550			chr10	93688571	93688868
chr11	3184469	3184947			chr10	93742000	93742631
chr11	3196079	3196599			chr10	93749167	93749877
chr11	3374635	3374950			chr10	93751186	93751464
chr11	3442637	3443156			chr10	93757443	93758005
chr11	3482199	3482505			chr10	93767247	93767530
chr11	3514803	3515048			chr10	93771839	93772272
chr11	3535383	3535763			chr10	93799759	93800866
chr11	3648968	3649245			chr10	93813552	93813891
chr11	3832434	3832731			chr10	93889844	93890373
chr11	3847897	3848183			chr10	93933916	93934165
chr11	3855886	3856132			chr10	93944267	93944588
chr11	3913900	3914700			chr10	93967415	93967712
chr11	4135196	4135484			chr10	94116820	94117117
chr11	4190489	4190986			chr10	94398038	94398287
chr11	4294148	4294721			chr10	94458788	94459359
chr11	4296815	4297183			chr10	94514418	94514754
chr11	4299545	4299846			chr10	94520206	94521150
chr11	4302914	4303437			chr10	94526800	94527339
chr11	4308417	4309289			chr10	94545391	94546116
chr11	4578581	4578913			chr10	94592257	94592507
chr11	4704318	4704689			chr10	94688282	94688531
chr11	4826452	4826774			chr10	94943932	94944349
chr11	4849482	4849817			chr10	95004302	95004713
chr11	5061699	5062449			chr10	95085988	95086297
chr11	5193205	5193484			chr10	95192171	95192420
chr11	5244080	5244911			chr10	95388950	95389199
chr11	5261797	5262042			chr10	95465759	95466012
chr11	5328530	5328775			chr10	95472078	95472473
chr11	5347019	5347282			chr10	95630849	95631458
chr11	5470968	5471213			chr10	95643836	95644556
chr11	5485583	5485881			chr10	95671346	95671595
chr11	5520547	5520858			chr10	95702986	95703439
chr11	5521613	5522171			chr10	95704968	95705334
chr11	5528033	5528278			chr10	95753438	95754034
chr11	5542059	5542444			chr10	95800106	95800421
chr11	5740442	5740697			chr10	95923792	95924075
chr11	5762111	5762744			chr10	96075591	96075930
chr11	5851531	5851790			chr10	96121145	96121764
chr11	5877968	5878610			chr10	96161012	96161533
chr11	6200197	6200459			chr10	96214135	96214577
chr11	6291582	6292508			chr10	96237686	96238091
chr11	6343803	6344048			chr10	96337975	96338760
chr11	6415281	6415527			chr10	96349183	96349496
chr11	6416419	6416664			chr10	96351175	96351669
chr11	6528545	6528952			chr10	96374621	96374870
chr11	6546506	6546751			chr10	96404814	96405088
chr11	7590446	7590758			chr10	96459210	96459566
chr11	7815654	7816123			chr10	96460790	96461260
chr11	7861560	7861855			chr10	96502260	96502612
chr11	8153099	8153365			chr10	96616552	96616887
chr11	8187820	8188065			chr10	96628197	96628833
chr11	8443574	8443871			chr10	96751037	96751304
chr11	8589847	8590099			chr10	96752980	96753266
chr11	8653802	8654159			chr10	96774598	96775023
chr11	8789330	8789575			chr10	96823438	96823709
chr11	9117987	9118265			chr10	96828808	96829335
chr11	11044354	11044599			chr10	96837224	96837673
chr11	11124748	11124993			chr10	96847708	96848527
chr11	11808712	11808994			chr10	96863432	96863715
chr11	11820608	11820989			chr10	97313272	97313802
chr11	11844474	11844988			chr10	97389924	97390173
chr11	12231174	12232174			chr10	97537126	97537628
chr11	12463788	12464033			chr10	98333311	98333862
chr11	12851005	12851281			chr10	98546552	98546816
chr11	13311225	13311470			chr10	98562020	98562498
chr11	13839720	13839965			chr10	98943685	98944327
chr11	15300066	15300311			chr10	98951593	98952016
chr11	15769811	15770487			chr10	99062450	99063152
chr11	16508205	16508526			chr10	99131066	99131315
chr11	16538211	16538456			chr10	99561349	99561598
chr11	16559122	16559449			chr10	100032754	100033003
chr11	16571589	16571851			chr10	102193111	102193438
chr11	16591272	16591885			chr10	103213224	103213473
chr11	16769963	16770208			chr10	103237992	103238248
chr11	16791353	16791634			chr10	103750279	103750589
chr11	16800424	16800905			chr10	104231805	104232054
chr11	16816598	16817486			chr10	104544829	104545388
chr11	16849013	16849461			chr10	104560289	104560548
chr11	16866520	16866994			chr10	104823293	104823724
chr11	17468666	17468936			chr10	104840453	104840702
chr11	18000417	18000850			chr10	105177974	105178225
chr11	19413420	19413761			chr10	105541810	105542567
chr11	19835387	19835632			chr10	105571647	105572012
chr11	19920094	19920362			chr10	105619312	105619644
chr11	19925685	19926493			chr10	106313433	106313683
chr11	20011593	20011843			chr10	107123056	107123563
chr11	20200896	20201563			chr10	107171931	107172480
chr11	20332891	20333224			chr10	107330290	107330539
chr11	20335187	20335601			chr10	107486600	107486975
chr11	20347632	20347943			chr10	107487371	107487928
chr11	20477392	20477922			chr10	107503224	107503659
chr11	20532460	20532705			chr10	107503815	107504091
chr11	20542705	20543501			chr10	107567007	107567434
chr11	20596936	20597293			chr10	107568528	107568783
chr11	20631404	20631864			chr10	107615446	107615908
chr11	20831617	20832096			chr10	107659063	107659326
chr11	20872566	20873095			chr10	107662492	107663259
chr11	21224718	21225060			chr10	108185334	108185622
chr11	21399218	21399547			chr10	108629764	108630013
chr11	21428500	21429082			chr10	109319829	109320123
chr11	21571607	21571931			chr10	110242170	110242448
chr11	21901782	21902122			chr10	110919431	110920090
chr11	22018695	22018940			chr10	110927309	110927845
chr11	22286999	22287535			chr10	110938592	110939404
chr11	22322278	22322523			chr10	110953223	110953499
chr11	22437426	22437688			chr10	111031718	111031967
chr11	22535810	22536350			chr10	111103140	111103569
chr11	22990847	22991092			chr10	111116052	111116472
chr11	23007798	23008373			chr10	111127289	111127969
chr11	23255316	23256158			chr10	111164169	111164766
chr11	23498001	23498246			chr10	111516004	111517050
chr11	23770721	23771045			chr10	111543840	111544356
chr11	26429791	26430036			chr10	111583812	111584201
chr11	26787142	26787454			chr10	111619635	111620298
chr11	27991624	27991995			chr10	111636996	111637476
chr11	28259598	28259846			chr10	111658733	111659150
chr11	29247094	29247385			chr10	111813608	111814248
chr11	29547644	29548254			chr10	111819521	111820096
chr11	29645430	29645675			chr10	111865472	111865808
chr11	29692220	29693119			chr10	111936756	111937013
chr11	30025989	30026394			chr10	111978538	111978946
chr11	30160870	30161647			chr10	113920069	113920492
chr11	30213944	30214189			chr10	115315686	115316143
chr11	30231616	30231861			chr10	115332232	115332998
chr11	30243452	30243761			chr10	115436484	115436739
chr11	30268819	30269162			chr10	116028198	116028447
chr11	30579677	30579922			chr10	116410720	116411405
chr11	30649211	30649457			chr10	116611228	116611477
chr11	30753056	30753301			chr10	116996030	116996279
chr11	30773030	30773275			chr10	117033875	117034161
chr11	31473291	31473536			chr10	117224216	117224742
chr11	31822728	31823106			chr10	117659585	117659925
chr11	31851008	31851515			chr10	117677398	117677651
chr11	31870477	31870923			chr10	117906431	117906714
chr11	31907824	31908134			chr10	118103207	118103738
chr11	31948985	31949501			chr10	118122622	118122965
chr11	32205476	32205721			chr10	118691215	118691464
chr11	32267332	32267577			chr10	119065531	119065874
chr11	32349469	32350064			chr10	119065903	119066152
chr11	32355392	32355878			chr10	119240115	119240372
chr11	32357864	32358393			chr10	119451838	119452119
chr11	32375059	32375307			chr10	120112545	120112976
chr11	32504951	32505564			chr10	120204493	120204834
chr11	32592450	32592695			chr10	120421983	120423019
chr11	32605103	32605742			chr10	120428915	120429470
chr11	32616249	32616494			chr10	120616689	120616938
chr11	32677994	32678239			chr10	120635924	120636523
chr11	33007688	33008006			chr10	121142187	121142439
chr11	33122965	33123210			chr10	121586030	121586455
chr11	33148096	33148497			chr10	121626446	121626695
chr11	33882666	33883194			chr10	121739442	121739710
chr11	33932175	33933150			chr10	121788756	121789012
chr11	34288511	34288756			chr10	121890217	121890479
chr11	34865193	34866034			chr10	122097049	122097547
chr11	34942099	34942344			chr10	122108717	122108966
chr11	34973208	34973662			chr10	122114223	122114560
chr11	35178319	35178845			chr10	122806982	122807606
chr11	35586971	35587520			chr10	122862404	122862774
chr11	35838277	35838915			chr10	123011457	123011977
chr11	37350337	37350582			chr10	124766485	124766787
chr11	40402139	40402595			chr10	124767136	124767385
chr11	40417632	40417918			chr10	125635819	125636074
chr11	40733639	40733884			chr10	126191138	126191387
chr11	40798344	40798589			chr10	126931225	126931503
chr11	41498777	41499029			chr10	126957376	126957919
chr11	41499241	41499892			chr10	126961684	126961933
chr11	43385075	43385545			chr10	127062703	127063512
chr11	43426296	43426559			chr10	127070242	127071014
chr11	43433656	43433984			chr10	127289795	127290417
chr11	43681565	43682062			chr10	127290646	127290910
chr11	43747750	43748396			chr10	127311496	127312405
chr11	43779558	43780070			chr10	127339089	127339650
chr11	43796272	43796674			chr10	127596643	127597446
chr11	43919402	43920251			chr10	127621579	127622277
chr11	43926272	43926610			chr10	127667992	127668514
chr11	43958522	43958999			chr10	127674945	127675492
chr11	44470619	44471199			chr10	127739052	127739301
chr11	44724280	44724525			chr10	128185514	128186119
chr11	45174935	45175181			chr10	128303178	128303669
chr11	45685043	45685932			chr10	128337299	128337620
chr11	45703676	45704106			chr10	128344880	128345356
chr11	45926765	45927010			chr10	128411219	128411576
chr11	45955267	45955530			chr10	128493677	128494224
chr11	46072698	46072997			chr10	128525656	128526600
chr11	46115914	46116160			chr10	128547488	128547737
chr11	46504035	46504393			chr10	128548975	128549739
chr11	47528759	47529168			chr10	128589457	128590032
chr11	48489881	48490212			chr10	128909337	128909661
chr11	48535419	48535664			chr10	128921681	128922493
chr11	48752471	48752820			chr10	128923208	128923472
chr11	48788598	48788903			chr10	128931376	128931625
chr11	48800026	48800286			chr10	128965968	128966631
chr11	48817084	48817805			chr10	130309195	130309562
chr11	48818095	48818446			chr10	130594468	130595130
chr11	48833982	48834916			chr11	3100298	3100547
chr11	48856286	48856827			chr11	3101820	3102367
chr11	48857894	48858139			chr11	3113192	3113519
chr11	48871540	48871785			chr11	3126990	3127507
chr11	48979599	48980156			chr11	3127872	3128743
chr11	49030230	49030479			chr11	3132088	3132579
chr11	49051478	49052002			chr11	3133578	3133849
chr11	49203609	49203922			chr11	3137255	3137510
chr11	49243532	49244174			chr11	3141241	3142859
chr11	49365291	49365577			chr11	3146170	3146598
chr11	49710510	49710755			chr11	3153689	3154301
chr11	49792948	49793552			chr11	3157085	3157362
chr11	49811009	49811676			chr11	3159732	3160012
chr11	49934012	49934359			chr11	3161484	3162111
chr11	50024936	50025188			chr11	3172048	3172332
chr11	50130467	50131242			chr11	3172467	3172794
chr11	50212898	50213535			chr11	3179808	3180153
chr11	50224583	50225154			chr11	3181290	3181554
chr11	50292452	50292759			chr11	3184406	3184841
chr11	50325548	50326321			chr11	3185168	3185532
chr11	50377638	50377883			chr11	3193181	3193530
chr11	50432128	50432373			chr11	3198931	3199780
chr11	50441548	50441908			chr11	3201859	3202345
chr11	50622148	50622540			chr11	3332084	3332776
chr11	50664684	50665197			chr11	3442894	3443549
chr11	50669922	50670167			chr11	3451958	3452454
chr11	50674681	50674952			chr11	3832434	3832716
chr11	50748487	50748732			chr11	3859549	3859991
chr11	50794652	50794961			chr11	3913978	3914698
chr11	50931229	50931715			chr11	4294182	4295066
chr11	51264683	51265120			chr11	4296866	4297115
chr11	51441520	51441765			chr11	4299450	4299906
chr11	51539566	51539903			chr11	4578563	4579155
chr11	51635682	51635977			chr11	4704356	4704643
chr11	51646672	51646917			chr11	4826242	4826765
chr11	51688716	51689181			chr11	4849438	4849793
chr11	51756652	51756897			chr11	5009935	5010289
chr11	51874270	51874831			chr11	5015941	5016793
chr11	51881176	51881541			chr11	5021331	5021689
chr11	51915745	51916709			chr11	5061764	5062122
chr11	51952017	51952281			chr11	5168944	5169193
chr11	52000463	52000779			chr11	5193166	5193500
chr11	52099539	52099955			chr11	5202170	5202499
chr11	52333595	52334187			chr11	5244001	5245065
chr11	52360388	52361008			chr11	5261712	5262063
chr11	52396430	52396675			chr11	5346940	5347514
chr11	53058030	53058299			chr11	5355011	5355272
chr11	53299672	53300081			chr11	5521648	5522199
chr11	53300473	53300925			chr11	5554722	5554971
chr11	53308316	53308871			chr11	5732020	5732453
chr11	53430428	53431227			chr11	5762128	5762382
chr11	53470229	53470519			chr11	5855723	5856012
[truncated: 12,126 more rows]

## Sheet: JunB bound genes (E+P)
Dataset 8: JunB CUT&RUN-seq analysis in mice MuSCs
JunB bound genes
JunB binds to promoter or near-TSS enhancer
Young	Aged
Pcmtd1	Pcmtd1
Gm26901	Gm26901
1700034P13Rik	1700034P13Rik
Vcpip1	Vcpip1
Cspp1	Cspp1
Cops5	Cops5
Lactb2	Lactb2
Rpl7	Rpl7
Rdh10	Rdh10
Lmbrd1	Lmbrd1
Ptp4a1	Ptp4a1
Zfp451	Zfp451
Mir6896	Mir6896
LOC108167617	LOC108167617
Mir5103	Mir5103
Ccdc115	Ccdc115
Imp4	Imp4
Fam168b	Fam168b
Vwa3b	Vwa3b
Lipt1	Lipt1
Gm16150	Gm16150
Gm3646	Gm3646
Map4k4	Map4k4
AI597479	AI597479
Uxs1	Uxs1
Tpp2	Tpp2
Gulp1	Gulp1
Wdr75	Wdr75
Dnah7c	Dnah7c
Hibch	Hibch
Coq10b	Coq10b
Spats2l	Spats2l
Sgol2a	Sgol2a
Aox1	Aox1
Cflar	Cflar
Fzd7	Fzd7
Bmpr2	Bmpr2
Fam117b	Fam117b
Nbeal1	Nbeal1
Cyp20a1	Cyp20a1
Gm38137	Gm38137
Nrp2	Nrp2
Klf7	Klf7
Mettl21a	Mettl21a
Kansl1l	Kansl1l
Gm31047	Gm31047
1700027A15Rik	1700027A15Rik
Gm29183	Gm29183
Gm39664	Gm39664
Tmbim1	Tmbim1
Ctdsp1	Ctdsp1
Bcs1l	Bcs1l
Nhej1	Nhej1
Cnppd1	Cnppd1
Fam134a	Fam134a
Zfand2b	Zfand2b
Dnajb2	Dnajb2
Dnpep	Dnpep
Speg	Speg
Stk11ip	Stk11ip
Epha4	Epha4
Sgpp2	Sgpp2
Mogat1	Mogat1
Gm39665	Gm39665
Gm33693	Gm33693
Kcne4	Kcne4
Serpine2	Serpine2
Rhbdd1	Rhbdd1
Psmd1	Psmd1
Gm41907	Gm41907
Ptma	Ptma
Gigyf2	Gigyf2
Neu2	Neu2
Gm28499	Gm28499
Gm34616	Gm34616
Gm34930	Gm34930
Gm28722	Gm28722
Cops8	Cops8
Col6a3	Col6a3
Gm35381	Gm35381
Scly	Scly
Klhl30	Klhl30
Fam132b	Fam132b
Gm35591	Gm35591
Asb1	Asb1
Otos	Otos
Gm29483	Gm29483
Capn10	Capn10
45537	45537
Stk25	Stk25
Gal3st2	Gal3st2
Neu4	Neu4
Pam	Pam
B230216N24Rik	B230216N24Rik
Gm41927	Gm41927
Gm37053	Gm37053
Kdsr	Kdsr
Dsel	Dsel
Clasp1	Clasp1
2900060B14Rik	2900060B14Rik
Gli2	Gli2
Gm33388	Gm33388
LOC108167708	LOC108167708
3830432H09Rik	3830432H09Rik
Tmem177	Tmem177
Gm34352	Gm34352
Celrr	Celrr
Gm41940	Gm41940
Insig2	Insig2
Slc35f5	Slc35f5
Rab3gap1	Rab3gap1
R3hdm1	R3hdm1
Ubxn4	Ubxn4
Gm41949	Gm41949
Yod1	Yod1
Rassf5	Rassf5
Fam72a	Fam72a
Tmcc2	Tmcc2
Ppp1r15b	Ppp1r15b
Snrpe	Snrpe
Lax1	Lax1
Prelp	Prelp
Gm31629	Gm31629
Gm32039	Gm32039
Klhl12	Klhl12
Ppp1r12b	Ppp1r12b
Ube2t	Ube2t
Shisa4	Shisa4
Nav1	Nav1
Gm32940	Gm32940
Gm32835	Gm32835
Gm19705	Gm19705
Gm34306	Gm34306
BC003331	BC003331
Tpr	Tpr
LOC108167732	LOC108167732
Rgl1	Rgl1
LOC108167734	LOC108167734
Smg7	Smg7
LOC108167737	LOC108167737
LOC108167736	LOC108167736
Gm41979	Gm41979
Gm5532	Gm5532
Cep350	Cep350
Tor1aip2	Tor1aip2
Tor3a	Tor3a
Sec16b	Sec16b
Zbtb37	Zbtb37
Gas5	Gas5
Suco	Suco
Dnm3os	Dnm3os
Dnm3	Dnm3
Myoc	Myoc
Gorab	Gorab
Slc19a2	Slc19a2
Dpt	Dpt
4930568G15Rik	4930568G15Rik
Tiprl	Tiprl
Dcaf6	Dcaf6
Mpc2	Mpc2
Creg1	Creg1
Gm32999	Gm32999
LOC108167743	LOC108167743
Gm34624	Gm34624
Rgs5	Rgs5
Hsd17b7	Hsd17b7
3110045C21Rik	3110045C21Rik
Ddr2	Ddr2
Uap1	Uap1
Atf6	Atf6
Fcgr4	Fcgr4
Gm35090	Gm35090
Mir6546	Mir6546
Cfap126	Cfap126
Sdhc	Sdhc
Mpz	Mpz
Ppox	Ppox
Dcaf8	Dcaf8
Tagln2	Tagln2
Dusp23	Dusp23
Gm35601	Gm35601
Fh1	Fh1
Opn3	Opn3
Gm39707	Gm39707
Sdccag8	Sdccag8
Cox20	Cox20
Efcab2	Efcab2
Gm31668	Gm31668
Psen2	Psen2
Gm39713	Gm39713
Stum	Stum
Sde2	Sde2
Ephx1	Ephx1
A430110L20Rik	A430110L20Rik
Gm32767	Gm32767
Trp53bp2	Trp53bp2
LOC108167751	LOC108167751
Capn2	Capn2
Disp1	Disp1
Aida	Aida
Gm34130	Gm34130
1700056E22Rik	1700056E22Rik
Dusp10	Dusp10
Gm34229	Gm34229
Rab3gap2	Rab3gap2
Snora36b	Snora36b
Gm35341	Gm35341
Gm35426	Gm35426
Gm35546	Gm35546
Ptpn14	Ptpn14
D730003I15Rik	D730003I15Rik
Ppp2r5a	Ppp2r5a
Gm32200	Gm32200
Ints7	Ints7
Gm3934	Gm3934
Traf5	Traf5
Gm39748	Gm39748
9230019H11Rik	9230019H11Rik
Fbxo5	Fbxo5
Mtrf1l	Mtrf1l
LOC108167791	LOC108167791
Gm40600	Gm40600
Fbxo30	Fbxo30
Stx11	Stx11
Phactr2	Phactr2
Cited2	Cited2
Ccdc28a	Ccdc28a
Tnfaip3	Tnfaip3
1700124M09Rik	1700124M09Rik
Ifngr1	Ifngr1
Map7	Map7
Bclaf1	Bclaf1
Ahi1	Ahi1
Hbs1l	Hbs1l
1700020N01Rik	1700020N01Rik
Gm5420	Gm5420
E030030I06Rik	E030030I06Rik
Tbpl1	Tbpl1
Rps12	Rps12
Stx7	Stx7
Epb41l2	Epb41l2
Smlr1	Smlr1
Hint3	Hint3
Dse	Dse
5930403N24Rik	5930403N24Rik
Gm26535	Gm26535
Wisp3	Wisp3
Gm31562	Gm31562
Slc16a10	Slc16a10
Cdk19	Cdk19
Mical1	Mical1
Cd164	Cd164
5730435O14Rik	5730435O14Rik
Sesn1	Sesn1
Gm40630	Gm40630
Gm38485	Gm38485
Foxo3	Foxo3
Gm33333	Gm33333
Gm34006	Gm34006
Gm40635	Gm40635
Aim1	Aim1
Speer5-ps1	Speer5-ps1
Gm15934	Gm15934
Ascc3	Ascc3
Gm40646	Gm40646
Tbc1d32	Tbc1d32
LOC100504180	LOC100504180
Gm4981	Gm4981
Sh3rf3	Sh3rf3
Gm40671	Gm40671
Gm17059	Gm17059
Dnajb12	Dnajb12
LOC108167812	LOC108167812
Ascc1	Ascc1
Anapc16	Anapc16
Chst3	Chst3
Psap	Psap
Gm17455	Gm17455
Gm29861	Gm29861
Adamts14	Adamts14
Tspan15	Tspan15
Mir7662	Mir7662
Hk1os	Hk1os
Vps26a	Vps26a
Ddx21	Ddx21
Pbld2	Pbld2
Atoh7	Atoh7
Herc4	Herc4
Ado	Ado
Arid5b	Arid5b
Gm32748	Gm32748
1700040L02Rik	1700040L02Rik
A930033H14Rik	A930033H14Rik
Gm33361	Gm33361
Mrln	Mrln
Zwint	Zwint
Specc1l	Specc1l
Gm40695	Gm40695
Gm40696	Gm40696
Gstt4	Gstt4
2610028H24Rik	2610028H24Rik
Gm35608	Gm35608
Gm35664	Gm35664
Col18a1	Col18a1
Gm40704	Gm40704
Adarb1	Adarb1
Gm17769	Gm17769
Ube2g2	Ube2g2
Icosl	Icosl
Pdxk	Pdxk
Ilvbl	Ilvbl
Rnf126	Rnf126
Ptbp1	Ptbp1
E130317F20Rik	E130317F20Rik
Med16	Med16
Tmem259	Tmem259
Gpx4	Gpx4
Atp5d	Atp5d
Midn	Midn
Cirbp	Cirbp
1600002K03Rik	1600002K03Rik
Gamt	Gamt
Dazap1	Dazap1
Tcf3	Tcf3
Rexo1	Rexo1
Adat3	Adat3
Scamp4	Scamp4
Gm31298	Gm31298
Csnk1g2	Csnk1g2
Mknk2	Mknk2
Mob3a	Mob3a
Izumo4	Izumo4
Dot1l	Dot1l
Plekhj1	Plekhj1
Sf3a2	Sf3a2
Oaz1	Oaz1
Timm13	Timm13
Dapk3	Dapk3
Mrpl54	Mrpl54
Apba3	Apba3
Cactin	Cactin
Hmg20b	Hmg20b
Fzr1	Fzr1
Ncln	Ncln
1700028I16Rik	1700028I16Rik
Gm38560	Gm38560
Tcp11l2	Tcp11l2
Gm40728	Gm40728
Ric8b	Ric8b
Cry1	Cry1
4930486F22Rik	4930486F22Rik
Timp3	Timp3
Hsp90b1	Hsp90b1
Ttc41	Ttc41
Ccdc53	Ccdc53
Gas2l3	Gas2l3
Tmpo	Tmpo
Gm40742	Gm40742
Mir7688	Mir7688
Lta4h	Lta4h
Gm8580	Gm8580
Usp44	Usp44
Metap2	Metap2
Mir331	Mir331
Gm40743	Gm40743
Gm33336	Gm33336
4930459C07Rik	4930459C07Rik
Gm33897	Gm33897
Lum	Lum
Gm8633	Gm8633
Poc1b	Poc1b
Tmtc2	Tmtc2
Acss3	Acss3
Csrp2	Csrp2
Zdhhc17	Zdhhc17
Osbpl8	Osbpl8
Phlda1	Phlda1
Gm40763	Gm40763
Krr1	Krr1
Rab21	Rab21
Gm31963	Gm31963
Yeats4	Yeats4
4933411E08Rik	4933411E08Rik
Mdm1	Mdm1
Cand1	Cand1
Helb	Helb
Tbk1	Tbk1
BC048403	BC048403
Tmem5	Tmem5
Gm30539	Gm30539
Mars	Mars
Gli1	Gli1
Lrp1	Lrp1
1700012D01Rik	1700012D01Rik
Gm16230	Gm16230
Pan2	Pan2
Cs	Cs
Rnf41	Rnf41
Myl6	Myl6
Esyt1	Esyt1
Cd63	Cd63
Bloc1s1	Bloc1s1
Pisd-ps1	Pisd-ps1
Gm33862	Gm33862
LOC108167875	LOC108167875
Sfi1	Sfi1
Eif4enif1	Eif4enif1
Rnf185	Rnf185
Slc35e4	Slc35e4
Gm11961	Gm11961
Uqcr10	Uqcr10
Zmat5	Zmat5
Nipsnap1	Nipsnap1
Znrf3	Znrf3
Xbp1	Xbp1
Ccdc117	Ccdc117
Urgcp	Urgcp
Ube2d-ps	Ube2d-ps
Pold2	Pold2
Ogdh	Ogdh
LOC108167883	LOC108167883
Ccm2	Ccm2
Upp1	Upp1
1700042O10Rik	1700042O10Rik
Gm39581	Gm39581
Spred2	Spred2
Gm39603	Gm39603
Rab1a	Rab1a
Slc1a4	Slc1a4
Gm32142	Gm32142
Lgalsl	Lgalsl
Ugp2	Ugp2
Wdpcp	Wdpcp
Mdh1	Mdh1
Gm39609	Gm39609
Tmem17	Tmem17
Fam161a	Fam161a
Rel	Rel
Rtn4	Rtn4
Fbxw11	Fbxw11
Gm39677	Gm39677
Ttc1	Ttc1
Adra1b	Adra1b
Gm12153	Gm12153
Adam19	Adam19
Gm36109	Gm36109
Rack1	Rack1
Trim41	Trim41
Rasgef1c	Rasgef1c
Tbc1d9b	Tbc1d9b
Sqstm1	Sqstm1
Canx	Canx
LOC108167898	LOC108167898
Zfp354b	Zfp354b
Clk4	Clk4
Rmnd5b	Rmnd5b
0610009B22Rik	0610009B22Rik
Gm39820	Gm39820
Gm39821	Gm39821
Gm39822	Gm39822
Ube2b	Ube2b
Cdkl3	Cdkl3
Ppp2ca	Ppp2ca
Gm30217	Gm30217
Vdac1	Vdac1
Hspa4	Hspa4
Gm30525	Gm30525
Uqcrq	Uqcrq
Gdf9	Gdf9
45543	45543
Mir7671	Mir7671
Slc22a4	Slc22a4
Pdlim4	Pdlim4
Gm12223	Gm12223
4933405E24Rik	4933405E24Rik
Lyrm7	Lyrm7
LOC102633930	LOC102633930
Slc36a1	Slc36a1
Sparc	Sparc
G3bp1	G3bp1
Larp1	Larp1
Sh3bp5l	Sh3bp5l
Iba57	Iba57
Gjc2	Gjc2
Arf1	Arf1
Mprip	Mprip
Flcn	Flcn
Gm16062	Gm16062
Med9os	Med9os
Med9	Med9
Pemt	Pemt
Mir6921	Mir6921
Tom1l2	Tom1l2
Lrrc48	Lrrc48
Llgl1	Llgl1
Map2k3	Map2k3
Aldh3a2	Aldh3a2
B9d1	B9d1
B9d1os	B9d1os
Zswim7	Zswim7
Ttc19	Ttc19
Gm12279	Gm12279
Ubb	Ubb
2410006H16Rik	2410006H16Rik
Snord49b	Snord49b
Snord49a	Snord49a
Tvp23b	Tvp23b
Cdrt4os1	Cdrt4os1
Gm36926	Gm36926
Cox10	Cox10
Zkscan6	Zkscan6
Tmem220	Tmem220
Myh1	Myh1
Usp43	Usp43
Myh10	Myh10
Ctc1	Ctc1
Aurkb	Aurkb
Borcs6	Borcs6
Per1	Per1
Aloxe3	Aloxe3
Cyb5d1	Cyb5d1
Naa38	Naa38
Kdm6b	Kdm6b
Eif4a1	Eif4a1
Polr2a	Polr2a
Chrnb1	Chrnb1
Tmem256	Tmem256
Kctd11	Kctd11
Mir6924	Mir6924
2810408A11Rik	2810408A11Rik
Neurl4	Neurl4
Eif5a	Eif5a
Elp5	Elp5
Ctdnep1	Ctdnep1
Gabarap	Gabarap
Dlg4	Dlg4
Arrb2	Arrb2
Med11	Med11
Eno3	Eno3
Spag7	Spag7
Derl2	Derl2
Mis12	Mis12
4930563E22Rik	4930563E22Rik
Med31	Med31
Mybbp1a	Mybbp1a
Cyb5d2	Cyb5d2
Zzef1	Zzef1
Rap1gap2	Rap1gap2
Pafah1b1	Pafah1b1
Mnt	Mnt
Mir22hg	Mir22hg
Mir3971	Mir3971
Myo1c	Myo1c
Rph3al	Rph3al
Timm22	Timm22
Ssh2	Ssh2
Coro6	Coro6
Rab34	Rab34
Supt6	Supt6
Sdf2	Sdf2
Foxn1	Foxn1
Nlk	Nlk
Gm11201	Gm11201
Ksr1	Ksr1
Gm30470	Gm30470
Nf1	Nf1
Omg	Omg
Evi2b	Evi2b
Gm21975	Gm21975
Evi2a	Evi2a
LOC108167851	LOC108167851
Psmd11	Psmd11
Ccl2	Ccl2
Gm38913	Gm38913
Rffl	Rffl
Slfn14	Slfn14
Ap2b1	Ap2b1
Pex12	Pex12
Taf15	Taf15
Ccl5	Ccl5
Mrm1	Mrm1
Usp32	Usp32
1700125H20Rik	1700125H20Rik
Rnft1	Rnft1
Mir21a	Mir21a
LOC108167917	LOC108167917
Cltc	Cltc
Gm42085	Gm42085
Prr11	Prr11
Ska2	Ska2
Rad51c	Rad51c
Tex14	Tex14
Rnu3b1	Rnu3b1
Rnu3b3	Rnu3b3
Rnu3b4	Rnu3b4
Rnu3b2	Rnu3b2
Mtmr4	Mtmr4
Mrps23	Mrps23
Gm38534	Gm38534
Gm525	Gm525
Tmem100	Tmem100
Gm34726	Gm34726
Spag9	Spag9
Rsad1	Rsad1
LOC108167923	LOC108167923
Kat7	Kat7
Slc35b1	Slc35b1
Spop	Spop
Gm38957	Gm38957
Gm38959	Gm38959
4833417C18Rik	4833417C18Rik
Atp5g1	Atp5g1
Snx11	Snx11
Nfe2l1	Nfe2l1
Gm31005	Gm31005
Arhgap23	Arhgap23
Psmb3	Psmb3
Plxdc1	Plxdc1
Arl5c	Arl5c
Gm38963	Gm38963
Psmd3	Psmd3
Gm38985	Gm38985
Nr1d1	Nr1d1
Gm31862	Gm31862
LOC108167925	LOC108167925
Eif1	Eif1
Stat3	Stat3
Ptrf	Ptrf
Coasy	Coasy
Brca1	Brca1
Nbr1	Nbr1
Rdm1	Rdm1
Rnu2-10	Rnu2-10
Gm39391	Gm39391
Dhx8	Dhx8
Hdac5	Hdac5
Mir8101	Mir8101
Tmub2	Tmub2
Itga2b	Itga2b
Nmt1	Nmt1
Gm42090	Gm42090
Acbd4	Acbd4
Gm39396	Gm39396
Map3k14	Map3k14
Gosr2	Gosr2
C130046K22Rik	C130046K22Rik
Arf2	Arf2
Mrc2	Mrc2
Gm39417	Gm39417
45361	45361
Gm39419	Gm39419
Ccdc47	Ccdc47
Ddx42	Ddx42
Ern1	Ern1
Tex2	Tex2
Ddx5	Ddx5
Cep95	Cep95
Gm11716	Gm11716
Pitpnc1	Pitpnc1
Psmd12	Psmd12
Gm36876	Gm36876
Gna13	Gna13
Amz2	Amz2
Wipi1	Wipi1
1700012B07Rik	1700012B07Rik
1700023C21Rik	1700023C21Rik
Gm39444	Gm39444
Sox9	Sox9
Dnaic2	Dnaic2
Hid1	Hid1
Atp5h	Atp5h
Unk	Unk
Wbp2	Wbp2
Trim47	Trim47
Ubald2	Ubald2
Rhbdf2	Rhbdf2
Cygb	Cygb
Srsf2	Srsf2
Mir6516	Mir6516
Sec14l1	Sec14l1
Gm39478	Gm39478
Gm11734	Gm11734
Socs3	Socs3
BC100451	BC100451
Timp2	Timp2
Lgals3bp	Lgals3bp
Eif4a3	Eif4a3
Rptoros	Rptoros
Chmp6	Chmp6
Gm39485	Gm39485
LOC102640451	LOC102640451
Mir3065	Mir3065
Oxld1	Oxld1
Ccdc137	Ccdc137
Arl16	Arl16
Hgs	Hgs
P4hb	P4hb
Dus1l	Dus1l
Csnk1d	Csnk1d
Gm11775	Gm11775
Narf	Narf
Fn3krp	Fn3krp
Metrnl	Metrnl
Gm30338	Gm30338
LOC102632383	LOC102632383
I920046F24Rik	I920046F24Rik
Dnajc27	Dnajc27
Cenpo	Cenpo
Ptrhd1	Ptrhd1
Pfn4	Pfn4
Klhl29	Klhl29
Gm9548	Gm9548
Gm33134	Gm33134
5033421B08Rik	5033421B08Rik
Laptm4a	Laptm4a
Gm34348	Gm34348
Gm40838	Gm40838
Gm34407	Gm34407
Greb1	Greb1
Gm36495	Gm36495
Rock2	Rock2
Gm40842	Gm40842
Gm4419	Gm4419
Grhl1	Grhl1
Id2	Id2
Gm36441	Gm36441
Adi1	Adi1
C630031E19Rik	C630031E19Rik
Gm31939	Gm31939
Hbp1	Hbp1
Gm40874	Gm40874
Gm38649	Gm38649
Gm40384	Gm40384
Arl4a	Arl4a
Arl4aos	Arl4aos
Mir1938	Mir1938
Ifrd1	Ifrd1
Gm7008	Gm7008
Zfp277	Zfp277
Dock4	Dock4
Dnajb9	Dnajb9
Mir5627	Mir5627
Strn3	Strn3
Gm34894	Gm34894
Heatr5a	Heatr5a
Gm35239	Gm35239
Eapp	Eapp
Snx6	Snx6
Cfl2	Cfl2
Srp54b	Srp54b
Srp54c	Srp54c
1110008L16Rik	1110008L16Rik
Ppp2r3c	Ppp2r3c
Gm36571	Gm36571
Prpf39	Prpf39
Fkbp3	Fkbp3
Fancm	Fancm
Rps29	Rps29
Rn7s1	Rn7s1
Rpl36al	Rpl36al
Mgat2	Mgat2
Klhdc1	Klhdc1
Klhdc2	Klhdc2
Gm40434	Gm40434
5830428M24Rik	5830428M24Rik
Gm31512	Gm31512
LOC108168003	LOC108168003
Sos2	Sos2
L2hgdh	L2hgdh
Atp5s	Atp5s
Gm32219	Gm32219
Gm40436	Gm40436
Frmd6	Frmd6
Psma3	Psma3
1700083H02Rik	1700083H02Rik
Gm40887	Gm40887
Pcnx4	Pcnx4
Dhrs7	Dhrs7
Ppm1a	Ppm1a
Slc38a6	Slc38a6
D830013O20Rik	D830013O20Rik
Gm34080	Gm34080
Gm39473	Gm39473
Rhoj	Rhoj
Wdr89	Wdr89
Gm34717	Gm34717
Gm40890	Gm40890
Gm40447	Gm40447
Mthfd1	Mthfd1
Gm34868	Gm34868
4930426I24Rik	4930426I24Rik
Hspa2	Hspa2
Fntb	Fntb
Max	Max
Gm35189	Gm35189
Mpp5	Mpp5
Atp6v1d	Atp6v1d
Eif2s1	Eif2s1
Gm36132	Gm36132
LOC108168013	LOC108168013
Gm36834	Gm36834
Actn1	Actn1
Rbm25	Rbm25
Psen1	Psen1
Numb	Numb
Acot6	Acot6
Lin52	Lin52
Eif2b2	Eif2b2
Acyp1	Acyp1
Gm38543	Gm38543
Fos	Fos
Gm32296	Gm32296
Gm32348	Gm32348
Batf	Batf
Mfsd7c	Mfsd7c
0610007P14Rik	0610007P14Rik
Ttll5	Ttll5
Ift43	Ift43
Gm32806	Gm32806
Gm40491	Gm40491
Gstz1	Gstz1
Pomt2	Pomt2
Dio2	Dio2
Cep128	Cep128
Tshr	Tshr
Gtf2a1	Gtf2a1
Ston2	Ston2
Gm34718	Gm34718
Gm20604	Gm20604
AK010878	AK010878
Ubr7	Ubr7
Ddx24	Ddx24
Syne3	Syne3
Scarna13	Scarna13
Snhg10	Snhg10
Glrx5	Glrx5
Bdkrb1	Bdkrb1
Mir882	Mir882
Gm34667	Gm34667
LOC102638940	LOC102638940
B930059L03Rik	B930059L03Rik
6030440G07Rik	6030440G07Rik
Cdc42bpb	Cdc42bpb
Gm36635	Gm36635
Ppp1r13b	Ppp1r13b
2010107E04Rik	2010107E04Rik
Mir203	Mir203
Gm30048	Gm30048
LOC108168035	LOC108168035
Pacs2	Pacs2
Tmem121	Tmem121
Zfp386	Zfp386
Esyt2	Esyt2
D430020J02Rik	D430020J02Rik
Ncapg2	Ncapg2
Sp4	Sp4
Gm35043	Gm35043
Calml3	Calml3
Pitrm1	Pitrm1
Idi1	Idi1
Zmynd11	Zmynd11
Gm40666	Gm40666
Heatr1	Heatr1
Lgals8	Lgals8
Lyst	Lyst
Ggps1	Ggps1
Arid4b	Arid4b
Gli3	Gli3
Cdk13	Cdk13
Stard3nl	Stard3nl
Trim27	Trim27
LOC108168069	LOC108168069
Hist1h4a	Hist1h4a
Hist1h3a	Hist1h3a
BC005537	BC005537
LOC108168072	LOC108168072
Gm40863	Gm40863
4930447K03Rik	4930447K03Rik
Gm15908	Gm15908
Prpf4b	Prpf4b
Lyrm4	Lyrm4
Fars2	Fars2
Gm30600	Gm30600
Gm40915	Gm40915
AI463229	AI463229
Cage1	Cage1
Riok1	Riok1
Bmp6	Bmp6
LOC108168052	LOC108168052
Nedd9	Nedd9
Gm5082	Gm5082
Gm10790	Gm10790
Gm40929	Gm40929
Gm33195	Gm33195
Gm29676	Gm29676
Gm34020	Gm34020
Cap2	Cap2
Kdm1b	Kdm1b
Ptpdc1	Ptpdc1
Ippk	Ippk
Omd	Omd
1700048B10Rik	1700048B10Rik
Cks2	Cks2
Gm33041	Gm33041
BB123696	BB123696
Gm33315	Gm33315
Auh	Auh
Ror2	Ror2
Nop16	Nop16
Higd2a	Higd2a
Cltb	Cltb
Pdlim7	Pdlim7
B230219D22Rik	B230219D22Rik
Gm32759	Gm32759
Ubqln1	Ubqln1
Isca1	Isca1
Etohd2	Etohd2
Gm35333	Gm35333
A530001N23Rik	A530001N23Rik
LOC108168092	LOC108168092
Mir3074-1	Mir3074-1
Fancc	Fancc
Ctsl	Ctsl
1700015C15Rik	1700015C15Rik
Cdk20	Cdk20
Nlrp4f	Nlrp4f
Rslcan18	Rslcan18
Zfp493	Zfp493
Zfp825	Zfp825
Erap1	Erap1
Glrx	Glrx
Arsk	Arsk
Ttc37	Ttc37
Arrdc3	Arrdc3
5430425K12Rik	5430425K12Rik
Mblac2	Mblac2
Gm4117	Gm4117
Atp6ap1l	Atp6ap1l
Atg10	Atg10
Dhfr	Dhfr
Serinc5	Serinc5
Gm9776	Gm9776
Gm32640	Gm32640
F2r	F2r
Gm32702	Gm32702
Hexb	Hexb
Lncenc1	Lncenc1
5330416C01Rik	5330416C01Rik
LOC108168110	LOC108168110
Tnpo1	Tnpo1
Gm35215	Gm35215
Gm35493	Gm35493
Gm41036	Gm41036
Gm41037	Gm41037
Mast4	Mast4
Gm30106	Gm30106
Srek1	Srek1
Trappc13	Trappc13
Trim23	Trim23
Gm32186	Gm32186
Gm41067	Gm41067
Plpp1	Plpp1
Gpx8	Gpx8
Snx18	Snx18
Gm31276	Gm31276
4930467J12Rik	4930467J12Rik
Gm34790	Gm34790
Mocs2	Mocs2
Pelo	Pelo
Ccl28	Ccl28
Hmgcs1	Hmgcs1
Tcstv3	Tcstv3
Gm33198	Gm33198
Rpp14	Rpp14
Pdhb	Pdhb
Il3ra	Il3ra
Gm32587	Gm32587
Anxa7	Anxa7
Gm30108	Gm30108
Plau	Plau
Vcl	Vcl
Ap3m1	Ap3m1
Adk	Adk
Dlg5	Dlg5
Zmiz1	Zmiz1
1700054O19Rik	1700054O19Rik
Zcchc24	Zcchc24
Plac9a	Plac9a
Gm2260	Gm2260
Gm2274	Gm2274
Arf4	Arf4
Il17rd	Il17rd
Selk	Selk
Tnnc1	Tnnc1
Phf7	Phf7
Hacl1	Hacl1
Btd	Btd
Ankrd28	Ankrd28
Gm41125	Gm41125
Galnt15	Galnt15
Dph3	Dph3
Oxnad1	Oxnad1
Glud1	Glud1
Gm41131	Gm41131
Ghitm	Ghitm
Psmc6	Psmc6
Mir5131	Mir5131
Ddhd1	Ddhd1
LOC102638002	LOC102638002
4933425B07Rik	4933425B07Rik
Gm34934	Gm34934
Samd4	Samd4
Mir378c	Mir378c
Lgals3	Lgals3
Gm35166	Gm35166
Rpph1	Rpph1
Parp2	Parp2
Tmem55b	Tmem55b
Pnp	Pnp
Arhgef40	Arhgef40
Tox4	Tox4
Rab2b	Rab2b
Dad1	Dad1
Abhd4	Abhd4
Lrp10	Lrp10
Psmb5	Psmb5
1700123O20Rik	1700123O20Rik
Ngdn	Ngdn
Dcaf11	Dcaf11
Psme2	Psme2
Rnf31	Rnf31
Ipo4	Ipo4
Gm41159	Gm41159
Cenpj	Cenpj
Eef1akmt1	Eef1akmt1
Gm34997	Gm34997
Tnfrsf19	Tnfrsf19
Sacs	Sacs
Dleu2	Dleu2
Wdfy2	Wdfy2
Ctsb	Ctsb
Blk	Blk
Zfp395	Zfp395
Scara5	Scara5
Gm41184	Gm41184
Ppp2r2a	Ppp2r2a
Gm30806	Gm30806
Kctd9	Kctd9
Nkx2-6	Nkx2-6
Gm10325	Gm10325
Loxl2	Loxl2
Bin3	Bin3
Gm26908	Gm26908
Slc39a14	Slc39a14
Mir320	Mir320
Nudt18	Nudt18
Dok2	Dok2
Gm41208	Gm41208
Rb1	Rb1
Itm2b	Itm2b
Gm41209	Gm41209
Nudt15	Nudt15
Lrch1	Lrch1
Gm4285	Gm4285
Gm30246	Gm30246
Gm6994	Gm6994
Mtrf1	Mtrf1
Kbtbd7	Kbtbd7
Sugt1	Sugt1
Commd6	Commd6
Gm34907	Gm34907
Scel	Scel
9330188P03Rik	9330188P03Rik
Mir6390	Mir6390
Gm35967	Gm35967
Rap2a	Rap2a
Gm33173	Gm33173
LOC108168204	LOC108168204
Rpl37	Rpl37
Gm41259	Gm41259
LOC105245882	LOC105245882
Gm31282	Gm31282
Nadk2	Nadk2
C1qtnf3	C1qtnf3
Amacr	Amacr
Gm17756	Gm17756
Mir7212	Mir7212
Dnah5	Dnah5
Gm32011	Gm32011
Dap	Dap
Gm41285	Gm41285
Ankrd33b	Ankrd33b
Cmbl	Cmbl
Cct5	Cct5
Fam173b	Fam173b
9430069I07Rik	9430069I07Rik
Rpl30	Rpl30
Gm41296	Gm41296
Gm10384	Gm10384
Gm15941	Gm15941
Rrm2b	Rrm2b
Gm35167	Gm35167
Klf10	Klf10
Gm41306	Gm41306
G930009F23Rik	G930009F23Rik
Gm41308	Gm41308
Azin1	Azin1
Baalc	Baalc
Ebag9	Ebag9
Gm34503	Gm34503
Gm41320	Gm41320
Gm2491	Gm2491
Gm35312	Gm35312
Gm35771	Gm35771
Zhx2	Zhx2
Tbc1d31	Tbc1d31
Fam83a	Fam83a
Fbxo32	Fbxo32
Tmem65	Tmem65
Ndufb9	Ndufb9
Gm41330	Gm41330
Mtss1	Mtss1
Trib1	Trib1
Gm36819	Gm36819
Pvt1	Pvt1
Gm41334	Gm41334
Gm41335	Gm41335
Sla	Sla
LOC105245970	LOC105245970
St3gal1	St3gal1
Mir30d	Mir30d
Trappc9	Trappc9
Slc45a4	Slc45a4
Ly6c2	Ly6c2
Ly6h	Ly6h
Pycrl	Pycrl
Plec	Plec
Kifc2	Kifc2
Apol6	Apol6
1700109K24Rik	1700109K24Rik
Apol7c	Apol7c
Myh9	Myh9
Txn2	Txn2
Eif3d	Eif3d
Csf2rb2	Csf2rb2
Csf2rb	Csf2rb
Tmprss6	Tmprss6
Gm36877	Gm36877
Micall1	Micall1
1700088E04Rik	1700088E04Rik
Polr2f	Polr2f
Gm41358	Gm41358
Tmem184b	Tmem184b
Ddx17	Ddx17
Gm31253	Gm31253
Tnrc6b	Tnrc6b
Mkl1	Mkl1
8430426J06Rik	8430426J06Rik
Rbx1	Rbx1
Tob2	Tob2
Srebf2	Srebf2
Smdt1	Smdt1
Ndufa6	Ndufa6
Poldip3	Poldip3
Rnu12	Rnu12
Cyb5r3	Cyb5r3
A4galt	A4galt
Pacsin2	Pacsin2
Gm15569	Gm15569
Pim3	Pim3
1810021B22Rik	1810021B22Rik
Trabd	Trabd
Ppp6r2	Ppp6r2
Chkb	Chkb
Gm44502	Gm44502
LOC105246016	LOC105246016
Lrrk2	Lrrk2
Gm41386	Gm41386
Pus7l	Pus7l
Ano6	Ano6
Gm41389	Gm41389
2610037D02Rik	2610037D02Rik
Gm32457	Gm32457
Slc38a1	Slc38a1
Slc38a2	Slc38a2
Gm32564	Gm32564
Snora34	Snora34
Kansl2	Kansl2
Lmbr1l	Lmbr1l
Gm41396	Gm41396
4930578M01Rik	4930578M01Rik
Cox14	Cox14
Gm17057	Gm17057
Dip2b	Dip2b
Atf1	Atf1
Slc11a2	Slc11a2
Gm5475	Gm5475
Gm41402	Gm41402
Mir1941	Mir1941
Krt8	Krt8
Sp1	Sp1
Tarbp2	Tarbp2
Atf7	Atf7
Gm30528	Gm30528
Hnrnpa1	Hnrnpa1
Copz1	Copz1
Slx4	Slx4
Srl	Srl
Vasn	Vasn
Cdip1	Cdip1
Ubald1	Ubald1
4930451G09Rik	4930451G09Rik
Ubn1	Ubn1
Ppl	Ppl
Mettl22	Mettl22
Gm5767	Gm5767
1810013L24Rik	1810013L24Rik
Gm41419	Gm41419
Gm4262	Gm4262
Zc3h7a	Zc3h7a
Gspt1	Gspt1
Mir1945	Mir1945
Gm15738	Gm15738
Ntan1	Ntan1
Pdxdc1	Pdxdc1
Mpv17l	Mpv17l
Abcc1	Abcc1
Mcm4	Mcm4
Spidr	Spidr
Pkp2	Pkp2
Yars2	Yars2
Hic2	Hic2
Crkl	Crkl
Med15	Med15
Ranbp1	Ranbp1
Trmt2a	Trmt2a
Dgcr8	Dgcr8
Gm41429	Gm41429
Cdc45	Cdc45
Ufd1l	Ufd1l
Abcc5	Abcc5
Abcf3	Abcf3
Gm15760	Gm15760
Fam131a	Fam131a
Polr2h	Polr2h
Chrd	Chrd
Gm4943	Gm4943
Etv5	Etv5
Rtp1	Rtp1
Bcl6	Bcl6
Lppos	Lppos
Morf4l1-ps1	Morf4l1-ps1
A230028O05Rik	A230028O05Rik
Gm41435	Gm41435
Tprg	Tprg
Ccdc50	Ccdc50
Tmem44	Tmem44
Gm41439	Gm41439
Gm41442	Gm41442
Ppp1r2	Ppp1r2
Gm34256	Gm34256
Pigz	Pigz
Tctex1d2	Tctex1d2
Pcyt1a	Pcyt1a
Rubcn	Rubcn
Fyttd1	Fyttd1
Heg1	Heg1
Dirc2	Dirc2
Hspbap1	Hspbap1
Parp9	Parp9
Gm15564	Gm15564
Kpna1	Kpna1
Fam162a	Fam162a
Ccdc58	Ccdc58
Rabl3	Rabl3
Fstl1	Fstl1
Gm41452	Gm41452
4932412D23Rik	4932412D23Rik
Zbtb20	Zbtb20
Atp6v1a	Atp6v1a
Naa50	Naa50
Nepro	Nepro
LOC105246114	LOC105246114
Slc35a5	Slc35a5
Atg3	Atg3
Phldb2	Phldb2
Gm35938	Gm35938
Cd47	Cd47
Gm19723	Gm19723
Gm32101	Gm32101
Nfkbiz	Nfkbiz
Cep97	Cep97
Rpl24	Rpl24
Zbtb11os1	Zbtb11os1
Gm41462	Gm41462
Abi3bp	Abi3bp
Tfg	Tfg
Tbc1d23	Tbc1d23
Crybg3	Crybg3
Hspa13	Hspa13
Mirlet7c-1	Mirlet7c-1
Mir125b-2	Mir125b-2
Gabpa	Gabpa
App	App
Adamts1	Adamts1
LOC108168297	LOC108168297
Adamts5	Adamts5
N6amt1	N6amt1
Gm41485	Gm41485
Bach1	Bach1
Eva1c	Eva1c
Ifnar2	Ifnar2
Cryzl1	Cryzl1
Itsn1	Itsn1
Rcan1	Rcan1
Gm30224	Gm30224
Runx1	Runx1
Gm30474	Gm30474
LOC102633000	LOC102633000
Ripply3	Ripply3
Gm31259	Gm31259
Pigp	Pigp
Gm31323	Gm31323
Dscr3	Dscr3
Dyrk1a	Dyrk1a
Gm41505	Gm41505
Gm31845	Gm31845
Ets2	Ets2
Brwd1	Brwd1
Hmgn1	Hmgn1
A630089N07Rik	A630089N07Rik
Pisd-ps2	Pisd-ps2
Tfb1m	Tfb1m
1700102H20Rik	1700102H20Rik
Gm34259	Gm34259
4930517M08Rik	4930517M08Rik
Gm34625	Gm34625
Gm35525	Gm35525
Serac1	Serac1
Gtf2h5	Gtf2h5
LOC102640250	LOC102640250
Tagap1	Tagap1
Gm1604b	Gm1604b
Gm33158	Gm33158
E430024P14Rik	E430024P14Rik
Gm1604a	Gm1604a
Fgfr1op	Fgfr1op
Mpc1	Mpc1
LOC108167375	LOC108167375
Gm34321	Gm34321
Gm39565	Gm39565
Park2	Park2
D17Ertd648e	D17Ertd648e
Agpat4	Agpat4
4732491K20Rik	4732491K20Rik
Airn	Airn
Igf2r	Igf2r
Gm36589	Gm36589
2700054A10Rik	2700054A10Rik
Gm41530	Gm41530
Gm34916	Gm34916
Thbs2	Thbs2
Gm3417	Gm3417
9030025P20Rik	9030025P20Rik
Gm3435	Gm3435
Gm3448	Gm3448
Ermard	Ermard
Tcte3	Tcte3
Zfp97	Zfp97
Gm38396	Gm38396
Gm6712	Gm6712
Gm36768	Gm36768
Riok2	Riok2
Gm41537	Gm41537
Lnpep	Lnpep
Mir125a	Mir125a
Fpr2	Fpr2
Ppp2r1a	Ppp2r1a
Zfp948	Zfp948
3110052M02Rik	3110052M02Rik
Gm10509	Gm10509
Tnfrsf12a	Tnfrsf12a
Srrm2	Srrm2
Atp6v0c	Atp6v0c
E4f1	E4f1
Mlst8	Mlst8
Traf7	Traf7
Rab26os	Rab26os
Fahd1	Fahd1
Ift140	Ift140
Ube2i	Ube2i
Gm17801	Gm17801
Rab40c	Rab40c
Gm34455	Gm34455
Gm34606	Gm34606
1700049J03Rik	1700049J03Rik
Gm41553	Gm41553
Atp6v0e	Atp6v0e
Ppard	Ppard
1810013A23Rik	1810013A23Rik
Tead3	Tead3
Gm22146	Gm22146
Mapk14	Mapk14
Gm41556	Gm41556
Cdkn1a	Cdkn1a
Fgd2	Fgd2
Gm26885	Gm26885
Zfand3	Zfand3
Pknox1	Pknox1
Gm41563	Gm41563
Gm41566	Gm41566
Gm30571	Gm30571
Hsf2bp	Hsf2bp
Pdxk-ps	Pdxk-ps
Gm38585	Gm38585
Akap8	Akap8
Akap8l	Akap8l
Rab11b	Rab11b
Angptl4	Angptl4
H2-DMa	H2-DMa
Rnf5	Rnf5
Agpat1	Agpat1
Tnxb	Tnxb
Neu1	Neu1
Hspa1b	Hspa1b
Abhd16a	Abhd16a
Prrc2a	Prrc2a
H2-D1	H2-D1
Cdsn	Cdsn
Gm32409	Gm32409
Ier3	Ier3
Mrps18b	Mrps18b
Ppp1r10	Ppp1r10
Trim39	Trim39
Cenpq	Cenpq
Mut	Mut
Adgrf2	Adgrf2
Hsp90ab1	Hsp90ab1
Gm35399	Gm35399
4930542M03Rik	4930542M03Rik
Gtpbp2	Gtpbp2
Abcc10	Abcc10
Mir6976	Mir6976
Tbcc	Tbcc
Ubr2	Ubr2
Taf8	Taf8
Bysl	Bysl
Med20	Med20
Mdfi	Mdfi
Gm41591	Gm41591
Nfya	Nfya
Oard1	Oard1
Gm7334	Gm7334
Rab5a	Rab5a
Kat2b	Kat2b
Sgol1	Sgol1
Gm31532	Gm31532
Zfp119a	Zfp119a
Zfp959	Zfp959
Ccdc94	Ccdc94
Gm16712	Gm16712
Hdgfrp2	Hdgfrp2
Fem1a	Fem1a
Ticam1	Ticam1
Gm33032	Gm33032
Gm33258	Gm33258
Catsperd	Catsperd
Lonp1	Lonp1
Dus3l	Dus3l
Gm33509	Gm33509
Clpp	Clpp
Alkbh7	Alkbh7
Khsrp	Khsrp
Vav1	Vav1
Gm35400	Gm35400
Vapa	Vapa
Rab31	Rab31
Ralbp1	Ralbp1
Gm35550	Gm35550
Ndufv2	Ndufv2
Lama1	Lama1
C030034I22Rik	C030034I22Rik
LOC105246307	LOC105246307
Gm41609	Gm41609
Gm41611	Gm41611
LOC108168340	LOC108168340
Trmt61b	Trmt61b
Ypel5	Ypel5
Gm30375	Gm30375
Lbh	Lbh
Gm30983	Gm30983
Gm31645	Gm31645
Birc6	Birc6
Fam98a	Fam98a
Gm41623	Gm41623
Gm41626	Gm41626
Galm	Galm
Ttc39d	Ttc39d
Gm33538	Gm33538
LOC108168356	LOC108168356
Gm41631	Gm41631
Eml4	Eml4
1810073O08Rik	1810073O08Rik
8430430B14Rik	8430430B14Rik
Gm19696	Gm19696
Zfp36l2	Zfp36l2
Lrpprc	Lrpprc
Ppm1b	Ppm1b
1110020A21Rik	1110020A21Rik
Rhoq	Rhoq
Socs5	Socs5
Gm30510	Gm30510
Ttc7	Ttc7
4833418N02Rik	4833418N02Rik
LOC102632541	LOC102632541
Fbxo11	Fbxo11
LOC108167341	LOC108167341
Gm4832	Gm4832
Gm41651	Gm41651
Crem	Crem
Gm41658	Gm41658
Gm34630	Gm34630
Gm41663	Gm41663
Arhgap12	Arhgap12
Thoc1	Thoc1
Mir1901	Mir1901
Riok3	Riok3
3110002H16Rik	3110002H16Rik
Npc1	Npc1
Impact	Impact
Zfp521	Zfp521
Garem	Garem
Mocos	Mocos
Gm32825	Gm32825
Sap130	Sap130
Ammecr1l	Ammecr1l
Wdr33	Wdr33
Gm26717	Gm26717
Map3k2	Map3k2
Gm35060	Gm35060
Wdr36	Wdr36
4930455D15Rik	4930455D15Rik
Srp19	Srp19
Fam53c	Fam53c
Gm3561	Gm3561
Egr1	Egr1
Hspa9	Hspa9
1700066B19Rik	1700066B19Rik
Cxxc5	Cxxc5
Gm41693	Gm41693
Pfdn1	Pfdn1
Ankhd1	Ankhd1
Cd14	Cd14
Tmco6	Tmco6
Vaultrc5	Vaultrc5
Hdac3	Hdac3
Rell2	Rell2
1700086O06Rik	1700086O06Rik
0610009O20Rik	0610009O20Rik
Pcdh12	Pcdh12
Gm41703	Gm41703
Gm41704	Gm41704
Gm30909	Gm30909
Gm41707	Gm41707
Gm41708	Gm41708
Gm4013	Gm4013
Rbm27	Rbm27
Eno1b	Eno1b
Gm41721	Gm41721
Lox	Lox
Sncaip	Sncaip
Snx24	Snx24
Cep120	Cep120
Gm41728	Gm41728
Csnk1g3	Csnk1g3
Gm33732	Gm33732
Gm34295	Gm34295
45354	45354
Gm34632	Gm34632
Smim3	Smim3
Dctn4	Dctn4
Synpo	Synpo
Rps14	Rps14
LOC108168390	LOC108168390
Gm41747	Gm41747
Piezo2	Piezo2
Txnl1	Txnl1
Nars	Nars
Gm29860	Gm29860
Sec11c	Sec11c
Tubb6	Tubb6
Fam210a	Fam210a
Rnmt	Rnmt
Gm31439	Gm31439
Poli	Poli
Mbd2	Mbd2
Gm41772	Gm41772
Gm32022	Gm32022
Mex3c	Mex3c
Elac1	Elac1
9030625G05Rik	9030625G05Rik
BC031181	BC031181
Gm10532	Gm10532
Gm41782	Gm41782
Gm41783	Gm41783
Gm41787	Gm41787
Pqlc1	Pqlc1
Ctdp1	Ctdp1
Mbp	Mbp
Gm41795	Gm41795
Cndp2	Cndp2
Gm16146	Gm16146
LOC108168395	LOC108168395
Cpt1a	Cpt1a
Gm36532	Gm36532
Chka	Chka
Gstp2	Gstp2
Cdk2ap2	Cdk2ap2
Clcf1	Clcf1
Clcf1-pold4	Clcf1-pold4
Pold4	Pold4
Rhod	Rhod
Rbm4b	Rbm4b
Rbm4	Rbm4
Rbm14	Rbm14
Gm21992	Gm21992
Actn3	Actn3
Zdhhc24	Zdhhc24
Yif1a	Yif1a
Ap5b1	Ap5b1
Kat5	Kat5
Rela	Rela
Pcnx3	Pcnx3
Map3k11	Map3k11
Ehbp1l1	Ehbp1l1
Scyl1	Scyl1
Malat1	Malat1
Frmd8os	Frmd8os
Slc25a45	Slc25a45
Syvn1	Syvn1
Sac3d1	Sac3d1
Arl2	Arl2
Ehd1	Ehd1
Men1	Men1
Sf1	Sf1
LOC102634533	LOC102634533
Prdx5	Prdx5
Trmt112	Trmt112
Gm41803	Gm41803
Stip1	Stip1
Macrod1	Macrod1
Atl3	Atl3
Slc3a2	Slc3a2
Snhg1	Snhg1
1700092M07Rik	1700092M07Rik
Stx5a	Stx5a
Ttc9c	Ttc9c
Hnrnpul2	Hnrnpul2
Eef1g	Eef1g
Ahnak	Ahnak
Scgb1a1	Scgb1a1
Gm36913	Gm36913
Rab3il1	Rab3il1
Fads3	Fads3
Vps37c	Vps37c
Ccdc86	Ccdc86
Gm31092	Gm31092
Patl1	Patl1
Osbp	Osbp
Zfp91	Zfp91
Gm44505	Gm44505
Lpxn	Lpxn
Gm31594	Gm31594
C130060C02Rik	C130060C02Rik
Gm32026	Gm32026
4930554I06Rik	4930554I06Rik
1110059E24Rik	1110059E24Rik
Abhd17b	Abhd17b
Gm41818	Gm41818
2410080I02Rik	2410080I02Rik
Fam189a2	Fam189a2
Tjp2	Tjp2
Pgm5	Pgm5
2610016A17Rik	2610016A17Rik
1700048O14Rik	1700048O14Rik
Gm35438	Gm35438
Vldlr	Vldlr
Gm35268	Gm35268
Gm35554	Gm35554
Glis3	Glis3
Gm9895	Gm9895
Ermp1	Ermp1
Gm41832	Gm41832
Gm36566	Gm36566
Stambpl1	Stambpl1
Acta2	Acta2
Ifit3b	Ifit3b
Ankrd1	Ankrd1
Btaf1	Btaf1
Blnk	Blnk
Frat1	Frat1
Frat2	Frat2
Ubtd1	Ubtd1
Ankrd2	Ankrd2
Pi4k2a	Pi4k2a
Zfyve27	Zfyve27
LOC102637720	LOC102637720
BC037704	BC037704
Cox15	Cox15
Cutc	Cutc
Gm35183	Gm35183
Sfxn3	Sfxn3
Gm35782	Gm35782
Kazald1	Kazald1
Nfkb2	Nfkb2
4833438C02Rik	4833438C02Rik
Trim8	Trim8
Cnnm2	Cnnm2
Gm41858	Gm41858
Sfr1	Sfr1
Itprip	Itprip
Gm30381	Gm30381
Add3	Add3
Gm30541	Gm30541
Smndc1	Smndc1
Dusp5	Dusp5
Gm30890	Gm30890
Shoc2	Shoc2
Bbip1	Bbip1
Gm31356	Gm31356
Gucy2g	Gucy2g
Tdrd1	Tdrd1
Ablim1	Ablim1
4930449E18Rik	4930449E18Rik
Gm41874	Gm41874
Gm32980	Gm32980
Mir5623	Mir5623
Eif3a	Eif3a
Gm41885	Gm41885
Csf2ra	Csf2ra
LOC108168405	LOC108168405
Nmt2	Nmt2
Rpp38	Rpp38
Dclre1c	Dclre1c
Gm13179	Gm13179
Camk1d	Camk1d
Upf2	Upf2
Echdc3	Echdc3
Usp6nl	Usp6nl
Itih5	Itih5
Gm31990	Gm31990
Gm10851	Gm10851
Il15ra	Il15ra
E030013I19Rik	E030013I19Rik
Vim	Vim
Stam	Stam
Stamos	Stamos
Carlr	Carlr
Gm13375	Gm13375
Thnsl1	Thnsl1
Enkur	Enkur
Abi1	Abi1
Mrpl41	Mrpl41
Pnpla7	Pnpla7
Entpd2	Entpd2
BC029214	BC029214
C8g	C8g
Fbxw5	Fbxw5
Traf2	Traf2
Phpt1	Phpt1
Gpsm1	Gpsm1
Sec16a	Sec16a
0610009E02Rik	0610009E02Rik
Snhg7	Snhg7
Snhg7os	Snhg7os
Col5a1	Col5a1
Gm13373	Gm13373
Ralgds	Ralgds
Urm1	Urm1
Zdhhc12	Zdhhc12
Zer1	Zer1
Ptpa	Ptpa
Cstad	Cstad
Gm32316	Gm32316
Gm39782	Gm39782
Ntmt1	Ntmt1
BC005624	BC005624
Usp20	Usp20
Ncs1	Ncs1
Prrc2b	Prrc2b
Swi5	Swi5
Golga2	Golga2
Ptges2	Ptges2
Naif1	Naif1
Ttc16	Ttc16
Ptrh1	Ptrh1
Snora65	Snora65
Gm33536	Gm33536
Gm13528	Gm13528
Angptl2	Angptl2
Rabepk	Rabepk
Psmd5	Psmd5
Phf19	Phf19
Cntrl	Cntrl
Gsn	Gsn
LOC108168745	LOC108168745
9030204H09Rik	9030204H09Rik
Mrrf	Mrrf
Rbm18	Rbm18
Nek6	Nek6
Epc2	Epc2
LOC108168752	LOC108168752
Gm39811	Gm39811
45358	45358
LOC108168762	LOC108168762
Gm33753	Gm33753
Tank	Tank
LOC108168763	LOC108168763
Gm29940	Gm29940
Zak	Zak
Gm13709	Gm13709
Gpr155	Gpr155
Gm13707	Gm13707
Gm30940	Gm30940
Gm31264	Gm31264
Prkra	Prkra
Gm39860	Gm39860
Sestd1	Sestd1
Gm35317	Gm35317
Cwc22	Cwc22
4930440I19Rik	4930440I19Rik
Dnajc10	Dnajc10
Itgav	Itgav
Gm13710	Gm13710
Gm32289	Gm32289
Zdhhc5	Zdhhc5
Clp1	Clp1
Ypel4	Ypel4
Gm19426	Gm19426
Slc43a3	Slc43a3
Prg2	Prg2
Tnks1bp1	Tnks1bp1
4933423P22Rik	4933423P22Rik
LOC108168775	LOC108168775
Gm39874	Gm39874
Ddb2	Ddb2
A330069E16Rik	A330069E16Rik
Atg13	Atg13
Harbi1	Harbi1
Dgkz	Dgkz
Creb3l1	Creb3l1
Mir7000	Mir7000
Cry2	Cry2
Gm10804	Gm10804
Hsd17b12	Hsd17b12
Gm39885	Gm39885
Gm33780	Gm33780
Trim44	Trim44
Cd44	Cd44
Gm39896	Gm39896
Lmo2	Lmo2
Lgr4	Lgr4
Arhgap11a	Arhgap11a
Gm39912	Gm39912
Spred1	Spred1
Gm13986	Gm13986
Eif2ak4	Eif2ak4
Pak6	Pak6
Ccdc32	Ccdc32
Zfyve19	Zfyve19
Dnajc17	Dnajc17
Gm14207	Gm14207
Ino80	Ino80
Chp1	Chp1
Mga	Mga
Mapkbp1	Mapkbp1
Zfp106	Zfp106
Stard9	Stard9
Cdan1	Cdan1
Adal	Adal
Lcmt2	Lcmt2
Pdia3	Pdia3
Serf2	Serf2
Ctdspl2	Ctdspl2
Mageb3	Mageb3
Gm39918	Gm39918
Fbn1	Fbn1
Dtwd1	Dtwd1
Gm14005	Gm14005
Gm36154	Gm36154
Mertk	Mertk
Slc20a1	Slc20a1
Sirpa	Sirpa
1700037H04Rik	1700037H04Rik
Ap5s1	Ap5s1
Gm30986	Gm30986
Prn	Prn
Prnp	Prnp
Rassf2	Rassf2
Pcna	Pcna
LOC102633666	LOC102633666
LOC108168795	LOC108168795
LOC108168796	LOC108168796
9630028H03Rik	9630028H03Rik
Platr3	Platr3
Plcb4	Plcb4
Snap25	Snap25
Slx4ip	Slx4ip
Mkks	Mkks
Gm38479	Gm38479
Jag1	Jag1
Tasp1	Tasp1
Dstn	Dstn
Sec23b	Sec23b
Gm39954	Gm39954
LOC108168805	LOC108168805
9230104L09Rik	9230104L09Rik
Srxn1	Srxn1
Csnk2a1	Csnk2a1
Defb25	Defb25
Gm31791	Gm31791
Bcl2l1	Bcl2l1
Asxl1	Asxl1
Mapre1	Mapre1
Cdk5rap1	Cdk5rap1
Snta1	Snta1
Pxmp4	Pxmp4
Chmp4b	Chmp4b
Gm39965	Gm39965
Gm39966	Gm39966
Ahcy	Ahcy
LOC108168806	LOC108168806
Dynlrb1	Dynlrb1
Gss	Gss
Phf20	Phf20
Rpn2	Rpn2
Blcap	Blcap
Ralgapb	Ralgapb
Top1	Top1
Zhx3	Zhx3
Lpin3	Lpin3
2310001K24Rik	2310001K24Rik
Fitm2	Fitm2
Ttpal	Ttpal
LOC102639518	LOC102639518
Sdc4	Sdc4
Sys1	Sys1
LOC108168817	LOC108168817
Cse1l	Cse1l
Gm39984	Gm39984
Ptgis	Ptgis
B4galt5	B4galt5
Slc9a8	Slc9a8
Snai1	Snai1
Gm11476	Gm11476
Gm31619	Gm31619
Ube2v1	Ube2v1
Gm31852	Gm31852
Cebpb	Cebpb
Gm32287	Gm32287
Gm14321	Gm14321
Gm32513	Gm32513
Adnp	Adnp
Dpm1-adnp	Dpm1-adnp
Dpm1	Dpm1
Mocs3	Mocs3
Gm33413	Gm33413
Nfatc2	Nfatc2
Zfp64	Zfp64
Gm39993	Gm39993
AY702102	AY702102
A630075F10Rik	A630075F10Rik
Gm17619	Gm17619
Aurka	Aurka
Cstf1	Cstf1
Zbp1	Zbp1
Pmepa1	Pmepa1
Gm36911	Gm36911
Gm29859	Gm29859
Gm14642	Gm14642
Mir6340	Mir6340
Npepl1	Npepl1
Gm30189	Gm30189
Slmo2	Slmo2
Gm38546	Gm38546
Gm14616	Gm14616
Osbpl2	Osbpl2
Lama5	Lama5
LOC108168826	LOC108168826
Ppdpf	Ppdpf
Gm40034	Gm40034
Gm14496	Gm14496
2700069I18Rik	2700069I18Rik
Pkia	Pkia
Mrps28	Mrps28
LOC108168912	LOC108168912
[truncated: 4,568 more rows]

## Sheet: GO_common_genes
Dataset 8: JunB CUT&RUN-seq in mice MuSCs
GO of common JunB bound genes
ID	Description	GeneRatio	BgRatio	pvalue	p.adjust	qvalue	geneID	Count
GO:0034976	response to endoplasmic reticulum stress	77/2708	266/28891	7.57269e-20	4.62919e-16	3.21481e-16	Cops5/Dnajb2/Rhbdd1/Ubxn4/Yod1/Ppp1r15b/Atf6/Dnajb12/Ube2g2/Tmem259/Hsp90b1/Rnf185/Xbp1/Canx/Derl2/Rnft1/Spop/Nfe2l1/Tmub2/Ccdc47/Ern1/P4hb/Dnajb9/Eif2s1/Ubqln1/Atg10/Psmc6/Lrrk2/App/Rnf5/Syvn1/Ermp1/Sec16a/Dnajc10/Creb3l1/Eif2ak4/Pdia3/Bcl2l1/Cebpb/Ufl1/Vcp/Sec61b/Faf1/Man1c1/Fbxo6/Ube4b/Tmem129/Wfs1/Tmem33/Tbl2/Nod1/Eif2ak3/Aup1/Bid/Bbc3/Ppp1r15a/Rnf121/Pik3r2/Herpud1/Casp12/Herpud2/Parp16/Manf…	77
GO:0043161	proteasome-mediated ubiquitin-dependent protein catabolic process	106/2708	451/28891	3.4115e-19	1.04273e-15	7.24136e-16	Zfand2b/Dnajb2/Psmd1/Ubxn4/Yod1/Psen2/Ascc3/Sh3rf3/Ube2g2/Rnf126/Fzr1/Hsp90b1/Usp44/Rnf185/Fbxw11/Rack1/Canx/Rmnd5b/Ube2b/Gabarap/Arrb2/Derl2/Rffl/Spop/Psmb3/Tmub2/Ccdc47/Csnk1d/Dnajb9/Klhdc1/Klhdc2/Psen1/Ubqln1/Psmc6/Psmb5/Dcaf11/Kbtbd7/Trib1/Rbx1/Lrrk2/Rnf5/Hspa1b/Trim39/Ubr2/Fem1a/Socs5/Kat5/Syvn1/Fbxw5/Zer1/Dnajc10/Aurka/Trim2/Psmd4/Trim45/Psma5/Ufl1/Akirin2/Vcp/Sec61b/Rad23b/Cdc26/Plaa/Faf1/…	106
GO:0031400	negative regulation of protein modification process	104/2708	473/28891	1.06931e-16	2.15612e-13	1.49735e-13	Ctdsp1/Dnajb2/Fam72a/Ppp1r15b/Lax1/Tiprl/Psen2/Aida/Dusp10/Fbxo5/Tnfaip3/Mical1/Adarb1/Cactin/Hmg20b/Cry1/Usp44/Spred2/Rack1/Sqstm1/Ube2b/Hspa4/Sh3bp5l/Mprip/Flcn/Arrb2/Nf1/Spag9/Brca1/Socs3/Chmp6/Rock2/Psen1/Bdkrb1/Trim27/Rb1/Trib1/Plec/Lrrk2/Crkl/Heg1/Cdkn1a/Kat2b/Fem1a/Socs5/Impact/Gstp2/Rela/Men1/Ptpa/Dnajc10/Cry2/Trim44/Spred1/Chp1/Sirpa/Prnp/Rassf2/Cdk5rap1/Snta1/Adnp/Pkia/Il2/Ensa/Ufl1/Tes…	104
GO:0042176	regulation of protein catabolic process	88/2708	369/28891	1.41084e-16	2.15612e-13	1.49735e-13	Dnajb2/Serpine2/Rhbdd1/Psmd1/Psen2/Tnfaip3/Sh3rf3/Tmem259/Oaz1/Fzr1/Timp3/Lrp1/Rnf41/Rnf185/Rack1/Ppp2ca/Ubb/Gabarap/Rnft1/Nfe2l1/Psmd3/Ern1/Sox9/Timp2/Chmp6/Csnk1d/Psen1/Ubqln1/Psme2/Nudt15/Azin1/Trib1/Rbx1/Lrrk2/App/Hspa1b/Ier3/Trim39/Hsp90ab1/Socs5/Fbxo11/Rela/Stx5a/Zer1/Aurka/Ufl1/Vcp/Rad23b/Ptpn3/Faf1/Rnf19b/Tnfrsf1b/Cyp51/Nub1/Atraid/Wfs1/Chek2/Zfand2a/Eif2ak3/Usp5/Gsk3a/Sirt2/Furin/Rnf40/N…	88
GO:0035966	response to topologically incorrect protein	47/2708	135/28891	4.50316e-16	5.50556e-13	3.82342e-13	Cops5/Rhbdd1/Ubxn4/Yod1/Atf6/Dnajb12/Rnf126/Rnf185/Xbp1/Derl2/Ern1/Dnajb9/Eif2s1/Rnf5/Syvn1/Ermp1/Upf2/Dnajc10/Creb3l1/Eif2ak4/Ufl1/Akirin2/Vcp/Fbxo6/Tmem129/Wfs1/Tmem33/Tbl2/Hspb1/Creb3l2/Eif2ak3/Aup1/Ppp1r15a/Bag3/Herpud1/Casp12/Herpud2/Parp16/Manf/Atf3/Jkamp/Sdf2l1/Hspa5/Thbs1/Chac1/Stt3b/Hdac6	47
GO:0031331	positive regulation of cellular catabolic process	82/2708	349/28891	3.76674e-15	3.65777e-12	2.54019e-12	Gigyf2/Rab3gap1/Atf6/Rab3gap2/Sesn1/Foxo3/Tbk1/Pan2/Eif4enif1/Xbp1/Adra1b/Sqstm1/Ppp2ca/Vdac1/Larp1/Flcn/Wipi1/Rock2/Psen1/Trim23/Snx18/Samd4/Rnf31/Tnrc6b/Lrrk2/Zbtb20/App/Mlst8/Kat2b/Ticam1/Khsrp/Zfp36l2/Cpt1a/Kat5/Patl1/Trim8/Gpsm1/Usp20/Atg13/Aadac/Tlr2/Csde1/Ufl1/Ybx1/Zc3h12a/Hnrnpr/Tnfrsf1b/Slc4a4/Smo/Zc3hav1/Nod1/Dcp1b/Bid/Cnot3/Gsk3a/Akt2/Supt5/Zfp36/Samd4b/Pik3c2a/Bag3/Tom1/Hmox1/Fto/Cnot…	82
GO:0045732	positive regulation of protein catabolic process	59/2708	208/28891	4.18852e-15	3.65777e-12	2.54019e-12	Dnajb2/Rhbdd1/Psen2/Tnfaip3/Sh3rf3/Tmem259/Oaz1/Fzr1/Lrp1/Rnf41/Rnf185/Rack1/Gabarap/Rnft1/Ern1/Sox9/Csnk1d/Psen1/Ubqln1/Trib1/Rbx1/Lrrk2/App/Hspa1b/Ier3/Socs5/Fbxo11/Stx5a/Zer1/Aurka/Vcp/Faf1/Rnf19b/Tnfrsf1b/Nub1/Wfs1/Zfand2a/Eif2ak3/Usp5/Gsk3a/Sirt2/Rnf40/Ndufa13/Vps35/Herpud1/Snx33/Nedd4/Ppp2r3a/Arih2/Sgta/Rilp/Gsk3b/Cblb/Hspa1a/Csnk1a1/Tiparp/Cul4a/Snx1/Bcap31	59
GO:0036503	ERAD pathway	40/2708	109/28891	8.82903e-15	6.74649e-12	4.6852e-12	Dnajb2/Rhbdd1/Ubxn4/Yod1/Dnajb12/Ube2g2/Tmem259/Hsp90b1/Rnf185/Canx/Derl2/Rnft1/Tmub2/Ccdc47/Ern1/Dnajb9/Ubqln1/Psmc6/Rnf5/Syvn1/Dnajc10/Vcp/Sec61b/Faf1/Man1c1/Fbxo6/Ube4b/Tmem129/Wfs1/Eif2ak3/Aup1/Rnf121/Herpud1/Sgta/Jkamp/Sel1l/Sdf2l1/Hspa5/Stt3b/Bcap31	40
GO:0042326	negative regulation of phosphorylation	84/2708	372/28891	1.94759e-14	1.32285e-11	9.18671e-12	Ctdsp1/Fam72a/Ppp1r15b/Lax1/Ddr2/Psen2/Aida/Dusp10/Ppp2r5a/Tnfaip3/Mical1/Adarb1/Midn/Cactin/Spred2/Rack1/Hspa4/Sh3bp5l/Arrb2/Nf1/Spag9/Socs3/Chmp6/Psen1/Bdkrb1/Trim27/Rb1/Trib1/Plec/Lrrk2/Crkl/Rubcn/Heg1/Cdkn1a/Kat2b/Fem1a/Socs5/Impact/Gstp2/Men1/Dnajc10/Spred1/Chp1/Sirpa/Prnp/Rassf2/Cdk5rap1/Adnp/Pkia/Il2/Tesk1/Zc3h12a/Errfi1/Coro1c/Rabgef1/Hspb1/Actb/Met/Gadd45a/Lrp6/Cadm4/Sirt2/Akt1s1/Ppp1r15…	84
GO:0010563	negative regulation of phosphorus metabolic process	92/2708	430/28891	3.54126e-14	1.96797e-11	1.36669e-11	Ctdsp1/Fam72a/Ppp1r15b/Lax1/Tiprl/Ddr2/Psen2/Aida/Dusp10/Ppp2r5a/Tnfaip3/Mical1/Adarb1/Midn/Cactin/Spred2/Rack1/Hspa4/Sh3bp5l/Mprip/Flcn/Arrb2/Nf1/Spag9/Socs3/Chmp6/Rock2/Psen1/Bdkrb1/Trim27/Rb1/Trib1/Plec/Lrrk2/Crkl/Rubcn/Heg1/Cdkn1a/Kat2b/Fem1a/Socs5/Impact/Gstp2/Men1/Ptpa/Dnajc10/Cry2/Spred1/Chp1/Sirpa/Prnp/Rassf2/Cdk5rap1/Adnp/Pkia/Il2/Ensa/Tesk1/Zc3h12a/Errfi1/Coro1c/Rabgef1/Hspb1/Actb/Met/G…	92
GO:0045936	negative regulation of phosphate metabolic process	92/2708	430/28891	3.54126e-14	1.96797e-11	1.36669e-11	Ctdsp1/Fam72a/Ppp1r15b/Lax1/Tiprl/Ddr2/Psen2/Aida/Dusp10/Ppp2r5a/Tnfaip3/Mical1/Adarb1/Midn/Cactin/Spred2/Rack1/Hspa4/Sh3bp5l/Mprip/Flcn/Arrb2/Nf1/Spag9/Socs3/Chmp6/Rock2/Psen1/Bdkrb1/Trim27/Rb1/Trib1/Plec/Lrrk2/Crkl/Rubcn/Heg1/Cdkn1a/Kat2b/Fem1a/Socs5/Impact/Gstp2/Men1/Ptpa/Dnajc10/Cry2/Spred1/Chp1/Sirpa/Prnp/Rassf2/Cdk5rap1/Adnp/Pkia/Il2/Ensa/Tesk1/Zc3h12a/Errfi1/Coro1c/Rabgef1/Hspb1/Actb/Met/G…	92
GO:0001933	negative regulation of protein phosphorylation	78/2708	342/28891	9.49738e-14	4.83812e-11	3.35991e-11	Ctdsp1/Fam72a/Ppp1r15b/Lax1/Psen2/Aida/Dusp10/Tnfaip3/Mical1/Adarb1/Cactin/Spred2/Rack1/Hspa4/Sh3bp5l/Arrb2/Nf1/Spag9/Socs3/Chmp6/Psen1/Bdkrb1/Trim27/Rb1/Trib1/Plec/Lrrk2/Crkl/Heg1/Cdkn1a/Kat2b/Fem1a/Socs5/Impact/Gstp2/Men1/Dnajc10/Spred1/Chp1/Sirpa/Prnp/Rassf2/Cdk5rap1/Adnp/Pkia/Il2/Tesk1/Zc3h12a/Errfi1/Coro1c/Rabgef1/Hspb1/Actb/Met/Gadd45a/Lrp6/Cadm4/Sirt2/Akt1s1/Ppp1r15a/Mvp/Pard6a/Chordc1/Ibt…	78
GO:0030433	ubiquitin-dependent ERAD pathway	33/2708	83/28891	1.33502e-13	6.27768e-11	4.35963e-11	Dnajb2/Ubxn4/Yod1/Ube2g2/Hsp90b1/Rnf185/Canx/Derl2/Tmub2/Ccdc47/Dnajb9/Ubqln1/Psmc6/Rnf5/Syvn1/Dnajc10/Vcp/Sec61b/Faf1/Man1c1/Fbxo6/Ube4b/Tmem129/Wfs1/Eif2ak3/Aup1/Rnf121/Herpud1/Sgta/Jkamp/Hspa5/Stt3b/Bcap31	33
GO:0034248	regulation of amide metabolic process	98/2708	482/28891	1.44599e-13	6.3138e-11	4.38471e-11	Epha4/Gigyf2/Ppp1r15b/Tpr/Ifngr1/Hbs1l/Ptbp1/Cirbp/Mknk2/Dapk3/Pan2/Eif4enif1/Rtn4/Rack1/Larp1/Per1/Eif5a/Eif1/Ern1/Unk/Eif4a3/Rock2/Eif2s1/Pelo/Samd4/Ngdn/Dap/Eif3d/Tnrc6b/Poldip3/Sp1/Tarbp2/Gspt1/App/Mir125a/Mlst8/Dus3l/Khsrp/Zfp36l2/Lrpprc/Impact/Rbm4b/Rbm4/Rela/Patl1/Vim/Eif2ak4/Prnp/Cdk5rap1/Pld1/Trim2/Csde1/Eif4e/Aco1/Magoh/Nsun4/Ybx1/Zc3h12a/Khdrbs1/Hnrnpr/Gsap/Wfs1/Mvk/Eif3b/Igf2bp3/Eif2a…	98
GO:1901873	regulation of post-translational protein modification	70/2708	295/28891	2.30296e-13	9.38532e-11	6.51777e-11	Dnajb2/Rassf5/Psen2/Fbxo5/Tnfaip3/Ddx21/Hmg20b/Fzr1/Cry1/Usp44/Xbp1/Sqstm1/Ube2b/Flcn/Ubb/Gabarap/Arrb2/Mybbp1a/Myo1c/Brca1/Fancm/Psen1/Ubqln1/Arrdc3/Trib1/Rbx1/Lrrk2/Kansl2/App/Traf7/Ube2i/Nfya/Ticam1/Egr1/Hdac3/Rela/Tank/Trim44/Chp1/Phf20/Arnt/Ufl1/Vcp/Plaa/Zc3h12a/Pef1/Cdk5/Nelfa/Wfs1/Limk1/Ube2s/U2af2/Gsk3a/Arrdc4/Fanci/Rnf40/Dcun1d2/Smarca5/Herpud1/Pabpn1l/Tcf25/Birc2/Hmg20a/Rassf1/Ddx3x/Hcf…	70
GO:0045862	positive regulation of proteolysis	81/2708	372/28891	4.48822e-13	1.71478e-10	1.19085e-10	Dnajb2/Epha4/Rhbdd1/Psen2/Sh3rf3/Tmem259/Fzr1/Rnf185/Fbxw11/Rack1/Gabarap/Rnft1/Stat3/Ern1/Csnk1d/Rock2/Psen1/Ubqln1/Ctsl/F2r/Psme2/Dap/Trib1/Myh9/Rbx1/Lrrk2/Slc11a2/Fam162a/App/Traf7/Hspa1b/Socs5/Eno1b/Mbp/Men1/Zer1/Gsn/Tank/Aurka/Tnfsf10/S100a10/Egf/Akirin2/Vcp/Zc3h12a/Rnf19b/Tnfrsf1b/Nub1/Wfs1/Zfand2a/Smurf1/Cycs/Nod1/Eif2ak3/Arl6ip5/Bid/Usp5/Bbc3/Gsk3a/Sirt2/Rnf40/Ndufa13/Herpud1/Ist1/Casp12/…	81
GO:0006986	response to unfolded protein	38/2708	112/28891	7.1492e-13	2.57077e-10	1.78531e-10	Cops5/Rhbdd1/Ubxn4/Yod1/Atf6/Xbp1/Derl2/Ern1/Dnajb9/Eif2s1/Syvn1/Ermp1/Upf2/Dnajc10/Creb3l1/Eif2ak4/Ufl1/Fbxo6/Tmem129/Wfs1/Tmem33/Tbl2/Hspb1/Creb3l2/Eif2ak3/Ppp1r15a/Bag3/Herpud1/Casp12/Herpud2/Parp16/Manf/Atf3/Jkamp/Hspa5/Thbs1/Chac1/Stt3b	38
GO:0097191	extrinsic apoptotic signaling pathway	60/2708	242/28891	1.59788e-12	5.42657e-10	3.76856e-10	Cflar/Tmbim1/Psen2/Tnfaip3/Foxo3/Mknk2/Dapk3/Timp3/Rnf41/Gabarap/Nf1/Rffl/Brca1/Rock2/Zmynd11/Lgals3/Parp2/Krt8/Nfkbiz/App/Ppp2r1a/Tnfrsf12a/Birc6/Gstp2/Rela/Itprip/Traf2/Itgav/Pdia3/Bcl2l1/Tnfsf10/Il2/Lmna/Mcl1/Hipk1/Tlr4/Faf1/Tnfrsf1b/Bid/Dedd2/Gsk3a/Stx4a/Bag3/Fgfr1/Ndufa13/Hmox1/Cyld/Yap1/Ppp2r1b/Fem1b/Smad3/Ddx3x/Atf3/Unc5b/Erbb3/Mapk7/Tmc8/Gsk3b/Thbs1/Tnfrsf23	60
GO:0006417	regulation of translation	86/2708	418/28891	2.29389e-12	7.38029e-10	5.12535e-10	Gigyf2/Ppp1r15b/Tpr/Hbs1l/Ptbp1/Cirbp/Mknk2/Dapk3/Pan2/Eif4enif1/Rack1/Larp1/Per1/Eif5a/Eif1/Ern1/Unk/Eif4a3/Rock2/Eif2s1/Pelo/Samd4/Ngdn/Dap/Eif3d/Tnrc6b/Poldip3/Tarbp2/Gspt1/App/Mir125a/Dus3l/Khsrp/Zfp36l2/Lrpprc/Impact/Rbm4b/Rbm4/Patl1/Vim/Eif2ak4/Cdk5rap1/Pld1/Trim2/Csde1/Eif4e/Aco1/Magoh/Nsun4/Ybx1/Zc3h12a/Khdrbs1/Hnrnpr/Wfs1/Mvk/Eif3b/Igf2bp3/Eif2ak3/Paip2b/Tia1/Cnbp/Dcp1b/Cnot3/Akt2/Zfp36/…	86
GO:1903311	regulation of mRNA metabolic process	69/2708	304/28891	3.17354e-12	9.36595e-10	6.50432e-10	Gigyf2/Traf5/Adarb1/Ptbp1/Cirbp/Dazap1/Pan2/Eif4enif1/Larp1/Supt6/Taf15/Ddx5/Srsf2/Eif4a3/Rock2/Rbm25/Samd4/Ddx17/Tnrc6b/Dyrk1a/Khsrp/Zfp36l2/Rbm4/Malat1/Sf1/Scgb1a1/Patl1/Vim/Traf2/Zfp64/Csde1/Rbm15/Larp7/Magoh/Ybx1/Zc3h12a/Thrap3/Khdrbs1/Srrm1/Hnrnpr/Zc3hav1/Igf2bp3/Tia1/Dcp1b/Cnot3/U2af2/Zfp36/Samd4b/Snrnp70/Myod1/Nup98/Upf3a/Fto/Cnot1/Pabpn1l/Hspa8/Rbm7/Myd88/Rc3h1/Alkbh5/Fxr2/Secisbp2/Mbnl2/…	69
GO:1903052	positive regulation of proteolysis involved in protein catabolic process	41/2708	133/28891	3.21749e-12	9.36595e-10	6.50432e-10	Dnajb2/Psen2/Sh3rf3/Tmem259/Fzr1/Rnf185/Rack1/Gabarap/Rnft1/Ern1/Csnk1d/Psen1/Ubqln1/Trib1/Rbx1/Lrrk2/Traf7/Hspa1b/Socs5/Zer1/Aurka/Egf/Vcp/Rnf19b/Nub1/Wfs1/Zfand2a/Smurf1/Eif2ak3/Usp5/Gsk3a/Sirt2/Rnf40/Herpud1/Arih2/Sgta/Gsk3b/Hspa1a/Csnk1a1/Ccdc22/Bcap31	41
GO:0006979	response to oxidative stress	81/2708	389/28891	5.2209e-12	1.4507e-09	1.00746e-09	Scly/Stk25/Ppp1r15b/Ddr2/Tnfaip3/Sesn1/Foxo3/Psap/Gpx4/Xbp1/Rack1/Sqstm1/Aldh3a2/Kdm6b/Pex12/Nfe2l1/Cygb/Zfp277/Eif2s1/Psen1/Fos/Fancc/Dhfr/Gpx8/Psmb5/Nudt15/Rrm2b/Ndufa6/Lrrk2/Slc11a2/Sp1/Mpv17l/Abcc1/Etv5/App/Rcan1/Lonp1/Rela/Prdx5/Ermp1/Ankrd2/Prkra/Sirpa/Prnp/Srxn1/Pdcd10/Etfdh/Arnt/Nfkb1/Txn1/Tlr4/Prdx1/Zc3h12a/Vkorc1l1/Hspb1/Met/Chchd4/Arl6ip5/Ogg1/Rad52/Pex5/Mgst1/Ercc1/Axl/Sirt2/Ddias/Coq…	81
GO:0006402	mRNA catabolic process	60/2708	249/28891	5.83353e-12	1.55045e-09	1.07673e-09	Gigyf2/Smg7/Traf5/Hbs1l/Ptbp1/Cirbp/Pan2/Eif4enif1/Larp1/Slfn14/Taf15/Ddx5/Eif4a3/Rock2/Pelo/Samd4/Zhx2/Tnrc6b/Gspt1/Mirlet7c-1/Gtpbp2/Khsrp/Zfp36l2/Scgb1a1/Patl1/Upf2/Vim/Traf2/Smg5/Csde1/Pnrc1/Zcchc7/Magoh/Ybx1/Zc3h12a/Thrap3/Hnrnpr/Zc3hav1/Igf2bp3/Dcp1b/Cnot3/Smg9/Zfp36/Samd4b/Upf3a/Lsm4/Fto/Cnot1/Pabpn1l/Myd88/Rc3h1/Alkbh5/Fxr2/Secisbp2/Gtpbp1/Carhsp1/Prr5l/E2f1/Hnrnpd/Snd1	60
GO:1901800	positive regulation of proteasomal protein catabolic process	37/2708	114/28891	6.51954e-12	1.66058e-09	1.15322e-09	Dnajb2/Psen2/Sh3rf3/Tmem259/Fzr1/Rnf185/Rack1/Gabarap/Rnft1/Ern1/Csnk1d/Psen1/Ubqln1/Trib1/Rbx1/Lrrk2/Hspa1b/Socs5/Zer1/Aurka/Vcp/Rnf19b/Nub1/Wfs1/Zfand2a/Eif2ak3/Usp5/Gsk3a/Sirt2/Rnf40/Herpud1/Arih2/Sgta/Gsk3b/Hspa1a/Csnk1a1/Bcap31	37
GO:0140694	non-membrane-bounded organelle assembly	82/2708	402/28891	1.17571e-11	2.87484e-09	1.99647e-09	Cflar/Clasp1/Tpr/Fbxo5/Cirbp/Poc1b/Csrp2/Mdm1/Eif4enif1/G3bp1/Myh10/Aurkb/Mis12/Cltc/Chmp6/Csnk1d/Cfl2/Eif2s1/Cenpj/Sugt1/Plec/Kifc2/Krt8/Cep97/Rpl24/Traf7/Hspa1b/Kat2b/Hdac3/Cep120/Rps14/Rbm14/Sac3d1/Patl1/Pgm5/Golga2/Gsn/Ino80/Stard9/Mapre1/Chmp4b/Fitm2/Aurka/Cetn4/Csde1/Nsun4/Cenpa/Mapre3/Pisd/Haus3/Noa1/Cenpc1/Chek2/Sbds/Fscn1/Aup1/Tia1/Rps5/Mef2a/Efl1/C2cd3/Numa1/Bccip/Tubgcp2/Lsm4/Cnot1/Itg…	82
GO:0035967	cellular response to topologically incorrect protein	34/2708	104/28891	3.67164e-11	8.63259e-09	5.99503e-09	Cops5/Rhbdd1/Yod1/Atf6/Dnajb12/Rnf126/Rnf185/Xbp1/Derl2/Ern1/Eif2s1/Rnf5/Ermp1/Dnajc10/Creb3l1/Eif2ak4/Ufl1/Akirin2/Vcp/Wfs1/Tmem33/Tbl2/Eif2ak3/Aup1/Ppp1r15a/Bag3/Herpud1/Casp12/Herpud2/Parp16/Atf3/Sdf2l1/Hspa5/Hdac6	34
GO:0034599	cellular response to oxidative stress	57/2708	243/28891	6.09347e-11	1.37961e-08	9.58088e-09	Scly/Stk25/Ddr2/Tnfaip3/Foxo3/Psap/Xbp1/Rack1/Sqstm1/Kdm6b/Pex12/Nfe2l1/Zfp277/Eif2s1/Fos/Fancc/Dhfr/Lrrk2/Slc11a2/Mpv17l/Etv5/Lonp1/Rela/Prdx5/Ermp1/Ankrd2/Prkra/Sirpa/Srxn1/Pdcd10/Arnt/Txn1/Prdx1/Zc3h12a/Vkorc1l1/Hspb1/Met/Chchd4/Arl6ip5/Rad52/Pex5/Mgst1/Axl/Sirt2/Ddias/Coq7/Stx4a/Hmox1/Mmp2/Trex1/Mapk7/Sod1/Prr5l/Jun/Sesn2/Hdac6/Abcd1	57
GO:2001233	regulation of apoptotic signaling pathway	85/2708	437/28891	6.54458e-11	1.42882e-08	9.92267e-09	Cflar/Tmbim1/Psen2/Tnfaip3/Bclaf1/Dapk3/Timp3/Xbp1/Rack1/Flcn/Ubb/Arrb2/Mnt/Nf1/Rffl/Spop/Brca1/P4hb/Psen1/Zmynd11/Ubqln1/Ctsl/Ghitm/Lgals3/Rb1/Rrm2b/Lrrk2/Mpv17l/App/Ppp2r1a/Tnfrsf12a/Traf7/Ier3/Trim39/Birc6/Eno1b/Gstp2/Rela/Syvn1/Ankrd2/Itprip/Traf2/Prkra/Itgav/Creb3l1/Cd44/Pdia3/Bcl2l1/Snai1/Tnfsf10/Lmna/Mcl1/Tlr4/Faf1/Wfs1/Hspb1/Eif2ak3/Bid/Bbc3/Dedd2/Ddias/Maz/Stx4a/Fgfr1/Ing2/Ndufa13/Hmox1/…	85
GO:0006401	RNA catabolic process	65/2708	297/28891	7.09076e-11	1.49468e-08	1.03801e-08	Gigyf2/Smg7/Traf5/Hbs1l/Ptbp1/Cirbp/Pan2/Eif4enif1/Larp1/Slfn14/Taf15/Ddx5/Eif4a3/Rock2/Pelo/Samd4/Zhx2/Tnrc6b/Gspt1/Mirlet7c-1/Gtpbp2/Khsrp/Zfp36l2/Lrpprc/Scgb1a1/Patl1/Upf2/Vim/Traf2/Smg5/Csde1/Pnrc1/Zcchc7/Magoh/Ybx1/Zc3h12a/Thrap3/Hnrnpr/Tnfrsf1b/Zc3hav1/Igf2bp3/Dcp1b/Cnot3/Zc3h4/Smg9/Zfp36/Samd4b/Isg20/Upf3a/Lsm4/Fto/Cnot1/Pabpn1l/Rbm7/Myd88/Rc3h1/Alkbh5/Fxr2/Secisbp2/Gtpbp1/Carhsp1/Prr5l/E2…	65
GO:0051656	establishment of organelle localization	92/2708	491/28891	8.86546e-11	1.80648e-08	1.25454e-08	Cops5/Stk25/Clasp1/Rab3gap1/Klhl12/Sec16b/Dnm3/Ahi1/Bloc1s1/Rab1a/Fbxw11/Ube2b/Arf1/Llgl1/Ubb/Myh10/Aurkb/Borcs6/Mis12/Pafah1b1/Myo1c/Tex14/Wipi1/Chmp6/Hgs/Psen1/Syne3/Stard3nl/Nlrp4f/Trappc13/Ap3m1/Rb1/Trappc9/Myh9/Lrrk2/Tbc1d23/Riok2/Rab11b/Cenpq/Kat2b/Eml4/Hdac3/Cep120/Kat5/Stam/Gpsm1/Sec16a/Chp1/Mapre1/Chmp4b/Sdc4/Pdcd10/Lmna/Adora3/Sdcbp/Tesk1/Kif2c/Trappc3/Pef1/Crocc/Kif1b/Cdk5/Cenpa/Tacc3/…	92
GO:0051098	regulation of binding	80/2708	405/28891	1.08966e-10	2.14875e-08	1.49223e-08	Dnajb2/Epha4/Psen2/Mrln/Dot1l/Lrp1/Rack1/Hspa4/Aurkb/Arrb2/Tex14/Hdac5/Eif4a3/Id2/Eif2s1/Psen1/Blk/Rb1/Eif3d/Lrrk2/Ppp1r2/Parp9/App/Cdkn1a/Hsp90ab1/Mdfi/Kat2b/Ticam1/Lox/Mbd2/Btaf1/Gpsm1/Golga2/Mapre1/Adnp/Aurka/S100a10/Hipk1/Larp7/Egf/Ufl1/Klf4/Txn1/Tlr4/Ski/Cdk5/Mapre3/Eif2b4/Actb/Met/Smo/Cald1/Cycs/Eif2ak3/Sirt2/Myod1/Ctbp2/Hmox1/Cyld/Acd/Zfpm1/Cdt1/Pabpn1l/Smad3/Nphp3/Usp9x/Nucks1/Tmc8/Gsk3b/…	80
GO:0051348	negative regulation of transferase activity	59/2708	260/28891	1.16702e-10	2.1762e-08	1.51129e-08	Fam72a/Lax1/Ddr2/Psen2/Aida/Dusp10/Ppp2r5a/Fbxo5/Tnfaip3/Adarb1/Midn/Usp44/Sh3bp5l/Nf1/Chmp6/Psen1/Trim27/Rb1/Trib1/Plec/Rubcn/Heg1/Cdkn1a/Kat2b/Fem1a/Socs5/Gstp2/Men1/Phpt1/Spred1/Chp1/Cdk5rap1/Pkia/Tesk1/Errfi1/Coro1c/Limk1/Hspb1/Actb/Gadd45a/Lrp6/Gsk3a/Zfp36/Akt1s1/Mvp/Chordc1/Pif1/Dusp7/Parp3/Gadd45b/Ggnbp2/Camk2n2/Gsk3b/Cblb/Dusp1/Shb/Dusp16/Nup62/Irs2	59
GO:2000060	positive regulation of ubiquitin-dependent protein catabolic process	34/2708	108/28891	1.17478e-10	2.1762e-08	1.51129e-08	Dnajb2/Psen2/Sh3rf3/Fzr1/Rack1/Gabarap/Csnk1d/Psen1/Ubqln1/Trib1/Rbx1/Lrrk2/Traf7/Hspa1b/Socs5/Zer1/Aurka/Egf/Vcp/Rnf19b/Nub1/Zfand2a/Smurf1/Usp5/Gsk3a/Sirt2/Herpud1/Arih2/Sgta/Gsk3b/Hspa1a/Csnk1a1/Ccdc22/Bcap31	34
GO:1901875	positive regulation of post-translational protein modification	46/2708	178/28891	1.38703e-10	2.49379e-08	1.73185e-08	Dnajb2/Rassf5/Ddx21/Fzr1/Cry1/Xbp1/Ubb/Gabarap/Mybbp1a/Myo1c/Brca1/Fancm/Ubqln1/Arrdc3/Trib1/Rbx1/Lrrk2/Kansl2/App/Traf7/Ticam1/Egr1/Hdac3/Tank/Phf20/Arnt/Vcp/Zc3h12a/Pef1/Nelfa/Wfs1/Ube2s/Gsk3a/Arrdc4/Fanci/Rnf40/Dcun1d2/Smarca5/Birc2/Rassf1/Ddx3x/Hcfc1/Gsk3b/Cblb/Hspa5/Arrb1	46
GO:1903320	regulation of protein modification by small protein conjugation or removal	57/2708	249/28891	1.67424e-10	2.84873e-08	1.97834e-08	Dnajb2/Rassf5/Psen2/Fbxo5/Tnfaip3/Hmg20b/Fzr1/Cry1/Usp44/Sqstm1/Ubb/Gabarap/Arrb2/Brca1/Fancm/Psen1/Ubqln1/Arrdc3/Trib1/Rbx1/Lrrk2/Traf7/Ube2i/Ticam1/Egr1/Hdac3/Rela/Tank/Trim44/Chp1/Arnt/Ufl1/Vcp/Plaa/Zc3h12a/Pef1/Cdk5/Wfs1/Limk1/Ube2s/U2af2/Gsk3a/Arrdc4/Fanci/Rnf40/Dcun1d2/Herpud1/Pabpn1l/Tcf25/Birc2/Hmg20a/Rassf1/Ddx3x/Gsk3b/Cblb/Hspa5/Arrb1	57
GO:0019439	aromatic compound catabolic process	88/2708	467/28891	1.67764e-10	2.84873e-08	1.97834e-08	Gigyf2/Smg7/Ephx1/Traf5/Hbs1l/Ptbp1/Cirbp/Pan2/Eif4enif1/Upp1/Larp1/Slfn14/Taf15/Ddx5/Eif4a3/Rock2/Gstz1/Dio2/Pelo/Samd4/Pnp/Nudt18/Nudt15/Zhx2/Tnrc6b/Gspt1/Mirlet7c-1/Gtpbp2/Khsrp/Zfp36l2/Lrpprc/Scgb1a1/Patl1/Upf2/Vim/Entpd2/Traf2/Adal/Ahcy/Fitm2/Smg5/Csde1/Pnrc1/Vcp/Zcchc7/Magoh/Ybx1/Zc3h12a/Thrap3/Hnrnpr/Tnfrsf1b/Qdpr/Nudt1/Zc3hav1/Igf2bp3/Setmar/Dcp1b/Cnot3/Zc3h4/Smg9/Zfp36/Samd4b/Isg20/Tomt/…	88
GO:0044772	mitotic cell cycle phase transition	86/2708	454/28891	2.05409e-10	3.3698e-08	2.34021e-08	Ctdsp1/Gigyf2/Clasp1/Tpr/Ddr2/Sde2/Fbxo5/Zwint/Tcf3/Fzr1/Usp44/Ppp2ca/Gjc2/Ctc1/Aurkb/Rad51c/Tex14/Brca1/Id2/Hspa2/Cks2/Psme2/Cenpj/Rb1/Rrm2b/Rpl24/App/Adamts1/Bach1/Riok2/Cdkn1a/Ier3/Trim39/Zfp36l2/Ctdp1/Cdk2ap2/Men1/Nek6/Dgkz/Creb3l1/Zfyve19/Ino80/Chmp4b/Pkia/Actl6a/Larp7/Eif4e/Nbn/Klf4/Arid1a/Pdpn/Abcb1b/Cdk5/Tacc3/Ccni/Ccng2/Pkd2/Chek2/Cit/Taok3/Mad1l1/Actb/Gpnmb/Bid/Ube2s/Calm3/Kdm8/Eif4ebp1…	86
GO:0032386	regulation of intracellular transport	71/2708	346/28891	2.09475e-10	3.3698e-08	2.34021e-08	Capn10/Yod1/Tpr/Ptpn14/Mrln/Ube2g2/Oaz1/Rab21/Xbp1/Arf1/Derl2/Myo1c/Supt6/Nf1/Ccl2/Brca1/Dnajc27/Ppm1a/Psen1/Gli3/Tnnc1/Lrrk2/Riok2/Mapk14/Akap8l/Rab11b/Ier3/Hsp90ab1/Hdac3/Rbm4/Ehd1/Frat1/Chp1/Ctdspl2/Prnp/Pkia/Pdcd10/Txn1/Tek/Zc3h12a/Khdrbs1/Sfn/Cdk5/Insig1/Nup54/Ppp1cc/Mdfic/Smo/Tcaf2/Chchd4/Borcs5/Bbc3/Gsk3a/Akt2/Numa1/Bag3/Gas6/Pik3r2/Use1/Vps35/Map2k1/Nedd4/Tmem30a/Snx12/Snx3/Reep6/Gsk3b/Hs…	71
GO:0009314	response to radiation	83/2708	433/28891	2.3192e-10	3.6352e-08	2.52452e-08	Nhej1/Rhbdd1/Opn3/Sde2/Trp53bp2/Ints7/Atoh7/Cirbp/Cry1/Adra1b/Ube2b/Aurkb/Per1/Zzef1/Nf1/Brca1/Id2/Eif2s1/Pnp/Rbx1/Spidr/Chrd/App/Hmgn1/Gtf2h5/Mapk14/Cdkn1a/Egr1/Synpo/Poli/Rbm4b/Rbm4/Kat5/Rela/Men1/Dclre1c/Swi5/Tank/Tnks1bp1/Ddb2/Cry2/Eif2ak4/Ino80/Pcna/Bcl2l1/Dynlrb1/Txn1/Usp1/Ube4b/Cdk5/Ppp1cb/Uvssa/Chek2/Ppp1cc/Brat1/Gadd45a/Rad18/Ogg1/Rho/Bbc3/Ercc1/Akt2/Ruvbl2/Ddias/Pold3/Ric8a/Deaf1/Nek1/M…	83
GO:0071559	response to transforming growth factor beta	57/2708	252/28891	2.73079e-10	4.17332e-08	2.89823e-08	Zfp451/Cflar/Cited2/Pbld2/Lrp1/Xbp1/Spred2/Flcn/Arrb2/Nlk/Ccl2/Mir21a/Stat3/Sox9/Rock2/Snx6/Ppm1a/Fos/Arid4b/Zmiz1/Il17rd/Vasn/Crkl/Nfkbiz/Runx1/Zfp36l2/Sap130/Lox/Men1/Lpxn/Ankrd1/Spred1/Fbn1/Pmepa1/Sdcbp/Ski/Emilin1/Htra3/Smurf1/Zyx/Strap/Furin/Htra1/Zfp703/Ing2/Glg1/Dnmt1/Smad3/Tgfbr2/Usp9x/Mapk7/Arid4a/Hspa5/Thbs1/Jun/Sap30/Snx1	57
GO:0043543	protein acylation	42/2708	158/28891	3.35867e-10	4.94409e-08	3.4335e-08	Ddx21/Zdhhc17/Yeats4/Bloc1s1/Xbp1/Ogdh/Fam161a/Mybbp1a/Myo1c/Kat7/Brca1/Nmt1/Ppm1a/Kansl2/Dip2b/Naa50/App/Nfya/Kat2b/Ppm1b/Zdhhc24/Kat5/Nmt2/Zdhhc12/Zdhhc5/Phf20/Actl6a/Naa15/Smo/Ruvbl2/Sgf29/Sirt3/Mboat4/Smarca5/Zdhhc7/Morf4l1/Msl2/Ddx3x/Morf4l2/Gsk3b/Supt3/Ep400	42
GO:0061136	regulation of proteasomal protein catabolic process	48/2708	195/28891	3.39689e-10	4.94409e-08	3.4335e-08	Dnajb2/Psen2/Sh3rf3/Tmem259/Fzr1/Rnf185/Rack1/Ubb/Gabarap/Rnft1/Nfe2l1/Ern1/Csnk1d/Psen1/Ubqln1/Psme2/Nudt15/Trib1/Rbx1/Lrrk2/Hspa1b/Trim39/Hsp90ab1/Socs5/Zer1/Aurka/Ufl1/Vcp/Rad23b/Rnf19b/Nub1/Wfs1/Zfand2a/Eif2ak3/Usp5/Gsk3a/Sirt2/Rnf40/Herpud1/Gabarapl2/Pabpn1l/Arih2/Usp9x/Sgta/Gsk3b/Hspa1a/Csnk1a1/Bcap31	48
GO:0072594	establishment of protein localization to organelle	85/2708	452/28891	3.80039e-10	5.31837e-08	3.69342e-08	Bcs1l/Zfand2b/Rab3gap1/Tpr/Rab3gap2/Tnfaip3/Timm13/Eif4enif1/Xbp1/Sqstm1/Hspa4/Timm22/Nf1/Pex12/Stat3/Brca1/Ddx5/Wbp2/Hgs/Srp54b/Srp54c/Psen1/Gli3/Tnpo1/Hacl1/Ipo4/Cct5/Lrrk2/Spidr/Kpna1/Mapk14/Cdkn1a/Hsp90ab1/Srp19/Fam53c/Tmco6/Hdac3/Vps37c/Stam/Cry2/Chp1/Chmp4b/Cse1l/Pkia/Snx16/Sec62/Lmna/Akirin2/Sec61b/Tek/Zc3h12a/Grpel1/Nup54/Zfand2a/Smurf1/Mdfic/Smo/Hk2/Cct7/Chchd4/Bid/M6pr/Pex5/Bbc3/Tomm40/…	85
GO:0046822	regulation of nucleocytoplasmic transport	38/2708	135/28891	3.8478e-10	5.31837e-08	3.69342e-08	Tpr/Ptpn14/Xbp1/Supt6/Nf1/Brca1/Dnajc27/Ppm1a/Psen1/Gli3/Riok2/Mapk14/Akap8l/Ier3/Hsp90ab1/Hdac3/Rbm4/Frat1/Chp1/Ctdspl2/Pkia/Txn1/Tek/Zc3h12a/Khdrbs1/Sfn/Cdk5/Nup54/Ppp1cc/Mdfic/Smo/Chchd4/Bag3/Gas6/Pik3r2/Nedd4/Gsk3b/Nup62	38
GO:2001236	regulation of extrinsic apoptotic signaling pathway	44/2708	171/28891	4.019e-10	5.31837e-08	3.69342e-08	Cflar/Tmbim1/Psen2/Tnfaip3/Dapk3/Timp3/Nf1/Rffl/Brca1/Zmynd11/Lgals3/App/Ppp2r1a/Tnfrsf12a/Birc6/Gstp2/Rela/Itprip/Traf2/Itgav/Pdia3/Bcl2l1/Tnfsf10/Lmna/Mcl1/Tlr4/Faf1/Bid/Dedd2/Stx4a/Fgfr1/Hmox1/Cyld/Yap1/Ppp2r1b/Fem1b/Ddx3x/Atf3/Unc5b/Mapk7/Tmc8/Gsk3b/Thbs1/Tnfrsf23	44
GO:0032436	positive regulation of proteasomal ubiquitin-dependent protein catabolic process	30/2708	91/28891	4.06324e-10	5.31837e-08	3.69342e-08	Dnajb2/Psen2/Sh3rf3/Fzr1/Rack1/Gabarap/Csnk1d/Psen1/Ubqln1/Trib1/Rbx1/Lrrk2/Hspa1b/Socs5/Zer1/Aurka/Vcp/Rnf19b/Nub1/Zfand2a/Usp5/Gsk3a/Sirt2/Herpud1/Arih2/Sgta/Gsk3b/Hspa1a/Csnk1a1/Bcap31	30
GO:0062197	cellular response to chemical stress	66/2708	316/28891	4.14241e-10	5.31837e-08	3.69342e-08	Scly/Stk25/Ddr2/Tnfaip3/Foxo3/Psap/Xbp1/Rack1/Sqstm1/Kdm6b/Nlk/Pex12/Nfe2l1/Zfp277/Eif2s1/Fos/Fancc/Dhfr/Plec/Lrrk2/Slc11a2/Mpv17l/Etv5/Mlst8/Lonp1/Rela/Prdx5/Ermp1/Ankrd2/Prkra/Sirpa/Srxn1/Pik3ca/Pdcd10/Arnt/Txn1/Prdx1/Zc3h12a/Pkd2/Vkorc1l1/Hspb1/Met/Mir29b-1/Chchd4/Arl6ip5/Rad52/Pex5/Mgst1/Relb/Axl/Sirt2/Ddias/Coq7/Stx4a/Hmox1/Mmp2/Trex1/Ddx3x/Mapk7/Slc2a4/Sod1/Prr5l/Jun/Sesn2/Hdac6/Abcd1	66
GO:0071560	cellular response to transforming growth factor beta stimulus	56/2708	248/28891	4.17605e-10	5.31837e-08	3.69342e-08	Zfp451/Cflar/Cited2/Pbld2/Lrp1/Xbp1/Spred2/Flcn/Arrb2/Nlk/Ccl2/Mir21a/Stat3/Sox9/Snx6/Ppm1a/Fos/Arid4b/Zmiz1/Il17rd/Vasn/Crkl/Nfkbiz/Runx1/Zfp36l2/Sap130/Lox/Men1/Lpxn/Ankrd1/Spred1/Fbn1/Pmepa1/Sdcbp/Ski/Emilin1/Htra3/Smurf1/Zyx/Strap/Furin/Htra1/Zfp703/Ing2/Glg1/Dnmt1/Smad3/Tgfbr2/Usp9x/Mapk7/Arid4a/Hspa5/Thbs1/Jun/Sap30/Snx1	56
GO:0006913	nucleocytoplasmic transport	72/2708	359/28891	4.56761e-10	5.58436e-08	3.87814e-08	Tpr/Ptpn14/Eif4enif1/Xbp1/Sqstm1/Supt6/Nf1/Stat3/Brca1/Ddx5/Eif4a3/Dnajc27/Ppm1a/Psen1/Gli3/Tnpo1/Ipo4/Poldip3/Lrrk2/Ranbp1/Fyttd1/Kpna1/Riok2/Ube2i/Mapk14/Cdkn1a/Akap8l/Ier3/Hsp90ab1/Thoc1/Fam53c/Hspa9/Tmco6/Hdac3/Rbm4/Frat1/Cry2/Chp1/Cdan1/Ctdspl2/Cse1l/Pkia/Lmna/Eif4e/Akirin2/Txn1/Tek/Magoh/Zc3h12a/Khdrbs1/Sfn/Cdk5/Nup54/Rita1/Ppp1cc/Mlxip/Smurf1/Mdfic/Smo/Chchd4/Nup98/Bag3/Gas6/Pik3r2/Ddx19b/…	72
GO:0051169	nuclear transport	72/2708	359/28891	4.56761e-10	5.58436e-08	3.87814e-08	Tpr/Ptpn14/Eif4enif1/Xbp1/Sqstm1/Supt6/Nf1/Stat3/Brca1/Ddx5/Eif4a3/Dnajc27/Ppm1a/Psen1/Gli3/Tnpo1/Ipo4/Poldip3/Lrrk2/Ranbp1/Fyttd1/Kpna1/Riok2/Ube2i/Mapk14/Cdkn1a/Akap8l/Ier3/Hsp90ab1/Thoc1/Fam53c/Hspa9/Tmco6/Hdac3/Rbm4/Frat1/Cry2/Chp1/Cdan1/Ctdspl2/Cse1l/Pkia/Lmna/Eif4e/Akirin2/Txn1/Tek/Magoh/Zc3h12a/Khdrbs1/Sfn/Cdk5/Nup54/Rita1/Ppp1cc/Mlxip/Smurf1/Mdfic/Smo/Chchd4/Nup98/Bag3/Gas6/Pik3r2/Ddx19b/…	72
GO:1901987	regulation of cell cycle phase transition	84/2708	449/28891	6.25146e-10	7.49317e-08	5.20374e-08	Ctdsp1/Gigyf2/Tpr/Tiprl/Ddr2/Sde2/Ints7/Fbxo5/Zwint/Cirbp/Tcf3/Dot1l/Fzr1/Cry1/Usp44/Gli1/Ppp2ca/Gjc2/Ctc1/Aurkb/Rad51c/Tex14/Brca1/Id2/Hspa2/Psme2/Cenpj/Rb1/Rrm2b/Parp9/Rpl24/App/Adamts1/Riok2/Mapk14/Cdkn1a/Ier3/Ppp1r10/Trim39/Zfp36l2/Thoc1/Cdk2ap2/Men1/Nek6/Dgkz/Creb3l1/Eif2ak4/Zfyve19/Ino80/Aurka/Pkia/Actl6a/Larp7/Nbn/Ufl1/Klf4/Arid1a/Pdpn/Pkd2/Chek2/Taok3/Mad1l1/Actb/Gpnmb/Setmar/Bid/Nek1/Cdt…	84
GO:0034655	nucleobase-containing compound catabolic process	79/2708	414/28891	7.78203e-10	9.00743e-08	6.25535e-08	Gigyf2/Smg7/Traf5/Hbs1l/Ptbp1/Cirbp/Pan2/Eif4enif1/Upp1/Larp1/Slfn14/Taf15/Ddx5/Eif4a3/Rock2/Pelo/Samd4/Pnp/Nudt18/Nudt15/Zhx2/Tnrc6b/Gspt1/Mirlet7c-1/Gtpbp2/Khsrp/Zfp36l2/Lrpprc/Scgb1a1/Patl1/Upf2/Vim/Entpd2/Traf2/Adal/Ahcy/Fitm2/Smg5/Csde1/Pnrc1/Vcp/Zcchc7/Magoh/Ybx1/Zc3h12a/Thrap3/Hnrnpr/Tnfrsf1b/Nudt1/Zc3hav1/Igf2bp3/Setmar/Dcp1b/Cnot3/Zc3h4/Smg9/Zfp36/Samd4b/Isg20/Upf3a/Lsm4/Fto/Cnot1/Pabpn1…	79
GO:1903050	regulation of proteolysis involved in protein catabolic process	53/2708	232/28891	7.80949e-10	9.00743e-08	6.25535e-08	Dnajb2/Epha4/Psen2/Sh3rf3/Tmem259/Fzr1/Rnf185/Rack1/Ubb/Gabarap/Rnft1/Nfe2l1/Ern1/Csnk1d/Psen1/Ubqln1/Psme2/Nudt15/Trib1/Rbx1/Lrrk2/Traf7/Hspa1b/Trim39/Hsp90ab1/Socs5/Zer1/Aurka/Egf/Ufl1/Vcp/Rad23b/Rnf19b/Nub1/Wfs1/Zfand2a/Smurf1/Eif2ak3/Usp5/Gsk3a/Sirt2/Rnf40/Herpud1/Gabarapl2/Pabpn1l/Arih2/Usp9x/Sgta/Gsk3b/Hspa1a/Csnk1a1/Ccdc22/Bcap31	53
GO:1901361	organic cyclic compound catabolic process	89/2708	491/28891	1.02157e-09	1.11935e-07	7.77347e-08	Gigyf2/Smg7/Traf5/Hbs1l/Ptbp1/Cirbp/Pan2/Eif4enif1/Upp1/Larp1/Slfn14/Taf15/Ddx5/Eif4a3/Rock2/Gstz1/Dio2/Pelo/Samd4/Pnp/Nudt18/Nudt15/Zhx2/Tnrc6b/Gspt1/Mirlet7c-1/Gtpbp2/Khsrp/Zfp36l2/Lrpprc/Scgb1a1/Patl1/Upf2/Vim/Entpd2/Traf2/Adal/Ahcy/Fitm2/Smg5/Csde1/Pnrc1/Vcp/Zcchc7/Magoh/Ybx1/Zc3h12a/Thrap3/Hnrnpr/Tnfrsf1b/Qdpr/Nudt1/Zc3hav1/Igf2bp3/Setmar/Dcp1b/Cnot3/Zc3h4/Smg9/Zfp36/Samd4b/Isg20/Tomt/Upf3a/…	89
GO:0044270	cellular nitrogen compound catabolic process	83/2708	446/28891	1.02541e-09	1.11935e-07	7.77347e-08	Gigyf2/Smg7/Traf5/Hbs1l/Ptbp1/Cirbp/Pan2/Eif4enif1/Upp1/Larp1/Slfn14/Taf15/Ddx5/Eif4a3/Rock2/Pelo/Samd4/Pnp/Nudt18/Nudt15/Zhx2/Tnrc6b/Gspt1/Mirlet7c-1/Gtpbp2/Khsrp/Zfp36l2/Lrpprc/Scgb1a1/Patl1/Upf2/Vim/Entpd2/Traf2/Adal/Ahcy/Fitm2/Smg5/Csde1/Pnrc1/Vcp/Zcchc7/Magoh/Ybx1/Zc3h12a/Thrap3/Hnrnpr/Tnfrsf1b/Nudt1/Zc3hav1/Igf2bp3/Setmar/Dcp1b/Cnot3/Zc3h4/Smg9/Zfp36/Samd4b/Isg20/Upf3a/Ido2/Lsm4/Hmox1/Fto/C…	83
GO:0046700	heterocycle catabolic process	83/2708	446/28891	1.02541e-09	1.11935e-07	7.77347e-08	Gigyf2/Smg7/Traf5/Hbs1l/Ptbp1/Cirbp/Pan2/Eif4enif1/Upp1/Larp1/Slfn14/Taf15/Ddx5/Eif4a3/Rock2/Pelo/Samd4/Pnp/Nudt18/Nudt15/Zhx2/Tnrc6b/Gspt1/Mirlet7c-1/Gtpbp2/Khsrp/Zfp36l2/Lrpprc/Scgb1a1/Patl1/Upf2/Vim/Entpd2/Traf2/Adal/Ahcy/Fitm2/Smg5/Csde1/Pnrc1/Vcp/Zcchc7/Magoh/Ybx1/Zc3h12a/Thrap3/Hnrnpr/Tnfrsf1b/Nudt1/Zc3hav1/Igf2bp3/Setmar/Dcp1b/Cnot3/Zc3h4/Smg9/Zfp36/Samd4b/Isg20/Upf3a/Ido2/Lsm4/Hmox1/Fto/C…	83
GO:0031098	stress-activated protein kinase signaling cascade	57/2708	261/28891	1.11471e-09	1.19547e-07	8.30214e-08	Cops5/Map4k4/Stk25/Aida/Dusp10/Sh3rf3/Map2k3/Per1/Pafah1b1/Kat7/Nbr1/Zmynd11/Ror2/Tnfrsf19/Rap2a/Trib1/Lrrk2/Atf7/App/Mapk14/Mdfi/Hdac3/Rell2/Gstp2/Map3k11/Men1/Traf2/Gsn/Mapkbp1/Sirpa/Rassf2/Rnf13/Pdcd10/Nfkb1/Tlr4/Prdx1/Zc3h12a/Errfi1/Rell1/Taok3/Mdfic/Met/Nod1/Gadd45a/Arl6ip5/Zfp36/Cyld/Smad3/Map2k1/Myd88/Eda2r/Gadd45b/Dusp1/Klhdc10/Dusp16/Tnfrsf23/Rhoa	57
GO:0010508	positive regulation of autophagy	41/2708	160/28891	1.79048e-09	1.8871e-07	1.31053e-07	Rab3gap1/Atf6/Rab3gap2/Sesn1/Foxo3/Tbk1/Xbp1/Sqstm1/Vdac1/Larp1/Flcn/Wipi1/Trim23/Snx18/Rnf31/Lrrk2/Ticam1/Kat5/Trim8/Gpsm1/Usp20/Atg13/Tlr2/Ufl1/Zc3h12a/Smo/Nod1/Bid/Gsk3a/Supt5/Pik3c2a/Bag3/Tom1/Hmox1/Sesn3/Map2k1/Cdk16/Sh3bp4/Gsk3b/Adrb2/Sesn2	41
GO:0097193	intrinsic apoptotic signaling pathway	66/2708	327/28891	1.82475e-09	1.89063e-07	1.31298e-07	Stk25/Trp53bp2/Bclaf1/Xbp1/Rack1/Flcn/Ubb/Mybbp1a/Spop/Brca1/Ern1/Ddx5/P4hb/Ppp1r13b/Ubqln1/Pnp/Rrm2b/Lrrk2/Cdip1/App/Cdkn1a/Ier3/Eno1b/Syvn1/Ankrd2/Prkra/Dnajc10/Creb3l1/Cd44/Bcl2l1/Snai1/Cebpb/Pdcd10/Mcl1/Hipk1/Nbn/Sfn/Tnfrsf1b/Wfs1/Chek2/Aldh2/Hspb1/Cycs/Eif2ak3/Arl6ip5/Bid/Bbc3/Ddias/Ndufa13/Hmox1/Cyld/Herpud1/Casp12/Map2k1/Shisa5/Ddx3x/Kdm6a/Eda2r/Mapk7/Prkdc/Gsk3b/Sod1/Chac1/E2f1/Cdkn2d/Bca…	66
GO:0010506	regulation of autophagy	62/2708	300/28891	2.1429e-09	2.15051e-07	1.49345e-07	Rab3gap1/Atf6/Rab3gap2/Tnfaip3/Sesn1/Foxo3/Tbk1/Rnf41/Xbp1/Sqstm1/Vdac1/Larp1/Flcn/Mtmr4/Stat3/Wipi1/Trim27/Ubqln1/Trim23/Snx18/Rnf31/Dap/Lrrk2/Rubcn/Mlst8/Rnf5/Ticam1/Npc1/Kat5/Trim8/Gpsm1/Usp20/Golga2/Atg13/Chmp4b/Tlr2/Mcl1/Ufl1/Kdm4a/Zc3h12a/Smo/Nod1/Bid/Gsk3a/Supt5/Sirt2/Pik3c2a/Bag3/Pik3r2/Rab8a/Tom1/Hmox1/Slc7a5/Sesn3/Map2k1/Cdk16/Sh3bp4/Gsk3b/Adrb2/Sesn2/Uvrag/Hdac6	62
GO:0033673	negative regulation of kinase activity	51/2708	225/28891	2.15384e-09	2.15051e-07	1.49345e-07	Fam72a/Lax1/Ddr2/Psen2/Aida/Dusp10/Ppp2r5a/Tnfaip3/Adarb1/Midn/Sh3bp5l/Nf1/Chmp6/Psen1/Trim27/Rb1/Trib1/Plec/Rubcn/Heg1/Cdkn1a/Kat2b/Fem1a/Socs5/Gstp2/Men1/Spred1/Chp1/Cdk5rap1/Pkia/Tesk1/Errfi1/Coro1c/Hspb1/Actb/Gadd45a/Lrp6/Akt1s1/Mvp/Chordc1/Dusp7/Gadd45b/Ggnbp2/Camk2n2/Gsk3b/Cblb/Dusp1/Shb/Dusp16/Nup62/Irs2	51
GO:0000956	nuclear-transcribed mRNA catabolic process	35/2708	125/28891	2.18111e-09	2.15051e-07	1.49345e-07	Smg7/Hbs1l/Ptbp1/Pan2/Eif4enif1/Ddx5/Eif4a3/Pelo/Samd4/Tnrc6b/Gspt1/Gtpbp2/Zfp36l2/Patl1/Upf2/Smg5/Csde1/Pnrc1/Zcchc7/Magoh/Ybx1/Zc3h12a/Thrap3/Dcp1b/Cnot3/Smg9/Zfp36/Samd4b/Upf3a/Lsm4/Cnot1/Pabpn1l/Rc3h1/Secisbp2/Hnrnpd	35
GO:0008380	RNA splicing	82/2708	449/28891	3.21023e-09	3.11495e-07	2.16322e-07	Snrpe/Sde2/Ptbp1/Cirbp/Dazap1/Sf3a2/Cactin/Zmat5/Clk4/Polr2a/Supt6/Taf15/Dhx8/Ern1/Ddx5/Srsf2/Eif4a3/Prpf39/Rbm25/Cdk13/Prpf4b/Srek1/Lgals3/Ddx17/Slc38a2/Hnrnpa1/Dyrk1a/Srrm2/Kat2b/Khsrp/Thoc1/Rbm4b/Rbm4/Rbm14/Malat1/Sf1/Ahnak/Smndc1/BC005624/Cwc22/Clp1/Dnajc17/Zfp64/Rbm15/Rnpc3/Larp7/Prpf4/Magoh/Ybx1/Sf3a3/Thrap3/Khdrbs1/Snrnp40/Srrm1/Zcchc8/Luc7l2/Snrpg/Tia1/Strap/Tsen34/U2af2/Snrpd2/Akt2/Scaf1…	82
GO:0007178	transmembrane receptor protein serine/threonine kinase signaling pathway	76/2708	405/28891	3.511e-09	3.35355e-07	2.32892e-07	Zfp451/Bmpr2/Cited2/Pbld2/Lrp1/Xbp1/Spred2/Flcn/Arrb2/Nlk/Ccl2/Tmem100/Stat3/Ddx5/Snx6/Ppm1a/Fos/Arid4b/Bmp6/Ror2/Pelo/Zmiz1/Il17rd/Tmprss6/Vasn/Chrd/Fstl1/Lnpep/Mir125a/Mapk14/Sap130/Egr1/Lox/Rbm14/Men1/Lpxn/Vim/Gpr155/Spred1/Ctdspl2/Fbn1/Pmepa1/Ppm1l/Sdcbp/Pakap/Ski/Emilin1/Htra3/Smurf1/Zyx/Strap/Furin/Numa1/Htra1/Gas6/Zfp703/Ing2/Mir181c/Mir23a/Glg1/Ecsit/Stoml1/Hexa/Smad3/Tgfbr2/Myd88/Usp9x/S…	76
GO:0006397	mRNA processing	88/2708	496/28891	3.72899e-09	3.50697e-07	2.43547e-07	Snrpe/Sde2/Adarb1/Ptbp1/Cirbp/Dazap1/Sf3a2/Cactin/Pan2/Zmat5/Supt6/Dhx8/Ern1/Ddx5/Srsf2/Eif4a3/Prpf39/Rbm25/Cdk13/Prpf4b/Srek1/Lgals3/Ddx17/Pus7l/Hnrnpa1/Trmt2a/App/Dyrk1a/Srrm2/Akap8l/Dus3l/Khsrp/Thoc1/Wdr33/Rbm27/Rnmt/Rbm4b/Rbm4/Rbm14/Malat1/Sf1/Smndc1/BC005624/Cwc22/Clp1/Dnajc17/Zfp64/Cstf1/Rprd2/Rbm15/Rnpc3/Larp7/Rngtt/Prpf4/Magoh/Ybx1/Sf3a3/Thrap3/Khdrbs1/Snrnp40/Srrm1/Slbp/Zcchc8/Luc7l2/Snr…	88
GO:0006338	chromatin remodeling	87/2708	489/28891	3.98047e-09	3.68676e-07	2.56033e-07	Tpr/Ddx21/Tcf3/Dot1l/Hmg20b/Yeats4/Per1/Kdm6b/Mybbp1a/Myo1c/Supt6/Kat7/Eif1/Brca1/Sox9/Wbp2/Arid4b/Trim27/Kdm1b/Parp2/Loxl2/Rb1/Kansl2/Ubn1/Bcl6/Nfkbiz/N6amt1/Dyrk1a/Airn/Ubr2/Kat2b/Hdac3/Mbd2/Kat5/Men1/Trmt112/Phf19/Ino80/Phf20/Top1/Snai1/Pik3ca/Actl6a/Lmna/Lrif1/Rbm15/Pole3/Mysm1/Kdm4a/Scmh1/Arid1a/Rere/Cenpa/Actb/Brpf1/Kdm5a/Atf7ip/Gsk3a/Supt5/Sirt2/Ruvbl2/Ctr9/Sgf29/Setd1a/Ing2/Gatad2a/Smarca…	87
GO:0046777	protein autophosphorylation	52/2708	238/28891	5.78182e-09	5.27527e-07	3.66349e-07	Epha4/Stk25/Ddr2/Csnk1g2/Mknk2/Dapk3/Clk4/Ppp2ca/Nlk/Ern1/Eif2s1/Rap2a/Pim3/Lrrk2/Dyrk1a/Riok2/Mapk14/Impact/Hspa9/Csnk1g3/Map3k11/Nek6/Tnks1bp1/Eif2ak4/Chp1/Rassf2/Csnk2a1/Nbn/Tesk1/Tek/Errfi1/Cdk5/Chek2/Taok3/Fam20c/Met/Gpnmb/Eif2ak3/Iqgap1/Mvp/Fgfr2/Fgfr1/Peak1/Ddx3x/Rap2c/Cdkl5/Mapk7/Gsk3b/Pim1/Rap2b/Jun/Mapkapk3	52
GO:0000819	sister chromatid segregation	49/2708	218/28891	5.91641e-09	5.31868e-07	3.69364e-07	Clasp1/Tpr/Fbxo5/Zwint/Usp44/Aurkb/Mis12/Cltc/Tex14/Chmp6/Ncapg2/Rb1/Kifc2/Cep97/Riok2/Ppp2r1a/Akap8/Akap8l/Hspa1b/Kat2b/Eml4/Kat5/Golga2/Nek6/Ino80/Mapre1/Chmp4b/Actl6a/Kif2c/Arid1a/Tacc3/Cenpc1/Chek2/Cit/Mad1l1/Actb/Ncapd2/Numa1/Bccip/Smarca5/Cdt1/Ncapd3/Hspa1a/Smarca2/Smc4/Map9/Ube2u/Nup62/Rhoa	49
GO:0061013	regulation of mRNA catabolic process	44/2708	186/28891	6.75771e-09	5.98694e-07	4.15772e-07	Gigyf2/Traf5/Ptbp1/Cirbp/Pan2/Eif4enif1/Larp1/Taf15/Eif4a3/Rock2/Samd4/Tnrc6b/Khsrp/Zfp36l2/Scgb1a1/Patl1/Vim/Traf2/Csde1/Magoh/Ybx1/Zc3h12a/Thrap3/Hnrnpr/Zc3hav1/Igf2bp3/Dcp1b/Cnot3/Zfp36/Samd4b/Upf3a/Fto/Cnot1/Pabpn1l/Myd88/Rc3h1/Alkbh5/Fxr2/Secisbp2/Gtpbp1/Carhsp1/Prr5l/E2f1/Hnrnpd	44
GO:0016236	macroautophagy	56/2708	268/28891	8.36302e-09	7.30331e-07	5.07189e-07	Rab3gap1/Yod1/Rab3gap2/Sesn1/Cry1/Tbk1/Rnf41/Rab1a/Sqstm1/Vdac1/Larp1/Gabarap/Nbr1/Wipi1/Chmp6/Psen1/Pacs2/Lgals8/Ubqln1/Atg10/Snx18/Rnf31/Lrrk2/Rubcn/Atg3/Rnf5/Npc1/Gpsm1/Atg13/Chmp4b/Tlr2/Ufl1/Vcp/Stx17/Plaa/Wdfy3/Smurf1/Nod1/Aup1/Pex5/Supt5/Atg16l2/Tmem41b/Pik3c2a/Bag3/Tom1/Hmox1/Gabarapl2/Sesn3/Snx14/Tex264/Pdcd6ip/Adrb2/Sesn2/Uvrag/Hdac6	56
GO:0007051	spindle organization	45/2708	194/28891	8.7543e-09	7.53733e-07	5.23441e-07	Clasp1/Tpr/Fbxo5/Aurkb/Cltc/Chmp6/Csnk1d/Cenpj/Sugt1/Kifc2/Myh9/Ranbp1/Cep97/Ppp2r1a/Hspa1b/Hdac3/Cep120/Sac3d1/Ptpa/Ntmt1/Golga2/Ino80/Stard9/Mapre1/Chmp4b/Aurka/Pde4dip/Vcp/Mapre3/Tacc3/Haus3/Chek2/Sbds/Numa1/Bccip/Tubgcp2/Dctn6/Parp3/Hspa1a/Map9/Stil/Nup62/Uvrag/Rhoa/Map4	45
GO:0051403	stress-activated MAPK cascade	53/2708	248/28891	9.27535e-09	7.87503e-07	5.46893e-07	Cops5/Map4k4/Stk25/Aida/Dusp10/Sh3rf3/Map2k3/Per1/Pafah1b1/Nbr1/Zmynd11/Ror2/Tnfrsf19/Rap2a/Trib1/Lrrk2/Atf7/App/Mapk14/Mdfi/Hdac3/Rell2/Gstp2/Map3k11/Men1/Traf2/Gsn/Mapkbp1/Sirpa/Rassf2/Pdcd10/Nfkb1/Tlr4/Prdx1/Zc3h12a/Rell1/Taok3/Mdfic/Met/Nod1/Gadd45a/Arl6ip5/Zfp36/Cyld/Smad3/Map2k1/Myd88/Eda2r/Gadd45b/Dusp1/Klhdc10/Dusp16/Tnfrsf23	53
GO:0006470	protein dephosphorylation	51/2708	235/28891	1.02279e-08	8.56477e-07	5.94793e-07	Ptp4a1/Ctdsp1/Ppp1r15b/Tiprl/Dusp23/Dusp10/Ptpn14/Ppp2r5a/Ptbp1/Hsp90b1/Fbxw11/Ppp2ca/Mprip/2810408A11Rik/Ctdnep1/Ssh2/Rock2/Ppm1a/Ptpdc1/Ppp2r2a/Ppp6r2/Ppp1r2/Rcan1/Ppp2r1a/Ppm1b/Ctdp1/Dusp5/Phpt1/Ptpa/Cry2/Ctdspl2/Ppm1l/Ensa/Rngtt/Ptpn3/Camta1/Ppp1cb/Ssh1/Ppp1cc/Ppm1k/Calm3/Vrk3/Ppp1r15a/Ppp2r1b/Ppp2r3a/Dusp7/Cdkn3/Dusp1/Ppp6r3/Ptp4a2/Dusp16	51
GO:1902041	regulation of extrinsic apoptotic signaling pathway via death domain receptors	20/2708	51/28891	1.13121e-08	9.34472e-07	6.48958e-07	Cflar/Tmbim1/Psen2/Tnfaip3/Timp3/Rffl/Brca1/Lgals3/Itprip/Bcl2l1/Faf1/Stx4a/Hmox1/Fem1b/Ddx3x/Atf3/Tmc8/Gsk3b/Thbs1/Tnfrsf23	20
GO:0043620	regulation of DNA-templated transcription in response to stress	18/2708	42/28891	1.14846e-08	9.3607e-07	6.50068e-07	Atf6/Cited2/Bclaf1/Nfe2l1/Egr1/Rela/Ankrd2/Creb3l1/Cebpb/Arnt/Eif2ak3/Sirt2/Ppp1r15a/Bag3/Hmox1/Atf3/Mapk7/Jun	18
GO:0031668	cellular response to extracellular stimulus	56/2708	271/28891	1.26532e-08	1.01775e-06	7.06791e-07	Sesn1/Xbp1/Flcn/Gabarap/Mybbp1a/Wipi1/Eif2s1/Fos/Bmp6/Dap/Klf10/Plec/Srebf2/Lrrk2/Mlst8/Ppard/Cdkn1a/Angptl4/Kat2b/Impact/Chka/Kat5/Gpr155/Eif2ak4/Pdia3/Pld1/Prkab2/Zc3h12a/Rheb/Prkab1/Tbl2/Ywhag/Nudt1/Eif2ak3/Itfg2/Axl/Myod1/Pik3c2a/Gas6/Lpl/Tssk6/Wdr59/Gabarapl2/Sesn3/Ppan/Kdm6a/Atf3/Pim1/Csnk1a1/Fosl1/Hspa5/Vcam1/Jun/Sesn2/Pdk4/Arhgap35	56
GO:0061077	chaperone-mediated protein folding	23/2708	66/28891	1.32208e-08	1.04959e-06	7.28904e-07	Dnajb2/Dnajb12/Sdf2/Hspa2/Cct5/Hspa13/H2-DMa/Hspa1b/Hspa9/Dnajb6/Hspb1/Cct7/Hspb6/Unc45a/Chordc1/Hspa8/Sgta/Sdf2l1/Hspa1a/Hspa1l/Fkbp2/Hspa5/Dnajb5	23
GO:0016032	viral process	64/2708	329/28891	1.43022e-08	1.12089e-06	7.7842e-07	Adarb1/Ptbp1/Rab1a/Larp1/Ccl5/Ddx5/Chmp6/P4hb/Trim27/Ctsb/Eif3d/Sp1/Tarbp2/Igf2r/Vapa/Npc1/Ctdp1/Slc3a2/Trim8/Eif3a/Usp6nl/Gsn/Itgav/Eif2ak4/Bcl2l1/Chmp4b/Csde1/Larp7/Gbp3/Nbn/Vcp/Zc3h12a/Oasl1/Eif3b/Mdfic/Zc3hav1/Pcbp1/Axl/Zfp36/Isg20/Furin/Atg16l2/Tmem41b/Gas6/Bst2/Ist1/Mon1b/Ilf3/Zfp809/Hspa8/Nedd4/Eef1a1/Pdcd6ip/Ddx3x/Hcfc1/Nucks1/Snx3/Ccnk/Pcx/Fam111a/Jun/Denr/Uvrag/Ubp1	64
GO:0006469	negative regulation of protein kinase activity	46/2708	204/28891	1.53545e-08	1.18813e-06	8.25114e-07	Fam72a/Lax1/Psen2/Aida/Dusp10/Tnfaip3/Adarb1/Sh3bp5l/Nf1/Chmp6/Psen1/Trim27/Rb1/Trib1/Plec/Heg1/Cdkn1a/Kat2b/Fem1a/Socs5/Gstp2/Men1/Spred1/Chp1/Cdk5rap1/Pkia/Tesk1/Errfi1/Coro1c/Hspb1/Actb/Gadd45a/Lrp6/Akt1s1/Mvp/Chordc1/Dusp7/Gadd45b/Ggnbp2/Camk2n2/Gsk3b/Cblb/Dusp1/Shb/Dusp16/Nup62	46
GO:0007179	transforming growth factor beta receptor signaling pathway	46/2708	205/28891	1.80176e-08	1.37677e-06	9.56118e-07	Zfp451/Cited2/Pbld2/Lrp1/Xbp1/Spred2/Flcn/Arrb2/Nlk/Ccl2/Stat3/Snx6/Ppm1a/Fos/Arid4b/Zmiz1/Il17rd/Vasn/Sap130/Lox/Men1/Lpxn/Spred1/Fbn1/Pmepa1/Sdcbp/Ski/Emilin1/Htra3/Smurf1/Zyx/Strap/Furin/Htra1/Zfp703/Ing2/Glg1/Smad3/Tgfbr2/Usp9x/Arid4a/Hspa5/Thbs1/Jun/Sap30/Snx1	46
GO:1903844	regulation of cellular response to transforming growth factor beta stimulus	36/2708	141/28891	1.89169e-08	1.42765e-06	9.9145e-07	Zfp451/Cflar/Cited2/Pbld2/Lrp1/Xbp1/Spred2/Flcn/Snx6/Ppm1a/Arid4b/Il17rd/Vasn/Sap130/Lox/Men1/Spred1/Fbn1/Pmepa1/Sdcbp/Ski/Emilin1/Htra3/Smurf1/Strap/Furin/Htra1/Zfp703/Ing2/Glg1/Smad3/Arid4a/Hspa5/Thbs1/Sap30/Snx1	36
GO:1903706	regulation of hemopoiesis	80/2708	452/28891	2.10066e-08	1.56602e-06	1.08754e-06	Dusp10/Foxo3/Rnf41/Xbp1/Foxn1/Nf1/Evi2b/Ccl5/Kat7/Stat3/Id2/Ppp2r3c/Sos2/Fos/Gli3/Nedd9/Ror2/Zmiz1/Pnp/Rb1/Klf10/Trib1/Tob2/Bcl6/Nfkbiz/Gabpa/Runx1/Mir125a/Mapk14/H2-DMa/Zfp36l2/Socs5/Hspa9/Lox/Kat5/Tjp2/Il15ra/Ypel4/Cd44/Lmo2/Fbn1/Rassf2/Jag1/Cebpb/Actl6a/Il2/Cd1d1/Hax1/Rbm15/Mysm1/Zc3h12a/Arid1a/Slc4a2/Hspb1/Actb/Brpf1/Clptm1/Axl/Zfp36/Ctr9/Il4ra/Setd1a/Gas6/Cyld/Zfpm1/Zbtb16/Tgfbr2/Tfe3/Rc3h1/…	80
GO:0070972	protein localization to endoplasmic reticulum	25/2708	78/28891	2.18092e-08	1.60626e-06	1.11549e-06	Zfand2b/Insig2/Rab3gap1/Sec16b/Rab3gap2/Rtn4/Srp54b/Srp54c/Lrrk2/Vapa/Srp19/Sec16a/Chmp4b/Sec62/Ankrd13c/Sec61b/Insig1/Zfand2a/Kdelr2/Ppp1r15a/Herpud1/Gabarapl2/Sgta/Hspa5/Bcap31	25
GO:0018205	peptidyl-lysine modification	49/2708	227/28891	2.36367e-08	1.72014e-06	1.19457e-06	Zfp451/Lipt1/Mettl21a/Ddx21/Dot1l/Hmg20b/Yeats4/Bloc1s1/Mybbp1a/Myo1c/Kat7/Brca1/Zmiz1/Eef1akmt1/Loxl2/Kansl2/Dip2b/App/Traf7/Ube2i/Nfya/Kat2b/Egr1/Lox/Kat5/Rela/Phf20/Actl6a/Arnt/Nelfa/Smo/Setmar/Sirt2/Ruvbl2/Lipt2/Sgf29/Setd1a/Sirt3/Smarca5/Dhps/Hmg20a/Morf4l1/Msl2/Hcfc1/Morf4l2/Setd3/Supt3/Ep400/Hdac6	49
GO:0007059	chromosome segregation	75/2708	416/28891	2.60397e-08	1.87271e-06	1.30053e-06	Clasp1/Tpr/Fbxo5/Zwint/Usp44/Ube2b/Aurkb/Mis12/Cltc/Ska2/Tex14/Brca1/Chmp6/Csnk1d/Cenpo/Ncapg2/Cenpj/Rb1/Kifc2/Cep97/Riok2/Ppp2r1a/Ube2i/Akap8/Akap8l/Hspa1b/Cenpq/Kat2b/Eml4/Hdac3/Kat5/Sac3d1/Ntmt1/BC005624/Golga2/Nek6/Ino80/Stard9/Mapre1/Chmp4b/Top1/Aurka/Actl6a/Kif2c/Arid1a/Mapre3/Tacc3/Haus3/Cenpc1/Chek2/Cit/Mad1l1/Actb/Rad18/Ncapd2/Sirt2/Numa1/Bccip/Tubgcp2/Smarca5/Cenpn/Cdt1/Ncapd3/Usp9x/Ddx…	75
GO:0045444	fat cell differentiation	55/2708	270/28891	2.8517e-08	2.02703e-06	1.4077e-06	Dusp10/Arid5b/Osbpl8/Xbp1/Flcn/Aloxe3/Nr1d1/Metrnl/Id2/Arl4a/Dio2/Wdfy2/Ppard/Mapk14/Taf8/Zfp36l2/Mex3c/Fbn1/Mkks/Jag1/Asxl1/Cebpb/Bbs12/Klf4/Zc3h12a/Insig1/Tmem120b/Medag/Rarres2/Eif2ak3/Lrp6/Crebl2/Opa3/Zfp36/Sirt2/Ctbp2/Lpl/Fto/Bbs2/Yap1/Zbtb16/Smad3/Tfe3/Slc2a4/Gsk3b/Pim1/Adrb2/Zfp516/E2f1/Fosl2/Creb5/Atf5/Carm1/Hdac6/Tbl1x	55
GO:0044782	cilium organization	75/2708	418/28891	3.2021e-08	2.24994e-06	1.5625e-06	Dnah7c/Cep350/Gorab/Cfap126/Dusp23/Sdccag8/Ahi1/Tbc1d32/Poc1b/Wdpcp/Tmem17/Fam161a/Ube2b/B9d1/Csnk1d/Pfn4/Atp6v1d/Ttll5/Ift43/Cep128/Nedd9/Ptpdc1/Arf4/Cenpj/Dnah5/Tbc1d31/Atg3/Cep97/Ift140/Cep120/Ehd1/Bbip1/Ablim1/Cntrl/Gsn/Ccdc32/Mkks/Mapre1/Aurka/Lama5/Bbs12/Sclt1/Odf2l/Tesk1/Lpar1/Ift74/Crocc/Ift172/Wdr19/Pkd2/Wdr54/B9d2/Yif1b/C2cd3/Tmem80/Evi5l/Nek1/Rab8a/Cyld/Bbs2/Yap1/Nphp3/Cdkl5/Rilp/Gsk3b…	75
GO:0030099	myeloid cell differentiation	83/2708	480/28891	3.37176e-08	2.34223e-06	1.62659e-06	Cflar/Psen2/Cited2/Foxo3/Tcf3/Rnf41/Pafah1b1/Nf1/Evi2b/Ccl5/Kat7/Nfe2l1/Stat3/Id2/Srp54b/Srp54c/Actn1/Psen1/Fos/Batf/Ncapg2/Nedd9/Ror2/Rb1/Klf10/Trib1/Myh9/Tob2/Slc11a2/Sp1/Bcl6/Gabpa/App/Runx1/Mir125a/Mapk14/Pknox1/Hspa9/Lox/Rps14/Tjp2/Abi1/Ypel4/Lmo2/Fbn1/Rassf2/Jag1/Cebpb/Tlr2/Hax1/Rbm15/Ufl1/Tlr4/Wasf2/Slc4a2/Hscb/Fam20c/Relb/Igsf23/Zfp36/Gab2/Clpb/Ctr9/Setd1a/Zfpm1/Zbtb16/Tgfbr2/Myd88/Tfe3/N…	83
GO:0017015	regulation of transforming growth factor beta receptor signaling pathway	35/2708	138/28891	3.55485e-08	2.44166e-06	1.69565e-06	Zfp451/Cited2/Pbld2/Lrp1/Xbp1/Spred2/Flcn/Snx6/Ppm1a/Arid4b/Il17rd/Vasn/Sap130/Lox/Men1/Spred1/Fbn1/Pmepa1/Sdcbp/Ski/Emilin1/Htra3/Smurf1/Strap/Furin/Htra1/Zfp703/Ing2/Glg1/Smad3/Arid4a/Hspa5/Thbs1/Sap30/Snx1	35
GO:0000070	mitotic sister chromatid segregation	41/2708	177/28891	4.09873e-08	2.78395e-06	1.93335e-06	Clasp1/Tpr/Fbxo5/Zwint/Usp44/Aurkb/Mis12/Cltc/Tex14/Chmp6/Ncapg2/Rb1/Kifc2/Cep97/Ppp2r1a/Akap8/Akap8l/Hspa1b/Kat2b/Eml4/Kat5/Golga2/Ino80/Mapre1/Chmp4b/Kif2c/Cenpc1/Chek2/Cit/Mad1l1/Ncapd2/Numa1/Bccip/Smarca5/Cdt1/Ncapd3/Hspa1a/Smc4/Map9/Nup62/Rhoa	41
GO:0031589	cell-substrate adhesion	68/2708	368/28891	4.29446e-08	2.88484e-06	2.00342e-06	Map4k4/Fzd7/Clasp1/Myoc/Dapk3/Lrp1/Cd63/Rab1a/Wdpcp/Nf1/Itga2b/P4hb/Actn1/Nedd9/Ccl28/Plau/Vcl/Myh9/Pkp2/Crkl/Bcl6/Phldb2/Abi3bp/Tnfrsf12a/Ppard/Tnxb/Rell2/Rhod/Actn3/Men1/Lpxn/Itgav/Hsd17b12/Mertk/Sirpa/Jag1/Sdc4/Lama5/S100a10/Tesk1/Tek/Col16a1/Pdpn/Cdk5/Emilin1/Coro1c/Zyx/Vwf/Axl/Actn4/Rras/Iqgap1/Gas6/Angpt2/Bcar1/Itgb1/Col5a3/Jam3/Peak1/Smad3/Lamc1/Lims1/Myf5/Spock1/Gsk3b/Thbs1/Vcam1/Rhoa	68
GO:0030968	endoplasmic reticulum unfolded protein response	23/2708	70/28891	4.69202e-08	3.11764e-06	2.16509e-06	Cops5/Yod1/Atf6/Xbp1/Derl2/Ern1/Eif2s1/Ermp1/Dnajc10/Creb3l1/Eif2ak4/Ufl1/Wfs1/Tmem33/Tbl2/Eif2ak3/Ppp1r15a/Herpud1/Casp12/Herpud2/Parp16/Atf3/Hspa5	23
GO:0033157	regulation of intracellular protein transport	49/2708	232/28891	4.88936e-08	3.21384e-06	2.2319e-06	Yod1/Tpr/Ptpn14/Ube2g2/Oaz1/Xbp1/Derl2/Myo1c/Nf1/Ccl2/Brca1/Dnajc27/Ppm1a/Psen1/Gli3/Lrrk2/Mapk14/Hsp90ab1/Hdac3/Frat1/Chp1/Ctdspl2/Prnp/Pkia/Pdcd10/Txn1/Tek/Zc3h12a/Sfn/Cdk5/Insig1/Nup54/Mdfic/Smo/Tcaf2/Chchd4/Bbc3/Gsk3a/Akt2/Bag3/Gas6/Pik3r2/Tmem30a/Snx3/Gsk3b/Hspa1l/Prr5l/Nup62/Bcap31	49
GO:0022411	cellular component disassembly	80/2708	462/28891	5.57235e-08	3.62381e-06	2.51661e-06	Map4k4/Epha4/Capn10/Clasp1/Ddr2/Mtrf1l/Hbs1l/Mical1/Ascc3/Specc1l/Rnf41/Sqstm1/Vdac1/Eif5a/Gabarap/Pafah1b1/Dhx8/Wipi1/Chmp6/Cfl2/Hspa2/Nedd9/Ubqln1/Pelo/Mtrf1/Gspt1/Rubcn/Atg3/Adamts5/Akap8l/Eml4/Chka/Kat5/Stx5a/Frat1/Add3/Golga2/Gsn/Mrrf/Atg13/Dnajc17/Dstn/Chmp4b/Blcap/Aurka/Pik3ca/Ufl1/Vcp/Stx17/Kif2c/Kdm4a/Arid1a/Capzb/Pdpn/Cdk5/Fscn1/Smurf1/Mtif3/Capg/Hk2/Pex5/Napa/Dedd2/Gsk3a/Tom1/Katnb1/Ga…	80
GO:0006473	protein acetylation	31/2708	116/28891	5.79517e-08	3.72904e-06	2.58969e-06	Ddx21/Yeats4/Bloc1s1/Xbp1/Fam161a/Mybbp1a/Myo1c/Kat7/Brca1/Kansl2/Dip2b/Naa50/App/Nfya/Kat2b/Kat5/Phf20/Actl6a/Naa15/Smo/Ruvbl2/Sgf29/Sirt3/Smarca5/Morf4l1/Msl2/Ddx3x/Morf4l2/Gsk3b/Supt3/Ep400	31
GO:0031396	regulation of protein ubiquitination	46/2708	213/28891	6.16718e-08	3.92708e-06	2.72722e-06	Dnajb2/Rassf5/Psen2/Fbxo5/Tnfaip3/Fzr1/Cry1/Usp44/Sqstm1/Ubb/Gabarap/Arrb2/Brca1/Fancm/Psen1/Ubqln1/Arrdc3/Trib1/Rbx1/Lrrk2/Ticam1/Hdac3/Trim44/Chp1/Ufl1/Plaa/Pef1/Cdk5/Wfs1/Limk1/Ube2s/U2af2/Gsk3a/Arrdc4/Fanci/Rnf40/Herpud1/Pabpn1l/Tcf25/Birc2/Rassf1/Ddx3x/Gsk3b/Cblb/Hspa5/Arrb1	46
GO:0017148	negative regulation of translation	47/2708	220/28891	6.3125e-08	3.97042e-06	2.75732e-06	Gigyf2/Tpr/Dapk3/Pan2/Eif4enif1/Rack1/Larp1/Ern1/Unk/Eif4a3/Rock2/Eif2s1/Samd4/Tnrc6b/Mir125a/Khsrp/Zfp36l2/Rbm4/Patl1/Eif2ak4/Trim2/Csde1/Eif4e/Ybx1/Zc3h12a/Hnrnpr/Wfs1/Mvk/Eif2ak3/Paip2b/Tia1/Dcp1b/Cnot3/Zfp36/Samd4b/Eif4ebp1/Fto/Cnot1/Pabpn1l/Ilf3/Parp16/Ifrd2/Ddx3x/Rc3h1/Fxr2/Sesn2/Hnrnpd	47
GO:0043618	regulation of transcription from RNA polymerase II promoter in response to stress	16/2708	37/28891	6.42309e-08	3.97042e-06	2.75732e-06	Atf6/Cited2/Nfe2l1/Egr1/Ankrd2/Creb3l1/Cebpb/Arnt/Eif2ak3/Sirt2/Ppp1r15a/Bag3/Hmox1/Atf3/Mapk7/Jun	16
GO:0051650	establishment of vesicle localization	43/2708	193/28891	6.4301e-08	3.97042e-06	2.75732e-06	Cops5/Clasp1/Rab3gap1/Klhl12/Sec16b/Dnm3/Ahi1/Bloc1s1/Rab1a/Fbxw11/Arf1/Pafah1b1/Myo1c/Wipi1/Hgs/Psen1/Stard3nl/Trappc13/Ap3m1/Trappc9/Lrrk2/Tbc1d23/Rab11b/Stam/Sec16a/Chp1/Sdc4/Sdcbp/Tesk1/Trappc3/Pef1/Kif1b/Cdk5/Borcs5/Actn4/Myo7a/Fgfr2/Ap3m2/Map2k1/Myo1e/Pdcd6ip/Slc2a4/Picalm	43
GO:0008625	extrinsic apoptotic signaling pathway via death domain receptors	25/2708	82/28891	6.66101e-08	4.07188e-06	2.82777e-06	Cflar/Tmbim1/Psen2/Tnfaip3/Timp3/Gabarap/Nf1/Rffl/Brca1/Rock2/Lgals3/Itprip/Bcl2l1/Faf1/Dedd2/Stx4a/Bag3/Hmox1/Fem1b/Ddx3x/Atf3/Tmc8/Gsk3b/Thbs1/Tnfrsf23	25
GO:0042770	signal transduction in response to DNA damage	42/2708	187/28891	7.15942e-08	4.33322e-06	3.00927e-06	Gigyf2/Tiprl/Sde2/Ints7/Foxo3/Dot1l/Fzr1/Cry1/Spred2/Brca1/Ddx5/Batf/Parp9/Dyrk1a/Mapk14/Cdkn1a/Ier3/Ppp1r10/Trim39/Thoc1/Kat5/Ankrd1/Dgkz/Creb3l1/Cd44/Spred1/Eif2ak4/Snai1/Nbn/Ufl1/Chek2/Taok3/Gadd45a/Bid/Nek1/Fem1b/Trex1/Prkdc/E2f1/Sesn2/Cul4a/Fbxo31	42
GO:0032434	regulation of proteasomal ubiquitin-dependent protein catabolic process	35/2708	142/28891	7.68901e-08	4.60813e-06	3.20018e-06	Dnajb2/Psen2/Sh3rf3/Fzr1/Rack1/Gabarap/Csnk1d/Psen1/Ubqln1/Trib1/Rbx1/Lrrk2/Hspa1b/Trim39/Socs5/Zer1/Aurka/Ufl1/Vcp/Rad23b/Rnf19b/Nub1/Zfand2a/Usp5/Gsk3a/Sirt2/Herpud1/Pabpn1l/Arih2/Usp9x/Sgta/Gsk3b/Hspa1a/Csnk1a1/Bcap31	35
GO:0016050	vesicle organization	66/2708	359/28891	8.22318e-08	4.88042e-06	3.38928e-06	Serpine2/Klhl12/Sec16b/Dnm3/Fbxo5/Stx11/Tbpl1/Stx7/Ptbp1/Plekhj1/Bloc1s1/Rab1a/Sqstm1/Arf1/Dlg4/Pafah1b1/Rab34/Snx11/Gosr2/Chmp6/Pfn4/Atp6v1d/Lyst/Trappc13/Ap3m1/Trappc9/Atp6v1a/Vapa/Stx5a/Osbp/Pi4k2a/Stam/Sec16a/Chp1/Snap25/Sec23b/Chmp4b/Sdc4/Slc9a8/S100a10/Sec24d/Sdcbp/Stx17/Trappc3/Pef1/Insig1/Coro1c/Tmcc1/Myo7a/Stx4a/Ap3m2/Clcn3/Rab8a/Ap1m1/Tom1/Ap1g1/Snx33/Pdcd6ip/Snx3/Slc2a4/Rilp/Rab5c/Vav3…	66
GO:0018394	peptidyl-lysine acetylation	25/2708	83/28891	8.68731e-08	5.0472e-06	3.5051e-06	Ddx21/Yeats4/Bloc1s1/Mybbp1a/Myo1c/Kat7/Brca1/Kansl2/Dip2b/App/Nfya/Kat2b/Kat5/Phf20/Actl6a/Smo/Ruvbl2/Sgf29/Sirt3/Smarca5/Morf4l1/Msl2/Morf4l2/Supt3/Ep400	25
GO:0034620	cellular response to unfolded protein	25/2708	83/28891	8.68731e-08	5.0472e-06	3.5051e-06	Cops5/Rhbdd1/Yod1/Atf6/Xbp1/Derl2/Ern1/Eif2s1/Ermp1/Dnajc10/Creb3l1/Eif2ak4/Ufl1/Wfs1/Tmem33/Tbl2/Eif2ak3/Ppp1r15a/Bag3/Herpud1/Casp12/Herpud2/Parp16/Atf3/Hspa5	25
GO:0001558	regulation of cell growth	79/2708	459/28891	8.75189e-08	5.0472e-06	3.5051e-06	Bmpr2/Dnajb2/Serpine2/Sesn1/Cirbp/Rab21/Lrp1/Xbp1/Rtn4/Rack1/Cdkl3/Gdf9/Derl2/Pafah1b1/Omg/Mir21a/Spag9/Kat7/Brca1/Ifrd1/Eif2b2/Bdkrb1/Parp2/Rb1/Csf2rb/Dip2b/Crkl/Bcl6/N6amt1/Tnfrsf12a/Mlst8/Ppard/Cdkn1a/Wdr36/Eno1b/Ctdp1/Zfyve27/Kazald1/Naif1/Cd44/Ino80/Adnp/Sdcbp/Tnc/Plaa/Sfn/Cdk5/Limk1/Brat1/Smurf1/Sema4f/Bbc3/Dact3/Gsk3a/Sertad3/Sertad1/Ndufa13/Bst2/Ist1/Osgin1/Yap1/Ppan/Arhgap32/Smad3/Ddx3x/…	79
GO:0043087	regulation of GTPase activity	64/2708	345/28891	9.12222e-08	5.2116e-06	3.61927e-06	Map4k4/Epha4/Rab3gap1/Rgl1/Rab3gap2/Rack1/Rasgef1c/Tbc1d9b/Arrb2/Rap1gap2/Pafah1b1/Nf1/Ccl2/Ccl5/Sos2/Eif2s1/Nedd9/F2r/Snx18/Lrch1/Lrrk2/Crkl/Bcl6/Mlst8/Vav1/Ralbp1/Arhgap12/Arl2/Usp6nl/Gpsm1/Ralgds/Mkks/Ralgapb/S100a10/Bcar3/Eif2b4/Cxcl13/Coro1c/Ccl26/Met/Akt2/Sipa1l3/Tbc1d17/Iqgap1/Rhog/Arhgap17/Tbc1d10b/Evi5l/Rasa3/Itgb1/Map2k1/Cdkl5/Sh3bp4/Srgap2/Lims1/Gsk3b/Cblb/Sod1/Vav3/Arhgap35/Picalm/Arr…	64
GO:0030111	regulation of Wnt signaling pathway	61/2708	323/28891	9.38275e-08	5.31081e-06	3.68817e-06	Fzd7/Tnfaip3/Rps12/Foxo3/Csnk1g2/Dapk3/Gli1/Lrp1/Znrf3/Ube2b/G3bp1/Ctdnep1/Nlk/Sox9/Csnk1d/Ppm1a/Psen1/Gli3/Ror2/Scel/Lrrk2/Lmbr1l/Kpna1/App/Atp6v0c/Mapk14/Mdfi/Ppm1b/Egr1/Csnk1g3/Mbd2/Frat1/Lgr4/Adnp/Tlr2/Egf/Nfkb1/Vcp/Mdfic/Lrp6/Dact3/Gsk3a/Ruvbl2/Plekha4/Fgfr2/Zfp703/Vps35/Cyld/Yap1/Smad3/Ppp2r3a/Nphp3/Ddx3x/Sulf1/Tmem198/Snx3/Kremen1/Gsk3b/Csnk1a1/Ift80/Zranb1	61
GO:0007249	canonical NF-kappaB signal transduction	52/2708	258/28891	9.62903e-08	5.40021e-06	3.75025e-06	Traf5/Tnfaip3/Ddx21/Cactin/Rel/Fbxw11/Sqstm1/Per1/Arrb2/Nr1d1/Map3k14/Rock2/Ppm1a/Zmynd11/Rnf31/Tnfrsf19/Rbx1/Ube2i/Trim39/Ticam1/Ppm1b/Riok3/Rela/Nfkb2/Trim8/Traf2/Usp20/Tank/Mapkbp1/Sirpa/Rassf2/Defb25/Tnfsf10/Tlr2/Tifa/Nfkb1/Gbp3/Tlr4/Lurap1l/Zc3h12a/Hspb1/Zc3hav1/Nod1/Relb/Nfkbib/Myd88/Eda2r/Nfkbia/Nup62/Akap13/Rhoa/Ccdc22	52
GO:0016573	histone acetylation	21/2708	62/28891	9.86576e-08	5.48267e-06	3.80752e-06	Ddx21/Yeats4/Mybbp1a/Myo1c/Kat7/Brca1/Kansl2/App/Nfya/Kat2b/Kat5/Phf20/Actl6a/Ruvbl2/Sgf29/Smarca5/Morf4l1/Msl2/Morf4l2/Supt3/Ep400	21
GO:0031023	microtubule organizing center organization	36/2708	150/28891	1.04151e-07	5.73579e-06	3.9833e-06	Clasp1/Sdccag8/Poc1b/Mdm1/Fbxw11/Pafah1b1/Brca1/Rock2/Cenpj/Azin1/Ranbp1/Kat2b/Cep120/Rbm14/Sac3d1/Arl2/Fbxw5/Golga2/Chmp4b/Aurka/Cetn4/Pde4dip/Slc16a1/Mpdz/Crocc/Haus3/Gadd45a/C2cd3/Pard6a/Chordc1/Pdcd6ip/Map9/Stil/Atf5/Nup62/Uvrag	36
GO:1904019	epithelial cell apoptotic process	38/2708	163/28891	1.05671e-07	5.76757e-06	4.00537e-06	Cflar/Bmpr2/Capn10/Tnfaip3/Foxo3/Col18a1/Xbp1/Arrb2/Spop/Eif2s1/Nkx2-6/Rb1/Ano6/Krt8/Atf7/Nfkbiz/Angptl4/Npc1/Hdac3/Gsn/Bcl2l1/Hipk1/Tek/Wfs1/Tia1/Bid/Zfp36/Gas6/Hmox1/Yap1/Tgfbr2/Lims1/Mapk7/Gsk3b/Thbs1/Id1/E2f1/Carm1	38
GO:0070302	regulation of stress-activated protein kinase signaling cascade	45/2708	210/28891	1.08586e-07	5.87421e-06	4.07943e-06	Cops5/Map4k4/Stk25/Aida/Dusp10/Sh3rf3/Per1/Pafah1b1/Nbr1/Zmynd11/Tnfrsf19/Rap2a/App/Mdfi/Hdac3/Rell2/Gstp2/Map3k11/Men1/Traf2/Gsn/Mapkbp1/Sirpa/Rassf2/Rnf13/Pdcd10/Tlr4/Prdx1/Zc3h12a/Rell1/Taok3/Mdfic/Met/Nod1/Gadd45a/Arl6ip5/Cyld/Map2k1/Myd88/Eda2r/Gadd45b/Dusp1/Klhdc10/Dusp16/Tnfrsf23	45
GO:0044843	cell cycle G1/S phase transition	52/2708	260/28891	1.24725e-07	6.68811e-06	4.64465e-06	Ctdsp1/Gigyf2/Ddr2/Sde2/Cirbp/Tcf3/Gli1/Ppp2ca/Gjc2/Id2/Psme2/Cenpj/Rb1/Adamts1/Bach1/Cdkn1a/Trim39/Cdk2ap2/Map3k11/Men1/Dgkz/Ino80/Actl6a/Larp7/Eif4e/Klf4/Arid1a/Pdpn/Cdk5/Pkd2/Actb/Gpnmb/Bid/Eif4ebp1/Itgb1/Rassf1/Trex1/Ddx3x/Cdk16/Phf8/Cdk17/Cdk4/Klf11/Prkdc/Smarca2/E2f1/Stil/Kmt2e/Mepce/Cul4a/Fbxo31/Cdkn2d	52
GO:1905897	regulation of response to endoplasmic reticulum stress	24/2708	79/28891	1.30691e-07	6.9471e-06	4.82452e-06	Cops5/Atf6/Tmem259/Rnf185/Xbp1/Rnft1/Spop/Nfe2l1/Ern1/Ubqln1/Lrrk2/App/Syvn1/Creb3l1/Bcl2l1/Ufl1/Wfs1/Tmem33/Eif2ak3/Ppp1r15a/Herpud1/Manf/Sgta/Bcap31	24
GO:1903313	positive regulation of mRNA metabolic process	35/2708	145/28891	1.33883e-07	6.99511e-06	4.85786e-06	Gigyf2/Adarb1/Cirbp/Dazap1/Pan2/Eif4enif1/Eif4a3/Rock2/Samd4/Tnrc6b/Khsrp/Zfp36l2/Patl1/Zfp64/Csde1/Ybx1/Zc3h12a/Thrap3/Hnrnpr/Zc3hav1/Dcp1b/Cnot3/Zfp36/Samd4b/Snrnp70/Nup98/Fto/Cnot1/Pabpn1l/Hspa8/Rc3h1/Fxr2/Gtpbp1/Prr5l/Hnrnpd	35
GO:1903322	positive regulation of protein modification by small protein conjugation or removal	35/2708	145/28891	1.33883e-07	6.99511e-06	4.85786e-06	Dnajb2/Rassf5/Fzr1/Cry1/Ubb/Gabarap/Brca1/Fancm/Ubqln1/Arrdc3/Trib1/Rbx1/Lrrk2/Traf7/Ticam1/Hdac3/Tank/Arnt/Vcp/Zc3h12a/Pef1/Wfs1/Ube2s/Gsk3a/Arrdc4/Fanci/Rnf40/Dcun1d2/Birc2/Rassf1/Ddx3x/Gsk3b/Cblb/Hspa5/Arrb1	35
GO:0034504	protein localization to nucleus	62/2708	335/28891	1.56813e-07	8.05542e-06	5.59421e-06	Rassf5/Tpr/Tor1aip2/Osbpl8/Eif4enif1/Xbp1/Sqstm1/Flcn/Ctdnep1/Nf1/Kat7/Stat3/Brca1/Ddx5/Sox9/Psen1/Gli3/Tnpo1/Ipo4/Lrrk2/Parp9/Kpna1/App/Mapk14/Cdkn1a/Hsp90ab1/Taf8/Fam53c/Tmco6/Hdac3/Arl2/Trim8/Cry2/Chp1/Cse1l/Pkia/Lmna/Larp7/Akirin2/Tesk1/Txn1/Tek/Zc3h12a/Cdk5/Dnajb6/Nup54/Mdfic/Smo/Eif2ak3/Dcp1b/Nup98/Bag3/Pik3r2/Yap1/Trim29/Zbtb16/Cdkl5/Nfkbia/Gsk3b/Sesn2/Mepce/Nup62	62
GO:0071496	cellular response to external stimulus	62/2708	335/28891	1.56813e-07	8.05542e-06	5.59421e-06	Sesn1/Xbp1/Flcn/Gabarap/Mybbp1a/Wipi1/Sox9/Eif2s1/Fos/Bmp6/Dap/Klf10/Plec/Srebf2/Lrrk2/Mlst8/Ppard/Cdkn1a/Angptl4/Kat2b/Impact/Piezo2/Chka/Kat5/Ankrd1/Gpr155/Eif2ak4/Pdia3/Pld1/Prkab2/Zc3h12a/Rheb/Prkab1/Tbl2/Ywhag/Nudt1/Eif2ak3/Itfg2/Axl/Myod1/Pik3c2a/Bag3/Gas6/Lpl/Tssk6/Wdr59/Gabarapl2/Sesn3/Ppan/Kdm6a/Atf3/Gsk3b/Pim1/Csnk1a1/Fosl1/Hspa5/Mir3092/Vcam1/Jun/Sesn2/Pdk4/Arhgap35	62
GO:0030336	negative regulation of cell migration	59/2708	313/28891	1.61741e-07	8.17631e-06	5.67816e-06	Epha4/Clasp1/Dusp10/Cited2/Adarb1/Osbpl8/Lrp1/Rnf41/Cd63/Flcn/Nf1/Stat3/Hdac5/Gna13/Cygb/Arid4b/Nedd9/Ccl28/Dlg5/Lrch1/Rap2a/Trib1/Myh9/Pkp2/Chrd/Phldb2/Ppard/Sap130/Gstp2/Spred1/Jag1/Pdcd10/Adora3/Klf4/Emilin1/Cxcl13/Coro1c/Rabgef1/Gadd45a/Rras/Abhd2/Angpt2/Ing2/Pik3r2/Bst2/Rap2c/Sulf1/Srgap2/Arid4a/Gsk3b/Has1/Dusp1/Tnfaip6/Thbs1/Rap2b/Clic4/Sap30/Rhoa/Timp1	59
GO:0032872	regulation of stress-activated MAPK cascade	44/2708	206/28891	1.64831e-07	8.17631e-06	5.67816e-06	Cops5/Map4k4/Stk25/Aida/Dusp10/Sh3rf3/Per1/Pafah1b1/Nbr1/Zmynd11/Tnfrsf19/Rap2a/App/Mdfi/Hdac3/Rell2/Gstp2/Map3k11/Men1/Traf2/Gsn/Mapkbp1/Sirpa/Rassf2/Pdcd10/Tlr4/Prdx1/Zc3h12a/Rell1/Taok3/Mdfic/Met/Nod1/Gadd45a/Arl6ip5/Cyld/Map2k1/Myd88/Eda2r/Gadd45b/Dusp1/Klhdc10/Dusp16/Tnfrsf23	44
GO:0071900	regulation of protein serine/threonine kinase activity	63/2708	343/28891	1.65945e-07	8.17631e-06	5.67816e-06	Cnppd1/Epha4/Lax1/Aida/Dusp10/Tnfaip3/Ppp2ca/Ksr1/Nf1/Ern1/Hgs/Psen1/Ror2/Rb1/Trib1/Lrrk2/Heg1/App/Cdkn1a/Fgd2/Tnxb/Hsp90ab1/Kat2b/Fem1a/Gstp2/Map3k11/Men1/Traf2/Cdk5rap1/Pkia/Pdcd10/Egf/Tesk1/Tlr4/Sfn/Mapre3/Ccni/Ccng2/Pkd2/Taok3/Actb/Gadd45a/Lrp6/Iqgap1/Bccip/Fgfr1/Chordc1/Map2k1/Dusp7/Ddx3x/Gsk3b/Dusp1/Pim1/Adrb2/Thbs1/Stil/Sesn2/Dusp16/Nup62/Akap13/Uvrag/Cdkn2d/Rhoa	63
GO:1901990	regulation of mitotic cell cycle phase transition	63/2708	343/28891	1.65945e-07	8.17631e-06	5.67816e-06	Ctdsp1/Gigyf2/Tpr/Ddr2/Sde2/Fbxo5/Zwint/Tcf3/Fzr1/Usp44/Ppp2ca/Gjc2/Ctc1/Aurkb/Rad51c/Tex14/Brca1/Id2/Hspa2/Psme2/Cenpj/Rb1/Rrm2b/App/Adamts1/Riok2/Cdkn1a/Ier3/Trim39/Zfp36l2/Cdk2ap2/Men1/Nek6/Dgkz/Creb3l1/Zfyve19/Ino80/Pkia/Actl6a/Larp7/Nbn/Klf4/Arid1a/Pdpn/Pkd2/Taok3/Mad1l1/Actb/Gpnmb/Bid/Trex1/Ddx3x/Cdk4/Prkdc/Smarca2/E2f1/Ube2u/Stil/Kmt2e/Mepce/Cul4a/Fbxo31/Cdkn2d	63
GO:0006475	internal protein amino acid acetylation	22/2708	69/28891	1.67191e-07	8.17631e-06	5.67816e-06	Ddx21/Yeats4/Mybbp1a/Myo1c/Kat7/Brca1/Kansl2/App/Nfya/Kat2b/Kat5/Phf20/Actl6a/Smo/Ruvbl2/Sgf29/Smarca5/Morf4l1/Msl2/Morf4l2/Supt3/Ep400	22
GO:0018393	internal peptidyl-lysine acetylation	22/2708	69/28891	1.67191e-07	8.17631e-06	5.67816e-06	Ddx21/Yeats4/Mybbp1a/Myo1c/Kat7/Brca1/Kansl2/App/Nfya/Kat2b/Kat5/Phf20/Actl6a/Smo/Ruvbl2/Sgf29/Smarca5/Morf4l1/Msl2/Morf4l2/Supt3/Ep400	22
GO:1905898	positive regulation of response to endoplasmic reticulum stress	15/2708	35/28891	1.91786e-07	9.22237e-06	6.40461e-06	Atf6/Tmem259/Rnf185/Xbp1/Rnft1/Spop/Ern1/Ubqln1/App/Wfs1/Tmem33/Eif2ak3/Herpud1/Sgta/Bcap31	15
GO:0038061	non-canonical NF-kappaB signal transduction	32/2708	128/28891	1.92482e-07	9.22237e-06	6.40461e-06	Cops8/Rel/Fbxw11/Ppm1a/C1qtnf3/App/Ppm1b/Rela/Zfp91/Nfkb2/Traf2/Trim44/Rassf2/Tlr2/Nfkb1/Tlr4/Tek/Prdx1/Zc3h12a/Nod1/Relb/Actn4/Ndufc2/Cyld/Nfat5/Birc2/Ddx3x/Rc3h1/Lims1/Nfkbia/Litaf/Rhoa	32
GO:0051648	vesicle localization	45/2708	214/28891	1.93107e-07	9.22237e-06	6.40461e-06	Cops5/Clasp1/Rab3gap1/Klhl12/Sec16b/Dnm3/Ahi1/Bloc1s1/Rab1a/Fbxw11/Arf1/Pafah1b1/Myo1c/Wipi1/Hgs/Psen1/Stard3nl/Trappc13/Ap3m1/Trappc9/Lrrk2/Tbc1d23/Rab11b/Stam/Sec16a/Chp1/Bcl2l1/Sdc4/Sdcbp/Tesk1/Trappc3/Pef1/Kif1b/Cdk5/Borcs5/Actn4/Myo7a/Fgfr2/Ap3m2/Map2k1/Myo1e/Pdcd6ip/Slc2a4/Pcdh17/Picalm	45
GO:1901988	negative regulation of cell cycle phase transition	53/2708	271/28891	2.01483e-07	9.54781e-06	6.63062e-06	Ctdsp1/Gigyf2/Tpr/Tiprl/Sde2/Ints7/Fbxo5/Zwint/Dot1l/Fzr1/Cry1/Usp44/Gjc2/Aurkb/Tex14/Brca1/Rb1/Parp9/Rpl24/Mapk14/Cdkn1a/Ier3/Ppp1r10/Trim39/Zfp36l2/Thoc1/Cdk2ap2/Men1/Dgkz/Creb3l1/Eif2ak4/Zfyve19/Aurka/Nbn/Ufl1/Klf4/Pkd2/Chek2/Taok3/Mad1l1/Gpnmb/Setmar/Nek1/Cdt1/Fem1b/Trex1/Prkdc/E2f1/Stil/Atf5/Cul4a/Fbxo31/Cdkn2d	53
GO:0043484	regulation of RNA splicing	41/2708	187/28891	2.04273e-07	9.60553e-06	6.6707e-06	Ptbp1/Cirbp/Dazap1/Clk4/Polr2a/Ern1/Ddx5/Srsf2/Eif4a3/Rbm25/Ddx17/Slc38a2/Dyrk1a/Kat2b/Rbm4/Malat1/Sf1/Ahnak/Zfp64/Rbm15/Larp7/Magoh/Thrap3/Khdrbs1/Srrm1/Tia1/U2af2/Akt2/Snrnp70/Myod1/Nup98/Sgf29/Hspa8/Rbm7/Hnrnph2/Hnrnph1/Usp22/Fxr2/Mbnl2/Supt3/Srsf7	41
GO:0034249	negative regulation of amide metabolic process	49/2708	243/28891	2.19206e-07	1.0229e-05	7.10371e-06	Gigyf2/Tpr/Dapk3/Pan2/Eif4enif1/Rtn4/Rack1/Larp1/Ern1/Unk/Eif4a3/Rock2/Eif2s1/Samd4/Tnrc6b/Mir125a/Khsrp/Zfp36l2/Rbm4/Patl1/Eif2ak4/Prnp/Trim2/Csde1/Eif4e/Ybx1/Zc3h12a/Hnrnpr/Wfs1/Mvk/Eif2ak3/Paip2b/Tia1/Dcp1b/Cnot3/Zfp36/Samd4b/Eif4ebp1/Fto/Cnot1/Pabpn1l/Ilf3/Parp16/Ifrd2/Ddx3x/Rc3h1/Fxr2/Sesn2/Hnrnpd	49
GO:2000737	negative regulation of stem cell differentiation	14/2708	31/28891	2.22057e-07	1.02836e-05	7.14158e-06	Stat3/Cdk13/Mir125a/Lbh/Zfp36l2/Hspa9/Jag1/Bbs12/N4bp2l2/Zfp36/Yap1/Ccnk/Gsk3b/Tbx3	14
GO:0016311	dephosphorylation	61/2708	331/28891	2.29315e-07	1.05399e-05	7.31956e-06	Ptp4a1/Ctdsp1/Sgpp2/Ppp1r15b/Tiprl/Dusp23/Dusp10/Ptpn14/Ppp2r5a/Ptbp1/Hsp90b1/Fbxw11/Ppp2ca/Mprip/2810408A11Rik/Ctdnep1/Ssh2/Mtmr4/Rock2/Ppp2r3c/Ppm1a/Ptpdc1/Plpp1/Ppp2r2a/Ppp6r2/Ppp1r2/Rcan1/Ppp2r1a/Ppm1b/Ctdp1/Dusp5/Phpt1/Ptpa/Cry2/Chp1/Ctdspl2/Ppm1l/Smg5/Ensa/Rngtt/Ptpn3/Camta1/Ppp1cb/Ssh1/Ppp1cc/Ppm1k/Calm3/Vrk3/Ppp1r15a/Iqgap1/Inpp5a/Mtmr7/Ppp2r1b/Smad3/Ppp2r3a/Dusp7/Cdkn3/Dusp1/Ppp6r3/Ptp4a…	61
GO:1904951	positive regulation of establishment of protein localization	65/2708	362/28891	2.50711e-07	1.14373e-05	7.94278e-06	Capn10/Tpr/Mpc2/Ptbp1/Oaz1/Lrp1/Xbp1/Rack1/Arf1/Myh10/Myo1c/Rph3al/Rab34/Ccl2/Brca1/Ppm1a/Psen1/Gli3/Anxa7/Glud1/Cenpj/Blk/C1qtnf3/Cct5/Myh9/App/Ppard/Mapk14/Hsp90ab1/Hdac3/Cep120/Osbp/Ankrd1/Chp1/Ctdspl2/Prnp/Pdcd10/Tlr2/Tlr4/Tek/Zc3h12a/Sfn/Cdk5/Smo/Tcaf2/Cct7/Bbc3/Gsk3a/Akt2/Tomt/Stx4a/Bag3/Sirt3/Gas6/Pik3r2/Vps35/Pard6a/Tmem30a/Hcfc1/Gsk3b/Hspa1l/Prr5l/Arrb1/Irs2/Bcap31	65
GO:2000058	regulation of ubiquitin-dependent protein catabolic process	39/2708	175/28891	2.55969e-07	1.15906e-05	8.04929e-06	Dnajb2/Psen2/Sh3rf3/Fzr1/Rack1/Gabarap/Csnk1d/Psen1/Ubqln1/Trib1/Rbx1/Lrrk2/Traf7/Hspa1b/Trim39/Socs5/Zer1/Aurka/Egf/Ufl1/Vcp/Rad23b/Rnf19b/Nub1/Zfand2a/Smurf1/Usp5/Gsk3a/Sirt2/Herpud1/Pabpn1l/Arih2/Usp9x/Sgta/Gsk3b/Hspa1a/Csnk1a1/Ccdc22/Bcap31	39
GO:0045598	regulation of fat cell differentiation	35/2708	149/28891	2.72122e-07	1.22315e-05	8.49432e-06	Dusp10/Xbp1/Flcn/Nr1d1/Metrnl/Id2/Wdfy2/Ppard/Mapk14/Taf8/Zfp36l2/Mex3c/Fbn1/Jag1/Asxl1/Cebpb/Bbs12/Zc3h12a/Insig1/Medag/Rarres2/Lrp6/Crebl2/Zfp36/Sirt2/Lpl/Fto/Yap1/Zbtb16/Smad3/Tfe3/Pim1/E2f1/Carm1/Hdac6	35
GO:1901652	response to peptide	78/2708	464/28891	2.83612e-07	1.26549e-05	8.78837e-06	Epha4/Scly/Capn10/Insig2/Tnfaip3/Cry1/Osbpl8/Lrp1/Xbp1/Trim41/Myo1c/Kat7/Stat3/Socs3/Rock2/Snx6/Sos2/Psen1/Eif2b2/Tshr/Slc39a14/Rb1/Sp1/Abcc1/App/Fpr2/Mapk14/Kat2b/Lonp1/Rab31/Rhoq/Egr1/Rbm4/Rela/Echdc3/Vim/Cry2/Zfp106/Prnp/Jag1/Lpin3/Pld1/Pik3ca/Stxbp3/Bcar3/Nfkb1/Tlr4/Leprot/Cdk5/Insig1/Eif2b4/Ywhag/Rarres2/Nod1/Gsk3a/Akt2/Eif4ebp1/Lpl/Pik3r2/Rab8a/Mmp2/Bcar1/Zdhhc7/Sesn3/Map2k1/Tcf12/Epm2aip1/…	78
GO:0140014	mitotic nuclear division	52/2708	267/28891	2.99511e-07	1.32675e-05	9.2138e-06	Clasp1/Tpr/Fbxo5/Zwint/Usp44/Tom1l2/Aurkb/Mis12/Cltc/Tex14/Nfe2l1/Chmp6/Ncapg2/Rb1/Kifc2/Ranbp1/Cep97/Rpl24/Ppp2r1a/Akap8/Akap8l/Hspa1b/Kat2b/Eml4/Ctdp1/Kat5/Fbxw5/Golga2/Ino80/Mapre1/Chmp4b/Aurka/Egf/Kif2c/Cenpc1/Chek2/Cit/Mad1l1/Met/Ncapd2/Ube2s/Numa1/Fgfr2/Bccip/Smarca5/Cdt1/Ncapd3/Hspa1a/Smc4/Map9/Nup62/Rhoa	52
GO:0060271	cilium assembly	68/2708	387/28891	3.08897e-07	1.35848e-05	9.43416e-06	Dnah7c/Cep350/Gorab/Dusp23/Sdccag8/Ahi1/Tbc1d32/Poc1b/Wdpcp/Tmem17/Fam161a/Ube2b/B9d1/Csnk1d/Pfn4/Atp6v1d/Ttll5/Ift43/Cep128/Ptpdc1/Arf4/Cenpj/Dnah5/Tbc1d31/Atg3/Cep97/Ift140/Cep120/Ehd1/Bbip1/Ablim1/Cntrl/Gsn/Mkks/Mapre1/Lama5/Sclt1/Odf2l/Tesk1/Lpar1/Ift74/Crocc/Ift172/Wdr19/Wdr54/B9d2/Yif1b/C2cd3/Tmem80/Evi5l/Nek1/Rab8a/Cyld/Bbs2/Yap1/Nphp3/Cdkl5/Rilp/Gsk3b/Ift80/Spata6/Stil/Tchp/Dnaaf5/Ift122/…	68
GO:0009895	negative regulation of catabolic process	63/2708	349/28891	3.13904e-07	1.3675e-05	9.4968e-06	Serpine2/Psen2/Traf5/Tnfaip3/Ptbp1/Cirbp/Timp3/Rnf41/Eif4enif1/Adra1b/Ppp2ca/Larp1/Flcn/Taf15/Stat3/Timp2/Psen1/Trim27/Dap/Azin1/Lrrk2/Rubcn/Mlst8/Rnf5/Ier3/Trim39/Hsp90ab1/Lrpprc/Npc1/Actn3/Rela/Traf2/Golga2/Mcl1/Csde1/Ptpn3/Kdm4a/Ybx1/Thrap3/Cyp51/Atraid/Igf2bp3/Zfp36/Sirt2/Furin/Upf3a/Hmox1/Vps35/Gabarapl2/Zdhhc7/Slc7a5/Pabpn1l/Smad3/Myd88/Usp9x/Snx12/Snx3/Sgta/Rilp/Secisbp2/E2f1/Hnrnpd/Timp1	63
GO:2001234	negative regulation of apoptotic signaling pathway	50/2708	253/28891	3.15978e-07	1.3675e-05	9.4968e-06	Cflar/Tmbim1/Psen2/Tnfaip3/Xbp1/Rack1/Arrb2/Mnt/Rffl/Brca1/Psen1/Zmynd11/Ghitm/Lgals3/Rb1/Rrm2b/Lrrk2/Mpv17l/Ier3/Birc6/Eno1b/Gstp2/Rela/Syvn1/Itprip/Itgav/Creb3l1/Cd44/Bcl2l1/Snai1/Lmna/Mcl1/Wfs1/Hspb1/Bid/Ddias/Maz/Ing2/Ndufa13/Hmox1/Herpud1/Yap1/Map2k1/Ddx3x/Kdm6a/Unc5b/Mapk7/Gsk3b/Tnfrsf23/Cdkn2d	50
GO:0030512	negative regulation of transforming growth factor beta receptor signaling pathway	26/2708	94/28891	3.17659e-07	1.3675e-05	9.4968e-06	Zfp451/Pbld2/Lrp1/Xbp1/Spred2/Snx6/Ppm1a/Arid4b/Il17rd/Vasn/Sap130/Spred1/Fbn1/Pmepa1/Ski/Emilin1/Htra3/Smurf1/Strap/Htra1/Ing2/Glg1/Arid4a/Hspa5/Sap30/Snx1	26
GO:0007163	establishment or maintenance of cell polarity	48/2708	239/28891	3.28467e-07	1.40414e-05	9.75125e-06	Stk25/Clasp1/Sdccag8/Rnf41/Wdpcp/Fbxw11/Llgl1/Dlg4/Pafah1b1/Rhoj/Dlg5/Arf4/Myh9/Crkl/Phldb2/Hsp90ab1/Lama1/Rhoq/Hdac3/Kat5/Gpsm1/Gsn/Mapre1/Lmna/Tek/Kif2c/Cenpa/Actb/Fscn1/Cyth3/Prickle2/Frmd4b/Sipa1l3/Numa1/Rhog/Wee1/Bccip/Pard6a/Itgb1/Jam3/Amotl2/Nphp3/Pdcd6ip/Lims1/Gsk3b/Arhgap35/Rhoa/Map4	48
GO:0045787	positive regulation of cell cycle	65/2708	365/28891	3.40719e-07	1.4464e-05	1.00447e-05	Cspp1/Tpr/Ddr2/Fbxo5/Cited2/Tcf3/Gli1/Ube2b/Aurkb/Pafah1b1/Rad51c/Brca1/Rock2/Id2/Hspa2/Fntb/Ncapg2/Cenpj/Rb1/Rrm2b/Azin1/Ranbp1/App/Adamts1/Ppp1r10/Kat2b/Thoc1/Cep120/Kat5/Ino80/Cdk5rap1/Aurka/Larp7/Egf/Eif4e/Mapre3/Pkd2/Chek2/Cit/Mad1l1/Met/Rad18/Ncapd2/Lrp6/Sirt2/Numa1/Fgfr2/Fgfr1/Eif4ebp1/Ncapd3/Ddx3x/Cdk4/Usp22/Pim1/Fosl1/Smc4/Shb/Stil/Kmt2e/Tbx3/Mepce/Nup62/Gdpd5/Cul4a/Rhoa	65
GO:0016570	histone modification	37/2708	164/28891	3.71621e-07	1.5667e-05	1.08802e-05	Ddx21/Dot1l/Yeats4/Xbp1/Ube2b/Kdm6b/Mybbp1a/Myo1c/Kat7/Brca1/Hdac5/Kansl2/App/Nfya/Kat2b/Hdac3/Kat5/Phf20/Actl6a/Nelfa/Kdm3a/Setmar/Ruvbl2/Ctr9/Sgf29/Rnf40/Setd1a/Smarca5/Morf4l1/Msl2/Kdm6a/Hcfc1/Morf4l2/Supt3/Ep400/Hdac6/Tbl1x	37
GO:0000082	G1/S transition of mitotic cell cycle	47/2708	233/28891	3.79462e-07	1.5888e-05	1.10337e-05	Ctdsp1/Gigyf2/Ddr2/Sde2/Tcf3/Ppp2ca/Gjc2/Id2/Psme2/Cenpj/Rb1/Adamts1/Bach1/Cdkn1a/Cdk2ap2/Men1/Dgkz/Ino80/Actl6a/Larp7/Eif4e/Klf4/Arid1a/Pdpn/Cdk5/Pkd2/Actb/Gpnmb/Bid/Eif4ebp1/Itgb1/Trex1/Ddx3x/Cdk16/Phf8/Cdk17/Cdk4/Klf11/Prkdc/Smarca2/E2f1/Stil/Kmt2e/Mepce/Cul4a/Fbxo31/Cdkn2d	47
GO:0034250	positive regulation of amide metabolic process	38/2708	171/28891	3.91266e-07	1.62708e-05	1.12995e-05	Epha4/Ifngr1/Ptbp1/Cirbp/Larp1/Eif5a/Eif4a3/Rock2/Samd4/Eif3d/Poldip3/Sp1/Tarbp2/Impact/Rbm4/Rela/Vim/Eif2ak4/Cdk5rap1/Pld1/Csde1/Nsun4/Ybx1/Khdrbs1/Gsap/Eif2ak3/Cnbp/Gsk3a/Sirt3/Upf3a/Ddx3x/Cdk4/Fxr2/Secisbp2/Prkdc/Thbs1/Hnrnpd/Picalm	38
GO:0071478	cellular response to radiation	39/2708	178/28891	4.07687e-07	1.68391e-05	1.16942e-05	Rhbdd1/Opn3/Sde2/Ints7/Aurkb/Brca1/Eif2s1/Rbx1/Spidr/Gtf2h5/Mapk14/Cdkn1a/Egr1/Poli/Swi5/Tank/Tnks1bp1/Ddb2/Eif2ak4/Ino80/Pcna/Bcl2l1/Chek2/Gadd45a/Rho/Bbc3/Ercc1/Akt2/Ruvbl2/Ddias/Pold3/Mmp2/Yap1/Nedd4/Trex1/Nucks1/Cul4a/Rpgr/Timp1	39
GO:0042026	protein refolding	12/2708	24/28891	4.13915e-07	1.69151e-05	1.17469e-05	Dnajb2/Hspa2/Hspa13/Hspa1b/Hspa9/Hspb1/Hspb6/Hspa8/Hspb2/Hspa1a/Hspa1l/Hspa5	12
GO:0010948	negative regulation of cell cycle process	58/2708	314/28891	4.1506e-07	1.69151e-05	1.17469e-05	Ctdsp1/Gigyf2/Tpr/Tiprl/Sde2/Ints7/Fbxo5/Zwint/Dot1l/Fzr1/Cry1/Usp44/Mdm1/Gjc2/Tom1l2/Aurkb/Tex14/Brca1/Rb1/Parp9/Rpl24/Mapk14/Cdkn1a/Ier3/Ppp1r10/Trim39/Kat2b/Zfp36l2/Thoc1/Cdk2ap2/Men1/Dgkz/Creb3l1/Eif2ak4/Zfyve19/Aurka/Nbn/Ufl1/Klf4/Pkd2/Chek2/Taok3/Mad1l1/Gpnmb/Setmar/Fgfr2/Nek1/Smarca5/Cdt1/Fem1b/Trex1/Prkdc/E2f1/Stil/Atf5/Cul4a/Fbxo31/Cdkn2d	58
GO:0032388	positive regulation of intracellular transport	41/2708	192/28891	4.30816e-07	1.73262e-05	1.20324e-05	Capn10/Tpr/Oaz1/Rab21/Xbp1/Arf1/Myo1c/Ccl2/Brca1/Ppm1a/Psen1/Gli3/Riok2/Mapk14/Hsp90ab1/Hdac3/Ehd1/Ctdspl2/Prnp/Pdcd10/Tek/Zc3h12a/Khdrbs1/Sfn/Cdk5/Smo/Tcaf2/Borcs5/Bbc3/Gsk3a/Akt2/Numa1/Bag3/Gas6/Pik3r2/Nedd4/Tmem30a/Gsk3b/Hspa1l/Prr5l/Bcap31	41
GO:1902806	regulation of cell cycle G1/S phase transition	41/2708	192/28891	4.30816e-07	1.73262e-05	1.20324e-05	Ctdsp1/Gigyf2/Ddr2/Sde2/Cirbp/Tcf3/Gli1/Ppp2ca/Gjc2/Id2/Psme2/Cenpj/Rb1/Adamts1/Cdkn1a/Trim39/Cdk2ap2/Men1/Dgkz/Ino80/Actl6a/Larp7/Klf4/Arid1a/Pdpn/Pkd2/Actb/Gpnmb/Bid/Rassf1/Trex1/Ddx3x/Prkdc/Smarca2/E2f1/Stil/Kmt2e/Mepce/Cul4a/Fbxo31/Cdkn2d	41
GO:0048024	regulation of mRNA splicing	via spliceosome	29/2708	114/28891	4.77767e-07	1.90888e-05	1.32565e-05	Ptbp1/Cirbp/Dazap1/Ddx5/Srsf2/Eif4a3/Rbm25/Ddx17/Dyrk1a/Rbm4/Malat1/Sf1/Zfp64/Rbm15/Larp7/Magoh/Thrap3/Khdrbs1/Srrm1/Tia1/U2af2/Snrnp70/Myod1/Nup98/Hspa8/Rbm7/Fxr2/Mbnl2/Srsf7	29
GO:0010810	regulation of cell-substrate adhesion	46/2708	228/28891	4.99317e-07	1.98203e-05	1.37645e-05	Map4k4/Fzd7/Clasp1/Myoc/Dapk3/Lrp1/Wdpcp/Nf1/P4hb/Nedd9/Ccl28/Plau/Vcl/Myh9/Pkp2/Crkl/Bcl6/Phldb2/Abi3bp/Rell2/Rhod/Men1/Hsd17b12/Jag1/Sdc4/S100a10/Tesk1/Tek/Col16a1/Pdpn/Emilin1/Coro1c/Actn4/Rras/Iqgap1/Angpt2/Bcar1/Itgb1/Peak1/Smad3/Lims1/Myf5/Spock1/Gsk3b/Thbs1/Rhoa	46
GO:0043488	regulation of mRNA stability	37/2708	166/28891	5.11167e-07	2.00305e-05	1.39105e-05	Gigyf2/Traf5/Ptbp1/Cirbp/Pan2/Eif4enif1/Larp1/Taf15/Rock2/Samd4/Tnrc6b/Khsrp/Zfp36l2/Scgb1a1/Patl1/Vim/Traf2/Csde1/Ybx1/Zc3h12a/Thrap3/Hnrnpr/Igf2bp3/Dcp1b/Cnot3/Zfp36/Samd4b/Fto/Cnot1/Pabpn1l/Myd88/Rc3h1/Alkbh5/Fxr2/Carhsp1/E2f1/Hnrnpd	37
GO:2000045	regulation of G1/S transition of mitotic cell cycle	37/2708	166/28891	5.11167e-07	2.00305e-05	1.39105e-05	Ctdsp1/Gigyf2/Ddr2/Sde2/Tcf3/Ppp2ca/Gjc2/Id2/Psme2/Cenpj/Rb1/Adamts1/Cdkn1a/Cdk2ap2/Men1/Dgkz/Ino80/Actl6a/Larp7/Klf4/Arid1a/Pdpn/Pkd2/Actb/Gpnmb/Bid/Trex1/Ddx3x/Prkdc/Smarca2/E2f1/Stil/Kmt2e/Mepce/Cul4a/Fbxo31/Cdkn2d	37
GO:0031647	regulation of protein stability	58/2708	316/28891	5.15974e-07	2.00901e-05	1.39519e-05	Epha4/Rab3gap1/Tcf3/Ncln/Rab21/Xbp1/Rtn4/Fbxw11/Ube2b/Zswim7/Nlk/Nr1d1/Dad1/Sugt1/Cct5/Lrrk2/Rabl3/Rnf5/Trim39/Hsp90ab1/Hdac3/Syvn1/Sec16a/Gsn/Prkra/Trim44/Chp1/Serf2/Prnp/Rassf2/B4galt5/Aurka/Naa15/Pdcd10/Lmna/Wfs1/Chek2/Smo/Cct7/Crebl2/Atf7ip/Kdm8/Bag3/Vps35/Swsap1/Hspa8/Smad3/Rassf1/Trex1/Usp9x/Hcfc1/Fbxl3/Prkdc/Pim1/Id1/Tbx3/Hdac6/Tbl1x	58
GO:0007015	actin filament organization	78/2708	471/28891	5.24119e-07	2.02781e-05	1.40824e-05	Clasp1/Myoc/Tagln2/Mical1/Specc1l/Hsp90b1/Gas2l3/Pdlim4/Arf1/Myh10/Myo1c/Ssh2/Coro6/Pfn4/Rock2/Cfl2/Rhoj/Actn1/Trim27/Cap2/Nlrp4f/Mtss1/Plec/Myh9/Phldb2/Cd47/Mlst8/Rhoq/Arhgap12/Synpo/Rhod/Add3/Gsn/Sirpa/Mkks/Dstn/Sdc4/Pik3ca/Tlr2/Hax1/S100a10/Cnn3/Tesk1/Pakap/Lpar1/Cap1/Wasf2/Capzb/Coro1c/Ssh1/Cit/Limk1/Ccl26/Fscn1/Met/Cald1/Zyx/Capg/Gmfg/Actn4/Iqgap1/Myo7a/Rhog/Arhgap17/Rnh1/Pik3r2/Bcar1/Cotl1/…	78
GO:0006457	protein folding	38/2708	173/28891	5.33625e-07	2.0516e-05	1.42477e-05	Dnajb2/Dnajb12/Hsp90b1/Canx/Hspa4/Sdf2/P4hb/Hspa2/Cct5/Hspa13/H2-DMa/Hspa1b/Hsp90ab1/Tbcc/Hspa9/Pfdn1/Arl2/Dnajc10/Pdia3/Mkks/Ube4b/Dnajb6/Grpel1/Hspb1/Cct7/Chchd4/Hspb6/Unc45a/Chordc1/Hspa8/Hspb2/Sgta/Sdf2l1/Hspa1a/Hspa1l/Fkbp2/Hspa5/Dnajb5	38
GO:0001889	liver development	33/2708	140/28891	5.41476e-07	2.06878e-05	1.43669e-05	Cflar/Cited2/Tnfaip3/Gli1/Xbp1/Rtn4/Nf1/Sox9/Plau/Sp1/Atf7/Runx1/Igf2r/Npc1/Rela/Upf2/Cebpb/Aurka/Pik3ca/Acadm/Rps6ka1/Errfi1/Pkd2/Met/Smo/Vwf/Hmox1/Hmbs/Smad3/Nphp3/Lims1/Jun/Tbx3	33
GO:1902115	regulation of organelle assembly	46/2708	229/28891	5.68767e-07	2.15955e-05	1.49973e-05	Rab3gap1/Tpr/Sdccag8/Rab3gap2/Mdm1/Wdpcp/G3bp1/Wipi1/Chmp6/Snx18/Arf4/Cenpj/Lrrk2/Atg3/Cep97/Abi3bp/Ift140/Rnf5/Hspa1b/Kat2b/Cep120/Stam/Gsn/Chmp4b/Sdc4/Odf2l/Sdcbp/Tesk1/Lpar1/Crocc/Fscn1/Numa1/Evi5l/Cyld/Cnot1/Yap1/Pdcd6ip/Cdkl5/Gsk3b/Hspa1a/Stil/Tchp/Arhgap35/Nup62/Rhoa/Map4	46
GO:0001649	osteoblast differentiation	46/2708	230/28891	6.47175e-07	2.44209e-05	1.69594e-05	Bmpr2/Gli2/Suco/Myoc/Ddr2/Fbxo5/Gli1/Nf1/Nbr1/Hdac5/Ddx5/Sox9/Mir3065/Id2/Gli3/Bmp6/Pdlim7/Chrd/Mapk14/Lox/Men1/Creb3l1/Lgr4/Rassf2/Jag1/Zhx3/Cebpb/Mef2d/Lmna/Ski/Atraid/Fam20c/Smo/Fgfr1/Jund/Mir23a/Yap1/Smad3/H3f3b/Gsk3b/Tnfaip6/Id1/Ift80/Id3/Fosl2/Junb	46
GO:0032922	circadian regulation of gene expression	22/2708	74/28891	6.53241e-07	2.44985e-05	1.70134e-05	Cry1/Per1/Mybbp1a/Nr1d1/Csnk1d/Id2/Crem/Egr1/Hdac3/Rbm4b/Rbm4/Cry2/Lgr4/Top1/Ppp1cb/Ppp1cc/Kdm5a/Relb/Kdm8/Id1/Id3/Bhlhe40	22
GO:2000146	negative regulation of cell motility	59/2708	326/28891	6.71306e-07	2.50225e-05	1.73773e-05	Epha4/Clasp1/Dusp10/Cited2/Adarb1/Osbpl8/Lrp1/Rnf41/Cd63/Flcn/Nf1/Stat3/Hdac5/Gna13/Cygb/Arid4b/Nedd9/Ccl28/Dlg5/Lrch1/Rap2a/Trib1/Myh9/Pkp2/Chrd/Phldb2/Ppard/Sap130/Gstp2/Spred1/Jag1/Pdcd10/Adora3/Klf4/Emilin1/Cxcl13/Coro1c/Rabgef1/Gadd45a/Rras/Abhd2/Angpt2/Ing2/Pik3r2/Bst2/Rap2c/Sulf1/Srgap2/Arid4a/Gsk3b/Has1/Dusp1/Tnfaip6/Thbs1/Rap2b/Clic4/Sap30/Rhoa/Timp1	59
GO:0016197	endosomal transport	47/2708	238/28891	7.1984e-07	2.6669e-05	1.85207e-05	Vps26a/Rnf126/Plekhj1/Bloc1s1/Cltc/Spag9/Chmp6/Hgs/Heatr5a/Snx6/Lyst/Trim27/Snx18/Micall1/Lrrk2/Tbc1d23/Itsn1/Rab11b/Ap5b1/Ehd1/Stx5a/Stam/Ap5s1/Snap25/Bcl2l1/Chmp4b/Ankrd50/Snx27/Vcp/Leprot/Snx17/Coro1c/Tmcc1/Tbc1d17/Tbc1d10b/Bet1l/Rab8a/Tom1/Vps35/Vps26b/Snx33/Snx12/Snx3/Rilp/Picalm/Snx1/Ccdc22	47
GO:0009991	response to extracellular stimulus	76/2708	460/28891	7.99946e-07	2.94583e-05	2.04577e-05	Capn10/Sesn1/Foxo3/Xbp1/Larp1/Flcn/Pemt/Gabarap/Mybbp1a/Wipi1/Eif2s1/Fos/Bmp6/Parp2/Dap/Klf10/Plec/Srebf2/Lrrk2/Nfkbiz/Mlst8/Ppard/Mapk14/Cdkn1a/Angptl4/Kat2b/Impact/Chka/Kat5/Gpr155/Eif2ak4/Pdia3/Fbn1/Mkks/Ahcy/Pld1/Prkab2/Slc16a1/Acadm/Zc3h12a/Rheb/Prkab1/Tbl2/Ywhag/Nudt1/Eif2ak3/Itfg2/Lrp6/Axl/Zfp36/Sirt2/Myod1/Pik3c2a/Gas6/Eif4ebp1/Lpl/Tssk6/Bbs2/Wdr59/Gabarapl2/Sesn3/Ppan/Kdm6a/Atf3/Sod1/Pim…	76
GO:0031669	cellular response to nutrient levels	47/2708	239/28891	8.15645e-07	2.98565e-05	2.07343e-05	Sesn1/Xbp1/Flcn/Gabarap/Mybbp1a/Wipi1/Eif2s1/Dap/Klf10/Srebf2/Lrrk2/Mlst8/Ppard/Cdkn1a/Angptl4/Kat2b/Impact/Chka/Kat5/Gpr155/Eif2ak4/Pdia3/Pld1/Prkab2/Zc3h12a/Rheb/Prkab1/Tbl2/Ywhag/Eif2ak3/Itfg2/Myod1/Pik3c2a/Gas6/Lpl/Tssk6/Wdr59/Gabarapl2/Sesn3/Kdm6a/Atf3/Pim1/Csnk1a1/Hspa5/Jun/Sesn2/Pdk4	47
GO:0051099	positive regulation of binding	41/2708	197/28891	8.77406e-07	3.19261e-05	2.21716e-05	Epha4/Lrp1/Hspa4/Eif2s1/Psen1/Blk/Rb1/Eif3d/Lrrk2/Parp9/App/Hsp90ab1/Kat2b/Ticam1/Mbd2/Gpsm1/Mapre1/S100a10/Hipk1/Egf/Ufl1/Klf4/Txn1/Tlr4/Ski/Cdk5/Mapre3/Eif2b4/Met/Cald1/Eif2ak3/Sirt2/Myod1/Ctbp2/Acd/Cdt1/Nphp3/Usp9x/Gsk3b/Arrb1/Arhgef7	41
GO:0061008	hepaticobiliary system development	33/2708	143/28891	9.04786e-07	3.27275e-05	2.27281e-05	Cflar/Cited2/Tnfaip3/Gli1/Xbp1/Rtn4/Nf1/Sox9/Plau/Sp1/Atf7/Runx1/Igf2r/Npc1/Rela/Upf2/Cebpb/Aurka/Pik3ca/Acadm/Rps6ka1/Errfi1/Pkd2/Met/Smo/Vwf/Hmox1/Hmbs/Smad3/Nphp3/Lims1/Jun/Tbx3	33
GO:0009416	response to light stimulus	59/2708	329/28891	9.17065e-07	3.29766e-05	2.29011e-05	Rhbdd1/Opn3/Sde2/Atoh7/Cirbp/Cry1/Adra1b/Ube2b/Aurkb/Per1/Zzef1/Nf1/Id2/Eif2s1/Rbx1/Chrd/App/Hmgn1/Mapk14/Cdkn1a/Synpo/Poli/Rbm4b/Rbm4/Rela/Men1/Ddb2/Cry2/Eif2ak4/Ino80/Pcna/Dynlrb1/Usp1/Ube4b/Cdk5/Ppp1cb/Uvssa/Ppp1cc/Rad18/Rho/Ercc1/Akt2/Ruvbl2/Ddias/Pold3/Ric8a/Deaf1/Mmp2/Itgb1/Nedd4/Trex1/Reep6/Fbxl3/Bhlhe40/Arrb1/Cul4a/Cdkn2d/Rpgr/Timp1	59
GO:0030308	negative regulation of cell growth	42/2708	205/28891	1.0055e-06	3.59453e-05	2.49627e-05	Bmpr2/Dnajb2/Serpine2/Sesn1/Cirbp/Rtn4/Rack1/Cdkl3/Gdf9/Spag9/Brca1/Ifrd1/Bdkrb1/Rb1/Dip2b/Bcl6/Ppard/Cdkn1a/Eno1b/Ctdp1/Naif1/Cdk5/Sema4f/Bbc3/Dact3/Gsk3a/Sertad3/Sertad1/Ndufa13/Bst2/Osgin1/Smad3/Ddx3x/Tspyl2/Sh3bp4/Sertad2/Gng4/Dcbld2/Smarca2/Sesn2/Tchp/Cdkn2d	42
GO:0090150	establishment of protein localization to membrane	51/2708	270/28891	1.0148e-06	3.60669e-05	2.50472e-05	Bcs1l/Zfand2b/Rab3gap1/Rab3gap2/Timm13/Ncln/Rack1/Hspa4/Myo1c/Timm22/Rab34/Ccl2/Ccdc47/Srp54c/Syne3/Micall1/Rtp1/Rab11b/Rab31/Npc1/Srp19/Zdhhc24/Vps37c/Zdhhc12/Prnp/Snap25/Chmp4b/Sys1/Sec62/Snx27/Sec61b/Cdk5/Rabgef1/Tcaf2/Bid/Pex5/Bbc3/Tomm40/Akt2/Yif1b/Gga2/Stx4a/Vps37a/Ndufa13/Rab8a/Vps35/Bbs2/Zdhhc7/Mmgt1/Sgta/Hspa5	51
GO:0001667	ameboidal-type cell migration	77/2708	471/28891	1.03282e-06	3.63598e-05	2.52506e-05	Map4k4/Bmpr2/Nrp2/Clasp1/Ddr2/Dusp10/Arid5b/Col18a1/Cd63/Wdpcp/Rtn4/Sparc/Map2k3/Pafah1b1/Nf1/Rffl/Hdac5/Gna13/Sox9/Cygb/Rock2/Rhoj/Lgals8/Loxl2/Plec/Myh9/Sp1/Fstl1/Ppard/Lpxn/Acta2/Itgav/Spred1/Sdc4/Snai1/Lama5/Pdcd10/S100a2/Egf/Tesk1/Klf4/Tek/Cap1/Zc3h12a/Wasf2/Cxcl13/Coro1c/P2rx4/Hspb1/Met/Smo/Gadd45a/Sema4f/Lrp6/Actn4/Rras/Iqgap1/Prcp/Gab2/Pik3c2a/Ric8a/Angpt2/Fgfr1/Pik3r2/Hmox1/Bcar1/Itgb1/A…	77
GO:0031398	positive regulation of protein ubiquitination	29/2708	118/28891	1.03494e-06	3.63598e-05	2.52506e-05	Dnajb2/Rassf5/Fzr1/Cry1/Ubb/Gabarap/Brca1/Fancm/Ubqln1/Arrdc3/Trib1/Rbx1/Lrrk2/Ticam1/Hdac3/Pef1/Wfs1/Ube2s/Gsk3a/Arrdc4/Fanci/Rnf40/Birc2/Rassf1/Ddx3x/Gsk3b/Cblb/Hspa5/Arrb1	29
GO:0045926	negative regulation of growth	50/2708	263/28891	1.05821e-06	3.69647e-05	2.56707e-05	Bmpr2/Dnajb2/Serpine2/Dusp10/Cited2/Sesn1/Cirbp/Rtn4/Rack1/Cdkl3/Gdf9/Spag9/Brca1/Ifrd1/Bdkrb1/Rb1/Dip2b/Bcl6/Ppard/Cdkn1a/Eno1b/Ctdp1/Men1/Naif1/Cdk5/Sema4f/Bbc3/Dact3/Gsk3a/Sertad3/Sertad1/Ndufa13/Bst2/Bbs2/Osgin1/Smad3/Tgfbr2/Ddx3x/Idh3g/Tspyl2/Sh3bp4/Sertad2/Gng4/Gsk3b/Dcbld2/Adrb2/Smarca2/Sesn2/Tchp/Cdkn2d	50
GO:0051222	positive regulation of protein transport	61/2708	346/28891	1.09199e-06	3.79281e-05	2.63397e-05	Capn10/Tpr/Mpc2/Ptbp1/Oaz1/Lrp1/Xbp1/Rack1/Arf1/Myh10/Myo1c/Rph3al/Rab34/Ccl2/Brca1/Ppm1a/Psen1/Gli3/Anxa7/Glud1/Blk/C1qtnf3/Myh9/App/Ppard/Mapk14/Hsp90ab1/Hdac3/Osbp/Ankrd1/Chp1/Ctdspl2/Prnp/Pdcd10/Tlr2/Tlr4/Tek/Zc3h12a/Sfn/Cdk5/Smo/Tcaf2/Bbc3/Gsk3a/Akt2/Tomt/Stx4a/Bag3/Sirt3/Gas6/Pik3r2/Vps35/Pard6a/Tmem30a/Hcfc1/Gsk3b/Hspa1l/Prr5l/Arrb1/Irs2/Bcap31	61
GO:1904294	positive regulation of ERAD pathway	10/2708	18/28891	1.11143e-06	3.83851e-05	2.66571e-05	Tmem259/Rnf185/Rnft1/Ern1/Ubqln1/Wfs1/Eif2ak3/Herpud1/Sgta/Bcap31	10
GO:0048872	homeostasis of number of cells	68/2708	401/28891	1.1637e-06	3.99645e-05	2.77539e-05	Cflar/Gigyf2/Fh1/Cited2/Tnfaip3/Map7/Foxo3/Chst3/Tcf3/Ppp2ca/Foxn1/Nf1/Ccl2/Kat7/Nfe2l1/Stat3/Sox9/Id2/Ppp2r3c/Sos2/Mthfd1/Ncapg2/Fancc/F2r/Rb1/Slc11a2/Sp1/Bcl6/Fstl1/Nfkbiz/Mir125a/Ppp2r1a/Mapk14/Pknox1/Hspa9/Rps14/Men1/Prdx5/Ypel4/Cd44/Lmo2/Lgr4/Mertk/Rassf2/Asxl1/Il2/Ufl1/Prdx1/Hscb/Smo/Axl/Zfp36/Setd1a/Hmox1/Cyld/Zfpm1/Jam3/Rc3h1/Zbtb18/Arid4a/Prkdc/Sod1/Adgrf4/Smarca2/Kmt2e/Fosl2/Rps19/Tnfrs…	68
GO:0030970	retrograde protein transport	ER to cytosol	12/2708	26/28891	1.23613e-06	4.19802e-05	2.91538e-05	Rhbdd1/Yod1/Ube2g2/Derl2/Syvn1/Vcp/Sec61b/Tmem129/Aup1/Herpud1/Sel1l/Bcap31	12
GO:1903513	endoplasmic reticulum to cytosol transport	12/2708	26/28891	1.23613e-06	4.19802e-05	2.91538e-05	Rhbdd1/Yod1/Ube2g2/Derl2/Syvn1/Vcp/Sec61b/Tmem129/Aup1/Herpud1/Sel1l/Bcap31	12
GO:0043491	phosphatidylinositol 3-kinase/protein kinase B signal transduction	57/2708	317/28891	1.27462e-06	4.28119e-05	2.97313e-05	Serpine2/Myoc/Ddr2/Sesn1/Specc1l/Osbpl8/Rnf41/Xbp1/Rtn4/Rack1/Ppp2ca/Flcn/Arrb2/Nf1/Ccl5/Tmem100/Stat3/Sox9/Ror2/F2r/C1qtnf3/Rubcn/Itsn1/Ppp2r1a/Ppard/Hsp90ab1/Lox/Clcf1/Mertk/Pik3ca/Hax1/Adora3/Egf/Klf4/Tek/P2rx4/Axl/Akt2/Rras/Gab2/Btbd10/Pik3c2a/Maz/Gas6/Fgfr1/Pik3r2/Itgb1/Sesn3/Nedd4/Unc5b/Erbb3/Gsk3b/Prr5l/Thbs1/Vav3/Sesn2/Irs2	57
GO:0048511	rhythmic process	57/2708	317/28891	1.27462e-06	4.28119e-05	2.97313e-05	Foxo3/Atoh7/Cry1/Fbxw11/Rack1/Gdf9/Per1/Arrb2/Mybbp1a/Nr1d1/Ddx5/Csnk1d/Rock2/Id2/Klf10/Myh9/Sp1/Adamts1/Runx1/Dyrk1a/Nfya/Kat2b/Crem/Egr1/Hdac3/Rbm4b/Rbm4/Kat5/Nfkb2/Cry2/Lgr4/Csnk2a1/Ahcy/Top1/Mttp/Thrap3/Cdk5/Ppp1cb/Ppp1cc/Mat2a/Kdm5a/Relb/Axl/Kdm8/Usp9x/Fbxl3/Prkdc/Gsk3b/Klf9/Tnfaip6/Id1/Id3/Hnrnpd/Bhlhe40/Atf5/Arrb1/Cul4a	57
GO:0006900	vesicle budding from membrane	22/2708	77/28891	1.38131e-06	4.61417e-05	3.20438e-05	Klhl12/Sec16b/Dnm3/Rab1a/Arf1/Chmp6/Trappc13/Trappc9/Vapa/Sec16a/Sec23b/Chmp4b/S100a10/Sec24d/Trappc3/Pef1/Insig1/Ap3m2/Snx3/Slc2a4/Rilp/Picalm	22
GO:0070507	regulation of microtubule cytoskeleton organization	35/2708	159/28891	1.39583e-06	4.63734e-05	3.22047e-05	Clasp1/Tpr/Specc1l/Pafah1b1/Cltc/Ska2/Chmp6/Cenpj/Phldb2/Cep97/Dyrk1a/Hspa1b/Eml4/Cdk2ap2/Arl2/Mapre1/Chmp4b/Pde4dip/Mpdz/Mapre3/Tacc3/Met/Numa1/Cyld/Katnb1/Parp3/Bicd2/Gsk3b/Hspa1a/Map9/Stil/Nup62/Arhgef7/Rhoa/Hdac6	35
GO:0006605	protein targeting	55/2708	303/28891	1.43532e-06	4.74278e-05	3.29369e-05	Zfand2b/Timm13/Sqstm1/Hspa4/Myo1c/Timm22/Ccl2/Pex12/Hgs/Srp54b/Srp54c/Hacl1/Micall1/Lrrk2/Rtp1/Srp19/Rhod/Zdhhc24/Vps37c/Zdhhc12/Prnp/Chmp4b/Snx16/Sec62/Gbp2/Sec61b/Cdk5/Grpel1/Nup54/Rabgef1/Ywhag/Zfand2a/Smurf1/Tcaf2/Chchd4/Bid/M6pr/Pex5/Tomm40/Gsk3a/Akt2/Yif1b/Bag3/Vps37a/Ndufa13/Herpud1/Mon1b/Zdhhc7/Hspa8/Nedd4/Usp9x/Sgta/Hspa1l/Hspa5/Bcap31	55
GO:0060828	regulation of canonical Wnt signaling pathway	48/2708	251/28891	1.44683e-06	4.75508e-05	3.30224e-05	Fzd7/Rps12/Foxo3/Csnk1g2/Dapk3/Gli1/Znrf3/Ube2b/G3bp1/Ctdnep1/Sox9/Csnk1d/Ppm1a/Psen1/Gli3/Ror2/Scel/Lrrk2/Lmbr1l/Kpna1/App/Mapk14/Ppm1b/Egr1/Csnk1g3/Frat1/Lgr4/Adnp/Egf/Nfkb1/Vcp/Dact3/Gsk3a/Ruvbl2/Plekha4/Fgfr2/Zfp703/Vps35/Cyld/Yap1/Smad3/Ppp2r3a/Nphp3/Ddx3x/Tmem198/Kremen1/Gsk3b/Csnk1a1	48
GO:0048193	Golgi vesicle transport	52/2708	281/28891	1.51764e-06	4.96115e-05	3.44534e-05	Klhl12/Sec16b/Rab1a/Rack1/Arf1/Llgl1/Rab34/Gosr2/Wipi1/P4hb/Trappc13/Arf4/Trappc9/Lrrk2/Copz1/Tfg/Vapa/Rab31/Yif1a/Scyl1/Stx5a/Sec16a/Golga2/Sec23b/Sys1/Sec24d/Vcp/Stx17/Trappc3/Pef1/Insig1/Cux1/Kdelr2/Cyth3/Creb3l2/Copg1/Yif1b/Gga2/Bet1l/Use1/Rab8a/Bbs2/Ap1g1/Gabarapl2/Tmed1/Snx12/Snx3/Bicd2/Uvrag/Snx1/Ccdc22/Bcap31	52
GO:0031952	regulation of protein autophosphorylation	16/2708	45/28891	1.55727e-06	5.06361e-05	3.5165e-05	Ppp2ca/Rap2a/Impact/Tnks1bp1/Chp1/Rassf2/Nbn/Tesk1/Errfi1/Gpnmb/Iqgap1/Mvp/Ddx3x/Rap2c/Rap2b/Jun	16
GO:0016055	Wnt signaling pathway	75/2708	460/28891	1.5719e-06	5.0642e-05	3.51691e-05	Fzd7/Klhl12/Myoc/Tnfaip3/Rps12/Foxo3/Csnk1g2/Dapk3/Gli1/Lrp1/Znrf3/Fbxw11/Ube2b/G3bp1/Ctdnep1/Nlk/Sox9/Csnk1d/Hbp1/Ppm1a/Psen1/Gli3/Ror2/Scel/Lrrk2/Lmbr1l/Kpna1/App/Atp6v0c/Mapk14/Mdfi/Rab5a/Ppm1b/Egr1/Csnk1g3/Mbd2/Frat1/Frat2/Cd44/Lgr4/Csnk2a1/Adnp/Tlr2/Egf/Nfkb1/Vcp/Klf4/Pkd2/Mdfic/Mir29b-1/Lrp6/Dact3/Gsk3a/Ruvbl2/Plekha4/Ctr9/Fgfr2/Zfp703/Vps35/Cyld/Yap1/Smad3/Ppp2r3a/Amotl2/Nphp3/Ddx3x/Sulf1/…	75
GO:0000375	RNA splicing	via transesterification reactions	55/2708	304/28891	1.59483e-06	5.0642e-05	3.51691e-05	Snrpe/Sde2/Ptbp1/Cirbp/Dazap1/Sf3a2/Cactin/Dhx8/Ddx5/Srsf2/Eif4a3/Prpf39/Rbm25/Cdk13/Prpf4b/Ddx17/Hnrnpa1/Dyrk1a/Srrm2/Rbm4b/Rbm4/Rbm14/Malat1/Sf1/BC005624/Cwc22/Dnajc17/Zfp64/Rbm15/Rnpc3/Larp7/Prpf4/Magoh/Sf3a3/Thrap3/Khdrbs1/Srrm1/Luc7l2/Snrpg/Tia1/Strap/U2af2/Snrpd2/Snrnp70/Myod1/Nup98/Lsm4/Prmt7/Cwf19l2/Hspa8/Rbm7/Fxr2/Mbnl2/Srsf7/Gemin6	55
GO:0000377	RNA splicing	via transesterification reactions with bulged adenosine as nucleophile	55/2708	304/28891	1.59483e-06	5.0642e-05	3.51691e-05	Snrpe/Sde2/Ptbp1/Cirbp/Dazap1/Sf3a2/Cactin/Dhx8/Ddx5/Srsf2/Eif4a3/Prpf39/Rbm25/Cdk13/Prpf4b/Ddx17/Hnrnpa1/Dyrk1a/Srrm2/Rbm4b/Rbm4/Rbm14/Malat1/Sf1/BC005624/Cwc22/Dnajc17/Zfp64/Rbm15/Rnpc3/Larp7/Prpf4/Magoh/Sf3a3/Thrap3/Khdrbs1/Srrm1/Luc7l2/Snrpg/Tia1/Strap/U2af2/Snrpd2/Snrnp70/Myod1/Nup98/Lsm4/Prmt7/Cwf19l2/Hspa8/Rbm7/Fxr2/Mbnl2/Srsf7/Gemin6	55
GO:0000398	mRNA splicing	via spliceosome	55/2708	304/28891	1.59483e-06	5.0642e-05	3.51691e-05	Snrpe/Sde2/Ptbp1/Cirbp/Dazap1/Sf3a2/Cactin/Dhx8/Ddx5/Srsf2/Eif4a3/Prpf39/Rbm25/Cdk13/Prpf4b/Ddx17/Hnrnpa1/Dyrk1a/Srrm2/Rbm4b/Rbm4/Rbm14/Malat1/Sf1/BC005624/Cwc22/Dnajc17/Zfp64/Rbm15/Rnpc3/Larp7/Prpf4/Magoh/Sf3a3/Thrap3/Khdrbs1/Srrm1/Luc7l2/Snrpg/Tia1/Strap/U2af2/Snrpd2/Snrnp70/Myod1/Nup98/Lsm4/Prmt7/Cwf19l2/Hspa8/Rbm7/Fxr2/Mbnl2/Srsf7/Gemin6	55
GO:0040029	epigenetic regulation of gene expression	45/2708	230/28891	1.59887e-06	5.0642e-05	3.51691e-05	Tpr/Kat7/Eif1/Brca1/Wbp2/Arid4b/Trim27/Kdm1b/Rb1/Kansl2/Bcl6/N6amt1/Dyrk1a/Airn/Ubr2/Mbd2/Men1/Trmt112/Phf19/Phf20/Pik3ca/Lmna/Lrif1/Rbm15/Pole3/Kdm5a/Atf7ip/Gsk3a/Sirt2/Ctr9/Sgf29/Setd1a/Ing2/Smarca5/Prmt7/Dnmt1/Msl2/Hcfc1/Jpx/Phf8/H3f3b/Arid4a/Gsk3b/Kcnq1ot1/Hdac6	45
GO:1902850	microtubule cytoskeleton organization involved in mitosis	35/2708	160/28891	1.6273e-06	5.12766e-05	3.56098e-05	Clasp1/Tpr/Fbxw11/Aurkb/Pafah1b1/Cltc/Chmp6/Cenpj/Kifc2/Cep97/Hspa1b/Hdac3/Kat5/Gpsm1/Ptpa/Golga2/Mapre1/Chmp4b/Aurka/Vcp/Cenpa/Tacc3/Chek2/Sbds/Numa1/Bccip/Dctn6/Itgb1/Parp3/Hspa1a/Map9/Stil/Nup62/Rhoa/Map4	35
GO:0034470	ncRNA processing	69/2708	413/28891	1.68359e-06	5.27783e-05	3.66527e-05	Rpl7/Imp4/Wdr75/Sde2/Ints7/Ddx21/Krr1/Elp5/Mrm1/Stat3/Ddx5/Dus1l/Heatr1/Fars2/Riok1/Rpp14/Ngdn/Ddx17/Tarbp2/Zc3h7a/Trmt2a/Dgcr8/Tfb1m/Gtf2h5/Riok2/Bysl/Kat2b/Dus3l/Riok3/Wdr36/Elac1/Trmt112/Tdrd1/Rpp38/Urm1/Prkra/Clp1/Lcmt2/Dtwd1/Cdk5rap1/Mocs3/Larp7/Trmt10a/Trmo/Nsun4/Eri3/Nop14/Ddx54/Zcchc8/Sbds/Tyw1/Pop7/Tsen34/Mphosph10/Isg20/Ints10/Ppan/Kri1/Rrp9/Ftsj1/Ddx3x/Tsr2/Tsen54/Trmt5/Prkdc/Rpl10a/Po…	69
GO:0031330	negative regulation of cellular catabolic process	40/2708	195/28891	1.74148e-06	5.43146e-05	3.77196e-05	Traf5/Tnfaip3/Ptbp1/Cirbp/Timp3/Rnf41/Eif4enif1/Adra1b/Larp1/Taf15/Stat3/Timp2/Trim27/Dap/Lrrk2/Rubcn/Mlst8/Rnf5/Lrpprc/Npc1/Traf2/Golga2/Mcl1/Csde1/Ptpn3/Kdm4a/Ybx1/Thrap3/Igf2bp3/Zfp36/Sirt2/Furin/Upf3a/Hmox1/Slc7a5/Myd88/Secisbp2/E2f1/Hnrnpd/Timp1	40
GO:0061014	positive regulation of mRNA catabolic process	26/2708	102/28891	1.7593e-06	5.45919e-05	3.79122e-05	Gigyf2/Pan2/Eif4enif1/Rock2/Samd4/Tnrc6b/Khsrp/Zfp36l2/Patl1/Csde1/Ybx1/Zc3h12a/Hnrnpr/Zc3hav1/Dcp1b/Cnot3/Zfp36/Samd4b/Fto/Cnot1/Pabpn1l/Rc3h1/Fxr2/Gtpbp1/Prr5l/Hnrnpd	26
GO:0031570	DNA integrity checkpoint signaling	31/2708	134/28891	1.807e-06	5.57887e-05	3.87433e-05	Gigyf2/Tiprl/Sde2/Ints7/Dot1l/Fzr1/Cry1/Brca1/Parp9/Mapk14/Cdkn1a/Ier3/Ppp1r10/Trim39/Thoc1/Dgkz/Creb3l1/Eif2ak4/Nbn/Ufl1/Chek2/Taok3/Setmar/Nek1/Cdt1/Fem1b/Trex1/Prkdc/E2f1/Cul4a/Fbxo31	31
GO:0198738	cell-cell signaling by wnt	75/2708	462/28891	1.85512e-06	5.69866e-05	3.95752e-05	Fzd7/Klhl12/Myoc/Tnfaip3/Rps12/Foxo3/Csnk1g2/Dapk3/Gli1/Lrp1/Znrf3/Fbxw11/Ube2b/G3bp1/Ctdnep1/Nlk/Sox9/Csnk1d/Hbp1/Ppm1a/Psen1/Gli3/Ror2/Scel/Lrrk2/Lmbr1l/Kpna1/App/Atp6v0c/Mapk14/Mdfi/Rab5a/Ppm1b/Egr1/Csnk1g3/Mbd2/Frat1/Frat2/Cd44/Lgr4/Csnk2a1/Adnp/Tlr2/Egf/Nfkb1/Vcp/Klf4/Pkd2/Mdfic/Mir29b-1/Lrp6/Dact3/Gsk3a/Ruvbl2/Plekha4/Ctr9/Fgfr2/Zfp703/Vps35/Cyld/Yap1/Smad3/Ppp2r3a/Amotl2/Nphp3/Ddx3x/Sulf1/…	75
GO:0043487	regulation of RNA stability	38/2708	182/28891	1.99602e-06	6.10085e-05	4.23683e-05	Gigyf2/Traf5/Ptbp1/Cirbp/Pan2/Eif4enif1/Larp1/Taf15/Rock2/Samd4/Tnrc6b/Khsrp/Zfp36l2/Scgb1a1/Patl1/Vim/Traf2/Csde1/Ybx1/Zc3h12a/Thrap3/Hnrnpr/Tnfrsf1b/Igf2bp3/Dcp1b/Cnot3/Zfp36/Samd4b/Fto/Cnot1/Pabpn1l/Myd88/Rc3h1/Alkbh5/Fxr2/Carhsp1/E2f1/Hnrnpd	38
GO:0006352	DNA-templated transcription initiation	31/2708	135/28891	2.13705e-06	6.46722e-05	4.49125e-05	Zfp451/Bclaf1/Tbpl1/Med16/Cand1/Med9/Med11/Med31/Gtf2a1/Psmc6/Med15/Nfkbiz/Tfb1m/Gtf2h5/Taf8/Med20/Nfkb1/Polr1e/Med28/Crcp/Atf7ip/Ercc1/Maz/Smarca5/Snapc5/Med14/Nfkbia/Gtf2e1/Mdc1/Fosl1/Jun	31
GO:0007098	centrosome cycle	31/2708	135/28891	2.13705e-06	6.46722e-05	4.49125e-05	Sdccag8/Poc1b/Mdm1/Brca1/Rock2/Cenpj/Azin1/Ranbp1/Kat2b/Cep120/Sac3d1/Arl2/Fbxw5/Golga2/Chmp4b/Aurka/Cetn4/Pde4dip/Slc16a1/Crocc/Haus3/Gadd45a/C2cd3/Pard6a/Chordc1/Pdcd6ip/Map9/Stil/Atf5/Nup62/Uvrag	31
GO:0022613	ribonucleoprotein complex biogenesis	72/2708	440/28891	2.20308e-06	6.63419e-05	4.60721e-05	Rpl7/Imp4/Wdr75/Snrpe/Sde2/Rps12/Ddx21/Sf3a2/Krr1/Mybbp1a/Mrm1/Prpf39/Heatr1/Riok1/Nop16/Ngdn/Ipo4/Eif3d/Ddx17/Tarbp2/Rpl24/Tfb1m/Gtf2h5/Riok2/Traf7/Bysl/Kat2b/Riok3/Wdr36/Rps14/Trmt112/Eif3a/Rpp38/Prkra/Clp1/Nsun4/Eri3/Sf3a3/Gnl2/Gtpbp10/Nop14/Noa1/Ddx54/Sbds/Pop7/Luc7l2/Snrpg/Strap/Rps5/Snrpd2/Ruvbl2/Mphosph10/Isg20/Efl1/Lsm4/Prmt7/Ppan/Kri1/Rrp9/Dhx30/Rpsa/Ddx3x/Rpl10/Tsr2/Prkdc/Rpl10a/Gemin6/…	72
GO:0000075	cell cycle checkpoint signaling	41/2708	204/28891	2.24811e-06	6.73663e-05	4.67835e-05	Gigyf2/Tpr/Tiprl/Sde2/Ints7/Zwint/Dot1l/Fzr1/Cry1/Usp44/Aurkb/Tex14/Brca1/Parp9/Rpl24/Mapk14/Cdkn1a/Ier3/Ppp1r10/Trim39/Thoc1/Dgkz/Creb3l1/Eif2ak4/Zfyve19/Aurka/Nbn/Ufl1/Chek2/Taok3/Mad1l1/Setmar/Nek1/Cdt1/Fem1b/Trex1/Prkdc/E2f1/Stil/Cul4a/Fbxo31	41
GO:0030177	positive regulation of Wnt signaling pathway	32/2708	142/28891	2.27568e-06	6.78595e-05	4.71261e-05	Tnfaip3/Rps12/Csnk1g2/Dapk3/Ube2b/Ctdnep1/Csnk1d/Ppm1a/Ror2/Scel/Lrrk2/Atp6v0c/Ppm1b/Csnk1g3/Mbd2/Frat1/Lgr4/Adnp/Tlr2/Egf/Nfkb1/Vcp/Plekha4/Fgfr2/Vps35/Yap1/Smad3/Ppp2r3a/Ddx3x/Sulf1/Tmem198/Zranb1	32
GO:1901653	cellular response to peptide	60/2708	346/28891	2.31692e-06	6.87541e-05	4.77473e-05	Epha4/Capn10/Insig2/Osbpl8/Lrp1/Xbp1/Trim41/Myo1c/Stat3/Socs3/Rock2/Snx6/Sos2/Psen1/Tshr/Slc39a14/Rb1/Sp1/Abcc1/App/Fpr2/Kat2b/Lonp1/Rab31/Rhoq/Rbm4/Rela/Echdc3/Vim/Zfp106/Prnp/Lpin3/Pik3ca/Bcar3/Nfkb1/Tlr4/Leprot/Cdk5/Insig1/Ywhag/Rarres2/Nod1/Gsk3a/Akt2/Eif4ebp1/Lpl/Pik3r2/Rab8a/Bcar1/Zdhhc7/Sesn3/Map2k1/Nucks1/Slc2a4/Prkdc/Gsk3b/Adrb2/Vcam1/Pdk4/Irs2	60
GO:1902903	regulation of supramolecular fiber organization	66/2708	393/28891	2.33671e-06	6.90062e-05	4.79224e-05	Clasp1/Myoc/Specc1l/Dapk3/Pdlim4/Arf1/Myo1c/Ssh2/Pfn4/Rock2/Cfl2/Psen1/Trim27/Rb1/Mtss1/Phldb2/Cd47/App/Dyrk1a/Mlst8/Tnxb/Eml4/Pfdn1/Synpo/Arl2/Add3/Gsn/Mkks/Dstn/Mapre1/Sdc4/Pik3ca/Tlr2/Hax1/S100a10/Pde4dip/Tesk1/Lpar1/Wasf2/Hspg2/Capzb/Mapre3/Emilin1/Ssh1/Cit/Limk1/Ccl26/Met/Capg/Gmfg/Numa1/Rnh1/Pik3r2/Katnb1/Cotl1/Hspa8/Smad3/Arhgap18/Id1/Arhgap35/Plekhg2/Akap13/Arhgef7/Fhod1/Rhoa/Hdac6	66
GO:0061448	connective tissue development	56/2708	316/28891	2.50486e-06	7.36164e-05	5.1124e-05	Cflar/Bmpr2/Klf7/Gli2/Arid5b/Xbp1/Ubb/Sox9/Id2/Gli3/Bmp6/Ror2/Arrdc3/Loxl2/Slc39a14/Rb1/Runx1/Ppard/Mapk14/Egr1/Lox/Mex3c/Rela/Col5a1/Mkks/Snai1/Nfatc2/Pik3ca/Pgrmc2/Mef2d/Lmna/Col27a1/Hspg2/Creb3l2/Eif2ak3/Lrp6/Mgp/Serpinh1/Fgfr1/Lpl/Fto/Bbs2/Glg1/Sik3/Zbtb16/Smad3/Tgfbr2/Sulf1/Myf5/Zfp516/Thbs1/Ift80/Il6ra/Fosl2/Creb5/Carm1	56
GO:0051225	spindle assembly	29/2708	123/28891	2.55935e-06	7.48579e-05	5.19862e-05	Clasp1/Tpr/Fbxo5/Aurkb/Cltc/Chmp6/Csnk1d/Cenpj/Kifc2/Cep97/Hspa1b/Hdac3/Sac3d1/Golga2/Ino80/Stard9/Mapre1/Chmp4b/Aurka/Mapre3/Haus3/Chek2/Numa1/Bccip/Tubgcp2/Hspa1a/Map9/Stil/Rhoa	29
GO:2001238	positive regulation of extrinsic apoptotic signaling pathway	19/2708	63/28891	2.93698e-06	8.54941e-05	5.93726e-05	Psen2/Dapk3/Timp3/Nf1/App/Ppp2r1a/Tnfrsf12a/Traf2/Pdia3/Tnfsf10/Tlr4/Faf1/Bid/Dedd2/Cyld/Ppp2r1b/Atf3/Unc5b/Thbs1	19
GO:0042692	muscle cell differentiation	75/2708	468/28891	3.01928e-06	8.74733e-05	6.07471e-05	Cflar/Fzd7/Bmpr2/Speg/Neu2/Capn2/Ptbp1/Csrp2/Xbp1/Adra1b/Myh10/Kdm6b/Chrnb1/Eif5a/Arrb2/Supt6/Spag9/Hdac5/Sox9/Id2/Ifrd1/Cfl2/Actn1/Parp2/Nkx2-6/Bin3/Rb1/Plec/Myh9/Krt8/Tarbp2/Adamts5/Rcan1/Mapk14/Lama1/Hdac3/Lox/Ctdp1/Rbm4/Actn3/Ehd1/Pgm5/Ankrd2/Nfatc2/Lmna/Acadm/Akirin2/Ybx1/Arid1a/Ski/Med28/Met/Smo/Dmpk/Gsk3a/Pld3/Actn4/Myod1/Mef2a/Il4ra/Fgfr2/Lrrc27/Itgb1/Dnmt1/Lamc1/Myf5/H3f3b/Setd3/Homer1/G…	75
GO:0007264	small GTPase mediated signal transduction	70/2708	428/28891	3.08478e-06	8.86629e-05	6.15733e-05	Map4k4/Rgl1/Myoc/Rab21/Rtn4/Adra1b/Rasgef1c/Flcn/Gabarap/Rap1gap2/Ksr1/Nf1/Gna13/Timp2/Rock2/Dock4/Sos2/Rhoj/F2r/Dok2/Kbtbd7/Rap2a/Bcl6/Heg1/Rabl3/Itsn1/Ralbp1/Rhoq/Arhgap12/Rhod/Shoc2/Ralgds/Itgav/Dgkz/Ralgapb/Bcar3/Sdcbp/Lpar1/Wasf2/Pdpn/Rheb/Rabgef1/Cyth3/Met/Rtkn/Cadm4/Rab4b/Sipa1l3/Rab30/Rhog/Arhgap17/Rasa3/Hmox1/Itgb1/Arhgap32/Arhgef12/Map2k1/Rassf1/Rap2c/Arhgap18/Cdc42se2/Rap2b/Vav3/Arhgap…	70
GO:0032527	protein exit from endoplasmic reticulum	15/2708	42/28891	3.08935e-06	8.86629e-05	6.15733e-05	Rhbdd1/Yod1/Ube2g2/Derl2/Syvn1/Sec16a/Vcp/Sec61b/Insig1/Tmem129/Aup1/Herpud1/Tmem30a/Sel1l/Bcap31	15
GO:0040013	negative regulation of locomotion	61/2708	358/28891	3.44401e-06	9.83797e-05	6.83212e-05	Epha4/Clasp1/Dusp10/Cited2/Adarb1/Osbpl8/Lrp1/Rnf41/Cd63/Flcn/Nf1/Stat3/Hdac5/Gna13/Cygb/Arid4b/Nedd9/Arrdc3/Ccl28/Dlg5/Lrch1/Rap2a/Trib1/Myh9/Pkp2/Chrd/Phldb2/Ppard/Sap130/Gstp2/Spred1/Jag1/Pdcd10/Adora3/Klf4/Emilin1/Cxcl13/Coro1c/Rabgef1/Gadd45a/Sema4f/Rras/Abhd2/Angpt2/Ing2/Pik3r2/Bst2/Rap2c/Sulf1/Srgap2/Arid4a/Gsk3b/Has1/Dusp1/Tnfaip6/Thbs1/Rap2b/Clic4/Sap30/Rhoa/Timp1	61
GO:0098813	nuclear chromosome segregation	55/2708	312/28891	3.61227e-06	0.000102706	7.13258e-05	Clasp1/Tpr/Fbxo5/Zwint/Usp44/Ube2b/Aurkb/Mis12/Cltc/Tex14/Chmp6/Ncapg2/Rb1/Kifc2/Cep97/Riok2/Ppp2r1a/Akap8/Akap8l/Hspa1b/Cenpq/Kat2b/Eml4/Kat5/BC005624/Golga2/Nek6/Ino80/Mapre1/Chmp4b/Aurka/Actl6a/Kif2c/Arid1a/Tacc3/Cenpc1/Chek2/Cit/Mad1l1/Actb/Ncapd2/Sirt2/Numa1/Bccip/Smarca5/Cdt1/Ncapd3/Hspa1a/Smarca2/Smc4/Map9/Ube2u/Zcwpw1/Nup62/Rhoa	55
GO:0034405	response to fluid shear stress	11/2708	24/28891	3.77423e-06	0.000106814	7.41786e-05	Cited2/Xbp1/Hdac5/Mtss1/Plec/Socs5/Hdac3/Klf4/Pkd2/P2rx4/Mapk7	11
GO:0051893	regulation of focal adhesion assembly	19/2708	64/28891	3.81174e-06	0.000106886	7.42285e-05	Map4k4/Clasp1/Myoc/Dapk3/Lrp1/Wdpcp/Vcl/Myh9/Phldb2/Rhod/Sdc4/S100a10/Tek/Col16a1/Coro1c/Iqgap1/Peak1/Smad3/Lims1	19
GO:0090109	regulation of cell-substrate junction assembly	19/2708	64/28891	3.81174e-06	0.000106886	7.42285e-05	Map4k4/Clasp1/Myoc/Dapk3/Lrp1/Wdpcp/Vcl/Myh9/Phldb2/Rhod/Sdc4/S100a10/Tek/Col16a1/Coro1c/Iqgap1/Peak1/Smad3/Lims1	19
GO:0043409	negative regulation of MAPK cascade	38/2708	187/28891	3.94762e-06	0.000110096	7.64579e-05	Epha4/Lax1/Aida/Dusp10/Timp3/Xbp1/Spred2/Flcn/Per1/Pafah1b1/Nf1/Zmynd11/Dok2/Fem1a/Hdac3/Gstp2/Men1/Dusp5/Eif3a/Spred1/Sirpa/Klf4/Tlr4/Errfi1/Emilin1/Taok3/Pbp2/Vrk3/Sirt3/Pik3r2/Cyld/Dusp7/Atf3/Gsk3b/Dusp1/Dusp16/Nup62/Arrb1	38
GO:0051085	chaperone cofactor-dependent protein refolding	13/2708	33/28891	3.96224e-06	0.000110096	7.64579e-05	Dnajb12/Sdf2/Hspa2/Hspa13/H2-DMa/Hspa1b/Hspa9/Hspa8/Sdf2l1/Hspa1a/Hspa1l/Hspa5/Dnajb5	13
GO:0050684	regulation of mRNA processing	31/2708	139/28891	4.09222e-06	0.000113193	7.86088e-05	Adarb1/Ptbp1/Cirbp/Dazap1/Supt6/Ddx5/Srsf2/Eif4a3/Rbm25/Ddx17/Dyrk1a/Rbm4/Malat1/Sf1/Zfp64/Rbm15/Larp7/Magoh/Thrap3/Khdrbs1/Srrm1/Tia1/U2af2/Snrnp70/Myod1/Nup98/Hspa8/Rbm7/Fxr2/Mbnl2/Srsf7	31
GO:0006790	sulfur compound metabolic process	53/2708	298/28891	4.11927e-06	0.000113428	7.87721e-05	Gal3st2/Dsel/Slc19a2/Mpc2/Dse/Mical1/Chst3/Gamt/Cs/Ogdh/Vdac1/Iba57/Pemt/Adi1/Mthfd1/Acot6/Glrx5/Lyrm4/Isca1/Hexb/Hmgcs1/Pdhb/Btd/Sp1/Mpc1/Hspa9/Gstp2/Ahcy/Fitm2/Papss1/Slc5a6/Ugdh/Hscb/Tpst2/Mvk/Tpst1/Ahcyl2/Mat2a/Nfu1/Mcee/Hgsnat/Acsl1/Dnmt1/Hexa/Acot9/Sulf1/Chpf/Nubp2/Acss2/Pdk4/Xylt1/Acadsb/Abcd1	53
GO:0046824	positive regulation of nucleocytoplasmic transport	21/2708	76/28891	4.29261e-06	0.000116951	8.12181e-05	Tpr/Xbp1/Brca1/Ppm1a/Psen1/Gli3/Riok2/Mapk14/Hsp90ab1/Hdac3/Ctdspl2/Tek/Zc3h12a/Khdrbs1/Sfn/Smo/Bag3/Gas6/Pik3r2/Nedd4/Gsk3b	21
GO:0046825	regulation of protein export from nucleus	14/2708	38/28891	4.30458e-06	0.000116951	8.12181e-05	Tpr/Ptpn14/Dnajc27/Ppm1a/Hdac3/Frat1/Ctdspl2/Txn1/Sfn/Cdk5/Chchd4/Bag3/Gas6/Gsk3b	14
GO:0051084	'de novo' post-translational protein folding	14/2708	38/28891	4.30458e-06	0.000116951	8.12181e-05	Dnajb12/Sdf2/Hspa2/Hspa13/H2-DMa/Hspa1b/Hspa9/Chchd4/Hspa8/Sdf2l1/Hspa1a/Hspa1l/Hspa5/Dnajb5	14
GO:0043122	regulation of canonical NF-kappaB signal transduction	42/2708	217/28891	4.65399e-06	0.000125884	8.74222e-05	Traf5/Tnfaip3/Ddx21/Cactin/Fbxw11/Sqstm1/Per1/Arrb2/Nr1d1/Map3k14/Ppm1a/Zmynd11/Rnf31/Tnfrsf19/Rbx1/Ube2i/Trim39/Ticam1/Ppm1b/Riok3/Rela/Trim8/Traf2/Usp20/Tank/Mapkbp1/Tnfsf10/Tifa/Gbp3/Tlr4/Lurap1l/Zc3h12a/Hspb1/Zc3hav1/Nod1/Nfkbib/Myd88/Eda2r/Nup62/Akap13/Rhoa/Ccdc22	42
GO:0007162	negative regulation of cell adhesion	55/2708	315/28891	4.85308e-06	0.000130118	9.03623e-05	Fzd7/Epha4/Serpine2/Lax1/Myoc/Tnfaip3/Specc1l/Lrp1/Nf1/Gli3/Bmp6/Ccl28/Dlg5/Lgals3/Bcl6/Phldb2/Runx1/Cdsn/Socs5/Mbp/Men1/Scgb1a1/Lpxn/Cd44/Prnp/Jag1/Sdc4/Cebpb/Il2/Klf4/Tnc/Zc3h12a/Hspg2/Slc4a2/Coro1c/Hspb1/Mad1l1/Gpnmb/Nat8f3/Actn4/Il4ra/Angpt2/Zfp703/Mmp2/Bcar1/Jam3/Map2k1/Rc3h1/Erbb3/Mapk7/Spock1/Cblb/Dusp1/Thbs1/Rhoa	55
GO:0072659	protein localization to plasma membrane	55/2708	315/28891	4.85308e-06	0.000130118	9.03623e-05	Tmbim1/Ppp2r5a/Map7/Stx7/Tspan15/Lrp1/Rack1/Sqstm1/Rab34/Cltc/Rhbdf2/Rock2/Numb/Pacs2/Lgals3/Rap2a/Pkp2/Rab40c/Rab31/Rhoq/Ttc7/Ehd1/Zfyve27/Sec16a/Zdhhc5/Ypel4/Prnp/Csnk2a1/Bcl2l1/Sys1/Lama5/S100a10/Snx27/Errfi1/Cdk5/Actb/Smurf1/Arl6ip5/Lrp6/Akt2/Pgap2/Rhog/Dchs1/Gga2/Stx4a/Gas6/Pik3r2/Rab8a/Vps35/Bbs2/Wdr59/Zdhhc7/Itgb1/Sesn2/Picalm	55
GO:0090287	regulation of cellular response to growth factor stimulus	56/2708	323/28891	4.98121e-06	0.000132428	9.19669e-05	Zfp451/Cflar/Cited2/Pbld2/Zdhhc17/Lrp1/Cd63/Xbp1/Spred2/Flcn/Myo1c/Hgs/Snx6/Ppm1a/Arid4b/Pelo/Il17rd/Tmprss6/Vasn/Chrd/Fstl1/Sap130/Lox/Men1/Gpr155/Creb3l1/Spred1/Ctdspl2/Fbn1/Pmepa1/Sdcbp/Tek/Ski/Emilin1/Htra3/Cxcl13/Fam20c/Smurf1/Strap/Cadm4/Furin/Numa1/Htra1/Fgfr1/Zfp703/Ing2/Glg1/Smad3/Nedd4/Sulf1/Arid4a/Hspa5/Tnfaip6/Thbs1/Sap30/Snx1	56
GO:0000280	nuclear division	72/2708	450/28891	4.99356e-06	0.000132428	9.19669e-05	Clasp1/Tpr/Fbxo5/Zwint/Fzr1/Usp44/Ube2b/Tom1l2/Ubb/Aurkb/Mis12/Cltc/Rad51c/Tex14/Nfe2l1/Chmp6/Fancm/Hspa2/Ncapg2/Cks2/Rb1/Kifc2/Slx4/Ranbp1/Cep97/Rpl24/Ppp2r1a/Hsf2bp/Akap8/Akap8l/Hspa1b/Ubr2/Kat2b/Eml4/Ctdp1/Kat5/Fbxw5/BC005624/Golga2/Ino80/Mapre1/Chmp4b/Aurka/Egf/Kif2c/Cenpc1/Chek2/Cit/Mad1l1/Met/Foxj2/Ncapd2/Ube2s/Sirt2/Numa1/Fgfr2/Bccip/Psmd13/Ing2/Smarca5/Kctd19/Cdt1/Ncapd3/Marf1/Gsk3b/Hspa1…	72
GO:0032868	response to insulin	48/2708	262/28891	5.00425e-06	0.000132428	9.19669e-05	Scly/Capn10/Insig2/Cry1/Osbpl8/Xbp1/Myo1c/Socs3/Sos2/Slc39a14/Rb1/Sp1/Mapk14/Kat2b/Lonp1/Rab31/Rhoq/Egr1/Rbm4/Rela/Echdc3/Cry2/Zfp106/Lpin3/Pik3ca/Stxbp3/Bcar3/Insig1/Ywhag/Rarres2/Gsk3a/Akt2/Eif4ebp1/Lpl/Pik3r2/Rab8a/Bcar1/Zdhhc7/Sesn3/Map2k1/Epm2aip1/Nucks1/Slc2a4/Prkdc/Gsk3b/Sesn2/Pdk4/Irs2	48
GO:0000077	DNA damage checkpoint signaling	29/2708	127/28891	5.04974e-06	0.000133056	9.2403e-05	Gigyf2/Tiprl/Sde2/Ints7/Dot1l/Fzr1/Cry1/Brca1/Parp9/Mapk14/Cdkn1a/Ier3/Ppp1r10/Trim39/Thoc1/Dgkz/Creb3l1/Eif2ak4/Nbn/Ufl1/Chek2/Taok3/Nek1/Fem1b/Trex1/Prkdc/E2f1/Cul4a/Fbxo31	29
GO:0061097	regulation of protein tyrosine kinase activity	20/2708	71/28891	5.22811e-06	0.000135525	9.41176e-05	Epha4/Fam72a/Psen2/Sh3bp5l/Dlg4/Chmp6/Psen1/Nedd9/App/Socs5/Abi1/Prnp/Egf/Errfi1/Mvp/Rap2c/Erbb3/Ggnbp2/Cblb/Rap2b	20
GO:0007224	smoothened signaling pathway	35/2708	168/28891	5.22925e-06	0.000135525	9.41176e-05	Serpine2/Gli2/Gorab/Disp1/Tbc1d32/Herc4/Gli1/Wdpcp/Tmem17/Rack1/B9d1/Kctd11/Rab34/Gli3/Ptpdc1/Ror2/Cdk20/Dlg5/Cenpj/Rb1/Chrd/Ift140/Hipk1/Vcp/Hspg2/Ift172/Wdr19/Smo/Ttc23/C2cd3/Fgfr2/Tgfbr2/Ift80/Stil/Ift122	35
GO:2000377	regulation of reactive oxygen species metabolic process	35/2708	168/28891	5.22925e-06	0.000135525	9.41176e-05	Cflar/Foxo3/Rnf41/Vdac1/Eif5a/Stat3/Brca1/Hbp1/Dhfr/Plau/Arf4/Lrrk2/Mpv17l/App/Fpr2/Mapk14/Cdkn1a/Ier3/Tlr4/Zc3h12a/Aldh2/Gadd45a/Hk2/Sirt2/Prcp/Ndufc2/Coq7/Sirt3/Clcn3/Birc2/Tgfbr2/Sod1/Thbs1/Rhoa/Abcd1	35
GO:0051168	nuclear export	36/2708	175/28891	5.23212e-06	0.000135525	9.41176e-05	Tpr/Ptpn14/Supt6/Eif4a3/Dnajc27/Ppm1a/Poldip3/Fyttd1/Riok2/Ube2i/Akap8l/Thoc1/Hspa9/Hdac3/Frat1/Chp1/Ctdspl2/Cse1l/Eif4e/Txn1/Magoh/Khdrbs1/Sfn/Cdk5/Rita1/Smurf1/Chchd4/Nup98/Bag3/Gas6/Ddx19b/Alkbh5/Gsk3b/Dusp16/Nup62/Akap13	36
GO:1902105	regulation of leukocyte differentiation	61/2708	363/28891	5.42369e-06	0.000139895	9.71519e-05	Dusp10/Rnf41/Xbp1/Foxn1/Nf1/Evi2b/Ccl5/Id2/Ppp2r3c/Sos2/Fos/Gli3/Nedd9/Ror2/Zmiz1/Pnp/Rb1/Klf10/Trib1/Tob2/Bcl6/Nfkbiz/Runx1/H2-DMa/Zfp36l2/Socs5/Kat5/Tjp2/Il15ra/Cd44/Fbn1/Rassf2/Cebpb/Actl6a/Il2/Cd1d1/Hax1/Zc3h12a/Arid1a/Slc4a2/Hspb1/Actb/Clptm1/Axl/Il4ra/Gas6/Cyld/Zfpm1/Zbtb16/Tgfbr2/Tfe3/Rc3h1/Prkdc/Gsk3b/Smarca2/Tnfaip6/Shb/Jun/Cul4a/Rhoa/Tcta	61
GO:0001503	ossification	76/2708	484/28891	5.57351e-06	0.000143155	9.9416e-05	Bmpr2/Gli2/Suco/Dnm3os/Myoc/Ddr2/Fbxo5/Gli1/Nf1/Nbr1/Hdac5/Ddx5/Sox9/Mir3065/Id2/Gli3/Bmp6/Pdlim7/Klf10/Mtss1/Tob2/Ano6/Sp1/Chrd/Mir125b-2/Runx1/Mir125a/Mapk14/Lox/Actn3/Men1/Kazald1/Creb3l1/Lgr4/Rassf2/Jag1/Zhx3/Cebpb/Mef2d/Lmna/Hspg2/Ski/Atraid/Sbds/Fam20c/Smurf1/Smo/Eif2ak3/Lrp6/Mgp/Clec11a/Dchs1/Fgfr2/Fgfr1/Jund/Mir23a/Mmp2/Yap1/Mir199a-1/Sik3/Zbtb16/Smad3/Myf5/Kremen1/Mir22/H3f3b/Gsk3b/Adrb2…	76
GO:0006458	'de novo' protein folding	14/2708	39/28891	6.13676e-06	0.000156962	0.000109005	Dnajb12/Sdf2/Hspa2/Hspa13/H2-DMa/Hspa1b/Hspa9/Chchd4/Hspa8/Sdf2l1/Hspa1a/Hspa1l/Hspa5/Dnajb5	14
GO:0043153	entrainment of circadian clock by photoperiod	11/2708	25/28891	6.1678e-06	0.000157099	0.0001091	Atoh7/Cry1/Per1/Id2/Rbm4b/Rbm4/Cry2/Ppp1cb/Ppp1cc/Fbxl3/Bhlhe40	11
GO:0071216	cellular response to biotic stimulus	59/2708	349/28891	6.34424e-06	0.000160923	0.000111755	Ppp1r15b/Fcgr4/Tnfaip3/Cactin/Xbp1/Trim41/Map2k3/Ccl2/Nr1d1/Ccdc47/Bmp6/Atg10/Trib1/Mir30d/Slx4/Nfkbiz/Mir125a/Ppard/Mapk14/Akap8/Ticam1/Cd14/Rela/Ankrd1/Vim/Sirpa/Defb25/Cebpb/Il2/Tlr2/Nfkb1/Gbp3/Gbp2/Tlr4/Plaa/Zc3h12a/Tnfrsf1b/Cxcl11/Cxcl13/Mir29b-1/Eif2ak3/Bid/Axl/Zfp36/Nfkbib/Ctr9/Mir181c/Mir199a-1/Mirlet7a-2/Myd88/Cdk4/Nfkbia/Litaf/Mir484/Gsk3b/Hspa5/Mir29a/Mir139/Rhoa	59
GO:0006898	receptor-mediated endocytosis	49/2708	272/28891	6.49501e-06	0.000164066	0.000113938	Lmbrd1/Dnm3/Fcgr4/Ahi1/Rab21/Lrp1/Cd63/Canx/Arf1/Dlg4/Arrb2/Ap2b1/Cltc/Hgs/Numb/Ston2/Cltb/Micall1/Lmbr1l/App/Itsn1/Rab5a/Rab31/Cd14/Vldlr/Itgav/Cd44/Ccdc32/Snap25/Egf/Sdcbp/Lpar1/Cap1/Hspg2/Snx17/Grk4/Rabgef1/Wdr54/Lrp6/Sirt2/Necab2/Itgb1/Nedd4/Tgfbr2/Adrb2/Calcrl/Picalm/Arrb1/Snx1	49
GO:0072593	reactive oxygen species metabolic process	47/2708	257/28891	6.5602e-06	0.000165031	0.000114608	Cflar/Sesn1/Foxo3/Rnf41/Vdac1/Eif5a/Stat3/Brca1/Hbp1/Fancc/Dhfr/Plau/Arf4/Lrrk2/Mpv17l/App/Fpr2/Mapk14/Cdkn1a/Ier3/Vav1/Prdx5/Txn1/Tlr4/Prdx1/Zc3h12a/Aldh2/Met/Cycs/Gadd45a/Hk2/Sirt2/Prcp/Ndufc2/Coq7/Sirt3/Clcn3/Ndufa13/Birc2/Tgfbr2/Gpx3/Sod1/Thbs1/Sesn2/Pdk4/Rhoa/Abcd1	47
GO:0090263	positive regulation of canonical Wnt signaling pathway	26/2708	109/28891	6.60358e-06	0.000165441	0.000114893	Rps12/Csnk1g2/Dapk3/Ube2b/Ctdnep1/Csnk1d/Ppm1a/Ror2/Scel/Lrrk2/Ppm1b/Csnk1g3/Frat1/Lgr4/Adnp/Egf/Nfkb1/Vcp/Plekha4/Fgfr2/Vps35/Yap1/Smad3/Ppp2r3a/Ddx3x/Tmem198	26
GO:0071498	cellular response to fluid shear stress	9/2708	17/28891	6.65762e-06	0.000166114	0.000115361	Xbp1/Hdac5/Mtss1/Plec/Socs5/Hdac3/Klf4/Pkd2/Mapk7	9
GO:0001890	placenta development	37/2708	184/28891	6.7676e-06	0.000168172	0.00011679	Bmpr2/Cited2/Dazap1/Socs3/Ctsl/Parp2/Ctsb/Krt8/Sp1/Ppard/Mapk14/Hsp90ab1/Mdfi/Birc6/Pcdh12/Itgav/Ptgis/Snai1/Cebpb/Arnt/Rbm15/Arid1a/Dnajb6/Pkd2/Met/Vwf/Zfp568/Fgfr2/Htra1/Birc2/Map2k1/Etnk2/Ggnbp2/Fosl1/Vcam1/Phlda2/Junb	37
GO:0035994	response to muscle stretch	10/2708	21/28891	6.87816e-06	0.000170227	0.000118217	Fos/Mapk14/Rela/Ankrd1/Ankrd2/Gsn/Pik3ca/Nfkb1/Nfkbia/Jun	10
GO:0019058	viral life cycle	46/2708	250/28891	6.92652e-06	0.000170733	0.000118568	Adarb1/Rab1a/Larp1/Ccl5/Ddx5/Chmp6/P4hb/Ctsb/Tarbp2/Vapa/Npc1/Slc3a2/Trim8/Usp6nl/Gsn/Itgav/Eif2ak4/Chmp4b/Gbp3/Nbn/Vcp/Zc3h12a/Oasl1/Zc3hav1/Pcbp1/Axl/Isg20/Furin/Atg16l2/Tmem41b/Gas6/Bst2/Ist1/Ilf3/Zfp809/Hspa8/Nedd4/Eef1a1/Pdcd6ip/Ddx3x/Nucks1/Snx3/Ccnk/Pcx/Fam111a/Uvrag	46
GO:0043393	regulation of protein binding	43/2708	228/28891	7.17107e-06	0.000176051	0.000122261	Dnajb2/Psen2/Lrp1/Rack1/Hspa4/Aurkb/Arrb2/Tex14/Hdac5/Psen1/Blk/Lrrk2/Ppp1r2/App/Cdkn1a/Hsp90ab1/Ticam1/Lox/Golga2/Mapre1/Adnp/Aurka/Ufl1/Cdk5/Mapre3/Actb/Cald1/Cycs/Eif2ak3/Cyld/Zfpm1/Pabpn1l/Nphp3/Usp9x/Tmc8/Gsk3b/Cblb/Adrb2/Id1/Arrb1/Phlda2/Arhgef7/Carm1	43
GO:0031345	negative regulation of cell projection organization	42/2708	221/28891	7.48239e-06	0.000182959	0.000127059	Map4k4/Epha4/Neu4/Dnm3/Lrp1/Rtn4/Cdkl3/Rap1gap2/Pafah1b1/Ifrd1/Psen1/Dleu2/Lrrk2/Dip2b/Cep97/App/H2-D1/Mbp/Il15ra/Vim/Prnp/Odf2l/Tesk1/Lpar1/Capzb/Cdk5/Cit/Sema4f/Dguok/Gsk3a/Evi5l/Itgb1/Yap1/Kremen1/Spock1/Gsk3b/Id1/Tchp/Xylt1/Carm1/Rhoa/Map4	42
GO:0032956	regulation of actin cytoskeleton organization	59/2708	351/28891	7.59725e-06	0.000185028	0.000128495	Capn10/Pam/Clasp1/Myoc/Specc1l/Dapk3/Lrp1/Pdlim4/Arf1/Myo1c/Ssh2/Pfn4/Rock2/Cfl2/Trim27/Nedd9/Mtss1/Phldb2/Cd47/Mlst8/Synpo/Rhod/Add3/Gsn/Mkks/Dstn/Sdc4/Pik3ca/Tlr2/Hax1/S100a10/Tesk1/Lpar1/Wasf2/Capzb/Slc4a2/Ssh1/Cit/Limk1/Ccl26/Fscn1/Met/Capg/Gmfg/Rhog/Arhgap17/Rnh1/Pik3r2/Bst2/Cotl1/Jam3/Smad3/Arhgap18/Id1/Arhgap35/Plekhg2/Akap13/Fhod1/Rhoa	59
GO:0090316	positive regulation of intracellular protein transport	32/2708	150/28891	7.76385e-06	0.000188335	0.000130792	Tpr/Oaz1/Xbp1/Myo1c/Ccl2/Brca1/Ppm1a/Psen1/Gli3/Mapk14/Hsp90ab1/Hdac3/Ctdspl2/Prnp/Pdcd10/Tek/Zc3h12a/Sfn/Cdk5/Smo/Tcaf2/Bbc3/Gsk3a/Akt2/Bag3/Gas6/Pik3r2/Tmem30a/Gsk3b/Hspa1l/Prr5l/Bcap31	32
GO:2000736	regulation of stem cell differentiation	22/2708	85/28891	8.21847e-06	0.000198575	0.000137903	Stat3/Sox9/Cdk13/Mir125a/Lbh/Zfp36l2/Hspa9/Kat5/Men1/Jag1/Bbs12/Ociad1/N4bp2l2/Kdm3a/Zfp36/Setd1a/Gatad2a/Yap1/Ccnk/Prkdc/Gsk3b/Tbx3	22
GO:0045786	negative regulation of cell cycle	65/2708	400/28891	8.45531e-06	0.000202695	0.000140765	Ctdsp1/Gigyf2/Tpr/Tiprl/Sde2/Ints7/Fbxo5/Tnfaip3/Zwint/Dot1l/Fzr1/Cry1/Usp44/Mdm1/Gjc2/Tom1l2/Aurkb/Tex14/Brca1/Timp2/Ppp1r13b/Rb1/Parp9/Rpl24/Mapk14/Cdkn1a/Ier3/Ppp1r10/Trim39/Kat2b/Zfp36l2/Thoc1/Cdk2ap2/Men1/Dgkz/Creb3l1/Eif2ak4/Zfyve19/Cdk5rap1/Aurka/Nbn/Ufl1/Klf4/Ptpn3/Cdk5/Pkd2/Chek2/Taok3/Mad1l1/Gpnmb/Setmar/Fgfr2/Nek1/Smarca5/Cdt1/Fem1b/Trex1/Prkdc/Btg3/E2f1/Stil/Atf5/Cul4a/Fbxo31/Cdkn2d	65
GO:1990778	protein localization to cell periphery	65/2708	400/28891	8.45531e-06	0.000202695	0.000140765	Tmbim1/Ppp2r5a/Map7/Stx7/Epb41l2/Tspan15/Lrp1/Rack1/Sqstm1/Dlg4/Rab34/Cltc/Rhbdf2/Rock2/Numb/Pacs2/Lgals3/Rap2a/Pkp2/Rab40c/Rab31/Rhoq/Ttc7/Ehd1/Zfyve27/Bbip1/Sec16a/Zdhhc5/Ypel4/Prnp/Snap25/Csnk2a1/Bcl2l1/Sys1/Lama5/S100a10/Snx27/Kif1b/Errfi1/Cdk5/Wdr19/Actb/Smurf1/Arl6ip5/Lrp6/Akt2/Numa1/Pgap2/Rhog/Dchs1/Gga2/Stx4a/Gas6/Pik3r2/Rab8a/Vps35/Bbs2/Wdr59/Zdhhc7/Itgb1/Map2k1/Gsk3b/Ift80/Sesn2/Picalm	65
GO:1903008	organelle disassembly	30/2708	137/28891	8.5527e-06	0.000203961	0.000141644	Capn10/Hbs1l/Ascc3/Rnf41/Sqstm1/Vdac1/Gabarap/Wipi1/Nedd9/Pelo/Atg3/Chka/Kat5/Stx5a/Golga2/Mrrf/Atg13/Aurka/Ufl1/Vcp/Smurf1/Mtif3/Hk2/Gsk3a/Gabarapl2/Tex264/Denr/Map4/Hdac6/Fundc1	30
GO:0045637	regulation of myeloid cell differentiation	44/2708	237/28891	8.57485e-06	0.000203961	0.000141644	Foxo3/Rnf41/Nf1/Evi2b/Ccl5/Kat7/Stat3/Id2/Fos/Nedd9/Ror2/Rb1/Klf10/Trib1/Tob2/Gabpa/Runx1/Mir125a/Mapk14/Hspa9/Lox/Tjp2/Ypel4/Lmo2/Fbn1/Rassf2/Jag1/Cebpb/Hax1/Rbm15/Zfp36/Ctr9/Setd1a/Zfpm1/Zbtb16/Tfe3/Nfkbia/Prkdc/Gsk3b/Tnfaip6/Jun/Hoxa9/Cul4a/Tcta	44
GO:0060236	regulation of mitotic spindle organization	14/2708	40/28891	8.62842e-06	0.00020444	0.000141976	Tpr/Cltc/Chmp6/Cenpj/Cep97/Hspa1b/Chmp4b/Tacc3/Numa1/Parp3/Hspa1a/Map9/Stil/Nup62	14
GO:0002262	myeloid cell homeostasis	41/2708	215/28891	8.75671e-06	0.000206679	0.000143531	Cflar/Cited2/Foxo3/Tcf3/Nf1/Ccl2/Kat7/Nfe2l1/Stat3/Id2/Mthfd1/Ncapg2/Fancc/Rb1/Slc11a2/Sp1/Bcl6/Mir125a/Mapk14/Pknox1/Hspa9/Rps14/Ypel4/Cd44/Lmo2/Mertk/Ufl1/Prdx1/Hscb/Axl/Zfp36/Setd1a/Hmox1/Zfpm1/Jam3/Arid4a/Prkdc/Sod1/Adgrf4/Kmt2e/Rps19	41
GO:1900180	regulation of protein localization to nucleus	34/2708	165/28891	9.07798e-06	0.000212455	0.000147542	Rassf5/Tpr/Xbp1/Flcn/Nf1/Kat7/Brca1/Psen1/Gli3/Parp9/App/Mapk14/Hsp90ab1/Hdac3/Trim8/Chp1/Pkia/Lmna/Larp7/Tesk1/Tek/Zc3h12a/Nup54/Mdfic/Smo/Eif2ak3/Bag3/Pik3r2/Yap1/Trim29/Gsk3b/Sesn2/Mepce/Nup62	34
GO:0007044	cell-substrate junction assembly	24/2708	98/28891	9.1265e-06	0.000212455	0.000147542	Map4k4/Clasp1/Myoc/Dapk3/Lrp1/Wdpcp/Actn1/Vcl/Plec/Myh9/Phldb2/Rhod/Actn3/Itgav/Sdc4/S100a10/Tek/Col16a1/Coro1c/Iqgap1/Peak1/Smad3/Lamc1/Lims1	24
GO:1901874	negative regulation of post-translational protein modification	24/2708	98/28891	9.1265e-06	0.000212455	0.000147542	Dnajb2/Psen2/Fbxo5/Tnfaip3/Hmg20b/Cry1/Usp44/Sqstm1/Ube2b/Flcn/Arrb2/Brca1/Psen1/Rela/Trim44/Chp1/Ufl1/Plaa/Cdk5/Limk1/U2af2/Pabpn1l/Hmg20a/Arrb1	24
GO:0006888	endoplasmic reticulum to Golgi vesicle-mediated transport	28/2708	124/28891	9.14046e-06	0.000212455	0.000147542	Klhl12/Sec16b/Rab1a/Arf1/P4hb/Trappc13/Trappc9/Lrrk2/Tfg/Vapa/Yif1a/Stx5a/Sec16a/Golga2/Sec23b/Sec24d/Vcp/Stx17/Trappc3/Pef1/Insig1/Kdelr2/Creb3l2/Copg1/Yif1b/Use1/Tmed1/Bcap31	28
GO:0008654	phospholipid biosynthetic process	42/2708	223/28891	9.42764e-06	0.0002183	0.000151602	Capn2/Pemt/Socs3/Idi1/Serinc5/Hexb/Hmgcs1/Abhd4/Chkb/Pigz/Pcyt1a/Pigp/Serac1/Agpat4/Ppard/Agpat1/Vapa/Socs5/Ttc7/Chka/Osbp/Pi4k2a/Dgkz/Chp1/Fitm2/Dpm1/Pld1/Pik3ca/Pigo/Dhdds/Pisd/Mvk/Etnk1/Mboat7/Pgap2/Pik3c2a/Pik3r2/Cish/Abhd5/Etnk2/Pcx/Uvrag	42
GO:0009648	photoperiodism	11/2708	26/28891	9.78435e-06	0.000225102	0.000156325	Atoh7/Cry1/Per1/Id2/Rbm4b/Rbm4/Cry2/Ppp1cb/Ppp1cc/Fbxl3/Bhlhe40	11
GO:0006260	DNA replication	49/2708	276/28891	9.79505e-06	0.000225102	0.000156325	Gli2/Sde2/Fbxo5/Helb/Gli1/Pold2/Ctc1/Kat7/Brca1/Fancm/Rrm2b/Atf1/Slx4/Mcm4/Cdc45/E4f1/Thoc1/Poli/Pold4/Ino80/Pcna/Top1/Actl6a/Bcar3/Egf/Nbn/Pole3/Faf1/Poln/Met/Rny3/Pole4/Setmar/Ruvbl2/Polg/Pold3/Fgfr1/Smarca5/Orc6/Gins2/Cdt1/Pif1/Trex1/Tspyl2/Nucks1/Fam111a/Jun/Id3/Carm1	49
GO:0051170	import into nucleus	37/2708	187/28891	9.94802e-06	0.000227374	0.000157903	Tpr/Eif4enif1/Xbp1/Sqstm1/Nf1/Stat3/Brca1/Ddx5/Psen1/Gli3/Tnpo1/Ipo4/Lrrk2/Kpna1/Mapk14/Cdkn1a/Hsp90ab1/Fam53c/Tmco6/Hdac3/Cry2/Chp1/Cdan1/Cse1l/Pkia/Lmna/Akirin2/Tek/Zc3h12a/Nup54/Mdfic/Smo/Nup98/Bag3/Pik3r2/Nfkbia/Nup62	37
GO:0032970	regulation of actin filament-based process	65/2708	402/28891	9.96832e-06	0.000227374	0.000157903	Capn10/Pam/Clasp1/Myoc/Specc1l/Dapk3/Lrp1/Pdlim4/Arf1/Myo1c/Ssh2/Pfn4/Rock2/Cfl2/Frmd6/Trim27/Nedd9/Tnnc1/Mtss1/Myh9/Pkp2/Phldb2/Cd47/Mlst8/Synpo/Rhod/Acta2/Add3/Gsn/Mkks/Dstn/Sdc4/Pik3ca/Tlr2/Hax1/S100a10/Tesk1/Lpar1/Wasf2/Capzb/Pdpn/Slc4a2/Ssh1/Cit/Limk1/Ccl26/Fscn1/Met/Capg/Gmfg/Rhog/Arhgap17/Rnh1/Pik3r2/Bst2/Cotl1/Jam3/Smad3/Arhgap18/Id1/Arhgap35/Plekhg2/Akap13/Fhod1/Rhoa	65
GO:0090092	regulation of transmembrane receptor protein serine/threonine kinase signaling pathway	47/2708	261/28891	1.0023e-05	0.000227771	0.000158179	Zfp451/Bmpr2/Cited2/Pbld2/Lrp1/Xbp1/Spred2/Flcn/Snx6/Ppm1a/Arid4b/Bmp6/Pelo/Il17rd/Tmprss6/Vasn/Chrd/Fstl1/Sap130/Lox/Men1/Gpr155/Spred1/Ctdspl2/Fbn1/Pmepa1/Sdcbp/Ski/Emilin1/Htra3/Smurf1/Strap/Furin/Numa1/Htra1/Zfp703/Ing2/Glg1/Smad3/Tgfbr2/Sulf1/Arid4a/Hspa5/Tnfaip6/Thbs1/Sap30/Snx1	47
GO:0042594	response to starvation	40/2708	209/28891	1.02424e-05	0.000231896	0.000161044	Sesn1/Foxo3/Xbp1/Larp1/Flcn/Gabarap/Mybbp1a/Wipi1/Eif2s1/Dap/Klf10/Srebf2/Lrrk2/Cdkn1a/Angptl4/Impact/Chka/Kat5/Gpr155/Eif2ak4/Acadm/Zc3h12a/Tbl2/Ywhag/Eif2ak3/Itfg2/Zfp36/Myod1/Pik3c2a/Gas6/Eif4ebp1/Tssk6/Wdr59/Gabarapl2/Sesn3/Atf3/Hspa5/Jun/Sesn2/Pdk4	40
GO:0031667	response to nutrient levels	68/2708	427/28891	1.057e-05	0.00023843	0.000165581	Capn10/Sesn1/Foxo3/Xbp1/Larp1/Flcn/Pemt/Gabarap/Mybbp1a/Wipi1/Eif2s1/Parp2/Dap/Klf10/Plec/Srebf2/Lrrk2/Nfkbiz/Mlst8/Ppard/Mapk14/Cdkn1a/Angptl4/Kat2b/Impact/Chka/Kat5/Gpr155/Eif2ak4/Pdia3/Fbn1/Mkks/Ahcy/Pld1/Prkab2/Slc16a1/Acadm/Zc3h12a/Rheb/Prkab1/Tbl2/Ywhag/Eif2ak3/Itfg2/Lrp6/Zfp36/Sirt2/Myod1/Pik3c2a/Gas6/Eif4ebp1/Lpl/Tssk6/Bbs2/Wdr59/Gabarapl2/Sesn3/Kdm6a/Atf3/Sod1/Pim1/Csnk1a1/Adrb2/Hspa5/Ju…	68
GO:0010212	response to ionizing radiation	29/2708	132/28891	1.12181e-05	0.000252119	0.000175088	Nhej1/Trp53bp2/Ints7/Brca1/Pnp/Spidr/Gtf2h5/Mapk14/Cdkn1a/Egr1/Kat5/Men1/Dclre1c/Swi5/Tank/Tnks1bp1/Ino80/Bcl2l1/Chek2/Brat1/Gadd45a/Bbc3/Ercc1/Ddias/Nek1/Yap1/Trex1/Nucks1/Prkdc	29
GO:0000381	regulation of alternative mRNA splicing	via spliceosome	17/2708	57/28891	1.13938e-05	0.000255129	0.000177178	Ptbp1/Ddx5/Srsf2/Rbm25/Ddx17/Dyrk1a/Rbm4/Malat1/Rbm15/Magoh/Thrap3/Khdrbs1/Tia1/Myod1/Rbm7/Fxr2/Mbnl2	17
GO:0032506	cytokinetic process	14/2708	41/28891	1.19751e-05	0.000267167	0.000185538	Arf1/Aurkb/Chmp6/Snx18/Bin3/Plec/Myh9/Chmp4b/Rtkn/Iqgap1/Snx33/Pdcd6ip/Nup62/Rhoa	14
GO:0098760	response to interleukin-7	9/2708	18/28891	1.22038e-05	0.00027128	0.000188394	P4hb/Crkl/Stip1/Pdia3/Rad23b/Ybx1/Lsp1/Hnrnph1/Fosl2	9
GO:0048041	focal adhesion assembly	22/2708	87/28891	1.22991e-05	0.000272406	0.000189177	Map4k4/Clasp1/Myoc/Dapk3/Lrp1/Wdpcp/Actn1/Vcl/Myh9/Phldb2/Rhod/Actn3/Itgav/Sdc4/S100a10/Tek/Col16a1/Coro1c/Iqgap1/Peak1/Smad3/Lims1	22
GO:0042063	gliogenesis	64/2708	397/28891	1.27963e-05	0.000280467	0.000194775	Epha4/Serpine2/Myoc/Dusp10/Ifngr1/Lrp1/Rtn4/Gjc2/Pafah1b1/Nf1/Omg/Ccl2/Nfe2l1/Nr1d1/Stat3/Sox9/Id2/Psen1/Eif2b2/Gli3/Ror2/Hexb/Anxa7/Zmiz1/Zcchc24/Rb1/Plec/Abcc1/Crkl/Etv5/App/Clcf1/Rela/Vim/B4galt5/Tlr2/Ufl1/Tlr4/Kdm4a/Tnfrsf1b/Ski/Cdk5/Rheb/Eif2b4/Ppp1cc/P2rx4/Smo/Lrp6/Mboat7/Akt2/Sirt2/Rras/Mir23a/Slc7a5/Map2k1/Myd88/Srgap2/Erbb3/Ndrg1/Sod1/E2f1/Atf5/Arhgef7/Rhoa	64
GO:0006611	protein export from nucleus	19/2708	69/28891	1.28007e-05	0.000280467	0.000194775	Tpr/Ptpn14/Dnajc27/Ppm1a/Hspa9/Hdac3/Frat1/Chp1/Ctdspl2/Cse1l/Txn1/Sfn/Cdk5/Smurf1/Chchd4/Bag3/Gas6/Gsk3b/Dusp16	19
GO:0150116	regulation of cell-substrate junction organization	19/2708	69/28891	1.28007e-05	0.000280467	0.000194775	Map4k4/Clasp1/Myoc/Dapk3/Lrp1/Wdpcp/Vcl/Myh9/Phldb2/Rhod/Sdc4/S100a10/Tek/Col16a1/Coro1c/Iqgap1/Peak1/Smad3/Lims1	19
GO:0006606	protein import into nucleus	36/2708	182/28891	1.31117e-05	0.000286257	0.000198795	Tpr/Eif4enif1/Xbp1/Sqstm1/Nf1/Stat3/Brca1/Ddx5/Psen1/Gli3/Tnpo1/Ipo4/Lrrk2/Kpna1/Mapk14/Cdkn1a/Hsp90ab1/Fam53c/Tmco6/Hdac3/Cry2/Chp1/Cse1l/Pkia/Lmna/Akirin2/Tek/Zc3h12a/Nup54/Mdfic/Smo/Nup98/Bag3/Pik3r2/Nfkbia/Nup62	36
GO:0043281	regulation of cysteine-type endopeptidase activity involved in apoptotic process	40/2708	212/28891	1.45352e-05	0.000316205	0.000219594	Cflar/Mical1/Rack1/Arrb2/Rffl/F2r/Dap/Slc11a2/Fam162a/App/Hspa1b/Men1/Gsn/Cd44/Tnfsf10/Vcp/Klf4/Sfn/Rps6ka1/Dnajb6/Cycs/Nod1/Eif2ak3/Arl6ip5/Bid/Bbc3/Akt2/Mgmt/Gas6/Ndufa13/Herpud1/Casp12/Smad3/Ddx3x/Thbs1/Arrb1/Tnfrsf23/Cdkn2d/Rhoa/Bcap31	40
GO:0060348	bone development	44/2708	242/28891	1.47751e-05	0.000320285	0.000222427	Insig2/Myoc/Ddr2/Cited2/Timp3/Sparc/Ctc1/Pafah1b1/Sox9/Gli3/Bmp6/Ano6/Mapk14/Lox/Actn3/Tjp2/Fbn1/Asxl1/Mef2d/Trim45/Col27a1/Hspg2/Ski/Insig1/Ift172/Sbds/Fam20c/Lrp6/Opa3/Serpinh1/Dchs1/Fgfr2/Glg1/Sik3/Zbtb16/Tgfbr2/Sulf1/Thbs1/Ift80/Fosl2/Akap13/Xylt1/Carm1/Rhoa	44
GO:0032886	regulation of microtubule-based process	47/2708	265/28891	1.51117e-05	0.000325284	0.000225898	Clasp1/Tpr/Specc1l/Mdm1/Pafah1b1/Cltc/Ska2/Chmp6/Rock2/Cenpj/Azin1/Phldb2/Cep97/Dyrk1a/Hspa1b/Kat2b/Eml4/Cep120/Cdk2ap2/Arl2/Fbxw5/Mkks/Mapre1/Chmp4b/Pde4dip/Mpdz/Mapre3/Tacc3/Met/Borcs5/Numa1/Cyld/Bbs2/Katnb1/Chordc1/Parp3/Pdcd6ip/Bicd2/Gsk3b/Hspa1a/Map9/Stil/Atf5/Nup62/Arhgef7/Rhoa/Hdac6	47
GO:0009649	entrainment of circadian clock	11/2708	27/28891	1.51122e-05	0.000325284	0.000225898	Atoh7/Cry1/Per1/Id2/Rbm4b/Rbm4/Cry2/Ppp1cb/Ppp1cc/Fbxl3/Bhlhe40	11
GO:0065004	protein-DNA complex assembly	35/2708	176/28891	1.52221e-05	0.000326501	0.000226743	Med16/Cand1/Med9/Med11/Mis12/Med31/Rad51c/Sox9/Cenpo/Gtf2a1/Psmc6/Sugt1/Ubn1/Med15/Cdc45/Nfkbiz/Gtf2h5/Taf8/Med20/Polr1e/Pole3/Cenpa/Med28/Cenpc1/Rad52/Atf7ip/Smarca5/Cenpn/Cdt1/Med14/Tspyl2/H3f3b/Smarca2/Nap1l4/Asf1b	35
GO:0002757	immune response-activating signaling pathway	69/2708	440/28891	1.53781e-05	0.000328694	0.000228266	Lax1/Psen2/Tnfaip3/Icosl/Cactin/Tbk1/Rtn4/Ppp2ca/Arrb2/Nr1d1/Sec14l1/Psen1/Eif2b2/Ubqln1/Lgals3/Rnf31/Blk/Tarbp2/Crkl/Cd47/Nfkbiz/App/Fpr2/Ticam1/Riok3/Cd14/Rela/Lpxn/Blnk/Phpt1/Zdhhc12/Zdhhc5/Dgkz/Lgr4/Prnp/Nfatc2/Tlr2/Tifa/Nfkb1/Gbp2/Tlr4/Zc3h12a/Khdrbs1/Eif2b4/Oasl1/Rabgef1/Lrch4/Zc3hav1/Tril/Nod1/Sirt2/Clpb/Cyld/Bcar1/Ecsit/Hspa8/Myd88/Usp9x/Ddx3x/Rc3h1/Nfkbia/Cblb/Gpr108/Csnk1a1/Fosl1/Vav3/S…	69
GO:0043433	negative regulation of DNA-binding transcription factor activity	34/2708	169/28891	1.54988e-05	0.000330118	0.000229256	Tnfaip3/Cactin/Arrb2/Spop/Id2/Commd6/Dap/Trib1/Lrrk2/Hdac3/Men1/Eif2ak4/Chp1/Prnp/Ptgis/Adora3/Ufl1/Klf4/Faf1/Zc3h12a/Tacc3/Wfs1/Pkd2/Tax1bp1/Nfkbib/Hmox1/Cyld/Nfkbia/Pim1/Id1/Id3/Bhlhe40/Arrb1/Ccdc22	34
GO:0007160	cell-matrix adhesion	43/2708	235/28891	1.56333e-05	0.000331828	0.000230443	Map4k4/Clasp1/Myoc/Dapk3/Lrp1/Cd63/Wdpcp/Nf1/Itga2b/Actn1/Ccl28/Plau/Vcl/Myh9/Bcl6/Phldb2/Tnxb/Rhod/Actn3/Itgav/Sirpa/Jag1/Sdc4/S100a10/Tek/Col16a1/Cdk5/Emilin1/Coro1c/Zyx/Rras/Iqgap1/Itgb1/Col5a3/Jam3/Peak1/Smad3/Lims1/Myf5/Gsk3b/Thbs1/Vcam1/Rhoa	43
GO:0000380	alternative mRNA splicing	via spliceosome	20/2708	76/28891	1.59959e-05	0.000337183	0.000234162	Ptbp1/Ddx5/Srsf2/Rbm25/Cdk13/Ddx17/Hnrnpa1/Dyrk1a/Rbm4/Malat1/Rbm15/Magoh/Thrap3/Khdrbs1/Tia1/Strap/Myod1/Rbm7/Fxr2/Mbnl2	20
GO:0019080	viral gene expression	20/2708	76/28891	1.59959e-05	0.000337183	0.000234162	Ptbp1/Ccl5/Trim27/Eif3d/Sp1/Tarbp2/Ctdp1/Trim8/Eif3a/Eif2ak4/Csde1/Larp7/Eif3b/Mdfic/Zfp36/Mon1b/Nucks1/Jun/Denr/Ubp1	20
GO:0019827	stem cell population maintenance	40/2708	213/28891	1.62986e-05	0.000337982	0.000234717	Fzd7/Foxo3/Eif4enif1/Stat3/Sox9/Arid4b/Fancc/Pelo/Loxl2/Klf10/Zhx2/Med15/Tead3/Lbh/Zfp36l2/Sap130/Trim8/Phf19/Actl6a/Eif4e/Klf4/Arid1a/Ski/Med28/Actb/Smo/Kdm3a/Cnot3/Ctr9/Setd1a/Fgfr1/Ing2/Cnot1/Yap1/Med14/Arid4a/Smarca2/Tbx3/Cul4a/Sap30	40
GO:1902107	positive regulation of leukocyte differentiation	40/2708	213/28891	1.62986e-05	0.000337982	0.000234717	Dusp10/Xbp1/Evi2b/Ccl5/Id2/Ppp2r3c/Fos/Gli3/Nedd9/Ror2/Zmiz1/Pnp/Rb1/Klf10/Trib1/Bcl6/Nfkbiz/Runx1/H2-DMa/Socs5/Kat5/Il15ra/Actl6a/Il2/Cd1d1/Hax1/Arid1a/Actb/Axl/Il4ra/Gas6/Cyld/Zbtb16/Tgfbr2/Prkdc/Gsk3b/Smarca2/Shb/Jun/Rhoa	40
GO:1903708	positive regulation of hemopoiesis	40/2708	213/28891	1.62986e-05	0.000337982	0.000234717	Dusp10/Xbp1/Evi2b/Ccl5/Id2/Ppp2r3c/Fos/Gli3/Nedd9/Ror2/Zmiz1/Pnp/Rb1/Klf10/Trib1/Bcl6/Nfkbiz/Runx1/H2-DMa/Socs5/Kat5/Il15ra/Actl6a/Il2/Cd1d1/Hax1/Arid1a/Actb/Axl/Il4ra/Gas6/Cyld/Zbtb16/Tgfbr2/Prkdc/Gsk3b/Smarca2/Shb/Jun/Rhoa	40
GO:0010631	epithelial cell migration	55/2708	328/28891	1.63103e-05	0.000337982	0.000234717	Map4k4/Bmpr2/Clasp1/Dusp10/Col18a1/Cd63/Wdpcp/Rtn4/Sparc/Map2k3/Nf1/Hdac5/Sox9/Rock2/Rhoj/Lgals8/Loxl2/Myh9/Sp1/Fstl1/Ppard/Lpxn/Itgav/Spred1/Snai1/Pdcd10/S100a2/Egf/Tesk1/Klf4/Tek/Zc3h12a/Cxcl13/Coro1c/P2rx4/Hspb1/Met/Gadd45a/Actn4/Rras/Prcp/Gab2/Pik3c2a/Angpt2/Fgfr1/Pik3r2/Hmox1/Bcar1/Itgb1/Tgfbr2/Thbs1/Jun/Irs2/Rhoa/Hdac6	55
GO:0030522	intracellular receptor signaling pathway	55/2708	328/28891	1.63103e-05	0.000337982	0.000234717	Cited2/Tnfaip3/Cry1/Tbk1/Rtn4/Ppp2ca/Per1/Aloxe3/Stat3/Brca1/Ddx5/Wbp2/Sec14l1/Strn3/Ubqln1/Zmiz1/Ddx17/Tarbp2/Crkl/Ticam1/Lbh/Riok3/Rela/Zdhhc12/Cry2/Asxl1/Ptgis/Tifa/Gbp2/Ufl1/Tlr4/Arid1a/Oasl1/Zc3hav1/Nod1/Kdm3a/Sirt2/Actn4/Prcp/Stard10/Clpb/Ctbp2/Cnot1/Zdhhc7/Yap1/Hspa8/Nedd4/Myd88/Ddx3x/Nfkbia/Pim1/Csnk1a1/Klf9/Carm1/Rhoa	55
GO:0052548	regulation of endopeptidase activity	59/2708	360/28891	1.66292e-05	0.000343426	0.000238498	Cflar/Epha4/Serpine2/Mical1/Timp3/Rack1/Arrb2/Rffl/Stat3/Rhbdf2/Timp2/Rock2/Psma3/F2r/Psme2/Dap/Slc11a2/Fam162a/App/Hspa1b/Mbp/Men1/Gsn/Cd44/Tnfsf10/Serpini1/Akirin2/Vcp/Klf4/Sfn/Rps6ka1/Dnajb6/Cycs/Nod1/Eif2ak3/Arl6ip5/Bid/Bbc3/Akt2/Furin/Serpinh1/Mgmt/Gas6/Ndufa13/Herpud1/Casp12/Smad3/Aph1b/Ddx3x/Spock1/Thbs1/Picalm/Arrb1/Tnfrsf23/Cdkn2d/Aph1c/Rhoa/Timp1/Bcap31	59
GO:0001952	regulation of cell-matrix adhesion	28/2708	128/28891	1.71659e-05	0.000353317	0.000245367	Map4k4/Clasp1/Myoc/Dapk3/Lrp1/Wdpcp/Nf1/Ccl28/Plau/Vcl/Myh9/Bcl6/Phldb2/Rhod/Jag1/Sdc4/S100a10/Tek/Col16a1/Coro1c/Rras/Iqgap1/Peak1/Smad3/Lims1/Myf5/Gsk3b/Thbs1	28
GO:0030865	cortical cytoskeleton organization	16/2708	53/28891	1.73025e-05	0.000353747	0.000245665	Epb41l2/Llgl1/Pafah1b1/Rock2/Ppp2r3c/Actn1/Plec/Rhoq/Synpo/Cdk5/Coro1c/Rtkn/Iqgap1/Rhog/Pdcd6ip/Fhod1	16
GO:0043124	negative regulation of canonical NF-kappaB signal transduction	16/2708	53/28891	1.73025e-05	0.000353747	0.000245665	Tnfaip3/Cactin/Per1/Arrb2/Nr1d1/Ppm1a/Zmynd11/Trim39/Ppm1b/Riok3/Usp20/Tank/Mapkbp1/Zc3h12a/Rhoa/Ccdc22	16
GO:0051147	regulation of muscle cell differentiation	33/2708	163/28891	1.79183e-05	0.000364687	0.000253262	Fzd7/Bmpr2/Neu2/Ptbp1/Xbp1/Eif5a/Arrb2/Supt6/Hdac5/Id2/Parp2/Tarbp2/Rcan1/Mapk14/Lama1/Hdac3/Ctdp1/Rbm4/Actn3/Ankrd2/Nfatc2/Akirin2/Ybx1/Med28/Dmpk/Gsk3a/Myod1/Fgfr2/Dnmt1/Lamc1/Myf5/Setd3/Gsk3b	33
GO:0098781	ncRNA transcription	30/2708	142/28891	1.79569e-05	0.000364687	0.000253262	Foxo3/Stat3/Ddx5/Sox9/Fos/Ippk/Polr2f/Ddx17/Srebf2/App/Gtf2h5/Ppard/Egr1/Rela/Top1/Nfatc2/Larp7/Nfkb1/Polr1e/Klf4/Zc3h4/Myod1/Zfp143/Ell/Smad3/Snapc5/Ell2/Fosl1/Jun/Mepce	30
GO:0090101	negative regulation of transmembrane receptor protein serine/threonine kinase signaling pathway	31/2708	149/28891	1.80899e-05	0.00036617	0.000254292	Zfp451/Pbld2/Lrp1/Xbp1/Spred2/Snx6/Ppm1a/Arid4b/Il17rd/Tmprss6/Vasn/Chrd/Sap130/Gpr155/Spred1/Ctdspl2/Fbn1/Pmepa1/Ski/Emilin1/Htra3/Smurf1/Strap/Htra1/Ing2/Glg1/Arid4a/Hspa5/Tnfaip6/Sap30/Snx1	31
GO:0050779	RNA destabilization	24/2708	102/28891	1.88046e-05	0.000379382	0.000263467	Gigyf2/Pan2/Eif4enif1/Rock2/Samd4/Tnrc6b/Khsrp/Zfp36l2/Patl1/Csde1/Ybx1/Zc3h12a/Hnrnpr/Tnfrsf1b/Dcp1b/Cnot3/Zfp36/Samd4b/Fto/Cnot1/Pabpn1l/Rc3h1/Fxr2/Hnrnpd	24
GO:0033619	membrane protein proteolysis	17/2708	59/28891	1.88802e-05	0.000379653	0.000263655	Rhbdd1/Psen2/Timp3/Adam19/Timp2/Psen1/Erap1/Myh9/Tmprss6/App/Clpp/Ptpn3/Tnfrsf1b/Snx33/Aph1b/Aph1c/Timp1	17
GO:0042254	ribosome biogenesis	54/2708	322/28891	1.93098e-05	0.00038702	0.000268772	Rpl7/Imp4/Wdr75/Sde2/Rps12/Ddx21/Krr1/Mybbp1a/Mrm1/Heatr1/Riok1/Nop16/Ngdn/Ipo4/Ddx17/Rpl24/Tfb1m/Gtf2h5/Riok2/Traf7/Bysl/Kat2b/Riok3/Wdr36/Rps14/Trmt112/Rpp38/Nsun4/Eri3/Gnl2/Gtpbp10/Nop14/Noa1/Ddx54/Sbds/Pop7/Rps5/Mphosph10/Isg20/Efl1/Ppan/Kri1/Rrp9/Dhx30/Rpsa/Ddx3x/Rpl10/Tsr2/Prkdc/Rpl10a/Pop5/Rps19/Cul4a/Ddx10	54
GO:0090132	epithelium migration	55/2708	330/28891	1.94719e-05	0.000388992	0.000270141	Map4k4/Bmpr2/Clasp1/Dusp10/Col18a1/Cd63/Wdpcp/Rtn4/Sparc/Map2k3/Nf1/Hdac5/Sox9/Rock2/Rhoj/Lgals8/Loxl2/Myh9/Sp1/Fstl1/Ppard/Lpxn/Itgav/Spred1/Snai1/Pdcd10/S100a2/Egf/Tesk1/Klf4/Tek/Zc3h12a/Cxcl13/Coro1c/P2rx4/Hspb1/Met/Gadd45a/Actn4/Rras/Prcp/Gab2/Pik3c2a/Angpt2/Fgfr1/Pik3r2/Hmox1/Bcar1/Itgb1/Tgfbr2/Thbs1/Jun/Irs2/Rhoa/Hdac6	55
GO:0042982	amyloid precursor protein metabolic process	20/2708	77/28891	1.97193e-05	0.00039011	0.000270918	Epha4/Tmcc2/Psen2/Ifngr1/Rtn4/Adam19/Rock2/Psen1/Itm2b/Sp1/App/Dyrk1a/Rela/Prnp/Gsap/Gsk3a/Necab2/Aph1b/Picalm/Aph1c	20
GO:1902017	regulation of cilium assembly	20/2708	77/28891	1.97193e-05	0.00039011	0.000270918	Sdccag8/Wdpcp/Arf4/Cenpj/Atg3/Cep97/Ift140/Cep120/Odf2l/Tesk1/Lpar1/Crocc/Evi5l/Cyld/Yap1/Cdkl5/Gsk3b/Tchp/Arhgap35/Map4	20
GO:1905515	non-motile cilium assembly	20/2708	77/28891	1.97193e-05	0.00039011	0.000270918	Cep350/Gorab/Ahi1/Tbc1d32/Tmem17/Csnk1d/Cenpj/Ift140/Mkks/Mapre1/Ift74/Ift172/C2cd3/Tmem80/Bbs2/Nphp3/Ift80/Stil/Ift122/Map4	20
GO:1904035	regulation of epithelial cell apoptotic process	28/2708	129/28891	1.99856e-05	0.000394102	0.00027369	Cflar/Capn10/Tnfaip3/Foxo3/Col18a1/Xbp1/Arrb2/Spop/Eif2s1/Nkx2-6/Rb1/Ano6/Angptl4/Npc1/Hdac3/Gsn/Tek/Wfs1/Tia1/Zfp36/Gas6/Hmox1/Yap1/Lims1/Mapk7/Thbs1/Id1/Carm1	28
GO:0001837	epithelial to mesenchymal transition	33/2708	164/28891	2.04392e-05	0.000401751	0.000279002	Epha4/Clasp1/Klhl12/Spred2/Rtn4/Ppp2ca/Tmem100/Ddx5/Sox9/Rock2/Dlg5/Il17rd/Loxl2/Ddx17/Vasn/Chrd/Phldb2/Spred1/Jag1/Snai1/Sdcbp/Pef1/Pdpn/Lrp6/Dact3/Fgfr2/Fgfr1/Zfp703/Smad3/Tgfbr2/Gsk3b/Tbx3/Kbtbd8	33
GO:0071356	cellular response to tumor necrosis factor	36/2708	186/28891	2.15152e-05	0.000421546	0.000292749	Traf5/Cactin/Mir331/Ccl2/Rffl/Ccl5/Nr1d1/Brca1/Lrrk2/Krt8/Cdip1/Mir125b-2/Mapk14/Zfp36l2/Rela/Tjp2/Ankrd1/Traf2/Tank/Hipk1/Nfkb1/Gbp3/Zc3h12a/Ccl26/Zfp36/Actn4/Myod1/Gas6/Asah1/Cyld/Birc2/Eda2r/Lims1/Mir1934/Slc2a4/Nfkbia	36
GO:0006984	ER-nucleus signaling pathway	14/2708	43/28891	2.22516e-05	0.000433197	0.00030084	Insig2/Ppp1r15b/Atf6/Ccdc47/Eif2s1/Atg10/Srebf2/Insig1/Wfs1/Tmem33/Eif2ak3/Bid/Gsk3b/Hspa5	14
GO:1901983	regulation of protein acetylation	14/2708	43/28891	2.22516e-05	0.000433197	0.00030084	Ddx21/Xbp1/Fam161a/Mybbp1a/Myo1c/Brca1/Dip2b/App/Nfya/Kat5/Sirt3/Smarca5/Ddx3x/Gsk3b	14
GO:1990928	response to amino acid starvation	16/2708	54/28891	2.24598e-05	0.000434562	0.000301788	Sesn1/Larp1/Flcn/Eif2s1/Dap/Cdkn1a/Impact/Gpr155/Eif2ak4/Eif2ak3/Itfg2/Eif4ebp1/Wdr59/Sesn3/Atf3/Sesn2	16
GO:0002062	chondrocyte differentiation	27/2708	123/28891	2.2535e-05	0.000434562	0.000301788	Bmpr2/Gli2/Sox9/Gli3/Bmp6/Ror2/Loxl2/Slc39a14/Rb1/Runx1/Mapk14/Mex3c/Rela/Mef2d/Col27a1/Hspg2/Creb3l2/Eif2ak3/Serpinh1/Fgfr1/Glg1/Zbtb16/Smad3/Tgfbr2/Sulf1/Ift80/Fosl2	27
GO:0006413	translational initiation	27/2708	123/28891	2.2535e-05	0.000434562	0.000301788	Gigyf2/Ppp1r15b/Tpr/Larp1/Eif4a1/Eif1/Eif2s1/Eif2b2/Eif3d/Impact/Rbm4/Eif3a/Eif2ak4/Eif4e/Khdrbs1/Eif2b4/Slbp/Eif3b/Mtif3/Eif2ak3/Paip2b/Ppp1r15a/Eif3c/Eif4ebp1/Ddx3x/Denr/Eif1ax	27
GO:0090130	tissue migration	55/2708	332/28891	2.31909e-05	0.000444169	0.00030846	Map4k4/Bmpr2/Clasp1/Dusp10/Col18a1/Cd63/Wdpcp/Rtn4/Sparc/Map2k3/Nf1/Hdac5/Sox9/Rock2/Rhoj/Lgals8/Loxl2/Myh9/Sp1/Fstl1/Ppard/Lpxn/Itgav/Spred1/Snai1/Pdcd10/S100a2/Egf/Tesk1/Klf4/Tek/Zc3h12a/Cxcl13/Coro1c/P2rx4/Hspb1/Met/Gadd45a/Actn4/Rras/Prcp/Gab2/Pik3c2a/Angpt2/Fgfr1/Pik3r2/Hmox1/Bcar1/Itgb1/Tgfbr2/Thbs1/Jun/Irs2/Rhoa/Hdac6	55
GO:0071214	cellular response to abiotic stimulus	56/2708	340/28891	2.32729e-05	0.000444169	0.00030846	Rhbdd1/Opn3/Sde2/Ints7/Aurkb/Nlk/Brca1/Sox9/Eif2s1/Plec/Rbx1/Spidr/Gtf2h5/Mlst8/Mapk14/Cdkn1a/Rab11b/Egr1/Piezo2/Poli/Ankrd1/Swi5/Tank/Tnks1bp1/Ddb2/Eif2ak4/Ino80/Pcna/Bcl2l1/Pik3ca/Pkd2/Chek2/Actb/Mir29b-1/Gadd45a/Rho/Bbc3/Ercc1/Relb/Akt2/Ruvbl2/Ddias/Pold3/Bag3/Mmp2/Yap1/Nedd4/Trex1/Ddx3x/Nucks1/Slc2a4/Gsk3b/Mir3092/Cul4a/Rpgr/Timp1	56
GO:0104004	cellular response to environmental stimulus	56/2708	340/28891	2.32729e-05	0.000444169	0.00030846	Rhbdd1/Opn3/Sde2/Ints7/Aurkb/Nlk/Brca1/Sox9/Eif2s1/Plec/Rbx1/Spidr/Gtf2h5/Mlst8/Mapk14/Cdkn1a/Rab11b/Egr1/Piezo2/Poli/Ankrd1/Swi5/Tank/Tnks1bp1/Ddb2/Eif2ak4/Ino80/Pcna/Bcl2l1/Pik3ca/Pkd2/Chek2/Actb/Mir29b-1/Gadd45a/Rho/Bbc3/Ercc1/Relb/Akt2/Ruvbl2/Ddias/Pold3/Bag3/Mmp2/Yap1/Nedd4/Trex1/Ddx3x/Nucks1/Slc2a4/Gsk3b/Mir3092/Cul4a/Rpgr/Timp1	56
GO:0000209	protein polyubiquitination	45/2708	254/28891	2.33238e-05	0.000444169	0.00030846	Ube2t/Traf5/Tnfaip3/Ube2g2/Rnf126/Rnf41/Rnf185/Fbxw11/Ube2b/Gabarap/Rffl/Spop/Nfe2l1/Brca1/Trim27/Rnf31/Kbtbd7/Rbx1/Rnf5/Syvn1/Zfp91/Traf2/Ddb2/Trim44/Ube2v1/Trim2/Ube2q1/Cdc26/Plaa/Rnf19b/Ube4b/Tmem129/Smurf1/Ube2h/Ube2s/Rnf40/Tcf25/Birc2/Nedd4/Anapc13/Arih2/Ddx3x/Rc3h1/Ube2u/Hdac6	45
GO:0009411	response to UV	32/2708	158/28891	2.36328e-05	0.000448657	0.000311576	Rhbdd1/Opn3/Sde2/Cirbp/Ube2b/Aurkb/Eif2s1/Rbx1/Hmgn1/Mapk14/Cdkn1a/Poli/Rela/Men1/Ddb2/Eif2ak4/Ino80/Pcna/Usp1/Ube4b/Uvssa/Rad18/Ercc1/Ruvbl2/Ddias/Pold3/Mmp2/Nedd4/Trex1/Cul4a/Cdkn2d/Timp1	32
GO:1904646	cellular response to amyloid-beta	13/2708	38/28891	2.39201e-05	0.000452705	0.000314388	Epha4/Lrp1/Snx6/Psen1/Abcc1/App/Fpr2/Prnp/Tlr4/Cdk5/Gsk3b/Adrb2/Vcam1	13
GO:0061157	mRNA destabilization	23/2708	97/28891	2.43849e-05	0.000460076	0.000319507	Gigyf2/Pan2/Eif4enif1/Rock2/Samd4/Tnrc6b/Khsrp/Zfp36l2/Patl1/Csde1/Ybx1/Zc3h12a/Hnrnpr/Dcp1b/Cnot3/Zfp36/Samd4b/Fto/Cnot1/Pabpn1l/Rc3h1/Fxr2/Hnrnpd	23
GO:0071479	cellular response to ionizing radiation	19/2708	72/28891	2.47819e-05	0.00046477	0.000322766	Ints7/Brca1/Spidr/Gtf2h5/Mapk14/Cdkn1a/Egr1/Swi5/Tank/Tnks1bp1/Ino80/Bcl2l1/Chek2/Gadd45a/Bbc3/Ddias/Yap1/Trex1/Nucks1	19
GO:0032786	positive regulation of DNA-templated transcription	elongation	18/2708	66/28891	2.47857e-05	0.00046477	0.000322766	Med16/Med9/Med11/Med31/Supt6/Kat7/Eapp/Cdk13/Med15/Med20/Thoc1/Med28/Supt5/Ell/Map2k1/Med14/Ccnk/Ell2	18
GO:0034205	amyloid-beta formation	15/2708	49/28891	2.62127e-05	0.000487808	0.000338765	Epha4/Psen2/Ifngr1/Rtn4/Rock2/Psen1/Sp1/Dyrk1a/Rela/Prnp/Gsap/Gsk3a/Aph1b/Picalm/Aph1c	15
GO:0045740	positive regulation of DNA replication	15/2708	49/28891	2.62127e-05	0.000487808	0.000338765	Gli2/Gli1/Ctc1/Kat7/Atf1/Ino80/Pcna/Bcar3/Egf/Faf1/Met/Fgfr1/Smarca5/Cdt1/Jun	15
GO:0000302	response to reactive oxygen species	37/2708	195/28891	2.62752e-05	0.000487808	0.000338765	Stk25/Ppp1r15b/Ddr2/Tnfaip3/Sesn1/Foxo3/Psap/Rack1/Sqstm1/Aldh3a2/Kdm6b/Pex12/Zfp277/Fos/Fancc/Dhfr/Nudt15/Lrrk2/Mpv17l/Rela/Prdx5/Sirpa/Pdcd10/Txn1/Prdx1/Met/Pex5/Axl/Hmox1/Mmp2/Sesn3/Trex1/Mapk7/Sod1/Jun/Sesn2/Hdac6	37
GO:0045665	negative regulation of neuron differentiation	22/2708	91/28891	2.63335e-05	0.000487808	0.000338765	Ctdsp1/Foxo3/Ptbp1/Eif4enif1/Rtn4/Spag9/Sox9/Id2/Gli3/Zhx2/Nepro/App/Shoc2/Eif2ak4/Jag1/Eif4e/Nbn/Cit/Itgb1/Hmg20a/Gsk3b/Rhoa	22
GO:0034614	cellular response to reactive oxygen species	30/2708	145/28891	2.73994e-05	0.00050602	0.000351413	Stk25/Ddr2/Tnfaip3/Foxo3/Psap/Rack1/Sqstm1/Kdm6b/Pex12/Zfp277/Fos/Fancc/Dhfr/Lrrk2/Mpv17l/Rela/Prdx5/Sirpa/Pdcd10/Txn1/Prdx1/Met/Pex5/Axl/Mmp2/Trex1/Mapk7/Sod1/Jun/Hdac6	30
GO:2000142	regulation of DNA-templated transcription initiation	21/2708	85/28891	2.81057e-05	0.0005175	0.000359386	Zfp451/Bclaf1/Med16/Cand1/Med9/Med11/Med31/Gtf2a1/Psmc6/Med15/Taf8/Med20/Nfkb1/Med28/Atf7ip/Ercc1/Med14/Nfkbia/Mdc1/Fosl1/Jun	21
GO:0007254	JNK cascade	35/2708	181/28891	2.83559e-05	0.000520521	0.000361483	Cops5/Map4k4/Aida/Dusp10/Sh3rf3/Per1/Pafah1b1/Zmynd11/Ror2/Tnfrsf19/Rap2a/Trib1/Lrrk2/App/Mdfi/Hdac3/Gstp2/Map3k11/Men1/Traf2/Mapkbp1/Sirpa/Rassf2/Nfkb1/Tlr4/Taok3/Mdfic/Nod1/Gadd45a/Cyld/Smad3/Myd88/Eda2r/Gadd45b/Dusp16	35
GO:0098727	maintenance of cell number	40/2708	218/28891	2.844e-05	0.000520521	0.000361483	Fzd7/Foxo3/Eif4enif1/Stat3/Sox9/Arid4b/Fancc/Pelo/Loxl2/Klf10/Zhx2/Med15/Tead3/Lbh/Zfp36l2/Sap130/Trim8/Phf19/Actl6a/Eif4e/Klf4/Arid1a/Ski/Med28/Actb/Smo/Kdm3a/Cnot3/Ctr9/Setd1a/Fgfr1/Ing2/Cnot1/Yap1/Med14/Arid4a/Smarca2/Tbx3/Cul4a/Sap30	40
GO:1904292	regulation of ERAD pathway	10/2708	24/28891	2.9384e-05	0.000536192	0.000372367	Tmem259/Rnf185/Rnft1/Ern1/Ubqln1/Wfs1/Eif2ak3/Herpud1/Sgta/Bcap31	10
GO:0090224	regulation of spindle organization	14/2708	44/28891	2.98322e-05	0.000541141	0.000375803	Tpr/Cltc/Chmp6/Cenpj/Cep97/Hspa1b/Chmp4b/Tacc3/Numa1/Parp3/Hspa1a/Map9/Stil/Nup62	14
GO:1904645	response to amyloid-beta	14/2708	44/28891	2.98322e-05	0.000541141	0.000375803	Epha4/Lrp1/Snx6/Psen1/Abcc1/App/Fpr2/Prnp/Tlr4/Cdk5/Mmp2/Gsk3b/Adrb2/Vcam1	14
GO:0042987	amyloid precursor protein catabolic process	17/2708	61/28891	3.04597e-05	0.000550887	0.000382572	Epha4/Psen2/Ifngr1/Rtn4/Adam19/Rock2/Psen1/Sp1/App/Dyrk1a/Rela/Prnp/Gsap/Gsk3a/Aph1b/Picalm/Aph1c	17
GO:0051983	regulation of chromosome segregation	28/2708	132/28891	3.1148e-05	0.000561674	0.000390063	Tpr/Fbxo5/Zwint/Usp44/Aurkb/Tex14/Ncapg2/Rb1/Riok2/Kat2b/Kat5/BC005624/Nek6/Actl6a/Kif2c/Arid1a/Tacc3/Cit/Mad1l1/Actb/Rad18/Ncapd2/Sirt2/Numa1/Ncapd3/Smarca2/Smc4/Ube2u	28
GO:0150115	cell-substrate junction organization	24/2708	105/28891	3.13425e-05	0.00056352	0.000391345	Map4k4/Clasp1/Myoc/Dapk3/Lrp1/Wdpcp/Actn1/Vcl/Plec/Myh9/Phldb2/Rhod/Actn3/Itgav/Sdc4/S100a10/Tek/Col16a1/Coro1c/Iqgap1/Peak1/Smad3/Lamc1/Lims1	24
GO:0032869	cellular response to insulin stimulus	40/2708	219/28891	3.16918e-05	0.000566563	0.000393458	Capn10/Insig2/Osbpl8/Xbp1/Myo1c/Socs3/Sos2/Slc39a14/Rb1/Sp1/Kat2b/Lonp1/Rab31/Rhoq/Rbm4/Rela/Echdc3/Zfp106/Lpin3/Pik3ca/Bcar3/Insig1/Ywhag/Rarres2/Gsk3a/Akt2/Eif4ebp1/Lpl/Pik3r2/Rab8a/Bcar1/Zdhhc7/Sesn3/Map2k1/Nucks1/Slc2a4/Prkdc/Gsk3b/Pdk4/Irs2	40
GO:0006302	double-strand break repair	50/2708	296/28891	3.16971e-05	0.000566563	0.000393458	Nhej1/Fh1/Yeats4/Helb/Zswim7/Rad51c/Brca1/Fancm/Parp2/Slx4/Mcm4/Spidr/Cdc45/Parp9/Hsf2bp/Kat5/Sfr1/Dclre1c/Swi5/Epc2/Tnks1bp1/Ino80/Ap5s1/Actl6a/Nbn/Vcp/Arid1a/Poln/Chek2/Actb/Setmar/Ogg1/Rad52/Ercc1/Ggn/Ruvbl2/Mgmt/Gins2/Swsap1/Morf4l1/Parp3/Morf4l2/Nucks1/Marf1/Prkdc/Smarca2/Ep400/Zcwpw1/Ing3/Uvrag	50
GO:0002764	immune response-regulating signaling pathway	69/2708	450/28891	3.22233e-05	0.000574289	0.000398823	Lax1/Psen2/Tnfaip3/Icosl/Cactin/Tbk1/Rtn4/Ppp2ca/Arrb2/Nr1d1/Sec14l1/Psen1/Eif2b2/Ubqln1/Lgals3/Rnf31/Blk/Tarbp2/Crkl/Cd47/Nfkbiz/App/Fpr2/Ticam1/Riok3/Cd14/Rela/Lpxn/Blnk/Phpt1/Zdhhc12/Zdhhc5/Dgkz/Lgr4/Prnp/Nfatc2/Tlr2/Tifa/Nfkb1/Gbp2/Tlr4/Zc3h12a/Khdrbs1/Eif2b4/Oasl1/Rabgef1/Lrch4/Zc3hav1/Tril/Nod1/Sirt2/Clpb/Cyld/Bcar1/Ecsit/Hspa8/Myd88/Usp9x/Ddx3x/Rc3h1/Nfkbia/Cblb/Gpr108/Csnk1a1/Fosl1/Vav3/S…	69
GO:0006515	protein quality control for misfolded or incompletely synthesized proteins	11/2708	29/28891	3.36012e-05	0.000593653	0.000412271	Rnf126/Rnf185/Rnf5/Lonp1/Clpp/Zer1/Akirin2/Vcp/Aup1/Sdf2l1/Hdac6	11
GO:1901223	negative regulation of non-canonical NF-kappaB signal transduction	11/2708	29/28891	3.36012e-05	0.000593653	0.000412271	Fbxw11/Ppm1a/C1qtnf3/Ppm1b/Rela/Rassf2/Zc3h12a/Ndufc2/Cyld/Ddx3x/Litaf	11
GO:1901985	positive regulation of protein acetylation	11/2708	29/28891	3.36012e-05	0.000593653	0.000412271	Ddx21/Xbp1/Fam161a/Mybbp1a/Myo1c/Brca1/Dip2b/App/Kat5/Smarca5/Ddx3x	11
GO:0034101	erythrocyte homeostasis	33/2708	168/28891	3.40924e-05	0.000598871	0.000415895	Cflar/Cited2/Foxo3/Tcf3/Kat7/Nfe2l1/Stat3/Id2/Ncapg2/Rb1/Slc11a2/Sp1/Bcl6/Mir125a/Mapk14/Pknox1/Hspa9/Rps14/Ypel4/Lmo2/Ufl1/Prdx1/Hscb/Axl/Zfp36/Setd1a/Hmox1/Zfpm1/Arid4a/Prkdc/Adgrf4/Kmt2e/Rps19	33
GO:0051100	negative regulation of binding	33/2708	168/28891	3.40924e-05	0.000598871	0.000415895	Dnajb2/Mrln/Rack1/Hspa4/Aurkb/Arrb2/Tex14/Eif4a3/Id2/Psen1/Lrrk2/Ppp1r2/Cdkn1a/Mdfi/Btaf1/Golga2/Adnp/Aurka/Larp7/Actb/Smo/Myod1/Hmox1/Zfpm1/Pabpn1l/Tmc8/Gsk3b/Adrb2/Id1/E2f1/Jun/Mepce/Carm1	33
GO:0060070	canonical Wnt signaling pathway	51/2708	305/28891	3.50434e-05	0.000613811	0.00042627	Fzd7/Rps12/Foxo3/Csnk1g2/Dapk3/Gli1/Znrf3/Ube2b/G3bp1/Ctdnep1/Sox9/Csnk1d/Ppm1a/Psen1/Gli3/Ror2/Scel/Lrrk2/Lmbr1l/Kpna1/App/Mapk14/Rab5a/Ppm1b/Egr1/Csnk1g3/Frat1/Lgr4/Adnp/Egf/Nfkb1/Vcp/Klf4/Lrp6/Dact3/Gsk3a/Ruvbl2/Plekha4/Fgfr2/Zfp703/Vps35/Cyld/Yap1/Smad3/Ppp2r3a/Nphp3/Ddx3x/Tmem198/Kremen1/Gsk3b/Csnk1a1	51
GO:0051054	positive regulation of DNA metabolic process	53/2708	321/28891	3.54558e-05	0.000619261	0.000430055	Gli2/Fh1/Yeats4/Gli1/Ccdc117/Ube2b/Ctc1/Aurkb/Arrb2/Kat7/Brca1/Pnp/Cct5/Atf1/Slx4/Spidr/Ppp1r10/Clcf1/Kat5/Epc2/Ino80/Pcna/Actl6a/Il2/Bcar3/Egf/Nbn/Klf4/Faf1/Arid1a/Actb/Met/Cct7/Setmar/Ercc1/Ruvbl2/Mgmt/Fgfr1/Smarca5/Acd/Cdt1/Morf4l1/Parp3/Usp9x/Morf4l2/Prkdc/Gsk3b/Smarca2/Jun/Hnrnpd/Ep400/Zcwpw1/Ing3	53
GO:0031929	TOR signaling	35/2708	183/28891	3.60333e-05	0.000627555	0.000435815	Tiprl/Sesn1/Tbk1/Xbp1/Larp1/Flcn/Nlk/Usp32/Rbx1/Mlst8/Ubr2/Npc1/Hdac3/Stambpl1/Gpr155/Pik3ca/Rps6ka1/Rheb/Ywhag/Itfg2/Gsk3a/Akt1s1/Gas6/Eif4ebp1/Tssk6/Wdr59/Sesn3/Sik3/Usp9x/Sh3bp4/Gsk3b/Pim1/Csnk1a1/Prr5l/Sesn2	35
GO:1901222	regulation of non-canonical NF-kappaB signal transduction	24/2708	106/28891	3.69531e-05	0.000641746	0.00044567	Fbxw11/Ppm1a/C1qtnf3/App/Ppm1b/Rela/Trim44/Rassf2/Tlr2/Tlr4/Tek/Prdx1/Zc3h12a/Nod1/Actn4/Ndufc2/Cyld/Nfat5/Birc2/Ddx3x/Rc3h1/Lims1/Litaf/Rhoa	24
GO:2000144	positive regulation of DNA-templated transcription initiation	19/2708	74/28891	3.75592e-05	0.000650423	0.000451696	Bclaf1/Med16/Cand1/Med9/Med11/Med31/Gtf2a1/Psmc6/Med15/Taf8/Med20/Nfkb1/Med28/Ercc1/Med14/Nfkbia/Mdc1/Fosl1/Jun	19
GO:0042593	glucose homeostasis	50/2708	298/28891	3.79617e-05	0.000655344	0.000455113	Map4k4/Klf7/Mpc2/Foxo3/Cry1/Lrp1/Xbp1/Adra1b/Rack1/Rph3al/Rab34/Spop/Nr1d1/Stat3/Ern1/Slc39a14/Mir320/C1qtnf3/Myh9/Pim3/Zbtb20/Ppard/Rab11b/Rbm4/Kat5/Osbp/Cry2/Fbn1/Pik3ca/Slc16a1/Stxbp3/Wfs1/Slc8b1/Met/Hk2/Prcp/Stx4a/Gas6/Pik3r2/Dhps/Sesn3/Cdk16/Hcfc1/Nucks1/Slc2a4/Vcam1/Sesn2/Fosl2/Pdk4/Arrb1	50
GO:0035733	hepatic stellate cell activation	8/2708	16/28891	3.80578e-05	0.000655344	0.000455113	Ddr2/Nr1d1/Cygb/Acta2/Rps6ka1/Smo/Fgfr1/Gsk3b	8
GO:0032387	negative regulation of intracellular transport	18/2708	68/28891	3.84237e-05	0.000659787	0.000458199	Yod1/Tpr/Mrln/Ube2g2/Derl2/Nf1/Lrrk2/Hdac3/Chp1/Pkia/Txn1/Cdk5/Insig1/Mdfic/Bag3/Vps35/Snx12/Snx3	18
GO:0010950	positive regulation of endopeptidase activity	33/2708	169/28891	3.86041e-05	0.000661028	0.000459061	Epha4/Rack1/Stat3/Rock2/F2r/Psme2/Dap/Slc11a2/Fam162a/App/Mbp/Men1/Gsn/Tnfsf10/Akirin2/Vcp/Cycs/Nod1/Eif2ak3/Arl6ip5/Bid/Bbc3/Ndufa13/Casp12/Smad3/Aph1b/Ddx3x/Picalm/Arrb1/Tnfrsf23/Aph1c/Rhoa/Bcap31	33
GO:0006509	membrane protein ectodomain proteolysis	14/2708	45/28891	3.9587e-05	0.000675456	0.00046908	Psen2/Timp3/Adam19/Timp2/Psen1/Erap1/Myh9/App/Ptpn3/Tnfrsf1b/Snx33/Aph1b/Aph1c/Timp1	14
GO:0045667	regulation of osteoblast differentiation	32/2708	162/28891	3.96677e-05	0.000675456	0.00046908	Bmpr2/Suco/Ddr2/Fbxo5/Gli1/Nbr1/Hdac5/Ddx5/Sox9/Id2/Gli3/Bmp6/Pdlim7/Chrd/Men1/Rassf2/Jag1/Zhx3/Cebpb/Lmna/Ski/Atraid/Fam20c/Fgfr1/Jund/Mir23a/Yap1/Smad3/Gsk3b/Tnfaip6/Id1/Id3	32
GO:0010639	negative regulation of organelle organization	61/2708	387/28891	3.99065e-05	0.000677635	0.000470594	Clasp1/Tpr/Myoc/Fbxo5/Zwint/Specc1l/Usp44/Mdm1/Rnf41/Flcn/Tom1l2/Ctc1/Aurkb/Arrb2/Ssh2/Tex14/Pfn4/Ghitm/Lrrk2/Slx4/Mpv17l/Phldb2/Cep97/Dyrk1a/Ier3/Kat2b/Eml4/Add3/Carlr/Gsn/Mkks/Bcl2l1/Mapre1/Pik3ca/Tlr2/Lmna/Odf2l/Nbn/Tesk1/Lpar1/Wasf2/Capzb/Ssh1/Mad1l1/Met/Capg/Setmar/Ercc1/Gmfg/Fgfr2/Evi5l/Smarca5/Katnb1/Acd/Yap1/Pif1/H3f3b/Tchp/Arhgef7/Map4/Hdac6	61
GO:0009267	cellular response to starvation	35/2708	184/28891	4.05419e-05	0.000686518	0.000476762	Sesn1/Xbp1/Flcn/Gabarap/Mybbp1a/Wipi1/Eif2s1/Dap/Klf10/Srebf2/Lrrk2/Cdkn1a/Angptl4/Impact/Chka/Kat5/Gpr155/Eif2ak4/Zc3h12a/Tbl2/Ywhag/Eif2ak3/Itfg2/Myod1/Pik3c2a/Gas6/Tssk6/Wdr59/Gabarapl2/Sesn3/Atf3/Hspa5/Jun/Sesn2/Pdk4	35
GO:0007052	mitotic spindle organization	27/2708	127/28891	4.10354e-05	0.000692954	0.000481232	Clasp1/Tpr/Aurkb/Cltc/Chmp6/Cenpj/Kifc2/Cep97/Hspa1b/Ptpa/Golga2/Chmp4b/Aurka/Vcp/Tacc3/Chek2/Sbds/Numa1/Bccip/Dctn6/Parp3/Hspa1a/Map9/Stil/Nup62/Rhoa/Map4	27
GO:0033500	carbohydrate homeostasis	50/2708	299/28891	4.15025e-05	0.000698911	0.000485369	Map4k4/Klf7/Mpc2/Foxo3/Cry1/Lrp1/Xbp1/Adra1b/Rack1/Rph3al/Rab34/Spop/Nr1d1/Stat3/Ern1/Slc39a14/Mir320/C1qtnf3/Myh9/Pim3/Zbtb20/Ppard/Rab11b/Rbm4/Kat5/Osbp/Cry2/Fbn1/Pik3ca/Slc16a1/Stxbp3/Wfs1/Slc8b1/Met/Hk2/Prcp/Stx4a/Gas6/Pik3r2/Dhps/Sesn3/Cdk16/Hcfc1/Nucks1/Slc2a4/Vcam1/Sesn2/Fosl2/Pdk4/Arrb1	50
GO:0030010	establishment of cell polarity	33/2708	170/28891	4.36513e-05	0.000733078	0.000509097	Clasp1/Sdccag8/Rnf41/Wdpcp/Fbxw11/Llgl1/Pafah1b1/Myh9/Crkl/Phldb2/Hsp90ab1/Lama1/Hdac3/Kat5/Gpsm1/Gsn/Mapre1/Lmna/Cenpa/Fscn1/Cyth3/Frmd4b/Sipa1l3/Numa1/Wee1/Bccip/Pard6a/Itgb1/Jam3/Amotl2/Gsk3b/Rhoa/Map4	33
GO:0045664	regulation of neuron differentiation	43/2708	245/28891	4.39797e-05	0.00073657	0.000511522	Ctdsp1/Gli2/Foxo3/Ptbp1/Tcf3/Hmg20b/Eif4enif1/Rtn4/Kctd11/Cyb5d2/Nf1/Ccl5/Spag9/Sox9/Timp2/Csnk1d/Id2/Numb/Gli3/Bmp6/Dleu2/Zhx2/Lrrk2/Etv5/Bcl6/Nepro/App/Impact/Shoc2/Eif2ak4/Jag1/Eif4e/Nbn/Kdm4a/Cit/Ywhag/Fgfr1/Itgb1/Hmg20a/Tcf12/Gsk3b/Gdpd5/Rhoa	43
GO:0060560	developmental growth involved in morphogenesis	49/2708	292/28891	4.49598e-05	0.000750927	0.000521492	Rdh10/Bmpr2/Nrp2/Rab21/Lrp1/Rtn4/Cdkl3/Pafah1b1/Omg/Spag9/Sox9/Ifrd1/Eif2b2/Vcl/Bin3/Dip2b/App/Tnfrsf12a/Hsp90ab1/Impact/Wdr36/Zfyve27/Eif2ak4/Pak6/Adnp/Aurka/Tnc/Plaa/Cdk5/Limk1/Smurf1/Smo/Sema4f/Nat8f3/Lrp6/Zfp568/Iqgap1/Fgfr2/Ist1/Itgb1/Yap1/Arhgap32/Ppp2r3a/Tgfbr2/Usp9x/Cdkl5/Gsk3b/Picalm/Hdac6	49
GO:0008544	epidermis development	62/2708	397/28891	4.58161e-05	0.000763144	0.000529977	Cflar/Klf7/Gli2/Gorab/Opn3/Psen2/Psap/Gli1/Wdpcp/Aldh3a2/Aloxe3/Pafah1b1/Foxn1/Nf1/Sox9/Rock2/Grhl1/Psen1/Ctsl/Tnfrsf19/Scel/Plec/Ubn1/Ppl/Nfkbiz/Runx1/Ppard/Cdkn1a/Cdsn/Hdac3/Rela/Lgr4/Jag1/Snai1/Lama5/Klf4/Ift74/Mysm1/Ybx1/Sfn/Errfi1/Ift172/Cux1/Met/Smo/Zfp36/Myo7a/Tomt/Numa1/Fgfr2/Fgfr1/Asah1/Palld/Yap1/Tmprss13/Map2k1/Lamc1/Maff/Sod1/Elovl1/Clic4/Fosl2	62
GO:0032259	methylation	47/2708	277/28891	4.80392e-05	0.000797999	0.000554182	Mettl21a/Gamt/Dot1l/Xbp1/Pemt/Mrm1/Arid4b/Eef1akmt1/Kansl2/Mettl22/Gspt1/Trmt2a/N6amt1/Tfb1m/Fam98a/Rnmt/Trmt112/Ntmt1/Lcmt2/Phf20/Rbm15/Dph5/Larp7/Trmt10a/Trmo/Nsun4/Nelfa/Setmar/Atf7ip/Tomt/Setd1a/Mgmt/Smarca5/Prmt7/Cmtr2/Dnmt1/Ilf3/Nnmt/Ftsj1/Hcfc1/Arid4a/Trmt5/Setd3/Kmt2e/Mepce/Carm1/Asmt	47
GO:0051984	positive regulation of chromosome segregation	11/2708	30/28891	4.85697e-05	0.00080245	0.000557274	Aurkb/Ncapg2/Kat2b/Kat5/Mad1l1/Rad18/Ncapd2/Sirt2/Numa1/Ncapd3/Smc4	11
GO:1902042	negative regulation of extrinsic apoptotic signaling pathway via death domain receptors	11/2708	30/28891	4.85697e-05	0.00080245	0.000557274	Cflar/Tmbim1/Tnfaip3/Rffl/Brca1/Itprip/Bcl2l1/Hmox1/Ddx3x/Gsk3b/Tnfrsf23	11
GO:0048660	regulation of smooth muscle cell proliferation	36/2708	193/28891	4.87732e-05	0.00080364	0.0005581	Bmpr2/Rgs5/Ddr2/Tnfaip3/Timp3/Nf1/Ccl5/Ern1/Gna13/Id2/Trib1/Adamts1/Ppard/Cdkn1a/Egr1/Gstp2/Sf1/Pik3ca/Mef2d/Klf4/Tlr4/Foxj2/Zfp143/Fgfr2/Hmox1/Mmp2/Dnmt1/Tgfbr2/Myd88/Prkdc/Gsk3b/Calcrl/Thbs1/Il6ra/Jun/Rhoa	36
GO:0032784	regulation of DNA-templated transcription elongation	21/2708	88/28891	4.89184e-05	0.000803866	0.000558257	Med16/Med9/Med11/Med31/Supt6/Kat7/Eapp/Zmynd11/Cdk13/Med15/Med20/Thoc1/Nelfa/Med28/Zc3h4/Supt5/Ell/Map2k1/Med14/Ccnk/Ell2	21
GO:0014706	striated muscle tissue development	50/2708	301/28891	4.95078e-05	0.00081137	0.000563468	Fzd7/Speg/Cited2/Gli1/Adra1b/Myh10/Kdm6b/Arrb2/Hdac5/Id2/Ifrd1/Tnnc1/Parp2/Nkx2-6/Plec/Pkp2/Heg1/Mapk14/Ndufv2/Hdac3/Lox/Ctdp1/Pgm5/Ankrd1/Lmna/Acadm/Arid1a/Hspg2/Ube4b/Met/Lrp6/Ppp1r13l/Gsk3a/Sirt2/Myod1/Mef2a/Fgfr2/Lrrc27/Fgfr1/Zfpm1/Itgb1/Yap1/Smad3/Trex1/Tgfbr2/Erbb3/Gsk3b/Pim1/Tbx3/Akap13	50
GO:0009266	response to temperature stimulus	32/2708	164/28891	5.09299e-05	0.000830451	0.000576719	Tpr/Cirbp/Arrb2/Nf1/Nfe2l1/Metrnl/Eif2s1/Eif2b2/Scara5/Hspa1b/Hsp90ab1/Eif2ak4/Acadm/Vcp/Tlr4/Asic3/Eif2b4/Hspb1/Eif2ak3/Rho/Hspb6/Clpb/Bag3/Rasa3/Hmox1/Chordc1/Hspb2/Sod1/Hspa1a/Adrb2/Zfp516/Xylt1	32
GO:0007517	muscle organ development	60/2708	382/28891	5.09438e-05	0.000830451	0.000576719	Cflar/Disp1/Cited2/Cd164/Arid5b/Adarb1/Hmg20b/Myl6/Xbp1/Nf1/Hdac5/Ddx5/Cfl2/Fos/Tnnc1/Bin3/Rb1/Mtss1/Plec/Ddx17/Chkb/Pkp2/Heg1/Rcan1/Mapk14/Med20/Egr1/Lox/Actn3/Ankrd1/Ankrd2/Lama5/Mef2d/Lmna/Ube4b/Ski/Cdk5/Met/Smo/Lrp6/Sirt2/Vrk3/Myod1/Unc45a/Mylpf/Fgfr2/Zfpm1/Itgb1/Smad3/Zbtb18/Atf3/Myf5/Erbb3/Homer1/Maff/Adrb2/Id3/Sap30/Rhoa/Hdac6	60
GO:0007369	gastrulation	35/2708	186/28891	5.11302e-05	0.000831274	0.000577291	Lmbrd1/Fzd7/Bmpr2/Clasp1/Tnfaip3/Tcf3/Rack1/Kdm6b/Myh9/Chrd/Phldb2/Ets2/Mbp/Dusp5/Col5a1/Itgav/Snai1/Klf4/Arid1a/Ugdh/Nat8f3/Lrp6/Zfp568/Ctr9/Armc5/Ric8a/Fgfr1/Ecsit/Smad3/Map2k1/Nphp3/Tgfbr2/Kdm6a/Mapk7/Dusp1	35
GO:2001242	regulation of intrinsic apoptotic signaling pathway	36/2708	194/28891	5.4561e-05	0.000884699	0.000614392	Bclaf1/Xbp1/Rack1/Flcn/Ubb/Spop/P4hb/Ubqln1/Rrm2b/Lrrk2/App/Eno1b/Syvn1/Ankrd2/Prkra/Creb3l1/Cd44/Bcl2l1/Snai1/Mcl1/Wfs1/Hspb1/Eif2ak3/Bid/Bbc3/Ddias/Ndufa13/Cyld/Herpud1/Map2k1/Ddx3x/Kdm6a/Mapk7/Sod1/Cdkn2d/Bcap31	36
GO:0051315	attachment of mitotic spindle microtubules to kinetochore	9/2708	21/28891	5.68337e-05	0.000915721	0.000635936	Aurkb/Mis12/Kat2b/Kat5/Mapre1/Kif2c/Cenpc1/Mad1l1/Cdt1	9
GO:0043666	regulation of phosphoprotein phosphatase activity	15/2708	52/28891	5.68988e-05	0.000915721	0.000635936	Ppp1r15b/Tiprl/Hsp90b1/Mprip/2810408A11Rik/Rock2/Ppp6r2/Ppp1r2/Rcan1/Ptpa/Cry2/Calm3/Vrk3/Ppp1r15a/Ppp6r3	15
GO:0034446	substrate adhesion-dependent cell spreading	23/2708	102/28891	5.69236e-05	0.000915721	0.000635936	Fzd7/Myoc/Rab1a/P4hb/Nedd9/Pkp2/Crkl/Lpxn/Itgav/Mertk/Lama5/S100a10/Tesk1/Tek/Pdpn/Coro1c/Axl/Actn4/Bcar1/Peak1/Lamc1/Lims1/Rhoa	23
GO:0007219	Notch signaling pathway	35/2708	187/28891	5.73145e-05	0.000919589	0.000638622	Psen2/Tspan15/Llgl1/Tmem100/Stat3/Sox9/Psen1/Numb/Zmiz1/Bcl6/Nepro/App/Traf7/Jag1/Snai1/Maml3/Pdcd10/Rbm15/Enho/Ift74/Mib2/Ift172/Rita1/Akt1s1/Yap1/Aph1b/Tgfbr2/Nfkbia/Sel1l/Arrdc1/Chac1/Rps19/Gdpd5/Arrb1/Aph1c	35
GO:0018209	peptidyl-serine modification	55/2708	343/28891	5.81971e-05	0.000931306	0.000646759	Csnk1g2/Mknk2/Tbk1/Rack1/Arrb2/Nlk/Ern1/Csnk1d/Rock2/Mast4/Lrrk2/App/Dyrk1a/Mapk14/Hsp90ab1/Csnk1g3/Camk1d/Ntmt1/Nek6/Tnks1bp1/Cd44/Rassf2/Csnk2a1/Top1/Aurka/Pik3ca/Pdcd10/Hax1/Hipk1/Bcar3/Txn1/Tek/Rps6ka1/Cdk5/Chek2/Met/Gadd45a/Eif2ak3/Crebl2/Dmpk/Gsk3a/Akt2/Vrk3/Ppp1r15a/Mboat4/Tssk6/Tgfbr2/Mapk7/Ggnbp2/Prkdc/Gsk3b/Csnk1a1/Arrb1/Mapkapk3/Hdac6	55
GO:0006091	generation of precursor metabolites and energy	72/2708	484/28891	5.96795e-05	0.000952535	0.000661502	Coq10b/Sdhc/Fh1/Opn3/Cs/Bloc1s1/Uqcr10/Ogdh/Ugp2/Mdh1/Adra1b/Ppp2ca/Uqcrq/Lyrm7/Flcn/Cox10/Eno3/Mybbp1a/Nr1d1/Stat3/Psen1/Pdhb/Ndufb9/Plec/Ndufa6/Ppp1r2/Zbtb20/App/Mlst8/Ier3/Kat2b/Ndufv2/Pcdh12/Eno1b/Actn3/Arl2/Pik3ca/Etfdh/Acadm/Aco1/Vcp/Stk40/H6pd/Ppp1cb/Slc4a4/Ppp1cc/Ndufa5/Ndufb2/Cycs/Hk2/Dguok/Chchd4/Bid/Gsk3a/Akt2/Gys1/Ndufc2/Coq7/Sirt3/Ndufa13/Cox5a/Trex1/Epm2aip1/Idh3g/Pgk1/Gsk3b/Pgam1/P…	72
GO:0050678	regulation of epithelial cell proliferation	65/2708	426/28891	6.2356e-05	0.000992663	0.000689369	Cflar/Fzd7/Sgpp2/Gli2/Dusp10/Tnfaip3/Col18a1/Gli1/Xbp1/Rtn4/Sparc/Flcn/Nf1/Ccl2/Ccl5/Nr1d1/Stat3/Sox9/Bmp6/Ctsl/Plau/Nkx2-6/Rb1/Azin1/Mtss1/Sp1/Hmgn1/Ppard/Pold4/Men1/Jag1/Lama5/Pdcd10/Egf/Ift74/Tek/Sfn/Hspg2/Errfi1/Ift172/Ccl26/Smo/Bid/Lrp6/Zfp36/Fgfr2/Htra1/Deaf1/Fgfr1/Zfp703/Hmox1/Yap1/Smad3/Sulf1/Lims1/Cdk4/Prkdc/Klf9/Thbs1/Id1/Ift80/Jun/Ift122/Irs2/Wdr13	65
GO:0030100	regulation of endocytosis	55/2708	344/28891	6.30623e-05	0.000995246	0.000691164	Ahi1/Rab21/Lrp1/Cd63/Rack1/Arf1/Dlg4/Arrb2/Ccl2/Ap2b1/Numb/Ston2/Lgals3/Myh9/Pacsin2/Lrrk2/Ano6/Rubcn/Atg3/Cd47/App/Itsn1/Fpr2/Rab31/Cd14/Camk1d/Il15ra/Itgav/Ccdc32/Mertk/Sirpa/Bcl2l1/Tlr2/Egf/Sdcbp/Lpar1/Rabgef1/Actb/Wdr54/Axl/Rab4b/Sirt2/Actn4/Cd151/Gas6/Necab2/Itgb1/Snx33/Nedd4/Snx12/Snx3/Rab5c/Sod1/Picalm/Arrb1	55
GO:0033002	muscle cell proliferation	47/2708	280/28891	6.30817e-05	0.000995246	0.000691164	Cflar/Bmpr2/Rgs5/Ddr2/Cited2/Tnfaip3/Timp3/Gli1/Myh10/Nf1/Ccl5/Stat3/Ern1/Gna13/Id2/Sugt1/Trib1/Kpna1/Adamts1/Ppard/Mapk14/Cdkn1a/Egr1/Gstp2/Sf1/Pik3ca/Mef2d/Klf4/Tlr4/Foxj2/Zfp143/Fgfr2/Fgfr1/Hmox1/Mmp2/Yap1/Dnmt1/Tgfbr2/Myd88/Prkdc/Gsk3b/Pim1/Calcrl/Thbs1/Il6ra/Jun/Rhoa	47
GO:0007029	endoplasmic reticulum organization	22/2708	96/28891	6.31696e-05	0.000995246	0.000691164	Vcpip1/Rab3gap1/Tor1aip2/Rab3gap2/Ncln/Esyt1/Rtn4/Ccdc47/Esyt2/Lrrk2/Vapa/Atl3/Zfyve27/Sec16a/Tmem33/Eif2ak3/Tmcc1/Pex5/Use1/Tmem38a/Mmgt1/Sgta	22
GO:0034644	cellular response to UV	22/2708	96/28891	6.31696e-05	0.000995246	0.000691164	Rhbdd1/Opn3/Sde2/Aurkb/Eif2s1/Rbx1/Mapk14/Cdkn1a/Poli/Ddb2/Eif2ak4/Ino80/Pcna/Ercc1/Ruvbl2/Ddias/Pold3/Mmp2/Nedd4/Trex1/Cul4a/Timp1	22
GO:0031032	actomyosin structure organization	39/2708	218/28891	6.3374e-05	0.0009959	0.000691617	Cflar/Clasp1/Myoc/Epb41l2/Csrp2/Pdlim4/Myh10/Rock2/Cfl2/Cdc42bpb/Plec/Myh9/Krt8/Phldb2/Cd47/Synpo/Pgm5/Mkks/Sdc4/S100a10/Cnn3/Tesk1/Lpar1/Wasf2/Limk1/Met/Zyx/Rtkn/Mef2a/Iqgap1/Pik3r2/Itgb1/Smad3/Pdcd6ip/Flnc/Akap13/Arrb1/Fhod1/Rhoa	39
GO:0032102	negative regulation of response to external stimulus	72/2708	485/28891	6.37774e-05	0.000999671	0.000694236	Epha4/Serpine2/Gigyf2/Clasp1/Dusp10/Tnfaip3/Cactin/Aurkb/Arrb2/Nr1d1/Stat3/Sec14l1/Socs3/Metrnl/Ubqln1/Nlrp4f/Plau/Rb1/C1qtnf3/Trib1/Tarbp2/Phldb2/Fpr2/Ppard/H2-D1/Ier3/Fem1a/Ppm1b/Socs5/Riok3/Gstp2/Zdhhc12/Cd44/Mapkbp1/Sirpa/Mkks/Ptgis/Il2/Arnt/Trim45/Nfkb1/Tnfrsf1b/Cxcl13/Mvk/Rabgef1/Sema4f/Klrb1b/Zfp36/Sirt2/Psma1/Htra1/Angpt2/Plat/Vps35/Cyld/Bbs2/Hspa8/Smad3/Aph1b/Nt5e/Trex1/Kremen1/Prkdc/Sod…	72
GO:0006983	ER overload response	7/2708	13/28891	6.50195e-05	0.00101653	0.000705946	Ppp1r15b/Ccdc47/Atg10/Eif2ak3/Bid/Gsk3b/Hspa5	7
GO:0098761	cellular response to interleukin-7	8/2708	17/28891	6.5969e-05	0.00102875	0.000714428	P4hb/Crkl/Stip1/Pdia3/Rad23b/Ybx1/Lsp1/Hnrnph1	8
GO:1903055	positive regulation of extracellular matrix organization	11/2708	31/28891	6.89244e-05	0.0010721	0.000744535	Cflar/Clasp1/Ddr2/Sox9/Rb1/Phldb2/Tnxb/Pdpn/Emilin1/Fscn1/Smad3	11
GO:0009408	response to heat	21/2708	90/28891	6.95485e-05	0.00107906	0.00074937	Tpr/Nf1/Eif2s1/Eif2b2/Scara5/Hspa1b/Hsp90ab1/Vcp/Asic3/Eif2b4/Hspb1/Hspb6/Clpb/Bag3/Rasa3/Hmox1/Chordc1/Hspb2/Sod1/Hspa1a/Xylt1	21
GO:0032535	regulation of cellular component size	63/2708	411/28891	6.99897e-05	0.00108241	0.000751698	Bmpr2/Specc1l/Rab21/Lrp1/Bloc1s1/Rtn4/Cdkl3/Borcs6/Rap1gap2/Pafah1b1/Myo1c/Ssh2/Omg/Pfn4/Ifrd1/Cfl2/Eif2b2/Anxa7/Ano6/Dip2b/Tnfrsf12a/Mlst8/Hsp90ab1/Rab5a/Wdr36/Zfyve27/Add3/Gsn/Mkks/Dstn/Adnp/Pik3ca/Tlr2/Hax1/Capzb/Abcb8/Cdk5/Ssh1/Cit/Limk1/Ccl26/Smurf1/Capg/Sema4f/Borcs5/Akt1s1/Ppp1r15a/Clcn3/Pik3r2/Slc12a4/Ist1/Cotl1/Arhgap32/Kdm6a/Cdkl5/Arhgap18/Cdk4/Rilp/Gsk3b/Arhgap35/Plekhg2/Picalm/Rhoa	63
GO:0051090	regulation of DNA-binding transcription factor activity	66/2708	436/28891	7.01187e-05	0.00108241	0.000751698	Cops5/Cflar/Ddr2/Traf5/Tnfaip3/Arid5b/Tcf3/Cactin/Rnf41/Arrb2/Spop/Stat3/Hdac5/Id2/Ifrd1/Trim27/Rnf31/Commd6/Dap/Trib1/Trappc9/Lrrk2/App/Ticam1/Hdac3/Rela/Men1/Trim8/Camk1d/Traf2/Eif2ak4/Chp1/Prnp/Ptgis/Tlr2/Adora3/Ufl1/Klf4/Tlr4/Faf1/Zc3h12a/Tacc3/Wfs1/Pkd2/Smo/Tax1bp1/Nod1/Kdm5a/Lrp6/Nfkbib/Fank1/Jund/Hmox1/Cyld/Myd88/Eda2r/Nfkbia/Pim1/Fosl1/Id1/Id3/Bhlhe40/Crebzf/Arrb1/Carm1/Ccdc22	66
GO:0071482	cellular response to light stimulus	25/2708	117/28891	7.12698e-05	0.00109741	0.000762113	Rhbdd1/Opn3/Sde2/Aurkb/Eif2s1/Rbx1/Mapk14/Cdkn1a/Poli/Ddb2/Eif2ak4/Ino80/Pcna/Rho/Ercc1/Akt2/Ruvbl2/Ddias/Pold3/Mmp2/Nedd4/Trex1/Cul4a/Rpgr/Timp1	25
GO:0032968	positive regulation of transcription elongation by RNA polymerase II	15/2708	53/28891	7.25289e-05	0.00111399	0.000773628	Med16/Med9/Med11/Med31/Supt6/Eapp/Cdk13/Med15/Med20/Med28/Ell/Map2k1/Med14/Ccnk/Ell2	15
GO:0032964	collagen biosynthetic process	17/2708	65/28891	7.37519e-05	0.00112994	0.000784702	Gli2/Suco/Ddr2/Arrb2/Ccl2/Cygb/F2r/Ppard/Prdx5/Vim/Col5a1/Creb3l1/Errfi1/Emilin1/Serpinh1/Il6ra/Fosl2	17
GO:0061912	selective autophagy	22/2708	97/28891	7.45464e-05	0.00113926	0.000791173	Cry1/Tbk1/Rnf41/Sqstm1/Vdac1/Lgals8/Ubqln1/Snx18/Rnf31/Atg13/Tlr2/Ufl1/Wdfy3/Smurf1/Nod1/Aup1/Pex5/Bag3/Tex264/Adrb2/Sesn2/Hdac6	22
GO:1905475	regulation of protein localization to membrane	38/2708	212/28891	7.48545e-05	0.00114111	0.000792461	Tmbim1/Ppp2r5a/Stx7/Lrp1/Rack1/Sqstm1/Dlg4/Myo1c/Ccl2/Ap2b1/Cltc/Numb/Lgals3/Crkl/Rhoq/Gsn/Zdhhc5/Prnp/Csnk2a1/Bcl2l1/Pik3ca/Snx27/Cdk5/Ssh1/Actb/Tcaf2/Bbc3/Akt2/Rhog/Stx4a/Pik3r2/Necab2/Zdhhc7/Itgb1/Map2k1/Gsk3b/Tnfaip6/Picalm	38
GO:0031348	negative regulation of defense response	53/2708	330/28891	7.52097e-05	0.00114367	0.000794241	Gigyf2/Dusp10/Tnfaip3/Cactin/Aurkb/Arrb2/Nr1d1/Stat3/Sec14l1/Socs3/Metrnl/Ubqln1/Nlrp4f/Rb1/C1qtnf3/Tarbp2/Fpr2/Ppard/H2-D1/Ier3/Fem1a/Ppm1b/Socs5/Riok3/Zdhhc12/Cd44/Mapkbp1/Sirpa/Ptgis/Il2/Arnt/Trim45/Nfkb1/Tnfrsf1b/Mvk/Rabgef1/Klrb1b/Zfp36/Sirt2/Psma1/Htra1/Vps35/Cyld/Hspa8/Smad3/Nt5e/Trex1/Prkdc/Sod1/Csnk1a1/Tnfaip6/Trafd1/Rps19	53
GO:0045185	maintenance of protein location	23/2708	104/28891	7.83182e-05	0.00118592	0.000823578	Insig2/Mprip/Pfn4/Chrd/Taf8/Hdac3/Arl2/Gsn/Fbn1/Ankrd13c/Txn1/Faf1/Cdk5/Insig1/Tacc3/Pkd2/Mad1l1/Kdelr2/Hk2/Nfkbib/Nfkbia/Hspa5/Ccdc22	23
GO:0046328	regulation of JNK cascade	30/2708	153/28891	7.83757e-05	0.00118592	0.000823578	Cops5/Map4k4/Aida/Dusp10/Sh3rf3/Per1/Pafah1b1/Zmynd11/Tnfrsf19/Rap2a/App/Mdfi/Hdac3/Gstp2/Map3k11/Men1/Traf2/Mapkbp1/Sirpa/Rassf2/Tlr4/Taok3/Mdfic/Nod1/Gadd45a/Cyld/Myd88/Eda2r/Gadd45b/Dusp16	30
GO:0018105	peptidyl-serine phosphorylation	53/2708	331/28891	8.15271e-05	0.00123056	0.000854578	Csnk1g2/Mknk2/Tbk1/Rack1/Arrb2/Nlk/Ern1/Csnk1d/Rock2/Mast4/Lrrk2/App/Dyrk1a/Mapk14/Hsp90ab1/Csnk1g3/Camk1d/Nek6/Tnks1bp1/Cd44/Rassf2/Csnk2a1/Top1/Aurka/Pik3ca/Pdcd10/Hax1/Hipk1/Bcar3/Txn1/Tek/Rps6ka1/Cdk5/Chek2/Met/Gadd45a/Eif2ak3/Crebl2/Dmpk/Gsk3a/Akt2/Vrk3/Ppp1r15a/Tssk6/Tgfbr2/Mapk7/Ggnbp2/Prkdc/Gsk3b/Csnk1a1/Arrb1/Mapkapk3/Hdac6	53
GO:0006289	nucleotide-excision repair	19/2708	78/28891	8.17684e-05	0.00123116	0.000854996	Kat7/Fancc/Slx4/Hmgn1/Gtf2h5/Kat5/Ddb2/Actl6a/Cetn4/Rad23b/Arid1a/Uvssa/Actb/Ogg1/Rad52/Ercc1/Pold3/Smarca2/Cul4a	19
GO:0016241	regulation of macroautophagy	25/2708	118/28891	8.24764e-05	0.00123854	0.000860123	Rab3gap1/Rab3gap2/Sesn1/Tbk1/Rnf41/Vdac1/Larp1/Wipi1/Ubqln1/Snx18/Rnf31/Lrrk2/Rubcn/Npc1/Gpsm1/Tlr2/Nod1/Supt5/Bag3/Tom1/Hmox1/Sesn3/Adrb2/Sesn2/Hdac6	25
GO:0048588	developmental cell growth	48/2708	291/28891	8.26639e-05	0.00123854	0.000860123	Bmpr2/Nrp2/Rab21/Lrp1/Rtn4/Adra1b/Cdkl3/Gdf9/Pafah1b1/Omg/Spag9/Sox9/Ifrd1/Eif2b2/Vcl/Parp2/Dip2b/App/Tnfrsf12a/Hsp90ab1/Impact/Wdr36/Mex3c/Ctdp1/Zfyve27/Eif2ak4/Pak6/Adnp/Aurka/Plaa/Cdk5/Limk1/Smurf1/Smo/Sema4f/Gsk3a/Iqgap1/Ist1/Itgb1/Arhgap32/Arih2/Tgfbr2/Usp9x/Cdkl5/Gsk3b/Akap13/Picalm/Hdac6	48
GO:0019079	viral genome replication	26/2708	125/28891	8.30745e-05	0.00124165	0.000862281	Adarb1/Larp1/Ccl5/Ddx5/Tarbp2/Vapa/Eif2ak4/Gbp3/Vcp/Zc3h12a/Oasl1/Zc3hav1/Pcbp1/Isg20/Atg16l2/Tmem41b/Gas6/Bst2/Ilf3/Zfp809/Hspa8/Eef1a1/Ddx3x/Nucks1/Ccnk/Fam111a	26
GO:0009615	response to virus	60/2708	389/28891	8.60558e-05	0.00128182	0.000890182	Gli2/Tnfaip3/Ifngr1/Ddx21/Usp44/Tbk1/Rnf185/Trim41/G3bp1/Arf1/Ccl5/Map3k14/Sec14l1/Zmynd11/Lgals8/Lyst/Trim27/Ubqln1/Serinc5/Rab2b/Ddx17/Tarbp2/Abcf3/Parp9/Ifnar2/Mapk14/Ticam1/Ppm1b/Riok3/Ifit3b/Trim8/Zdhhc12/Usp20/Trim44/Eif2ak4/Bcl2l1/Zbp1/Nfkb1/Gbp3/Zc3h12a/Oasl1/Crcp/Zc3hav1/Aup1/Sertad3/Sirt2/Isg20/Clpb/Armc5/Htra1/Bst2/Elmod2/Ilf3/Hspa8/Smad3/Trex1/Myd88/Ddx3x/Csnk1a1/Crebzf	60
GO:0016072	rRNA metabolic process	43/2708	252/28891	8.61818e-05	0.00128182	0.000890182	Rpl7/Imp4/Wdr75/Sde2/Ddx21/Krr1/Slfn14/Mrm1/Heatr1/Riok1/Ippk/Pelo/Ngdn/Ddx17/Tfb1m/Gtf2h5/Riok2/Bysl/Kat2b/Riok3/Wdr36/Trmt112/Rpp38/Top1/Zcchc7/Polr1e/Nsun4/Eri3/Nop14/Ddx54/Sbds/Pop7/Mphosph10/Isg20/Ppan/Kri1/Rrp9/Tsr2/Prkdc/Rpl10a/Pop5/Rps19/Ddx10	43
GO:1904037	positive regulation of epithelial cell apoptotic process	14/2708	48/28891	8.74373e-05	0.00129734	0.000900957	Capn10/Foxo3/Col18a1/Xbp1/Arrb2/Spop/Eif2s1/Ano6/Hdac3/Gsn/Tia1/Hmox1/Thbs1/Carm1	14
GO:0006497	protein lipidation	22/2708	98/28891	8.77123e-05	0.00129827	0.000901603	Rab3gap1/Rab3gap2/Zdhhc17/Nmt1/Wipi1/Ppm1a/Atg10/Pigz/Rabl3/Pigp/Ppm1b/Zdhhc24/Nmt2/Zdhhc12/Zdhhc5/Atg13/Dpm1/Mttp/Pigo/Pgap2/Mboat4/Zdhhc7	22
GO:0034612	response to tumor necrosis factor	37/2708	206/28891	8.84112e-05	0.00130545	0.000906591	Traf5/Cactin/Mir331/Ccl2/Rffl/Ccl5/Nr1d1/Brca1/Lrrk2/Krt8/Cdip1/Mir125b-2/Mapk14/Zfp36l2/Cd14/Rela/Tjp2/Ankrd1/Traf2/Tank/Hipk1/Nfkb1/Gbp3/Zc3h12a/Ccl26/Zfp36/Actn4/Myod1/Gas6/Asah1/Cyld/Birc2/Eda2r/Lims1/Mir1934/Slc2a4/Nfkbia	37
GO:0051235	maintenance of location	58/2708	373/28891	8.92831e-05	0.00131239	0.00091141	Insig2/Cry1/Osbpl8/Mprip/Pafah1b1/Pfn4/Psen1/Bdkrb1/F2r/Hexb/Ghitm/Srebf2/Chrd/Ppard/Taf8/Alkbh7/Ttc39d/Npc1/Hdac3/Arl2/Ehd1/Gsn/Itgav/Cry2/Fbn1/Plcb4/Asxl1/Fitm2/Ankrd13c/Txn1/Faf1/Zc3h12a/Cdk5/Insig1/Pisd/Tacc3/Cxcl11/Pkd2/Slc8b1/Mad1l1/Kdelr2/Hilpda/Hk2/Aup1/Itpr2/Bbc3/Calm3/Nfkbib/Lpl/Tmem38a/Fto/Hexa/Ibtk/Abhd5/Nfkbia/Hspa5/Uvrag/Ccdc22	58
GO:0090068	positive regulation of cell cycle process	46/2708	276/28891	8.93105e-05	0.00131239	0.00091141	Cspp1/Tpr/Ddr2/Fbxo5/Gli1/Ube2b/Aurkb/Rad51c/Rock2/Hspa2/Ncapg2/Cenpj/Rb1/Rrm2b/Azin1/Ranbp1/App/Adamts1/Ppp1r10/Kat2b/Thoc1/Cep120/Kat5/Ino80/Aurka/Larp7/Egf/Chek2/Cit/Mad1l1/Met/Rad18/Ncapd2/Sirt2/Numa1/Fgfr1/Ncapd3/Ddx3x/Cdk4/Smc4/Stil/Kmt2e/Mepce/Nup62/Cul4a/Rhoa	46
GO:1903321	negative regulation of protein modification by small protein conjugation or removal	21/2708	92/28891	9.75793e-05	0.00143046	0.000993405	Dnajb2/Psen2/Fbxo5/Tnfaip3/Hmg20b/Cry1/Usp44/Sqstm1/Arrb2/Psen1/Rela/Trim44/Chp1/Ufl1/Plaa/Cdk5/Limk1/U2af2/Pabpn1l/Hmg20a/Arrb1	21
GO:0016239	positive regulation of macroautophagy	19/2708	79/28891	9.82968e-05	0.00143753	0.000998315	Rab3gap1/Rab3gap2/Sesn1/Tbk1/Vdac1/Larp1/Wipi1/Snx18/Rnf31/Gpsm1/Tlr2/Nod1/Supt5/Bag3/Tom1/Hmox1/Sesn3/Adrb2/Sesn2	19
GO:2001235	positive regulation of apoptotic signaling pathway	33/2708	177/28891	9.9327e-05	0.00144913	0.00100637	Psen2/Bclaf1/Dapk3/Timp3/Rack1/Flcn/Ubb/Nf1/Spop/Ctsl/App/Ppp2r1a/Tnfrsf12a/Traf7/Trim39/Traf2/Prkra/Pdia3/Tnfsf10/Mcl1/Tlr4/Faf1/Eif2ak3/Bid/Bbc3/Dedd2/Cyld/Ppp2r1b/Atf3/Unc5b/Sod1/Thbs1/Bcap31	33
GO:0015980	energy derivation by oxidation of organic compounds	55/2708	350/28891	0.000100943	0.0014692	0.00102031	Coq10b/Sdhc/Fh1/Opn3/Cs/Bloc1s1/Uqcr10/Ogdh/Ugp2/Mdh1/Adra1b/Uqcrq/Lyrm7/Flcn/Cox10/Mybbp1a/Nr1d1/Pdhb/Ndufb9/Plec/Ndufa6/Ppp1r2/Ndufv2/Pcdh12/Actn3/Arl2/Pik3ca/Acadm/Aco1/Vcp/Stk40/Ppp1cb/Ppp1cc/Ndufa5/Ndufb2/Cycs/Dguok/Chchd4/Bid/Gsk3a/Akt2/Gys1/Ndufc2/Coq7/Sirt3/Ndufa13/Cox5a/Trex1/Epm2aip1/Idh3g/Gsk3b/Phlda2/Irs2/Rhoa/Abcd1	55
GO:0007265	Ras protein signal transduction	54/2708	342/28891	0.000102291	0.00148528	0.00103148	Map4k4/Rgl1/Myoc/Rab21/Rtn4/Adra1b/Rasgef1c/Flcn/Gabarap/Ksr1/Nf1/Gna13/Timp2/Rock2/Sos2/Rhoj/F2r/Dok2/Kbtbd7/Rap2a/Bcl6/Heg1/Rabl3/Shoc2/Ralgds/Dgkz/Ralgapb/Sdcbp/Lpar1/Wasf2/Pdpn/Rabgef1/Cyth3/Met/Rtkn/Cadm4/Rab4b/Rab30/Rhog/Arhgap17/Rasa3/Itgb1/Arhgap32/Arhgef12/Map2k1/Rassf1/Rap2c/Cdc42se2/Rap2b/Arhgap35/Nup62/Akap13/Arrb1/Rhoa	54
GO:0051294	establishment of spindle orientation	13/2708	43/28891	0.000103397	0.00149593	0.00103887	Clasp1/Fbxw11/Llgl1/Pafah1b1/Hdac3/Kat5/Gpsm1/Mapre1/Cenpa/Numa1/Bccip/Itgb1/Map4	13
GO:0002181	cytoplasmic translation	29/2708	148/28891	0.000103514	0.00149593	0.00103887	Rpl7/Rps12/Eif4a1/Unk/Rps29/Rpl30/Eif3d/Rpl24/Impact/Rps14/Rbm4/Eif3a/Eif2ak4/Csde1/Ybx1/Slbp/Cnbp/Rps5/Rplp2/Eif4ebp1/Parp16/Rpsa/Ftsj1/Rpl39/Rpl41/Rpl10a/Hnrnpd/Denr/Rps19	29
GO:0045621	positive regulation of lymphocyte differentiation	28/2708	141/28891	0.000106208	0.00152765	0.0010609	Dusp10/Xbp1/Ppp2r3c/Gli3/Zmiz1/Pnp/Bcl6/Nfkbiz/Runx1/H2-DMa/Socs5/Kat5/Il15ra/Actl6a/Il2/Cd1d1/Arid1a/Actb/Axl/Il4ra/Gas6/Cyld/Zbtb16/Tgfbr2/Prkdc/Smarca2/Shb/Rhoa	28
GO:0045727	positive regulation of translation	28/2708	141/28891	0.000106208	0.00152765	0.0010609	Ptbp1/Cirbp/Larp1/Eif5a/Eif4a3/Samd4/Eif3d/Poldip3/Tarbp2/Impact/Rbm4/Vim/Eif2ak4/Cdk5rap1/Pld1/Csde1/Nsun4/Ybx1/Khdrbs1/Cnbp/Upf3a/Ddx3x/Cdk4/Fxr2/Secisbp2/Prkdc/Thbs1/Hnrnpd	28
GO:0010952	positive regulation of peptidase activity	35/2708	193/28891	0.000110913	0.00159011	0.00110428	Epha4/Rack1/Stat3/Rock2/Ctsl/F2r/Psme2/Dap/Slc11a2/Fam162a/App/Mbp/Men1/Gsn/Tank/Tnfsf10/Akirin2/Vcp/Cycs/Nod1/Eif2ak3/Arl6ip5/Bid/Bbc3/Ndufa13/Casp12/Smad3/Aph1b/Ddx3x/Picalm/Arrb1/Tnfrsf23/Aph1c/Rhoa/Bcap31	35
GO:0070059	intrinsic apoptotic signaling pathway in response to endoplasmic reticulum stress	17/2708	67/28891	0.000111071	0.00159011	0.00110428	Xbp1/Spop/Ern1/Lrrk2/App/Syvn1/Dnajc10/Creb3l1/Bcl2l1/Cebpb/Wfs1/Eif2ak3/Bbc3/Herpud1/Casp12/Gsk3b/Chac1	17
GO:0034198	cellular response to amino acid starvation	14/2708	49/28891	0.000111927	0.00159862	0.00111019	Sesn1/Flcn/Eif2s1/Dap/Cdkn1a/Impact/Gpr155/Eif2ak4/Eif2ak3/Itfg2/Wdr59/Sesn3/Atf3/Sesn2	14
GO:0030218	erythrocyte differentiation	30/2708	156/28891	0.000113202	0.00161307	0.00112022	Cflar/Cited2/Foxo3/Tcf3/Kat7/Nfe2l1/Stat3/Id2/Ncapg2/Rb1/Slc11a2/Sp1/Bcl6/Mir125a/Mapk14/Pknox1/Hspa9/Rps14/Ypel4/Lmo2/Ufl1/Hscb/Zfp36/Setd1a/Zfpm1/Arid4a/Prkdc/Adgrf4/Kmt2e/Rps19	30
GO:0000288	nuclear-transcribed mRNA catabolic process	deadenylation-dependent decay	16/2708	61/28891	0.00011472	0.00163089	0.0011326	Pan2/Eif4enif1/Samd4/Tnrc6b/Zfp36l2/Patl1/Csde1/Ybx1/Dcp1b/Cnot3/Zfp36/Samd4b/Cnot1/Pabpn1l/Rc3h1/Hnrnpd	16
GO:0045619	regulation of lymphocyte differentiation	39/2708	224/28891	0.000115786	0.00164223	0.00114047	Dusp10/Rnf41/Xbp1/Foxn1/Id2/Ppp2r3c/Sos2/Gli3/Zmiz1/Pnp/Bcl6/Nfkbiz/Runx1/H2-DMa/Zfp36l2/Socs5/Kat5/Il15ra/Cd44/Actl6a/Il2/Cd1d1/Zc3h12a/Arid1a/Slc4a2/Hspb1/Actb/Clptm1/Axl/Il4ra/Gas6/Cyld/Zbtb16/Tgfbr2/Rc3h1/Prkdc/Smarca2/Shb/Rhoa	39
GO:0072001	renal system development	55/2708	352/28891	0.000117584	0.00166011	0.00115289	Rdh10/Cflar/Epha4/Gli2/Tbc1d32/Psap/Arid5b/Wdpcp/Flcn/Nf1/Ap2b1/Hdac5/Sox9/Id2/Gli3/Bmp6/Dlg5/Rrm2b/Mtss1/Lrrk2/Mir125b-2/Adamts1/Egr1/Cntrl/Cd44/Lgr4/Fbn1/Jag1/Asxl1/Lama5/Tek/Snx17/Wfs1/Pkd2/Cux1/Smo/Actn4/Dchs1/Fgfr2/Angpt2/Fgfr1/Nek1/Yap1/Zbtb16/Smad3/Myo1e/Nphp3/Trex1/Sulf1/Hoxc11/Tiparp/Il6ra/Id3/Aph1c/Rhoa	55
GO:0042306	regulation of protein import into nucleus	19/2708	80/28891	0.000117705	0.00166011	0.00115289	Tpr/Xbp1/Nf1/Brca1/Psen1/Gli3/Mapk14/Hsp90ab1/Hdac3/Chp1/Pkia/Tek/Zc3h12a/Nup54/Mdfic/Smo/Bag3/Pik3r2/Nup62	19
GO:0030098	lymphocyte differentiation	71/2708	486/28891	0.000117974	0.00166011	0.00115289	Fzd7/Nhej1/Dusp10/Tnfaip3/Psap/Tcf3/Usp44/Rnf41/Xbp1/Foxn1/Kat7/Stat3/Hdac5/Id2/Dnajb9/Ppp2r3c/Sos2/Batf/Tshr/Lgals8/Gli3/Ctsl/Zmiz1/Pnp/St3gal1/Lmbr1l/Bcl6/Rabl3/Nfkbiz/Ifnar2/Runx1/Pknox1/H2-DMa/Vav1/Zfp36l2/Socs5/Egr1/Clcf1/Kat5/Syvn1/Men1/Dclre1c/Il15ra/Cd44/Mertk/Actl6a/Il2/Cd1d1/Zc3h12a/Arid1a/Slc4a2/Hspb1/Actb/Itfg2/Relb/Clptm1/Axl/Il4ra/Armc5/Gas6/Cyld/Irf2bp2/Zbtb16/Tgfbr2/Rc3h1/Prkdc/Sm…	71
GO:0006349	regulation of gene expression by genomic imprinting	7/2708	14/28891	0.000119491	0.00166011	0.00115289	Arid4b/Kdm1b/Airn/Gsk3a/Arid4a/Gsk3b/Kcnq1ot1	7
GO:0036490	regulation of translation in response to endoplasmic reticulum stress	7/2708	14/28891	0.000119491	0.00166011	0.00115289	Ppp1r15b/Eif2s1/Eif2ak4/Eif2ak3/Ppp1r15a/Ddx3x/Sesn2	7
GO:0043967	histone H4 acetylation	7/2708	14/28891	0.000119491	0.00166011	0.00115289	Kansl2/Phf20/Actl6a/Morf4l1/Msl2/Morf4l2/Ep400	7
GO:0046479	glycosphingolipid catabolic process	7/2708	14/28891	0.000119491	0.00166011	0.00115289	Neu2/Neu4/Psap/Hexb/Neu1/Hexa/Gla	7
GO:0140627	ubiquitin-dependent protein catabolic process via the C-end degron rule pathway	7/2708	14/28891	0.000119491	0.00166011	0.00115289	Klhdc1/Klhdc2/Rbx1/Fem1a/Fem1b/Klhdc10/Cul4a	7
GO:2000489	regulation of hepatic stellate cell activation	7/2708	14/28891	0.000119491	0.00166011	0.00115289	Ddr2/Nr1d1/Cygb/Acta2/Rps6ka1/Smo/Fgfr1	7
GO:0001822	kidney development	53/2708	336/28891	0.000121002	0.0016773	0.00116482	Rdh10/Cflar/Epha4/Gli2/Tbc1d32/Arid5b/Wdpcp/Flcn/Nf1/Ap2b1/Sox9/Id2/Gli3/Bmp6/Dlg5/Rrm2b/Mtss1/Lrrk2/Mir125b-2/Adamts1/Egr1/Cntrl/Cd44/Lgr4/Fbn1/Jag1/Asxl1/Lama5/Tek/Snx17/Wfs1/Pkd2/Cux1/Smo/Actn4/Dchs1/Fgfr2/Angpt2/Fgfr1/Nek1/Yap1/Zbtb16/Smad3/Myo1e/Nphp3/Trex1/Sulf1/Hoxc11/Tiparp/Il6ra/Id3/Aph1c/Rhoa	53
GO:0036293	response to decreased oxygen levels	44/2708	264/28891	0.000125429	0.00173472	0.0012047	Epha4/Cited2/Ado/Rtn4/Nf1/Mir21a/Stat3/P4hb/Rock2/Ubqln1/Plau/Parp2/Loxl2/Slc11a2/Vasn/Fam162a/Mlst8/Ppard/Egr1/Eno1b/Vldlr/Carlr/Ptgis/Arnt/Tek/Tacc3/Tbl2/Itpr2/Sirt2/Plat/Eif4ebp1/Hmox1/Mmp2/Birc2/Mir199a-1/Smad3/Map2k1/Kdm6a/Pgk1/Alkbh5/Slc2a4/Adrb2/Fosl2/Fundc1	44
GO:0002573	myeloid leukocyte differentiation	45/2708	272/28891	0.000126129	0.00174046	0.00120869	Psen2/Cited2/Pafah1b1/Nf1/Evi2b/Ccl5/Id2/Srp54b/Srp54c/Psen1/Fos/Batf/Nedd9/Ror2/Rb1/Klf10/Trib1/Tob2/App/Runx1/Mapk14/Tjp2/Fbn1/Rassf2/Cebpb/Tlr2/Hax1/Tlr4/Slc4a2/Fam20c/Relb/Igsf23/Gab2/Clpb/Zfpm1/Tgfbr2/Myd88/Tfe3/Gsk3b/Tnfaip6/Jun/Fosl2/Cul4a/Junb/Tcta	45
GO:0110053	regulation of actin filament organization	46/2708	280/28891	0.000126474	0.00174129	0.00120927	Clasp1/Myoc/Specc1l/Pdlim4/Arf1/Myo1c/Ssh2/Pfn4/Rock2/Cfl2/Trim27/Mtss1/Phldb2/Cd47/Mlst8/Synpo/Add3/Gsn/Mkks/Dstn/Sdc4/Pik3ca/Tlr2/Hax1/S100a10/Tesk1/Lpar1/Wasf2/Capzb/Ssh1/Cit/Limk1/Ccl26/Met/Capg/Gmfg/Rnh1/Pik3r2/Cotl1/Smad3/Arhgap18/Id1/Arhgap35/Plekhg2/Fhod1/Rhoa	46
GO:0048659	smooth muscle cell proliferation	36/2708	202/28891	0.000128513	0.00176143	0.00122325	Bmpr2/Rgs5/Ddr2/Tnfaip3/Timp3/Nf1/Ccl5/Ern1/Gna13/Id2/Trib1/Adamts1/Ppard/Cdkn1a/Egr1/Gstp2/Sf1/Pik3ca/Mef2d/Klf4/Tlr4/Foxj2/Zfp143/Fgfr2/Hmox1/Mmp2/Dnmt1/Tgfbr2/Myd88/Prkdc/Gsk3b/Calcrl/Thbs1/Il6ra/Jun/Rhoa	36
GO:0050821	protein stabilization	36/2708	202/28891	0.000128513	0.00176143	0.00122325	Epha4/Rab3gap1/Tcf3/Ncln/Rab21/Rtn4/Ube2b/Zswim7/Nlk/Cct5/Rabl3/Trim39/Hsp90ab1/Syvn1/Sec16a/Prkra/Trim44/Chp1/Rassf2/Naa15/Pdcd10/Wfs1/Chek2/Smo/Cct7/Crebl2/Atf7ip/Bag3/Swsap1/Smad3/Rassf1/Trex1/Usp9x/Hcfc1/Pim1/Tbl1x	36
GO:0001666	response to hypoxia	40/2708	233/28891	0.000130439	0.00178383	0.00123881	Epha4/Cited2/Ado/Rtn4/Nf1/Stat3/P4hb/Rock2/Ubqln1/Plau/Loxl2/Slc11a2/Vasn/Fam162a/Mlst8/Ppard/Egr1/Eno1b/Vldlr/Ptgis/Arnt/Tek/Tacc3/Tbl2/Itpr2/Sirt2/Plat/Eif4ebp1/Hmox1/Mmp2/Birc2/Smad3/Map2k1/Kdm6a/Pgk1/Alkbh5/Slc2a4/Adrb2/Fosl2/Fundc1	40
GO:0050728	negative regulation of inflammatory response	32/2708	172/28891	0.000130795	0.00178471	0.00123942	Dusp10/Tnfaip3/Nr1d1/Stat3/Socs3/Metrnl/Rb1/C1qtnf3/Fpr2/Ppard/Ier3/Fem1a/Socs5/Cd44/Sirpa/Ptgis/Il2/Arnt/Trim45/Nfkb1/Tnfrsf1b/Mvk/Rabgef1/Zfp36/Psma1/Vps35/Cyld/Smad3/Nt5e/Sod1/Tnfaip6/Rps19	32
GO:0120161	regulation of cold-induced thermogenesis	29/2708	150/28891	0.000132442	0.00180315	0.00125223	Fh1/Flcn/Pemt/Kdm6b/Nr1d1/Dio2/Tshr/Arrdc3/Rb1/Adamts5/Lnpep/Hdac3/Actn3/Lgr4/Cebpb/Prkab2/Tlr4/Cpt2/Rheb/Prkab1/Kdm3a/Cnot3/Il4ra/Acsl1/Tfe3/Adrb2/Zfp516/Id1/Gpr3	29
GO:0071218	cellular response to misfolded protein	9/2708	23/28891	0.000132846	0.00180434	0.00125305	Dnajb12/Rnf126/Rnf185/Rnf5/Akirin2/Vcp/Aup1/Sdf2l1/Hdac6	9
GO:0043254	regulation of protein-containing complex assembly	65/2708	437/28891	0.000133119	0.00180434	0.00125305	Rab3gap1/Aida/Ncln/Cand1/Rack1/Ppp2ca/Myo1c/Ssh2/Sox9/Pfn4/Psmc6/Lgals3/Spidr/Dyrk1a/Mlst8/Ticam1/Riok3/Arl2/Add3/Traf2/Zdhhc12/Gsn/Mkks/Mapre1/Tlr2/Hax1/Pde4dip/Gbp2/Vcp/Tlr4/Faf1/Capzb/Mapre3/Cxcl13/Ssh1/Ccl26/Fscn1/Met/Capg/Bid/Pex5/Atf7ip/Napa/Bbc3/Sirt2/Numa1/Eif4ebp1/Pik3r2/Vps35/Cotl1/Birc2/Jam3/Hspa8/Myd88/Ddx3x/Hcfc1/Arhgap18/H3f3b/Tmc8/Gsk3b/Csnk1a1/Plekhg2/Arhgef7/Rhoa/Hdac6	65
GO:0006301	postreplication repair	10/2708	28/28891	0.000138512	0.00187328	0.00130093	Pold2/Ube2b/Brca1/Poli/Pcna/Ube2v1/Vcp/Poln/Rad18/Pold3	10
GO:0019915	lipid storage	22/2708	101/28891	0.000140459	0.00189542	0.0013163	Cry1/Osbpl8/Hexb/Srebf2/Ppard/Alkbh7/Ttc39d/Npc1/Ehd1/Itgav/Cry2/Asxl1/Fitm2/Zc3h12a/Pisd/Hilpda/Aup1/Lpl/Fto/Hexa/Abhd5/Nfkbia	22
GO:0038066	p38MAPK cascade	15/2708	56/28891	0.000144021	0.0019392	0.00134671	Dusp10/Map2k3/Per1/Atf7/Mapk14/Rell2/Gsn/Zc3h12a/Rell1/Met/Gadd45a/Zfp36/Cyld/Gadd45b/Dusp1	15
GO:0010632	regulation of epithelial cell migration	42/2708	250/28891	0.000147391	0.00198022	0.00137519	Map4k4/Bmpr2/Clasp1/Dusp10/Col18a1/Cd63/Rtn4/Sparc/Map2k3/Nf1/Hdac5/Sox9/Rock2/Rhoj/Sp1/Spred1/Pdcd10/Egf/Klf4/Tek/Zc3h12a/Cxcl13/Coro1c/P2rx4/Hspb1/Met/Gadd45a/Rras/Prcp/Gab2/Pik3c2a/Angpt2/Fgfr1/Pik3r2/Hmox1/Bcar1/Tgfbr2/Thbs1/Jun/Irs2/Rhoa/Hdac6	42
GO:0030217	T cell differentiation	53/2708	339/28891	0.000152345	0.00204229	0.0014183	Fzd7/Nhej1/Dusp10/Psap/Tcf3/Usp44/Xbp1/Foxn1/Kat7/Stat3/Sos2/Batf/Gli3/Ctsl/Zmiz1/Pnp/Lmbr1l/Bcl6/Rabl3/Nfkbiz/Ifnar2/Runx1/Pknox1/H2-DMa/Vav1/Zfp36l2/Socs5/Egr1/Kat5/Men1/Cd44/Actl6a/Il2/Cd1d1/Zc3h12a/Arid1a/Slc4a2/Hspb1/Actb/Relb/Clptm1/Il4ra/Armc5/Cyld/Zbtb16/Tgfbr2/Rc3h1/Prkdc/Smarca2/Il6ra/Shb/Fosl2/Rhoa	53
GO:0034243	regulation of transcription elongation by RNA polymerase II	18/2708	75/28891	0.000152773	0.00204354	0.00141917	Med16/Med9/Med11/Med31/Supt6/Eapp/Zmynd11/Cdk13/Med15/Med20/Nelfa/Med28/Supt5/Ell/Map2k1/Med14/Ccnk/Ell2	18
GO:0046329	negative regulation of JNK cascade	12/2708	39/28891	0.000157422	0.00210113	0.00145916	Aida/Dusp10/Per1/Pafah1b1/Zmynd11/Hdac3/Gstp2/Men1/Sirpa/Taok3/Cyld/Dusp16	12
GO:0006090	pyruvate metabolic process	27/2708	137/28891	0.000159454	0.00212363	0.00147478	Mpc2/Ogdh/Ppp2ca/Vdac1/Flcn/Eno3/Stat3/Psen1/Pdhb/Zbtb20/App/Mpc1/Mlst8/Fahd1/Ier3/Kat2b/Eno1b/Actn3/Arl2/Slc16a1/Slc4a4/Hk2/Trex1/Pgk1/Pcx/Pgam1/Pdk4	27
GO:0045765	regulation of angiogenesis	49/2708	307/28891	0.000160126	0.00212793	0.00147777	Xbp1/Ccm2/Rtn4/Sparc/Flcn/Nf1/Ccl2/Ccl5/Stat3/Brca1/Hgs/Rock2/Rhoj/Erap1/Lgals3/Sp1/Adamts1/Runx1/Thbs2/Tnfrsf12a/Creb3l1/Spred1/Ptgis/Pdcd10/Wars2/Klf4/Tek/Zc3h12a/Emilin1/Hspb1/Gadd45a/Hk2/Foxj2/Hspb6/Rras/Ppp1r15a/Rnh1/Angpt2/Hmox1/Mir23a/Itgb1/Ngp/Tgfbr2/Pgk1/Sulf1/Mapk7/Adrb2/Thbs1/Id1	49
GO:0032006	regulation of TOR signaling	30/2708	159/28891	0.000161319	0.00213914	0.00148556	Sesn1/Tbk1/Xbp1/Flcn/Nlk/Usp32/Rbx1/Mlst8/Ubr2/Npc1/Hdac3/Stambpl1/Gpr155/Rps6ka1/Rheb/Ywhag/Itfg2/Gsk3a/Akt1s1/Gas6/Tssk6/Wdr59/Sesn3/Sik3/Usp9x/Sh3bp4/Gsk3b/Pim1/Csnk1a1/Sesn2	30
GO:2001237	negative regulation of extrinsic apoptotic signaling pathway	22/2708	102/28891	0.000163431	0.00216246	0.00150175	Cflar/Tmbim1/Tnfaip3/Rffl/Brca1/Zmynd11/Lgals3/Birc6/Gstp2/Rela/Itprip/Itgav/Bcl2l1/Lmna/Mcl1/Hmox1/Yap1/Ddx3x/Unc5b/Mapk7/Gsk3b/Tnfrsf23	22
GO:0032963	collagen metabolic process	25/2708	123/28891	0.000165685	0.00218754	0.00151917	Gli2/Suco/Ddr2/Arrb2/Ccl2/Mrc2/Cygb/Ctsl/F2r/Ctsb/Ppard/Tnxb/Prdx5/Vim/Col5a1/Creb3l1/Errfi1/Emilin1/Pepd/Serpinh1/Mmp2/Itgb1/Id1/Il6ra/Fosl2	25
GO:0071901	negative regulation of protein serine/threonine kinase activity	23/2708	109/28891	0.000166115	0.00218809	0.00151955	Lax1/Aida/Dusp10/Tnfaip3/Nf1/Rb1/Heg1/Cdkn1a/Kat2b/Fem1a/Gstp2/Men1/Cdk5rap1/Pkia/Tesk1/Gadd45a/Lrp6/Chordc1/Dusp7/Gsk3b/Dusp1/Dusp16/Nup62	23
GO:0043414	macromolecule methylation	38/2708	220/28891	0.000166442	0.00218809	0.00151955	Mettl21a/Dot1l/Xbp1/Mrm1/Arid4b/Eef1akmt1/Kansl2/Mettl22/Gspt1/N6amt1/Tfb1m/Fam98a/Trmt112/Ntmt1/Lcmt2/Phf20/Rbm15/Larp7/Trmt10a/Trmo/Nsun4/Nelfa/Setmar/Atf7ip/Setd1a/Smarca5/Prmt7/Cmtr2/Dnmt1/Ilf3/Ftsj1/Hcfc1/Arid4a/Trmt5/Setd3/Kmt2e/Mepce/Carm1	38
GO:0032088	negative regulation of NF-kappaB transcription factor activity	19/2708	82/28891	0.000166877	0.0021891	0.00152025	Tnfaip3/Cactin/Arrb2/Commd6/Dap/Lrrk2/Chp1/Ptgis/Adora3/Ufl1/Klf4/Faf1/Zc3h12a/Tax1bp1/Nfkbib/Cyld/Nfkbia/Arrb1/Ccdc22	19
GO:0007623	circadian rhythm	39/2708	228/28891	0.000169858	0.00222343	0.0015441	Atoh7/Cry1/Fbxw11/Per1/Mybbp1a/Nr1d1/Ddx5/Csnk1d/Rock2/Id2/Klf10/Dyrk1a/Crem/Egr1/Hdac3/Rbm4b/Rbm4/Kat5/Cry2/Lgr4/Ahcy/Top1/Mttp/Thrap3/Ppp1cb/Ppp1cc/Mat2a/Kdm5a/Relb/Kdm8/Usp9x/Fbxl3/Prkdc/Gsk3b/Id1/Id3/Hnrnpd/Bhlhe40/Atf5	39
GO:0010883	regulation of lipid storage	15/2708	57/28891	0.000178671	0.00231569	0.00160817	Osbpl8/Srebf2/Ppard/Alkbh7/Ttc39d/Ehd1/Itgav/Asxl1/Fitm2/Zc3h12a/Hilpda/Lpl/Fto/Abhd5/Nfkbia	15
GO:0050435	amyloid-beta metabolic process	15/2708	57/28891	0.000178671	0.00231569	0.00160817	Epha4/Psen2/Ifngr1/Rtn4/Rock2/Psen1/Sp1/Dyrk1a/Rela/Prnp/Gsap/Gsk3a/Aph1b/Picalm/Aph1c	15
GO:0042278	purine nucleoside metabolic process	11/2708	34/28891	0.000178801	0.00231569	0.00160817	Gamt/Pemt/Adk/Pnp/Oard1/Macrod1/Adal/Ahcy/Nudt1/Dguok/Nt5e	11
GO:0045943	positive regulation of transcription by RNA polymerase I	11/2708	34/28891	0.000178801	0.00231569	0.00160817	Wdr75/Ddx21/Mybbp1a/Myo1c/Heatr1/Ippk/Eif2ak3/Ppp1r15a/Smarca5/Phf8/Carm1	11
GO:1904752	regulation of vascular associated smooth muscle cell migration	11/2708	34/28891	0.000178801	0.00231569	0.00160817	Ddr2/Lrp1/Nf1/Gna13/Dock4/Myh9/Adamts1/Ssh1/Smo/Iqgap1/Rhoa	11
GO:0060260	regulation of transcription initiation by RNA polymerase II	18/2708	76/28891	0.000182838	0.00235799	0.00163754	Zfp451/Med16/Cand1/Med9/Med11/Med31/Gtf2a1/Psmc6/Med15/Taf8/Med20/Nfkb1/Med28/Atf7ip/Ercc1/Med14/Nfkbia/Mdc1	18
GO:1904705	regulation of vascular associated smooth muscle cell proliferation	18/2708	76/28891	0.000182838	0.00235799	0.00163754	Rgs5/Ddr2/Timp3/Nf1/Ern1/Gna13/Adamts1/Cdkn1a/Gstp2/Mef2d/Foxj2/Fgfr2/Hmox1/Mmp2/Dnmt1/Calcrl/Jun/Rhoa	18
GO:0008033	tRNA processing	25/2708	124/28891	0.000189306	0.00243059	0.00168796	Elp5/Dus1l/Fars2/Rpp14/Trmt2a/Dus3l/Elac1/Trmt112/Rpp38/Urm1/Clp1/Lcmt2/Dtwd1/Cdk5rap1/Mocs3/Trmt10a/Trmo/Nsun4/Tyw1/Pop7/Tsen34/Ftsj1/Tsen54/Trmt5/Pop5	25
GO:0042158	lipoprotein biosynthetic process	22/2708	103/28891	0.00018966	0.00243059	0.00168796	Rab3gap1/Rab3gap2/Zdhhc17/Nmt1/Wipi1/Ppm1a/Atg10/Pigz/Rabl3/Pigp/Ppm1b/Zdhhc24/Nmt2/Zdhhc12/Zdhhc5/Atg13/Dpm1/Mttp/Pigo/Pgap2/Mboat4/Zdhhc7	22
GO:1900182	positive regulation of protein localization to nucleus	22/2708	103/28891	0.00018966	0.00243059	0.00168796	Tpr/Xbp1/Kat7/Brca1/Psen1/Gli3/Parp9/Mapk14/Hsp90ab1/Hdac3/Trim8/Larp7/Tesk1/Tek/Zc3h12a/Smo/Eif2ak3/Bag3/Pik3r2/Yap1/Sesn2/Mepce	22
GO:1902905	positive regulation of supramolecular fiber organization	33/2708	183/28891	0.000191217	0.00244542	0.00169826	Myoc/Pdlim4/Myo1c/Rock2/Cfl2/Psen1/Trim27/Rb1/Mtss1/Cd47/App/Mlst8/Tnxb/Synpo/Arl2/Gsn/Dstn/Mapre1/Sdc4/S100a10/Pde4dip/Tesk1/Lpar1/Wasf2/Limk1/Ccl26/Met/Numa1/Katnb1/Smad3/Id1/Fhod1/Rhoa	33
GO:0043547	positive regulation of GTPase activity	42/2708	253/28891	0.00019251	0.00245682	0.00170617	Map4k4/Rab3gap1/Rgl1/Rack1/Rasgef1c/Tbc1d9b/Rap1gap2/Nf1/Ccl2/Ccl5/Sos2/Nedd9/F2r/Snx18/Crkl/Vav1/Ralbp1/Usp6nl/Ralgds/Ralgapb/S100a10/Bcar3/Cxcl13/Coro1c/Ccl26/Akt2/Sipa1l3/Tbc1d17/Rhog/Arhgap17/Tbc1d10b/Evi5l/Itgb1/Map2k1/Cdkl5/Srgap2/Lims1/Gsk3b/Arhgap35/Picalm/Arhgef7/Dock6	42
GO:0010955	negative regulation of protein processing	10/2708	29/28891	0.000193728	0.00246208	0.00170983	Serpine2/Plau/Lrrk2/Ppp1r15a/Furin/Plat/Glg1/Snx12/Thbs1/Chac1	10
GO:1903318	negative regulation of protein maturation	10/2708	29/28891	0.000193728	0.00246208	0.00170983	Serpine2/Plau/Lrrk2/Ppp1r15a/Furin/Plat/Glg1/Snx12/Thbs1/Chac1	10
GO:0043555	regulation of translation in response to stress	9/2708	24/28891	0.000194922	0.002467	0.00171324	Ppp1r15b/Eif2s1/Impact/Rbm4/Eif2ak4/Eif2ak3/Ppp1r15a/Ddx3x/Sesn2	9
GO:0097284	hepatocyte apoptotic process	9/2708	24/28891	0.000194922	0.002467	0.00171324	Cflar/Rb1/Krt8/Atf7/Gsn/Bcl2l1/Bid/Lims1/Gsk3b	9
GO:0032008	positive regulation of TOR signaling	17/2708	70/28891	0.000197885	0.00249932	0.00173569	Tbk1/Xbp1/Flcn/Usp32/Rbx1/Mlst8/Hdac3/Stambpl1/Gpr155/Rheb/Gas6/Wdr59/Sik3/Usp9x/Pim1/Csnk1a1/Sesn2	17
GO:0002246	wound healing involved in inflammatory response	6/2708	11/28891	0.000205579	0.00257395	0.00178752	F2r/Abi3bp/Cd44/Tlr4/Hmox1/Timp1	6
GO:0075522	IRES-dependent viral translational initiation	6/2708	11/28891	0.000205579	0.00257395	0.00178752	Ptbp1/Eif3d/Eif3a/Csde1/Eif3b/Denr	6
GO:0036498	IRE1-mediated unfolded protein response	7/2708	15/28891	0.000205899	0.00257395	0.00178752	Cops5/Ern1/Dnajc10/Ufl1/Tmem33/Parp16/Hspa5	7
GO:1905048	regulation of metallopeptidase activity	7/2708	15/28891	0.000205899	0.00257395	0.00178752	Timp3/Stat3/Rhbdf2/Timp2/Mbp/Picalm/Timp1	7
GO:2000343	positive regulation of chemokine (C-X-C motif) ligand 2 production	7/2708	15/28891	0.000205899	0.00257395	0.00178752	Lrp1/Ccl5/Mbp/Defb25/Mcoln2/Tlr4/Lpl	7
GO:0048762	mesenchymal cell differentiation	42/2708	254/28891	0.000210108	0.0026212	0.00182033	Rdh10/Nrp2/Epha4/Clasp1/Klhl12/Cited2/Timp3/Spred2/Rtn4/Ppp2ca/Tmem100/Ddx5/Sox9/Rock2/Dlg5/Il17rd/Loxl2/Ddx17/Vasn/Chrd/Phldb2/Spred1/Jag1/Snai1/Zfp64/Lama5/Sdcbp/Pef1/Pdpn/Coro1c/Smo/Sema4f/Lrp6/Dact3/Fgfr2/Fgfr1/Zfp703/Smad3/Tgfbr2/Gsk3b/Tbx3/Kbtbd8	42
GO:0006446	regulation of translational initiation	16/2708	64/28891	0.000210884	0.00262553	0.00182334	Gigyf2/Ppp1r15b/Tpr/Larp1/Eif1/Eif2s1/Impact/Rbm4/Eif2ak4/Khdrbs1/Eif3b/Eif2ak3/Paip2b/Ppp1r15a/Eif4ebp1/Ddx3x	16
GO:0106106	cold-induced thermogenesis	29/2708	154/28891	0.000212817	0.00264421	0.00183631	Fh1/Flcn/Pemt/Kdm6b/Nr1d1/Dio2/Tshr/Arrdc3/Rb1/Adamts5/Lnpep/Hdac3/Actn3/Lgr4/Cebpb/Prkab2/Tlr4/Cpt2/Rheb/Prkab1/Kdm3a/Cnot3/Il4ra/Acsl1/Tfe3/Adrb2/Zfp516/Id1/Gpr3	29
GO:0006364	rRNA processing	37/2708	215/28891	0.000217053	0.00268592	0.00186528	Rpl7/Imp4/Wdr75/Sde2/Ddx21/Krr1/Mrm1/Heatr1/Riok1/Ngdn/Ddx17/Tfb1m/Gtf2h5/Riok2/Bysl/Kat2b/Riok3/Wdr36/Trmt112/Rpp38/Nsun4/Eri3/Nop14/Ddx54/Sbds/Pop7/Mphosph10/Isg20/Ppan/Kri1/Rrp9/Tsr2/Prkdc/Rpl10a/Pop5/Rps19/Ddx10	37
GO:0007519	skeletal muscle tissue development	37/2708	215/28891	0.000217053	0.00268592	0.00186528	Cflar/Cited2/Hmg20b/Myl6/Nf1/Hdac5/Ddx5/Cfl2/Fos/Bin3/Rb1/Plec/Ddx17/Rcan1/Mapk14/Med20/Egr1/Actn3/Ankrd1/Ankrd2/Mef2d/Ski/Cdk5/Met/Smo/Vrk3/Myod1/Mylpf/Zbtb18/Atf3/Myf5/Homer1/Maff/Adrb2/Sap30/Rhoa/Hdac6	37
GO:1901342	regulation of vasculature development	49/2708	311/28891	0.000219423	0.00270565	0.00187898	Xbp1/Ccm2/Rtn4/Sparc/Flcn/Nf1/Ccl2/Ccl5/Stat3/Brca1/Hgs/Rock2/Rhoj/Erap1/Lgals3/Sp1/Adamts1/Runx1/Thbs2/Tnfrsf12a/Creb3l1/Spred1/Ptgis/Pdcd10/Wars2/Klf4/Tek/Zc3h12a/Emilin1/Hspb1/Gadd45a/Hk2/Foxj2/Hspb6/Rras/Ppp1r15a/Rnh1/Angpt2/Hmox1/Mir23a/Itgb1/Ngp/Tgfbr2/Pgk1/Sulf1/Mapk7/Adrb2/Thbs1/Id1	49
GO:0042274	ribosomal small subunit biogenesis	22/2708	104/28891	0.000219532	0.00270565	0.00187898	Imp4/Wdr75/Rps12/Krr1/Heatr1/Riok1/Ngdn/Gtf2h5/Riok2/Bysl/Riok3/Wdr36/Rps14/Nop14/Rps5/Mphosph10/Kri1/Rrp9/Rpsa/Tsr2/Prkdc/Rps19	22
GO:0072521	purine-containing compound metabolic process	69/2708	479/28891	0.000221511	0.00272454	0.00189209	Mpc2/Sdhc/Gamt/Cs/Ogdh/Mdh1/Vdac1/Flcn/Pemt/Stat3/Coasy/Mthfd1/Acot6/Hmgcs1/Pdhb/Adk/Pnp/Nudt18/Nudt15/Nadk2/Ndufb9/Ndufa6/Lrrk2/Atp6v1a/Mpc1/Mlst8/Oard1/Ndufv2/Rhoq/Eno1b/Prdx5/Macrod1/Gucy2g/Adal/Bcl2l1/Ahcy/Fitm2/Papss1/Vcp/Ak2/H6pd/Paics/Ppat/Mvk/Nudt1/Ndufa5/Ndufb2/Dguok/Mcee/Efl1/Ndufc2/Ido2/Acsl1/Ndufa13/Slc25a42/Hspa8/Map2k1/Nt5e/Idh3g/Acot9/Gtpbp1/Nme3/Pcx/Acss2/Pdk4/Acadsb/Rhoa/Abcd1/Pr…	69
GO:0071453	cellular response to oxygen levels	30/2708	162/28891	0.000226945	0.00278019	0.00193074	Ccdc115/Epha4/Cited2/Ado/Rtn4/Mir21a/Stat3/P4hb/Rock2/Ubqln1/Vasn/Fam162a/Atp6v1a/Mlst8/Ppard/Egr1/Eno1b/Vldlr/Carlr/Ptgis/Tbl2/Sirt2/Myod1/Eif4ebp1/Mir199a-1/Map2k1/Kdm6a/Pgk1/Slc2a4/Adrb2	30
GO:0098773	skin epidermis development	30/2708	162/28891	0.000226945	0.00278019	0.00193074	Gli2/Gorab/Psen2/Aloxe3/Foxn1/Nf1/Sox9/Grhl1/Psen1/Ctsl/Tnfrsf19/Plec/Nfkbiz/Runx1/Ppard/Hdac3/Rela/Lgr4/Snai1/Lama5/Klf4/Mysm1/Sfn/Met/Smo/Numa1/Fgfr2/Tmprss13/Lamc1/Elovl1	30
GO:0051607	defense response to virus	51/2708	328/28891	0.000229673	0.00280799	0.00195005	Tnfaip3/Ifngr1/Ddx21/Usp44/Tbk1/Rnf185/Trim41/G3bp1/Ccl5/Map3k14/Sec14l1/Zmynd11/Lyst/Trim27/Ubqln1/Serinc5/Rab2b/Ddx17/Tarbp2/Abcf3/Parp9/Ifnar2/Ticam1/Ppm1b/Riok3/Ifit3b/Trim8/Zdhhc12/Usp20/Trim44/Eif2ak4/Bcl2l1/Zbp1/Gbp3/Zc3h12a/Oasl1/Crcp/Zc3hav1/Sertad3/Sirt2/Isg20/Clpb/Armc5/Htra1/Bst2/Elmod2/Ilf3/Hspa8/Trex1/Myd88/Csnk1a1	51
GO:0008347	glial cell migration	17/2708	71/28891	0.000237712	0.00290047	0.00201427	Epha4/Lrp1/Rtn4/Pafah1b1/Nf1/Ccl2/Gli3/Hexb/Zmiz1/Crkl/Vim/Cdk5/P2rx4/Mboat7/Rras/Srgap2/Arhgef7	17
GO:0048732	gland development	70/2708	489/28891	0.000241219	0.00293739	0.00203992	Cflar/Serpine2/Gli2/Psen2/Cited2/Tnfaip3/Psap/Arid5b/Gli1/Xbp1/Rtn4/Ctc1/Foxn1/Nf1/Sox9/Id2/Psen1/Gli3/Plau/Sp1/Atf7/Crkl/Etv5/Runx1/Igf2r/Lama1/Lbh/Npc1/Rela/Upf2/Cd44/Asxl1/Cebpb/Aurka/Lama5/Pik3ca/Egf/Nfkb1/Acadm/Tnc/Rps6ka1/Errfi1/Pkd2/Mad1l1/Met/Smo/Eif2ak3/Vwf/Lrp6/Armc5/Fgfr2/Deaf1/Fgfr1/Zfp703/Hmox1/Mmp2/Hmbs/Fem1b/Smad3/Map2k1/Nphp3/Tgfbr2/Sulf1/Lims1/Prkdc/Jun/Tbx3/Hoxa9/Arhgap35/Irs2	70
GO:0035303	regulation of dephosphorylation	25/2708	126/28891	0.000245666	0.0029856	0.00207339	Ppp1r15b/Tiprl/Ppp2r5a/Ptbp1/Hsp90b1/Mprip/2810408A11Rik/Mtmr4/Rock2/Ppp2r3c/Ppp6r2/Ppp1r2/Rcan1/Ptpa/Cry2/Chp1/Smg5/Ensa/Camta1/Calm3/Vrk3/Ppp1r15a/Iqgap1/Smad3/Ppp6r3	25
GO:0140546	defense response to symbiont	51/2708	329/28891	0.000247511	0.00299989	0.00208332	Tnfaip3/Ifngr1/Ddx21/Usp44/Tbk1/Rnf185/Trim41/G3bp1/Ccl5/Map3k14/Sec14l1/Zmynd11/Lyst/Trim27/Ubqln1/Serinc5/Rab2b/Ddx17/Tarbp2/Abcf3/Parp9/Ifnar2/Ticam1/Ppm1b/Riok3/Ifit3b/Trim8/Zdhhc12/Usp20/Trim44/Eif2ak4/Bcl2l1/Zbp1/Gbp3/Zc3h12a/Oasl1/Crcp/Zc3hav1/Sertad3/Sirt2/Isg20/Clpb/Armc5/Htra1/Bst2/Elmod2/Ilf3/Hspa8/Trex1/Myd88/Csnk1a1	51
GO:2000116	regulation of cysteine-type endopeptidase activity	40/2708	240/28891	0.000247823	0.00299989	0.00208332	Cflar/Mical1/Rack1/Arrb2/Rffl/F2r/Dap/Slc11a2/Fam162a/App/Hspa1b/Men1/Gsn/Cd44/Tnfsf10/Vcp/Klf4/Sfn/Rps6ka1/Dnajb6/Cycs/Nod1/Eif2ak3/Arl6ip5/Bid/Bbc3/Akt2/Mgmt/Gas6/Ndufa13/Herpud1/Casp12/Smad3/Ddx3x/Thbs1/Arrb1/Tnfrsf23/Cdkn2d/Rhoa/Bcap31	40
GO:0006367	transcription initiation at RNA polymerase II promoter	21/2708	98/28891	0.000250521	0.00302091	0.00209792	Zfp451/Med16/Cand1/Med9/Med11/Med31/Gtf2a1/Psmc6/Med15/Gtf2h5/Taf8/Med20/Nfkb1/Med28/Atf7ip/Ercc1/Maz/Med14/Nfkbia/Gtf2e1/Mdc1	21
GO:0006354	DNA-templated transcription elongation	24/2708	119/28891	0.000250549	0.00302091	0.00209792	Med16/Med9/Med11/Med31/Supt6/Kat7/Eapp/Zmynd11/Cdk13/Med15/Gtf2h5/Med20/Thoc1/Polr1e/Nelfa/Med28/Zc3h4/Supt5/Ctr9/Ell/Map2k1/Med14/Ccnk/Ell2	24
GO:0038034	signal transduction in absence of ligand	18/2708	78/28891	0.000258806	0.00310821	0.00215854	Foxo3/Mknk2/Dapk3/Nf1/Ppp2r1a/Itgav/Bcl2l1/Il2/Mcl1/Gsk3a/Bag3/Fgfr1/Ppp2r1b/Unc5b/Erbb3/Mapk7/Gsk3b/Tnfrsf23	18
GO:0097192	extrinsic apoptotic signaling pathway in absence of ligand	18/2708	78/28891	0.000258806	0.00310821	0.00215854	Foxo3/Mknk2/Dapk3/Nf1/Ppp2r1a/Itgav/Bcl2l1/Il2/Mcl1/Gsk3a/Bag3/Fgfr1/Ppp2r1b/Unc5b/Erbb3/Mapk7/Gsk3b/Tnfrsf23	18
GO:0045947	negative regulation of translational initiation	8/2708	20/28891	0.000264355	0.00315011	0.00218764	Gigyf2/Tpr/Larp1/Eif2s1/Rbm4/Eif2ak4/Paip2b/Eif4ebp1	8
GO:0046514	ceramide catabolic process	8/2708	20/28891	0.000264355	0.00315011	0.00218764	Neu2/Neu4/Psap/Hexb/Neu1/Asah1/Hexa/Gla	8
GO:1902004	positive regulation of amyloid-beta formation	8/2708	20/28891	0.000264355	0.00315011	0.00218764	Epha4/Ifngr1/Rock2/Sp1/Rela/Gsap/Gsk3a/Picalm	8
GO:1902018	negative regulation of cilium assembly	8/2708	20/28891	0.000264355	0.00315011	0.00218764	Cep97/Odf2l/Tesk1/Lpar1/Evi5l/Yap1/Tchp/Map4	8
GO:0051894	positive regulation of focal adhesion assembly	10/2708	30/28891	0.000266307	0.00315492	0.00219098	Map4k4/Myoc/Myh9/Sdc4/S100a10/Tek/Col16a1/Iqgap1/Smad3/Lims1	10
GO:0061099	negative regulation of protein tyrosine kinase activity	10/2708	30/28891	0.000266307	0.00315492	0.00219098	Fam72a/Psen2/Sh3bp5l/Chmp6/Psen1/Socs5/Errfi1/Mvp/Ggnbp2/Cblb	10
GO:0072344	rescue of stalled ribosome	10/2708	30/28891	0.000266307	0.00315492	0.00219098	Gigyf2/Hbs1l/Ascc3/Rack1/Pelo/Gtpbp2/Elac1/Ptrh1/Tcf25/Klhdc10	10
GO:0002221	pattern recognition receptor signaling pathway	39/2708	233/28891	0.00026884	0.00317876	0.00220754	Tnfaip3/Cactin/Tbk1/Rtn4/Ppp2ca/Arrb2/Nr1d1/Sec14l1/Ubqln1/Tarbp2/Nfkbiz/App/Ticam1/Riok3/Cd14/Rela/Zdhhc12/Zdhhc5/Lgr4/Tlr2/Tifa/Gbp2/Tlr4/Oasl1/Lrch4/Zc3hav1/Tril/Nod1/Sirt2/Clpb/Ecsit/Hspa8/Myd88/Ddx3x/Nfkbia/Gpr108/Csnk1a1/Fosl1/Mapkapk3	39
GO:0006513	protein monoubiquitination	15/2708	59/28891	0.000270078	0.00318724	0.00221342	Klhl12/Ube2t/Rnf126/Trim41/Ubb/Pex12/Fancm/Rbx1/Pef1/Ube4b/Rad18/Rnf40/Birc2/Nedd4/Kbtbd8	15
GO:0071219	cellular response to molecule of bacterial origin	50/2708	322/28891	0.00027154	0.00319831	0.00222112	Fcgr4/Tnfaip3/Cactin/Xbp1/Trim41/Map2k3/Ccl2/Nr1d1/Bmp6/Trib1/Mir30d/Nfkbiz/Mir125a/Ppard/Mapk14/Akap8/Ticam1/Cd14/Rela/Ankrd1/Vim/Sirpa/Defb25/Cebpb/Tlr2/Nfkb1/Gbp3/Gbp2/Tlr4/Plaa/Zc3h12a/Tnfrsf1b/Cxcl11/Cxcl13/Mir29b-1/Axl/Zfp36/Nfkbib/Ctr9/Mir181c/Mir199a-1/Mirlet7a-2/Myd88/Cdk4/Nfkbia/Litaf/Mir484/Mir29a/Mir139/Rhoa	50
GO:0070373	negative regulation of ERK1 and ERK2 cascade	19/2708	85/28891	0.000274294	0.00322454	0.00223933	Epha4/Dusp10/Timp3/Xbp1/Spred2/Flcn/Gstp2/Eif3a/Spred1/Sirpa/Klf4/Tlr4/Errfi1/Emilin1/Vrk3/Sirt3/Atf3/Dusp1/Arrb1	19
GO:0051146	striated muscle cell differentiation	53/2708	347/28891	0.000275083	0.0032276	0.00224146	Cflar/Fzd7/Speg/Neu2/Capn2/Csrp2/Xbp1/Adra1b/Myh10/Kdm6b/Arrb2/Spag9/Hdac5/Cfl2/Parp2/Nkx2-6/Bin3/Rb1/Plec/Myh9/Krt8/Adamts5/Rcan1/Mapk14/Hdac3/Ctdp1/Actn3/Ehd1/Pgm5/Ankrd2/Nfatc2/Lmna/Acadm/Ybx1/Arid1a/Ski/Met/Smo/Dmpk/Gsk3a/Pld3/Myod1/Mef2a/Il4ra/Lrrc27/Itgb1/Myf5/Homer1/Gsk3b/Tbx3/Flnc/Akap13/Hdac6	53
GO:0008608	attachment of spindle microtubules to kinetochore	13/2708	47/28891	0.000278552	0.00325249	0.00225874	Aurkb/Mis12/Tex14/Rb1/Kat2b/Eml4/Kat5/Mapre1/Kif2c/Cenpc1/Mad1l1/Sirt2/Cdt1	13
GO:0030903	notochord development	9/2708	25/28891	0.000279332	0.00325249	0.00225874	Gli2/Col18a1/Gli1/Sox9/Col27a1/Yap1/Kdm6a/Stil/Id3	9
GO:0035561	regulation of chromatin binding	9/2708	25/28891	0.000279332	0.00325249	0.00225874	Parp9/Kat2b/Mbd2/Btaf1/Larp7/Myod1/Ctbp2/Cdt1/Mepce	9
GO:0051788	response to misfolded protein	9/2708	25/28891	0.000279332	0.00325249	0.00225874	Dnajb12/Rnf126/Rnf185/Rnf5/Akirin2/Vcp/Aup1/Sdf2l1/Hdac6	9
GO:0038202	TORC1 signaling	21/2708	99/28891	0.000290263	0.00337334	0.00234267	Sesn1/Tbk1/Larp1/Flcn/Nlk/Usp32/Rbx1/Mlst8/Npc1/Stambpl1/Gpr155/Rheb/Ywhag/Itfg2/Akt1s1/Wdr59/Sesn3/Sik3/Pim1/Csnk1a1/Sesn2	21
GO:0006479	protein methylation	22/2708	106/28891	0.000291934	0.00337991	0.00234723	Mettl21a/Dot1l/Xbp1/Eef1akmt1/Kansl2/Mettl22/Gspt1/N6amt1/Fam98a/Trmt112/Ntmt1/Lcmt2/Phf20/Nelfa/Setmar/Setd1a/Smarca5/Prmt7/Ilf3/Hcfc1/Setd3/Carm1	22
GO:0008213	protein alkylation	22/2708	106/28891	0.000291934	0.00337991	0.00234723	Mettl21a/Dot1l/Xbp1/Eef1akmt1/Kansl2/Mettl22/Gspt1/N6amt1/Fam98a/Trmt112/Ntmt1/Lcmt2/Phf20/Nelfa/Setmar/Setd1a/Smarca5/Prmt7/Ilf3/Hcfc1/Setd3/Carm1	22
GO:0051896	regulation of phosphatidylinositol 3-kinase/protein kinase B signal transduction	43/2708	266/28891	0.000294864	0.00340738	0.00236631	Serpine2/Myoc/Ddr2/Sesn1/Specc1l/Osbpl8/Rnf41/Rtn4/Rack1/Ppp2ca/Flcn/Arrb2/Ccl5/Sox9/Ror2/F2r/C1qtnf3/Rubcn/Itsn1/Ppp2r1a/Ppard/Hsp90ab1/Clcf1/Pik3ca/Hax1/Adora3/Egf/Klf4/Tek/P2rx4/Axl/Rras/Maz/Gas6/Fgfr1/Itgb1/Sesn3/Nedd4/Unc5b/Prr5l/Thbs1/Vav3/Irs2	43
GO:0001659	temperature homeostasis	34/2708	195/28891	0.000297725	0.00342748	0.00238027	Fh1/Sqstm1/Flcn/Pemt/Kdm6b/Ccl5/Nr1d1/Stat3/Dio2/Tshr/Arrdc3/Rb1/Adamts5/Lnpep/Egr1/Hdac3/Actn3/Lgr4/Cebpb/Prkab2/Tlr4/Cpt2/Rheb/Prkab1/Kdm3a/Cnot3/Il4ra/Acsl1/Fto/Tfe3/Adrb2/Zfp516/Id1/Gpr3	34
GO:0051495	positive regulation of cytoskeleton organization	34/2708	195/28891	0.000297725	0.00342748	0.00238027	Myoc/Pdlim4/Myo1c/Rock2/Cfl2/Trim27/Cenpj/Mtss1/Cd47/Mlst8/Cep120/Synpo/Arl2/Add3/Gsn/Dstn/Mapre1/Sdc4/S100a10/Pde4dip/Tesk1/Lpar1/Wasf2/Limk1/Ccl26/Met/Numa1/Katnb1/Smad3/Id1/Stil/Nup62/Fhod1/Rhoa	34
GO:0060538	skeletal muscle organ development	38/2708	227/28891	0.000318904	0.0036644	0.00254479	Cflar/Disp1/Cited2/Hmg20b/Myl6/Nf1/Hdac5/Ddx5/Cfl2/Fos/Bin3/Rb1/Plec/Ddx17/Rcan1/Mapk14/Med20/Egr1/Actn3/Ankrd1/Ankrd2/Mef2d/Ski/Cdk5/Met/Smo/Vrk3/Myod1/Mylpf/Zbtb18/Atf3/Myf5/Homer1/Maff/Adrb2/Sap30/Rhoa/Hdac6	38
GO:0060485	mesenchyme development	49/2708	316/28891	0.00032105	0.00367397	0.00255144	Rdh10/Bmpr2/Nrp2/Epha4/Clasp1/Klhl12/Cited2/Timp3/Spred2/Rtn4/Ppp2ca/Tmem100/Ddx5/Sox9/Rock2/Dlg5/Il17rd/Loxl2/Ddx17/Vasn/Chrd/Phldb2/Adamts5/Spred1/Jag1/Snai1/Zfp64/Lama5/Sdcbp/Pef1/Pdpn/Coro1c/Smo/Sema4f/Lrp6/Dact3/Dchs1/Fgfr2/Fgfr1/Zfp703/Yap1/Smad3/Nedd4/Tgfbr2/Erbb3/Gsk3b/Thbs1/Tbx3/Kbtbd8	49
GO:0035304	regulation of protein dephosphorylation	19/2708	86/28891	0.00032154	0.00367397	0.00255144	Ppp1r15b/Tiprl/Ppp2r5a/Ptbp1/Hsp90b1/Mprip/2810408A11Rik/Rock2/Ppp6r2/Ppp1r2/Rcan1/Ptpa/Cry2/Ensa/Camta1/Calm3/Vrk3/Ppp1r15a/Ppp6r3	19
GO:2000781	positive regulation of double-strand break repair	19/2708	86/28891	0.00032154	0.00367397	0.00255144	Fh1/Yeats4/Spidr/Kat5/Epc2/Actl6a/Arid1a/Actb/Setmar/Ruvbl2/Mgmt/Morf4l1/Parp3/Morf4l2/Prkdc/Smarca2/Ep400/Zcwpw1/Ing3	19
GO:0045930	negative regulation of mitotic cell cycle	40/2708	243/28891	0.000322272	0.00367547	0.00255248	Ctdsp1/Gigyf2/Tpr/Sde2/Fbxo5/Zwint/Fzr1/Usp44/Gjc2/Tom1l2/Aurkb/Tex14/Brca1/Timp2/Rb1/Rpl24/Cdkn1a/Ier3/Ppp1r10/Trim39/Zfp36l2/Cdk2ap2/Dgkz/Creb3l1/Zfyve19/Nbn/Klf4/Ptpn3/Pkd2/Chek2/Taok3/Mad1l1/Gpnmb/Setmar/Fgfr2/Trex1/Prkdc/Btg3/Stil/Fbxo31	40
GO:0071456	cellular response to hypoxia	24/2708	121/28891	0.000325247	0.00370249	0.00257125	Epha4/Cited2/Ado/Rtn4/Stat3/P4hb/Rock2/Ubqln1/Vasn/Fam162a/Mlst8/Ppard/Egr1/Eno1b/Vldlr/Ptgis/Tbl2/Sirt2/Eif4ebp1/Map2k1/Kdm6a/Pgk1/Slc2a4/Adrb2	24
GO:0019377	glycolipid catabolic process	7/2708	16/28891	0.000336442	0.0037946	0.00263522	Neu2/Neu4/Psap/Hexb/Neu1/Hexa/Gla	7
GO:0035970	peptidyl-threonine dephosphorylation	7/2708	16/28891	0.000336442	0.0037946	0.00263522	Dusp10/Ppp2ca/Ppm1a/Ppm1b/Dusp5/Ppm1k/Dusp1	7
GO:0042795	snRNA transcription by RNA polymerase II	7/2708	16/28891	0.000336442	0.0037946	0.00263522	Larp7/Myod1/Zfp143/Ell/Snapc5/Ell2/Mepce	7
GO:0060831	smoothened signaling pathway involved in dorsal/ventral neural tube patterning	7/2708	16/28891	0.000336442	0.0037946	0.00263522	Gli2/Gorab/Tbc1d32/Gli3/Cdk20/Wdr19/Ift122	7
GO:0090051	negative regulation of cell migration involved in sprouting angiogenesis	7/2708	16/28891	0.000336442	0.0037946	0.00263522	Hdac5/Spred1/Pdcd10/Klf4/Pik3r2/Thbs1/Rhoa	7
GO:0045806	negative regulation of endocytosis	17/2708	73/28891	0.000338659	0.00380555	0.00264282	Rack1/Dlg4/Lgals3/Pacsin2/Rubcn/Atg3/Cd47/Itgav/Sirpa/Tlr2/Sdcbp/Rabgef1/Wdr54/Necab2/Snx33/Snx3/Picalm	17
GO:1902373	negative regulation of mRNA catabolic process	17/2708	73/28891	0.000338659	0.00380555	0.00264282	Traf5/Ptbp1/Cirbp/Eif4enif1/Larp1/Taf15/Traf2/Csde1/Ybx1/Thrap3/Igf2bp3/Zfp36/Upf3a/Myd88/Secisbp2/E2f1/Hnrnpd	17
GO:0048863	stem cell differentiation	45/2708	284/28891	0.000340888	0.00382205	0.00265428	Rdh10/Nrp2/Klhl12/Cited2/Psmd11/Stat3/Sox9/Batf/Mir203/Cdk13/Lmbr1l/Mir125b-2/Mir125a/Mapk14/Lbh/Zfp36l2/Hspa9/Kat5/Men1/Phf19/Jag1/Lama5/Bbs12/Ufl1/Pef1/Ociad1/Coro1c/N4bp2l2/Smo/Kdm3a/Sema4f/Lrp6/Zfp36/Setd1a/Fgfr2/Fgfr1/Gatad2a/Mir181c/Itgb1/Yap1/Ccnk/Prkdc/Gsk3b/Tbx3/Kbtbd8	45
GO:0031076	embryonic camera-type eye development	12/2708	42/28891	0.000341377	0.00382205	0.00265428	Rdh10/Cited2/Cdk20/Sp1/Ift140/Hipk1/Arid1a/Ift172/Wdr19/Lrp6/Ppp1r13l/Ift122	12
GO:0000184	nuclear-transcribed mRNA catabolic process	nonsense-mediated decay	13/2708	48/28891	0.000349538	0.00388931	0.00270099	Smg7/Eif4a3/Gspt1/Upf2/Smg5/Pnrc1/Magoh/Zc3h12a/Dcp1b/Smg9/Upf3a/Rc3h1/Secisbp2	13
GO:0032873	negative regulation of stress-activated MAPK cascade	13/2708	48/28891	0.000349538	0.00388931	0.00270099	Aida/Dusp10/Per1/Pafah1b1/Zmynd11/Hdac3/Gstp2/Men1/Sirpa/Taok3/Cyld/Dusp1/Dusp16	13
GO:0090317	negative regulation of intracellular protein transport	13/2708	48/28891	0.000349538	0.00388931	0.00270099	Yod1/Ube2g2/Derl2/Nf1/Lrrk2/Hdac3/Chp1/Pkia/Txn1/Cdk5/Insig1/Mdfic/Bag3	13
GO:0099173	postsynapse organization	41/2708	252/28891	0.00035085	0.00388931	0.00270099	Nrp2/Epha4/Dnm3/Psen2/Arf1/Myh10/Chrnb1/Dlg4/Pafah1b1/Nf1/Rock2/Psen1/Numb/Nedd9/Ror2/Dlg5/Arf4/Lrrk2/Crkl/Etv5/Abi3bp/App/Itsn1/Abhd17b/Zdhhc12/Dgkz/Prnp/Lama5/Snx27/Wasf2/Cdk5/Rheb/Ssh1/Actb/Vps35/Itgb1/Hspa8/Cdkl5/Homer1/Arhgef7/Hdac6	41
GO:0033044	regulation of chromosome organization	40/2708	244/28891	0.000351202	0.00388931	0.00270099	Tpr/Fbxo5/Zwint/Usp44/Ctc1/Aurkb/Tex14/Rb1/Cct5/Slx4/Riok2/Ppp1r10/Kat2b/Kat5/Nek6/Ino80/Actl6a/Smg5/Lmna/Nbn/Arid1a/Tacc3/Cit/Mad1l1/Actb/Cct7/Setmar/Ncapd2/Atf7ip/Ercc1/Ruvbl2/Numa1/Smarca5/Acd/Pif1/H3f3b/Smarca2/Smc4/Ube2u/Hnrnpd	40
GO:1903828	negative regulation of protein localization	40/2708	244/28891	0.000351202	0.00388931	0.00270099	Map4k4/Klf7/Tmbim1/Yod1/Ppp2r5a/Ube2g2/Midn/Flcn/Derl2/Nf1/Cltc/Rhbdf2/Rock2/Numb/F2r/Pim3/Lrrk2/App/Rhoq/Hdac3/Abhd17b/Chp1/Fbn1/Bcl2l1/Pkia/Vcp/Txn1/Leprot/Cyp51/Cdk5/Insig1/Mdfic/Bag3/Vps35/Trim29/Snx33/Snx12/Snx3/Gsk3b/Picalm	40
GO:1902235	regulation of endoplasmic reticulum stress-induced intrinsic apoptotic signaling pathway	10/2708	31/28891	0.000360299	0.00398284	0.00276594	Xbp1/Spop/Lrrk2/App/Syvn1/Creb3l1/Bcl2l1/Wfs1/Eif2ak3/Herpud1	10
GO:0051017	actin filament bundle assembly	31/2708	174/28891	0.000365798	0.00403632	0.00280308	Clasp1/Myoc/Hsp90b1/Pdlim4/Myh10/Rock2/Actn1/Mtss1/Myh9/Phldb2/Cd47/Synpo/Rhod/Mkks/Sdc4/S100a10/Tesk1/Lpar1/Wasf2/Limk1/Fscn1/Met/Cald1/Zyx/Actn4/Pik3r2/Smad3/Id1/Arrb1/Fhod1/Rhoa	31
GO:0060261	positive regulation of transcription initiation by RNA polymerase II	16/2708	67/28891	0.000370357	0.00407926	0.0028329	Med16/Cand1/Med9/Med11/Med31/Gtf2a1/Psmc6/Med15/Taf8/Med20/Nfkb1/Med28/Ercc1/Med14/Nfkbia/Mdc1	16
GO:0007033	vacuole organization	37/2708	221/28891	0.000378367	0.0041245	0.00286432	Ccdc115/Rab3gap1/Creg1/Rab3gap2/Rab1a/Arf1/Flcn/Gabarap/Rab34/Wipi1/Chmp6/Psen1/Pacs2/Lyst/Ubqln1/Atg10/Hexb/Snx18/Lrrk2/Atg3/Atp6v0c/Rnf5/Atg13/Chmp4b/Stx17/Smurf1/Myo7a/Atg16l2/Tmem41b/Pik3c2a/Bag3/Tom1/Vps35/Gabarapl2/Hexa/Trex1/Tfe3	37
GO:0009200	deoxyribonucleoside triphosphate metabolic process	6/2708	12/28891	0.000378495	0.0041245	0.00286432	Adk/Pnp/Nudt15/Rrm2b/Ak2/Dguok	6
GO:0032790	ribosome disassembly	6/2708	12/28891	0.000378495	0.0041245	0.00286432	Hbs1l/Ascc3/Pelo/Mrrf/Mtif3/Denr	6
GO:0034333	adherens junction assembly	6/2708	12/28891	0.000378495	0.0041245	0.00286432	Vcl/Dlg5/Hipk1/Actb/Zfp703/Jam3	6
GO:0042994	cytoplasmic sequestering of transcription factor	6/2708	12/28891	0.000378495	0.0041245	0.00286432	Faf1/Tacc3/Pkd2/Nfkbib/Nfkbia/Ccdc22	6
GO:0048661	positive regulation of smooth muscle cell proliferation	23/2708	115/28891	0.000378512	0.0041245	0.00286432	Ddr2/Nf1/Ccl5/Ern1/Id2/Adamts1/Egr1/Pik3ca/Mef2d/Tlr4/Foxj2/Zfp143/Fgfr2/Hmox1/Mmp2/Dnmt1/Tgfbr2/Myd88/Gsk3b/Calcrl/Thbs1/Il6ra/Jun	23
GO:0048708	astrocyte differentiation	20/2708	94/28891	0.000383978	0.00417661	0.00290051	Epha4/Serpine2/Ifngr1/Lrp1/Nf1/Nr1d1/Stat3/Sox9/Id2/Psen1/Ror2/Abcc1/App/Clcf1/Vim/Tlr4/Kdm4a/Smo/Map2k1/Atf5	20
GO:0031099	regeneration	30/2708	167/28891	0.000390095	0.0042344	0.00294064	Map4k4/Cflar/Fzd7/Epha4/Dusp10/Gli1/Lrp1/Rtn4/Omg/Ifrd1/Dhfr/Plau/Bin3/Tarbp2/Kpna1/Ppard/Cdkn1a/Upf2/Cebpb/Aurka/Klf4/Tnc/Myod1/Hmox1/Mmp2/Yap1/Map2k1/Kremen1/Jun/Xylt1	30
GO:0031954	positive regulation of protein autophosphorylation	9/2708	26/28891	0.000391857	0.0042344	0.00294064	Rap2a/Tnks1bp1/Rassf2/Nbn/Gpnmb/Iqgap1/Ddx3x/Rap2c/Rap2b	9
GO:1902993	positive regulation of amyloid precursor protein catabolic process	9/2708	26/28891	0.000391857	0.0042344	0.00294064	Epha4/Ifngr1/Rock2/Sp1/App/Rela/Gsap/Gsk3a/Picalm	9
GO:0032495	response to muramyl dipeptide	8/2708	21/28891	0.000392061	0.0042344	0.00294064	Tnfaip3/Trim41/Mapk14/Rela/Vim/Jag1/Nod1/Nfkbia	8
GO:0006261	DNA-templated DNA replication	28/2708	152/28891	0.000394162	0.00424958	0.00295119	Fbxo5/Helb/Pold2/Kat7/Brca1/Fancm/Rrm2b/Mcm4/Cdc45/Thoc1/Pold4/Ino80/Pcna/Nbn/Pole3/Poln/Rny3/Pole4/Setmar/Polg/Pold3/Fgfr1/Orc6/Gins2/Cdt1/Nucks1/Fam111a/Carm1	28
GO:0010812	negative regulation of cell-substrate adhesion	15/2708	61/28891	0.000399181	0.00428856	0.00297826	Fzd7/Myoc/Lrp1/Nf1/Bcl6/Phldb2/Men1/Jag1/Coro1c/Actn4/Angpt2/Bcar1/Spock1/Thbs1/Rhoa	15
GO:1905953	negative regulation of lipid localization	15/2708	61/28891	0.000399181	0.00428856	0.00297826	Cry1/Osbpl8/Hbp1/Srebf2/Ppard/Ttc39d/Itgav/Cry2/Asxl1/Egf/Akt2/Abhd5/Nfkbia/Thbs1/Irs2	15
GO:0031346	positive regulation of cell projection organization	66/2708	463/28891	0.00040089	0.00429936	0.00298576	Cflar/Bmpr2/Epha4/Serpine2/Stk25/Dnm3/Ddr2/Ahi1/Atoh7/Ptbp1/Sf3a2/Rab21/Lrp1/Cdkl3/Dlg4/Pafah1b1/Nf1/Numb/Eif2b2/Nedd9/Ror2/Cenpj/Atf1/Ranbp1/Adamts1/Tnfrsf12a/Neu1/Kat2b/Fam98a/Rhoq/Cep120/Ehd1/Vldlr/Ankrd1/Zfyve27/Shoc2/Camk1d/Golga2/Adnp/Serpini1/Wasf2/Crocc/Coro1c/Limk1/Hspb1/Cux1/Fscn1/Smurf1/Met/Creb3l2/Lrp6/Iqgap1/Fgfr1/Katnb1/Ist1/Itgb1/Arhgap32/Map2k1/Tmem30a/Cdkl5/Snx3/Gsk3b/Hspa5/Arhga…	66
GO:1904029	regulation of cyclin-dependent protein kinase activity	17/2708	74/28891	0.000401747	0.00430101	0.0029869	Cnppd1/Tnfaip3/Cdkn1a/Hsp90ab1/Kat2b/Men1/Cdk5rap1/Sfn/Mapre3/Ccni/Ccng2/Pkd2/Actb/Bccip/Pim1/Stil/Cdkn2d	17
GO:0032965	regulation of collagen biosynthetic process	14/2708	55/28891	0.000422179	0.00451186	0.00313333	Gli2/Suco/Ddr2/Arrb2/Ccl2/Cygb/F2r/Ppard/Prdx5/Vim/Creb3l1/Errfi1/Emilin1/Il6ra	14
GO:0071347	cellular response to interleukin-1	18/2708	81/28891	0.000423877	0.00451422	0.00313497	Cactin/Ccl2/Ccl5/Nr1d1/Cd47/Egr1/Rela/Ankrd1/Tank/Sirpa/Cebpb/Zbp1/Nfkb1/Zc3h12a/Ccl26/Myd88/Rc3h1/Nfkbia	18
GO:1990874	vascular associated smooth muscle cell proliferation	18/2708	81/28891	0.000423877	0.00451422	0.00313497	Rgs5/Ddr2/Timp3/Nf1/Ern1/Gna13/Adamts1/Cdkn1a/Gstp2/Mef2d/Foxj2/Fgfr2/Hmox1/Mmp2/Dnmt1/Calcrl/Jun/Rhoa	18
GO:0002237	response to molecule of bacterial origin	61/2708	421/28891	0.000425095	0.00451931	0.0031385	Fcgr4/Dusp10/Tnfaip3/Tcf3/Cactin/Xbp1/Trim41/Map2k3/Ccl2/Nr1d1/Bdkrb1/Bmp6/F2r/Trib1/Mir30d/Nfkbiz/Mir125a/Ppard/Mapk14/Akap8/Ticam1/Cd14/Rela/Ankrd1/Vim/Itgav/Sirpa/Defb25/Cebpb/Tlr2/Nfkb1/Gbp3/Gbp2/Akirin2/Tlr4/Plaa/Zc3h12a/Tnfrsf1b/Cxcl11/Cxcl13/Mir29b-1/Mgst1/Ssc5d/Axl/Zfp36/Nfkbib/Ctr9/Mir181c/Mir199a-1/Mirlet7a-2/Myd88/Cdk4/Nfkbia/Litaf/Mir484/Fosl2/Mir29a/Mir139/Ptger1/Mapkapk3/Rhoa	61
GO:0070303	negative regulation of stress-activated protein kinase signaling cascade	13/2708	49/28891	0.000435341	0.0046122	0.00320301	Aida/Dusp10/Per1/Pafah1b1/Zmynd11/Hdac3/Gstp2/Men1/Sirpa/Taok3/Cyld/Dusp1/Dusp16	13
GO:0072599	establishment of protein localization to endoplasmic reticulum	13/2708	49/28891	0.000435341	0.0046122	0.00320301	Zfand2b/Rab3gap1/Rab3gap2/Srp54b/Srp54c/Srp19/Chmp4b/Sec62/Sec61b/Zfand2a/Herpud1/Sgta/Hspa5	13
GO:1902117	positive regulation of organelle assembly	19/2708	88/28891	0.000437643	0.00462857	0.00321438	Rab3gap1/Rab3gap2/G3bp1/Wipi1/Snx18/Cenpj/Cep120/Sdc4/Sdcbp/Crocc/Fscn1/Numa1/Cnot1/Pdcd6ip/Gsk3b/Stil/Arhgap35/Nup62/Rhoa	19
GO:0071222	cellular response to lipopolysaccharide	48/2708	312/28891	0.000440072	0.00464621	0.00322663	Fcgr4/Tnfaip3/Cactin/Xbp1/Trim41/Map2k3/Ccl2/Nr1d1/Bmp6/Trib1/Mir30d/Nfkbiz/Mir125a/Ppard/Mapk14/Akap8/Ticam1/Cd14/Rela/Ankrd1/Vim/Sirpa/Cebpb/Nfkb1/Gbp3/Gbp2/Tlr4/Plaa/Zc3h12a/Tnfrsf1b/Cxcl11/Cxcl13/Mir29b-1/Axl/Zfp36/Nfkbib/Ctr9/Mir181c/Mir199a-1/Mirlet7a-2/Myd88/Cdk4/Nfkbia/Litaf/Mir484/Mir29a/Mir139/Rhoa	48
GO:0140747	regulation of ncRNA transcription	20/2708	95/28891	0.000444127	0.00468094	0.00325075	Foxo3/Stat3/Sox9/Fos/Ippk/Srebf2/App/Ppard/Egr1/Rela/Larp7/Nfkb1/Klf4/Zc3h4/Myod1/Zfp143/Smad3/Fosl1/Jun/Mepce	20
GO:0051216	cartilage development	37/2708	223/28891	0.000452098	0.00475675	0.0033034	Bmpr2/Gli2/Sox9/Gli3/Bmp6/Ror2/Loxl2/Slc39a14/Rb1/Runx1/Mapk14/Mex3c/Rela/Mkks/Snai1/Nfatc2/Mef2d/Col27a1/Hspg2/Creb3l2/Eif2ak3/Lrp6/Mgp/Serpinh1/Fgfr1/Bbs2/Glg1/Sik3/Zbtb16/Smad3/Tgfbr2/Sulf1/Myf5/Thbs1/Ift80/Fosl2/Carm1	37
GO:0036294	cellular response to decreased oxygen levels	27/2708	146/28891	0.000465068	0.00488482	0.00339233	Epha4/Cited2/Ado/Rtn4/Mir21a/Stat3/P4hb/Rock2/Ubqln1/Vasn/Fam162a/Mlst8/Ppard/Egr1/Eno1b/Vldlr/Carlr/Ptgis/Tbl2/Sirt2/Eif4ebp1/Mir199a-1/Map2k1/Kdm6a/Pgk1/Slc2a4/Adrb2	27
GO:0052547	regulation of peptidase activity	65/2708	457/28891	0.00046887	0.0049163	0.00341419	Cflar/Epha4/Serpine2/Mical1/Timp3/Rack1/Arrb2/Rffl/Stat3/Rhbdf2/Timp2/Rock2/Psma3/Ctsl/F2r/Psme2/Dap/Slc11a2/Fam162a/App/Hspa1b/Birc6/Mbp/Men1/Itih5/Gsn/Tank/Cd44/Tnfsf10/Serpini1/Akirin2/Vcp/Klf4/Sfn/Rps6ka1/Dnajb6/Cycs/Nod1/Eif2ak3/Arl6ip5/Bid/Pbp2/Bbc3/Akt2/Furin/Serpinh1/Mgmt/Gas6/Ndufa13/Herpud1/Casp12/Smad3/Aph1b/Ngp/Ddx3x/Spock1/Thbs1/Picalm/Arrb1/Tnfrsf23/Cdkn2d/Aph1c/Rhoa/Timp1/Bcap31	65
GO:0048738	cardiac muscle tissue development	44/2708	280/28891	0.000471954	0.00494016	0.00343077	Fzd7/Speg/Cited2/Gli1/Adra1b/Myh10/Kdm6b/Arrb2/Id2/Tnnc1/Parp2/Nkx2-6/Plec/Pkp2/Heg1/Mapk14/Ndufv2/Hdac3/Ctdp1/Ankrd1/Lmna/Acadm/Arid1a/Hspg2/Ube4b/Met/Lrp6/Ppp1r13l/Gsk3a/Myod1/Mef2a/Fgfr2/Lrrc27/Fgfr1/Zfpm1/Itgb1/Yap1/Trex1/Tgfbr2/Erbb3/Gsk3b/Pim1/Tbx3/Akap13	44
GO:0051298	centrosome duplication	17/2708	75/28891	0.000474722	0.00496064	0.00344499	Poc1b/Mdm1/Brca1/Rock2/Cenpj/Azin1/Kat2b/Cep120/Sac3d1/Fbxw5/Chmp4b/Cetn4/C2cd3/Chordc1/Pdcd6ip/Stil/Nup62	17
GO:0021782	glial cell development	26/2708	139/28891	0.000489658	0.00510799	0.00354732	Myoc/Ifngr1/Lrp1/Nf1/Omg/Nr1d1/Id2/Psen1/Eif2b2/Ror2/Plec/App/Vim/B4galt5/Tlr2/Tlr4/Ski/Cdk5/Eif2b4/Smo/Akt2/Sirt2/Map2k1/Erbb3/Ndrg1/Sod1	26
GO:0061458	reproductive system development	52/2708	347/28891	0.00049434	0.00514804	0.00357514	Rdh10/Serpine2/Asb1/Gli2/Cited2/Map7/Foxo3/Psap/Arid5b/Gdf9/Ubb/Arrb2/Sox9/Eif2b2/Arid4b/Bmp6/Ror2/Myh9/Crkl/Adamts1/Runx1/Sf1/Ermp1/Itgav/Cd44/Lgr4/Mertk/Bcl2l1/Cebpb/Ube2q1/Tnc/Errfi1/Eif2b4/Wdr19/Nobox/Lrp6/Ercc1/Axl/Fgfr2/Ing2/Mmp2/Fem1b/Sulf1/H3f3b/Arid4a/Sod1/Tnfaip6/Tiparp/Tbx3/Hoxa9/Arrb1/Asmt	52
GO:0061572	actin filament bundle organization	31/2708	177/28891	0.000495827	0.00515474	0.00357979	Clasp1/Myoc/Hsp90b1/Pdlim4/Myh10/Rock2/Actn1/Mtss1/Myh9/Phldb2/Cd47/Synpo/Rhod/Mkks/Sdc4/S100a10/Tesk1/Lpar1/Wasf2/Limk1/Fscn1/Met/Cald1/Zyx/Actn4/Pik3r2/Smad3/Id1/Arrb1/Fhod1/Rhoa	31
GO:0042147	retrograde transport	endosome to Golgi	19/2708	89/28891	0.000508229	0.00527471	0.0036631	Vps26a/Rnf126/Plekhj1/Cltc/Spag9/Heatr5a/Snx6/Trim27/Lrrk2/Tbc1d23/Stx5a/Tbc1d17/Tbc1d10b/Bet1l/Vps35/Vps26b/Snx12/Snx3/Snx1	19
GO:0043535	regulation of blood vessel endothelial cell migration	20/2708	96/28891	0.000512295	0.00530789	0.00368614	Col18a1/Map2k3/Nf1/Hdac5/Rhoj/Sp1/Spred1/Pdcd10/Klf4/P2rx4/Hspb1/Gadd45a/Prcp/Pik3c2a/Angpt2/Fgfr1/Pik3r2/Hmox1/Thbs1/Rhoa	20
GO:0046580	negative regulation of Ras protein signal transduction	14/2708	56/28891	0.000514899	0.00532585	0.00369862	Myoc/Adra1b/Flcn/Nf1/Timp2/Bcl6/Heg1/Dgkz/Rabgef1/Met/Rasa3/Itgb1/Arhgap35/Nup62	14
GO:0003334	keratinocyte development	7/2708	17/28891	0.000525774	0.00542915	0.00377035	Psap/Plec/Cdsn/Ift74/Sfn/Palld/Fosl2	7
GO:1901976	regulation of cell cycle checkpoint	13/2708	50/28891	0.000538356	0.00554899	0.00385358	Tpr/Cry1/Usp44/Aurkb/Brca1/Ppp1r10/Thoc1/Aurka/Chek2/Mad1l1/Nek1/Fem1b/Cul4a	13
GO:0070841	inclusion body assembly	9/2708	27/28891	0.000539195	0.00554899	0.00385358	Dnajb2/Psap/Hspa2/Psmc6/Sacs/Sncaip/Vcp/Dnajb6/Hdac6	9
GO:0043588	skin development	51/2708	340/28891	0.000544057	0.00558961	0.00388179	Cflar/Gli2/Gorab/Opn3/Psen2/Psap/Aloxe3/Foxn1/Nf1/Sox9/Rock2/Grhl1/Psen1/Ctsl/Arrdc3/Tnfrsf19/Scel/Plec/Ubn1/Ppl/Nfkbiz/Runx1/Ppard/Cdkn1a/Cdsn/Hdac3/Rela/Col5a1/Lgr4/Snai1/Lama5/Klf4/Ift74/Mysm1/Sfn/Errfi1/Met/Smo/Zfp36/Numa1/Fgfr2/Asah1/Palld/Yap1/Tmprss13/Map2k1/Myd88/Lamc1/Elovl1/Clic4/Fosl2	51
GO:0045814	negative regulation of gene expression	epigenetic	23/2708	118/28891	0.000554901	0.00569146	0.00395252	Tpr/Brca1/Trim27/Rb1/Bcl6/Dyrk1a/Ubr2/Mbd2/Phf19/Lmna/Pole3/Kdm5a/Atf7ip/Gsk3a/Ctr9/Ing2/Smarca5/Dnmt1/Phf8/H3f3b/Gsk3b/Kcnq1ot1/Hdac6	23
GO:2000036	regulation of stem cell population maintenance	17/2708	76/28891	0.000558824	0.0057221	0.0039738	Arid4b/Loxl2/Tead3/Lbh/Sap130/Actl6a/Arid1a/Actb/Smo/Kdm3a/Cnot3/Ing2/Cnot1/Yap1/Arid4a/Smarca2/Sap30	17
GO:0071383	cellular response to steroid hormone stimulus	32/2708	186/28891	0.000560318	0.0057278	0.00397775	Cry1/Per1/Mir21a/Brca1/Ddx5/Wbp2/Strn3/Zmiz1/Fbxo32/Ddx17/Lbh/Zfp36l2/Npc1/Cry2/Eif4e/Ufl1/Arid1a/Kdm3a/Gsk3a/Zfp36/Myod1/Abhd2/Eif4ebp1/Cnot1/Zdhhc7/Yap1/Nedd4/Gsk3b/Klf9/Akap13/Carm1/Rhoa	32
GO:0072537	fibroblast activation	8/2708	22/28891	0.000565704	0.00576359	0.00400261	Ddr2/Nr1d1/Cygb/Acta2/Rps6ka1/Smo/Fgfr1/Gsk3b	8
GO:2000209	regulation of anoikis	8/2708	22/28891	0.000565704	0.00576359	0.00400261	Mybbp1a/Bcl2l1/Pik3ca/Mcl1/Ankrd13c/Chek2/Itgb1/Pdk4	8
GO:0007006	mitochondrial membrane organization	22/2708	111/28891	0.000571215	0.00580138	0.00402886	Bcs1l/Timm13/Hspa4/Timm22/Stat3/Ghitm/Mpv17l/Ier3/Alkbh7/Cstad/Naif1/Bcl2l1/Dnajc11/Immt/Hk2/Bid/Pex5/Bbc3/Tomm40/Gsk3a/Ndufa13/Gsk3b	22
GO:0018212	peptidyl-tyrosine modification	49/2708	324/28891	0.000573211	0.00580138	0.00402886	Epha4/Fam72a/Ddr2/Psen2/Clk4/Sh3bp5l/Dlg4/Arrb2/Zzef1/Ccl5/Socs3/Chmp6/Psen1/Bmp6/Nedd9/Blk/Parp9/App/Dyrk1a/Mlst8/Lonp1/Socs5/Clcf1/Osbp/Abi1/Cd44/Prnp/Adnp/Il2/Hax1/Egf/Tlr4/Tek/Errfi1/Tpst2/Tpst1/Cadm4/Iqgap1/Wee1/Mvp/Fgfr2/Fgfr1/Itgb1/Rap2c/Erbb3/Ggnbp2/Cblb/Rap2b/Il6ra	49
GO:0043062	extracellular structure organization	49/2708	324/28891	0.000573211	0.00580138	0.00402886	Cflar/Clasp1/Dpt/Ddr2/Adamts14/Col18a1/Nf1/Tex14/Sox9/Pomt2/Lgals3/Loxl2/Rb1/Phldb2/Abi3bp/App/Adamts1/Adamts5/Serac1/Tnxb/Lama1/Lox/Kazald1/Nfkb2/Col5a1/Creb3l1/Hsd17b12/Adamtsl4/Col27a1/Col16a1/Hspg2/Pdpn/Tnfrsf1b/Dnajb6/Emilin1/Fscn1/Serpinh1/Ric8a/Mmp2/Itgb1/Col5a3/Smad3/Myo1e/Nphp3/Sulf1/Lamc1/P4ha1/Myf5/Has1	49
GO:0070482	response to oxygen levels	49/2708	324/28891	0.000573211	0.00580138	0.00402886	Ccdc115/Epha4/Cited2/Ado/Rtn4/Nf1/Mir21a/Stat3/P4hb/Rock2/Ubqln1/Plau/Parp2/Loxl2/Mir30d/Slc11a2/Vasn/Fam162a/Atp6v1a/Mlst8/Ppard/Egr1/Eno1b/Vldlr/Carlr/Ptgis/Arnt/Tek/Pdpn/Tacc3/Tbl2/Itpr2/Sirt2/Myod1/Plat/Eif4ebp1/Hmox1/Mmp2/Birc2/Mir199a-1/Smad3/Map2k1/Kdm6a/Pgk1/Alkbh5/Slc2a4/Adrb2/Fosl2/Fundc1	49
GO:0010712	regulation of collagen metabolic process	15/2708	63/28891	0.000577866	0.00581959	0.0040415	Gli2/Suco/Ddr2/Arrb2/Ccl2/Cygb/F2r/Ppard/Prdx5/Vim/Creb3l1/Errfi1/Emilin1/Itgb1/Il6ra	15
GO:0048255	mRNA stabilization	15/2708	63/28891	0.000577866	0.00581959	0.0040415	Traf5/Ptbp1/Cirbp/Eif4enif1/Larp1/Taf15/Traf2/Csde1/Ybx1/Thrap3/Igf2bp3/Zfp36/Myd88/E2f1/Hnrnpd	15
GO:0051058	negative regulation of small GTPase mediated signal transduction	15/2708	63/28891	0.000577866	0.00581959	0.0040415	Myoc/Adra1b/Flcn/Nf1/Timp2/Bcl6/Heg1/Arhgap12/Dgkz/Rabgef1/Met/Rasa3/Itgb1/Arhgap35/Nup62	15
GO:0002064	epithelial cell development	39/2708	242/28891	0.00058296	0.00585325	0.00406487	Map7/Psap/Col18a1/Xbp1/Ccm2/Sox9/Rock2/Frmd6/Mir203/Arid4b/Bmp6/Vcl/Plec/Heg1/Cdsn/Tjp2/Vim/Jag1/Asxl1/Adamtsl4/Col27a1/Ift74/Sfn/Abcb1b/Rheb/Met/Smo/Sipa1l3/Fgfr2/Palld/Yap1/Fem1b/Myo1e/Myd88/Rap2c/Arid4a/Id1/Clic4/Fosl2	39
GO:0010586	miRNA metabolic process	21/2708	104/28891	0.000583122	0.00585325	0.00406487	Foxo3/Stat3/Ddx5/Sox9/Fos/Ddx17/Srebf2/App/Ppard/Khsrp/Egr1/Rela/Carlr/Nfkb1/Klf4/Zc3h12a/Smad3/Rc3h1/Fosl1/Jun/Snd1	21
GO:1903312	negative regulation of mRNA metabolic process	20/2708	97/28891	0.000589349	0.00590605	0.00410155	Traf5/Ptbp1/Cirbp/Eif4enif1/Larp1/Taf15/Dyrk1a/Traf2/Csde1/Ybx1/Thrap3/Igf2bp3/U2af2/Zfp36/Upf3a/Myd88/Secisbp2/Srsf7/E2f1/Hnrnpd	20
GO:0006612	protein targeting to membrane	24/2708	126/28891	0.000603422	0.00603718	0.00419261	Zfand2b/Myo1c/Ccl2/Srp54c/Micall1/Rtp1/Srp19/Zdhhc24/Vps37c/Zdhhc12/Prnp/Chmp4b/Sec62/Sec61b/Cdk5/Rabgef1/Tcaf2/Pex5/Akt2/Yif1b/Vps37a/Zdhhc7/Sgta/Hspa5	24
GO:0062207	regulation of pattern recognition receptor signaling pathway	26/2708	141/28891	0.000613665	0.00612963	0.00425681	Tnfaip3/Cactin/Rtn4/Ppp2ca/Arrb2/Nr1d1/Sec14l1/Ubqln1/Tarbp2/App/Riok3/Cd14/Zdhhc12/Zdhhc5/Lgr4/Gbp2/Tlr4/Oasl1/Lrch4/Zc3hav1/Sirt2/Hspa8/Myd88/Ddx3x/Gpr108/Csnk1a1	26
GO:0000079	regulation of cyclin-dependent protein serine/threonine kinase activity	16/2708	70/28891	0.00062428	0.00620612	0.00430993	Cnppd1/Tnfaip3/Cdkn1a/Kat2b/Men1/Cdk5rap1/Sfn/Mapre3/Ccni/Ccng2/Pkd2/Actb/Bccip/Pim1/Stil/Cdkn2d	16
GO:0045600	positive regulation of fat cell differentiation	16/2708	70/28891	0.00062428	0.00620612	0.00430993	Xbp1/Metrnl/Id2/Wdfy2/Mapk14/Cebpb/Zc3h12a/Medag/Rarres2/Crebl2/Zfp36/Lpl/Zbtb16/Tfe3/Pim1/Carm1	16
GO:0051293	establishment of spindle localization	14/2708	57/28891	0.000624369	0.00620612	0.00430993	Clasp1/Fbxw11/Llgl1/Pafah1b1/Myh9/Hdac3/Kat5/Gpsm1/Mapre1/Cenpa/Numa1/Bccip/Itgb1/Map4	14
GO:0010001	glial cell differentiation	45/2708	292/28891	0.000627654	0.00622865	0.00432558	Epha4/Serpine2/Myoc/Dusp10/Ifngr1/Lrp1/Rtn4/Nf1/Omg/Nfe2l1/Nr1d1/Stat3/Sox9/Id2/Psen1/Eif2b2/Gli3/Ror2/Plec/Abcc1/App/Clcf1/Rela/Vim/B4galt5/Tlr2/Tlr4/Kdm4a/Tnfrsf1b/Ski/Cdk5/Rheb/Eif2b4/Smo/Lrp6/Akt2/Sirt2/Mir23a/Map2k1/Myd88/Erbb3/Ndrg1/Sod1/Atf5/Rhoa	45
GO:0072574	hepatocyte proliferation	10/2708	33/28891	0.000631786	0.00624937	0.00433997	Cflar/Tnfaip3/Gli1/Xbp1/Rtn4/Plau/Cebpb/Rps6ka1/Smo/Lims1	10
GO:0072575	epithelial cell proliferation involved in liver morphogenesis	10/2708	33/28891	0.000631786	0.00624937	0.00433997	Cflar/Tnfaip3/Gli1/Xbp1/Rtn4/Plau/Cebpb/Rps6ka1/Smo/Lims1	10
GO:0045017	glycerolipid biosynthetic process	36/2708	219/28891	0.000639007	0.00631058	0.00438247	Mogat1/Capn2/Pemt/Ctdnep1/Socs3/Plpp1/Abhd4/Chkb/Pigz/Pcyt1a/Pigp/Agpat1/Socs5/Ttc7/Chka/Kat5/Pi4k2a/Dgkz/Lpin3/Fitm2/Dpm1/Pld1/Pik3ca/Pigo/Pisd/Etnk1/Mboat7/Pgap2/Pik3c2a/Acsl1/Lpl/Pik3r2/Cish/Abhd5/Etnk2/Uvrag	36
GO:0030953	astral microtubule organization	6/2708	13/28891	0.000647188	0.00636055	0.00441718	Clasp1/Cenpj/Cep120/Pde4dip/Tacc3/Numa1	6
GO:0031953	negative regulation of protein autophosphorylation	6/2708	13/28891	0.000647188	0.00636055	0.00441718	Impact/Chp1/Tesk1/Errfi1/Mvp/Jun	6
GO:0035066	positive regulation of histone acetylation	6/2708	13/28891	0.000647188	0.00636055	0.00441718	Ddx21/Mybbp1a/Myo1c/Brca1/App/Smarca5	6
GO:0045646	regulation of erythrocyte differentiation	13/2708	51/28891	0.000661235	0.00648817	0.0045058	Foxo3/Kat7/Stat3/Id2/Mir125a/Mapk14/Hspa9/Ypel4/Lmo2/Zfp36/Setd1a/Zfpm1/Prkdc	13
GO:0048608	reproductive structure development	51/2708	343/28891	0.000667161	0.00653583	0.0045389	Rdh10/Serpine2/Asb1/Gli2/Cited2/Map7/Foxo3/Psap/Arid5b/Gdf9/Ubb/Arrb2/Sox9/Eif2b2/Arid4b/Bmp6/Ror2/Myh9/Crkl/Adamts1/Runx1/Sf1/Ermp1/Itgav/Cd44/Lgr4/Mertk/Bcl2l1/Cebpb/Tnc/Errfi1/Eif2b4/Wdr19/Nobox/Lrp6/Ercc1/Axl/Fgfr2/Ing2/Mmp2/Fem1b/Sulf1/H3f3b/Arid4a/Sod1/Tnfaip6/Tiparp/Tbx3/Hoxa9/Arrb1/Asmt	51
GO:0031333	negative regulation of protein-containing complex assembly	28/2708	157/28891	0.000673811	0.00659041	0.0045768	Aida/Ssh2/Sox9/Pfn4/Dyrk1a/Riok3/Add3/Zdhhc12/Gsn/Mkks/Mapre1/Tlr2/Capzb/Ssh1/Capg/Pex5/Sirt2/Eif4ebp1/Vps35/Birc2/Jam3/Hspa8/Ddx3x/Tmc8/Gsk3b/Csnk1a1/Arhgef7/Hdac6	28
GO:1904738	vascular associated smooth muscle cell migration	11/2708	39/28891	0.000675346	0.00659488	0.00457991	Ddr2/Lrp1/Nf1/Gna13/Dock4/Myh9/Adamts1/Ssh1/Smo/Iqgap1/Rhoa	11
GO:0000910	cytokinesis	32/2708	188/28891	0.000677228	0.0066027	0.00458534	Cspp1/Arf1/Flcn/Myh10/Aurkb/Tex14/Chmp6/Rock2/Snx18/Bin3/Plec/Myh9/Birc6/Zfyve19/Dstn/Bcl2l1/Chmp4b/Aurka/Klhl9/Klhl21/Cenpa/Cit/Rtkn/Calm3/Iqgap1/Ist1/Snx33/Pdcd6ip/Map9/Nup62/Uvrag/Rhoa	32
GO:0031056	regulation of histone modification	12/2708	45/28891	0.00068136	0.00663241	0.00460598	Ddx21/Xbp1/Mybbp1a/Myo1c/Brca1/Kansl2/App/Nfya/Phf20/Nelfa/Smarca5/Hcfc1	12
GO:0002758	innate immune response-activating signaling pathway	39/2708	244/28891	0.00068637	0.00667055	0.00463246	Tnfaip3/Cactin/Tbk1/Rtn4/Ppp2ca/Arrb2/Nr1d1/Sec14l1/Ubqln1/Tarbp2/Nfkbiz/App/Ticam1/Riok3/Cd14/Rela/Zdhhc12/Zdhhc5/Lgr4/Tlr2/Tifa/Gbp2/Tlr4/Oasl1/Lrch4/Zc3hav1/Tril/Nod1/Sirt2/Clpb/Ecsit/Hspa8/Myd88/Ddx3x/Nfkbia/Gpr108/Csnk1a1/Fosl1/Mapkapk3	39
GO:0006749	glutathione metabolic process	15/2708	64/28891	0.000690207	0.0066972	0.00465097	Gstt4/Gpx4/Nfe2l1/Gstz1/Gstp2/Gss/Gstm5/Gstm1/Gstm4/Eif2ak3/Arl6ip5/Mgst1/Gpx3/Sod1/Chac1	15
GO:0006282	regulation of DNA repair	35/2708	212/28891	0.000695557	0.00673841	0.00467959	Fh1/Yeats4/Helb/Ccdc117/Kat7/Brca1/Pnp/Spidr/Ier3/Kat2b/Kat5/Epc2/Ino80/Pcna/Actl6a/Usp1/Arid1a/Actb/Setmar/Ogg1/Rad52/Ruvbl2/Sgf29/Mgmt/Morf4l1/Parp3/Morf4l2/Usp22/Prkdc/Supt3/Smarca2/Ep400/Zcwpw1/Ing3/Cul4a	35
GO:0010977	negative regulation of neuron projection development	29/2708	165/28891	0.000697234	0.00674397	0.00468345	Map4k4/Epha4/Neu4/Dnm3/Lrp1/Rtn4/Cdkl3/Rap1gap2/Pafah1b1/Ifrd1/Psen1/Dleu2/Lrrk2/Dip2b/H2-D1/Mbp/Il15ra/Vim/Lpar1/Cdk5/Sema4f/Dguok/Gsk3a/Kremen1/Spock1/Gsk3b/Xylt1/Carm1/Rhoa	29
GO:0021761	limbic system development	23/2708	120/28891	0.000708927	0.00683544	0.00474697	Nrp2/Rab3gap1/Ogdh/Uqcrq/Ubb/Kdm6b/Pafah1b1/Nf1/Pomt2/Gli3/Nkx2-6/Crkl/Mkks/Cdk5/Smo/Fgfr2/Fgfr1/Bbs2/Usp9x/Zbtb18/Fxr2/Gsk3b/Tbx3	23
GO:0021987	cerebral cortex development	23/2708	120/28891	0.000708927	0.00683544	0.00474697	Rtn4/Pafah1b1/Nf1/Psen1/Gli3/Zmiz1/Trappc9/Crkl/Cep120/Mkks/Akirin2/Cdk5/Tacc3/Smo/Pex5/Lrp6/Mboat7/Fgfr1/Bbs2/Srgap2/Zbtb18/Gsk3b/Rhoa	23
GO:0032675	regulation of interleukin-6 production	30/2708	173/28891	0.000716469	0.00689728	0.00478992	Capn2/Tnfaip3/Xbp1/Arrb2/Stat3/F2r/C1qtnf3/Zbtb20/Cd47/Tbc1d23/App/Ticam1/Socs5/Mbp/Rela/Sirpa/Defb25/Cebpb/Tlr2/Akirin2/Tlr4/Zc3h12a/Rabgef1/Met/Nod1/Gas6/Lpl/Myd88/Il6ra/Arrb1	30
GO:0031623	receptor internalization	27/2708	150/28891	0.00071868	0.00690769	0.00479715	Dnm3/Ahi1/Cd63/Arf1/Dlg4/Arrb2/Ap2b1/Cltc/Hgs/Numb/App/Rab5a/Rab31/Snap25/Egf/Sdcbp/Lpar1/Grk4/Wdr54/Sirt2/Necab2/Itgb1/Nedd4/Calcrl/Picalm/Arrb1/Snx1	27
GO:0003007	heart morphogenesis	45/2708	294/28891	0.000726634	0.00697318	0.00484263	Bmpr2/Nrp2/Cited2/Rtn4/Tmem100/Sox9/Id2/Psen1/Zmiz1/Tnnc1/Pkp2/Crkl/Heg1/Adamts1/Adamts5/Ankrd1/Col5a1/Jag1/Asxl1/Snai1/Rbm15/Tek/Ube4b/Ift172/Pkd2/Smo/Lrp6/Ppp1r13l/Gsk3a/C2cd3/Dchs1/Fgfr2/Zfpm1/Yap1/Smad3/Nedd4/Nphp3/Trex1/Tgfbr2/Kdm6a/Pim1/Thbs1/Jun/Stil/Tbx3	45
GO:0031365	N-terminal protein amino acid modification	9/2708	28/28891	0.000728992	0.00698484	0.00485072	Metap2/Nmt1/Ppm1a/Naa50/Kat2b/Ppm1b/Nmt2/Ntmt1/Naa15	9
GO:0006399	tRNA metabolic process	31/2708	181/28891	0.000731752	0.00700031	0.00486147	Elp5/Dus1l/Fars2/Rpp14/Polr2f/Yars2/Trmt2a/Dus3l/Elac1/Trmt112/Rpp38/Urm1/Clp1/Lcmt2/Dtwd1/Cdk5rap1/Mocs3/Wars2/Trmt10a/Zcchc7/Trmo/Nsun4/Tyw1/Pop7/Tsen34/Sars2/Nars2/Ftsj1/Tsen54/Trmt5/Pop5	31
GO:0018107	peptidyl-threonine phosphorylation	22/2708	113/28891	0.000735642	0.00702653	0.00487968	Tbk1/Spred2/Nlk/Rock2/Cdc42bpb/Lrrk2/App/Dyrk1a/Tnks1bp1/Spred1/Csnk2a1/Hipk1/Egf/Cdk5/Met/Cadm4/Gsk3a/Sirt2/Ppp1r15a/Tgfbr2/Prkdc/Gsk3b	22
GO:0042060	wound healing	54/2708	370/28891	0.000739354	0.00705097	0.00489665	Cflar/Fzd7/Serpine2/Clasp1/Ddr2/Xbp1/Myh10/Nf1/Ccl2/Gna13/Chmp6/Fntb/Lyst/F2r/Plau/Plec/Myh9/Ano6/Ppl/Phldb2/Abi3bp/Tnfrsf12a/Ppard/Cdkn1a/Ahnak/Entpd2/Col5a1/Cd44/Pdia3/Mertk/Chmp4b/Sdc4/Pdcd10/S100a10/Stxbp3/Tlr4/Pdpn/Vwf/Cadm4/Axl/Prcp/Cd151/Gas6/Plat/Hmox1/Itgb1/Yap1/Smad3/Dcbld2/Thbs1/Rap2b/Il6ra/Arhgap35/Timp1	54
GO:0022612	gland morphogenesis	28/2708	158/28891	0.000747	0.00711279	0.00493958	Cflar/Gli2/Tnfaip3/Gli1/Xbp1/Rtn4/Sox9/Gli3/Plau/Etv5/Lama1/Cd44/Cebpb/Lama5/Nfkb1/Tnc/Rps6ka1/Met/Smo/Lrp6/Fgfr2/Fgfr1/Mmp2/Fem1b/Tgfbr2/Sulf1/Lims1/Tbx3	28
GO:0043434	response to peptide hormone	57/2708	396/28891	0.000755446	0.00718203	0.00498766	Scly/Capn10/Insig2/Cry1/Osbpl8/Xbp1/Myo1c/Stat3/Socs3/Rock2/Sos2/Eif2b2/Tshr/Slc39a14/Rb1/Sp1/Mapk14/Kat2b/Lonp1/Rab31/Rhoq/Egr1/Rbm4/Rela/Echdc3/Cry2/Zfp106/Lpin3/Pld1/Pik3ca/Stxbp3/Bcar3/Nfkb1/Leprot/Insig1/Eif2b4/Ywhag/Rarres2/Gsk3a/Akt2/Eif4ebp1/Lpl/Pik3r2/Rab8a/Bcar1/Zdhhc7/Sesn3/Map2k1/Tcf12/Epm2aip1/Nucks1/Slc2a4/Prkdc/Gsk3b/Sesn2/Pdk4/Irs2	57
GO:0009150	purine ribonucleotide metabolic process	51/2708	345/28891	0.000762446	0.00723732	0.00502606	Mpc2/Sdhc/Cs/Ogdh/Vdac1/Flcn/Stat3/Coasy/Mthfd1/Acot6/Hmgcs1/Pdhb/Adk/Pnp/Nudt18/Ndufb9/Ndufa6/Lrrk2/Atp6v1a/Mpc1/Ndufv2/Rhoq/Eno1b/Gucy2g/Bcl2l1/Fitm2/Papss1/Vcp/Ak2/Paics/Ppat/Mvk/Ndufa5/Ndufb2/Mcee/Efl1/Ndufc2/Acsl1/Ndufa13/Slc25a42/Hspa8/Map2k1/Nt5e/Acot9/Gtpbp1/Nme3/Acss2/Pdk4/Acadsb/Rhoa/Abcd1	51
GO:0048675	axon extension	26/2708	143/28891	0.000764283	0.00724351	0.00503036	Bmpr2/Nrp2/Rab21/Lrp1/Rtn4/Cdkl3/Pafah1b1/Ifrd1/Eif2b2/Vcl/Dip2b/Tnfrsf12a/Hsp90ab1/Wdr36/Zfyve27/Adnp/Cdk5/Limk1/Smurf1/Smo/Sema4f/Itgb1/Arhgap32/Usp9x/Cdkl5/Gsk3b	26
GO:0000724	double-strand break repair via homologous recombination	29/2708	166/28891	0.000770532	0.00729142	0.00506364	Yeats4/Helb/Zswim7/Rad51c/Brca1/Fancm/Slx4/Mcm4/Spidr/Cdc45/Kat5/Sfr1/Swi5/Epc2/Ino80/Ap5s1/Actl6a/Nbn/Poln/Actb/Rad52/Ruvbl2/Gins2/Swsap1/Morf4l1/Morf4l2/Nucks1/Ep400/Ing3	29
GO:1903432	regulation of TORC1 signaling	19/2708	92/28891	0.000782111	0.00738956	0.00513179	Sesn1/Tbk1/Flcn/Nlk/Usp32/Rbx1/Npc1/Stambpl1/Gpr155/Rheb/Ywhag/Itfg2/Akt1s1/Wdr59/Sesn3/Sik3/Pim1/Csnk1a1/Sesn2	19
GO:0000083	regulation of transcription involved in G1/S transition of mitotic cell cycle	7/2708	18/28891	0.000791006	0.00745057	0.00517416	Rb1/Bach1/Cdk5/Cdk16/Cdk17/Klf11/E2f1	7
GO:0071243	cellular response to arsenic-containing substance	7/2708	18/28891	0.000791006	0.00745057	0.00517416	Mknk2/Slc38a2/Vcp/Zc3h12a/Zfand2a/Hmox1/Ddx3x	7
GO:0044827	modulation by host of viral genome replication	8/2708	23/28891	0.000796563	0.00749136	0.00520249	Vapa/Eif2ak4/Zc3h12a/Tmem41b/Hspa8/Eef1a1/Nucks1/Ccnk	8
GO:0032635	interleukin-6 production	31/2708	182/28891	0.000804266	0.00755219	0.00524473	Psen2/Capn2/Tnfaip3/Xbp1/Arrb2/Stat3/F2r/C1qtnf3/Zbtb20/Cd47/Tbc1d23/App/Ticam1/Socs5/Mbp/Rela/Sirpa/Defb25/Cebpb/Tlr2/Akirin2/Tlr4/Zc3h12a/Rabgef1/Met/Nod1/Gas6/Lpl/Myd88/Il6ra/Arrb1	31
GO:0003197	endocardial cushion development	13/2708	52/28891	0.000806907	0.00755379	0.00524584	Bmpr2/Cited2/Tmem100/Sox9/Adamts5/Jag1/Snai1/Dchs1/Nedd4/Tgfbr2/Erbb3/Thbs1/Tbx3	13
GO:0010762	regulation of fibroblast migration	13/2708	52/28891	0.000806907	0.00755379	0.00524584	Ddr2/Wdpcp/Rffl/Gna13/Cygb/Acta2/Sdc4/Coro1c/Fgfr1/Itgb1/Has1/Prr5l/Thbs1	13
GO:0021904	dorsal/ventral neural tube patterning	10/2708	34/28891	0.000820531	0.00764656	0.00531027	Gli2/Gorab/Psen2/Tbc1d32/Psen1/Gli3/Cdk20/Wdr19/Smo/Ift122	10
GO:0050873	brown fat cell differentiation	15/2708	65/28891	0.00082057	0.00764656	0.00531027	Dusp10/Flcn/Metrnl/Arl4a/Dio2/Mapk14/Fbn1/Cebpb/Rarres2/Fto/Tfe3/Slc2a4/Pim1/Adrb2/Zfp516	15
GO:0070897	transcription preinitiation complex assembly	15/2708	65/28891	0.00082057	0.00764656	0.00531027	Med16/Cand1/Med9/Med11/Med31/Gtf2a1/Psmc6/Med15/Nfkbiz/Taf8/Med20/Polr1e/Med28/Atf7ip/Med14	15
GO:0021915	neural tube development	33/2708	198/28891	0.000822215	0.00765023	0.00531282	Gli2/Gorab/Psen2/Cited2/Tbc1d32/Specc1l/Wdpcp/Nf1/Rock2/Mthfd1/Psen1/Gli3/Cdk20/Ift140/Kat5/Sdc4/Arid1a/Ski/Ift172/Wdr19/Smo/Brpf1/Lrp6/C2cd3/Dchs1/Coq7/Deaf1/Gatad2a/Kdm6a/Stil/Luzp1/Ift122/Arhgap35	33
GO:1905477	positive regulation of protein localization to membrane	22/2708	114/28891	0.000832212	0.00773148	0.00536924	Lrp1/Rack1/Sqstm1/Dlg4/Myo1c/Ccl2/Ap2b1/Lgals3/Zdhhc5/Prnp/Pik3ca/Snx27/Cdk5/Ssh1/Tcaf2/Bbc3/Akt2/Rhog/Stx4a/Necab2/Itgb1/Tnfaip6	22
GO:0071375	cellular response to peptide hormone stimulus	45/2708	296/28891	0.000839212	0.00778468	0.00540618	Capn10/Insig2/Osbpl8/Xbp1/Myo1c/Stat3/Socs3/Rock2/Sos2/Tshr/Slc39a14/Rb1/Sp1/Kat2b/Lonp1/Rab31/Rhoq/Rbm4/Rela/Echdc3/Zfp106/Lpin3/Pik3ca/Bcar3/Nfkb1/Leprot/Insig1/Ywhag/Rarres2/Gsk3a/Akt2/Eif4ebp1/Lpl/Pik3r2/Rab8a/Bcar1/Zdhhc7/Sesn3/Map2k1/Nucks1/Slc2a4/Prkdc/Gsk3b/Pdk4/Irs2	45
GO:0044788	modulation by host of viral process	12/2708	46/28891	0.000844108	0.0078064	0.00542127	Rock2/Igf2r/Rab5a/Vapa/Eif2ak4/Zc3h12a/Tmem41b/Hspa8/Eef1a1/Nucks1/Ccnk/Pcx	12
GO:0048489	synaptic vesicle transport	12/2708	46/28891	0.000844108	0.0078064	0.00542127	Rab3gap1/Dnm3/Bloc1s1/Arf1/Ap3m1/Lrrk2/Cdk5/Borcs5/Fgfr2/Ap3m2/Slc2a4/Picalm	12
GO:0071826	protein-RNA complex organization	31/2708	183/28891	0.000882996	0.00813445	0.00564909	Snrpe/Sf3a2/Dhx8/Prpf39/Eif3d/Tarbp2/Rpl24/Traf7/Rps14/Eif3a/Prkra/Clp1/Dnajc17/Vcp/Sf3a3/Luc7l2/Snrpg/Strap/Rps5/Snrpd2/Ruvbl2/Lsm4/Prmt7/Ppan/Dhx30/Rpsa/Rpl10/Prkdc/Gemin6/Denr/Rps19	31
GO:0008589	regulation of smoothened signaling pathway	20/2708	100/28891	0.000883572	0.00813445	0.00564909	Serpine2/Gli2/Gorab/Herc4/Gli1/Rack1/Kctd11/Rab34/Gli3/Cdk20/Dlg5/Rb1/Ift140/Vcp/Ift172/Smo/Ttc23/C2cd3/Fgfr2/Ift122	20
GO:0045638	negative regulation of myeloid cell differentiation	20/2708	100/28891	0.000883572	0.00813445	0.00564909	Nf1/Trib1/Tob2/Gabpa/Runx1/Hspa9/Tjp2/Ypel4/Lmo2/Fbn1/Rbm15/Zfp36/Ctr9/Zfpm1/Zbtb16/Nfkbia/Tnfaip6/Hoxa9/Cul4a/Tcta	20
GO:0043542	endothelial cell migration	37/2708	231/28891	0.000890618	0.00817964	0.00568047	Col18a1/Sparc/Map2k3/Nf1/Hdac5/Rock2/Rhoj/Lgals8/Loxl2/Myh9/Sp1/Fstl1/Lpxn/Itgav/Spred1/Pdcd10/S100a2/Egf/Klf4/Tek/Zc3h12a/Cxcl13/P2rx4/Hspb1/Met/Gadd45a/Rras/Prcp/Pik3c2a/Angpt2/Fgfr1/Pik3r2/Hmox1/Bcar1/Itgb1/Thbs1/Rhoa	37
GO:0030198	extracellular matrix organization	48/2708	322/28891	0.000891157	0.00817964	0.00568047	Cflar/Clasp1/Dpt/Ddr2/Adamts14/Col18a1/Nf1/Sox9/Pomt2/Lgals3/Loxl2/Rb1/Phldb2/Abi3bp/App/Adamts1/Adamts5/Serac1/Tnxb/Lama1/Lox/Kazald1/Nfkb2/Col5a1/Creb3l1/Hsd17b12/Adamtsl4/Col27a1/Col16a1/Hspg2/Pdpn/Tnfrsf1b/Dnajb6/Emilin1/Fscn1/Serpinh1/Ric8a/Mmp2/Itgb1/Col5a3/Smad3/Myo1e/Nphp3/Sulf1/Lamc1/P4ha1/Myf5/Has1	48
GO:0009743	response to carbohydrate	36/2708	223/28891	0.000896744	0.00820628	0.00569897	Map4k4/Klf7/Mpc2/Lrp1/Xbp1/Rack1/Rab34/Kat7/Nr1d1/Ern1/Eif2b2/Slc39a14/Mir320/Myh9/Pim3/Zbtb20/Ppard/Rab11b/Egr1/Rbm4/Kat5/Osbp/Pik3ca/Nfkb1/Eif2b4/Stx4a/Gas6/Cdt1/Cdk16/Hcfc1/Calcrl/Thbs1/Vcam1/Sesn2/Arrb1/Irs2	36
GO:0032640	tumor necrosis factor production	36/2708	223/28891	0.000896744	0.00820628	0.00569897	Psen2/Tnfaip3/Ifngr1/Cactin/Arrb2/Ccl2/Stat3/Psen1/Trim27/Lrrk2/Zbtb20/Cd47/Tbc1d23/App/Mapk14/Akap8/H2-D1/Ticam1/Cd14/Hdac3/Gstp2/Sirpa/Tlr2/Tlr4/Zc3h12a/Errfi1/Hspb1/Gpnmb/Nod1/Axl/Zfp36/Gas6/Lpl/Trex1/Myd88/Thbs1	36
GO:0001825	blastocyst formation	14/2708	59/28891	0.000903153	0.00823751	0.00572066	Cited2/Rtn4/Supt6/Sp1/Gabpa/Bysl/Actl6a/Tm4sf1/Cnot3/Furin/Ctr9/Cnot1/Yap1/Junb	14
GO:0007030	Golgi organization	25/2708	137/28891	0.000904199	0.00823751	0.00572066	Vcpip1/Stk25/Clasp1/Sec16b/Rab1a/Cltc/Csnk1d/Rab2b/Lrrk2/Atl3/Stx5a/Pi4k2a/Usp6nl/Sec16a/Golga2/Pdcd10/Pde4dip/Stx17/Cit/Rab30/Rab8a/Tmed1/Map2k1/Csnk1a1/Arhgef7	25
GO:0042157	lipoprotein metabolic process	25/2708	137/28891	0.000904199	0.00823751	0.00572066	Rab3gap1/Rab3gap2/Zdhhc17/Pemt/Nmt1/Wipi1/Ppm1a/Atg10/Pigz/Rabl3/Pigp/Ppm1b/Zdhhc24/Abhd17b/Nmt2/Zdhhc12/Itgav/Zdhhc5/Atg13/Dpm1/Mttp/Pigo/Pgap2/Mboat4/Zdhhc7	25
GO:0045229	external encapsulating structure organization	48/2708	323/28891	0.000953468	0.00867343	0.00602339	Cflar/Clasp1/Dpt/Ddr2/Adamts14/Col18a1/Nf1/Sox9/Pomt2/Lgals3/Loxl2/Rb1/Phldb2/Abi3bp/App/Adamts1/Adamts5/Serac1/Tnxb/Lama1/Lox/Kazald1/Nfkb2/Col5a1/Creb3l1/Hsd17b12/Adamtsl4/Col27a1/Col16a1/Hspg2/Pdpn/Tnfrsf1b/Dnajb6/Emilin1/Fscn1/Serpinh1/Ric8a/Mmp2/Itgb1/Col5a3/Smad3/Myo1e/Nphp3/Sulf1/Lamc1/P4ha1/Myf5/Has1	48
GO:0001678	intracellular glucose homeostasis	30/2708	176/28891	0.000955413	0.00867822	0.00602672	Map4k4/Klf7/Mpc2/Lrp1/Xbp1/Rack1/Rab34/Nr1d1/Ern1/Slc39a14/Mir320/Myh9/Pim3/Zbtb20/Ppard/Rab11b/Rbm4/Kat5/Osbp/Pik3ca/Stxbp3/Hk2/Stx4a/Gas6/Pik3r2/Cdk16/Hcfc1/Nucks1/Vcam1/Arrb1	30
GO:0043280	positive regulation of cysteine-type endopeptidase activity involved in apoptotic process	24/2708	130/28891	0.000957249	0.00868199	0.00602934	Rack1/F2r/Dap/Slc11a2/Fam162a/App/Men1/Gsn/Tnfsf10/Vcp/Cycs/Nod1/Eif2ak3/Arl6ip5/Bid/Bbc3/Ndufa13/Casp12/Smad3/Ddx3x/Arrb1/Tnfrsf23/Rhoa/Bcap31	24
GO:0033674	positive regulation of kinase activity	60/2708	426/28891	0.000964582	0.00870518	0.00604544	Epha4/Cops8/Ddr2/Osbpl8/Ppp2ca/Map2k3/Dlg4/Arrb2/Ern1/Ppp2r3c/Psen1/Nedd9/Ror2/Lrrk2/App/Cdkn1a/Fgd2/Hsp90ab1/Egr1/Map3k11/Zfp91/Vldlr/Abi1/Traf2/Dgkz/Fbn1/Mertk/Prnp/Rassf2/Cdk5rap1/Sdc4/Adnp/Pik3ca/Pdcd10/Egf/Nbn/Tlr4/Tek/Cdk5/Mapre3/Pkd2/Taok3/Met/Axl/Iqgap1/Fgfr2/Gas6/Fgfr1/Wdr59/Map2k1/Ddx3x/Erbb3/Pim1/Adrb2/Thbs1/Il6ra/Stil/Sesn2/Akap13/Rhoa	60
GO:0002183	cytoplasmic translational initiation	9/2708	29/28891	0.000969861	0.00870518	0.00604544	Eif4a1/Eif3d/Impact/Rbm4/Eif3a/Eif2ak4/Slbp/Eif4ebp1/Denr	9
GO:0032469	endoplasmic reticulum calcium ion homeostasis	9/2708	29/28891	0.000969861	0.00870518	0.00604544	Psen2/Ccdc47/Psen1/Pacs2/App/Wfs1/Bbc3/Herpud1/Bcap31	9
GO:0042059	negative regulation of epidermal growth factor receptor signaling pathway	9/2708	29/28891	0.000969861	0.00870518	0.00604544	Psen2/Rnf126/Chmp6/Psen1/Socs5/Errfi1/Mvp/Cblb/Nup62	9
GO:0043162	ubiquitin-dependent protein catabolic process via the multivesicular body sorting pathway	9/2708	29/28891	0.000969861	0.00870518	0.00604544	Rnf126/Chmp6/Vps37c/Stam/Chmp4b/Plaa/Vps37a/Nedd4/Hdac6	9
GO:0072567	chemokine (C-X-C motif) ligand 2 production	9/2708	29/28891	0.000969861	0.00870518	0.00604544	Lrp1/Ccl5/Mbp/Defb25/Mcoln2/Klf4/Tlr4/Lpl/Myd88	9
GO:2000341	regulation of chemokine (C-X-C motif) ligand 2 production	9/2708	29/28891	0.000969861	0.00870518	0.00604544	Lrp1/Ccl5/Mbp/Defb25/Mcoln2/Klf4/Tlr4/Lpl/Myd88	9
GO:0042255	ribosome assembly	15/2708	66/28891	0.000971198	0.00870518	0.00604544	Rpl24/Traf7/Rps14/Nsun4/Noa1/Sbds/Rps5/Efl1/Ppan/Dhx30/Rpsa/Ddx3x/Rpl10/Prkdc/Rps19	15
GO:0005976	polysaccharide metabolic process	21/2708	108/28891	0.000976001	0.00873542	0.00606644	Ugp2/Adra1b/Cltc/Nr1d1/Ppp1r2/Npc1/Pcdh12/Egf/Nfkb1/Acadm/Stk40/Ppp1cb/Ppp1cc/Gsk3a/Akt2/Gys1/Epm2aip1/Gsk3b/Has1/Phlda2/Irs2	21
GO:0006687	glycosphingolipid metabolic process	13/2708	53/28891	0.000978585	0.00874574	0.00607361	Neu2/Neu4/Map7/Psap/Hexb/St3gal1/A4galt/Neu1/Crem/B4galt5/St3gal2/Hexa/Gla	13
GO:0072331	signal transduction by p53 class mediator	27/2708	153/28891	0.000981217	0.00875646	0.00608105	Trp53bp2/Foxo3/Spred2/Ubb/Mybbp1a/Rffl/Ddx5/Batf/Ppp1r13b/Rpl37/Rrm2b/Cdip1/Dyrk1a/Cdkn1a/Kat5/Ankrd1/Ankrd2/Cd44/Spred1/Snai1/Hipk1/Chek2/Bbc3/Shisa5/Eda2r/E2f1/Sesn2	27
GO:0006163	purine nucleotide metabolic process	62/2708	444/28891	0.000997645	0.00889009	0.00617386	Mpc2/Sdhc/Cs/Ogdh/Mdh1/Vdac1/Flcn/Stat3/Coasy/Mthfd1/Acot6/Hmgcs1/Pdhb/Adk/Pnp/Nudt18/Nudt15/Nadk2/Ndufb9/Ndufa6/Lrrk2/Atp6v1a/Mpc1/Mlst8/Ndufv2/Rhoq/Eno1b/Prdx5/Gucy2g/Bcl2l1/Fitm2/Papss1/Vcp/Ak2/H6pd/Paics/Ppat/Mvk/Ndufa5/Ndufb2/Dguok/Mcee/Efl1/Ndufc2/Ido2/Acsl1/Ndufa13/Slc25a42/Hspa8/Map2k1/Nt5e/Idh3g/Acot9/Gtpbp1/Nme3/Pcx/Acss2/Pdk4/Acadsb/Rhoa/Abcd1/Prps1	62
GO:0046632	alpha-beta T cell differentiation	25/2708	138/28891	0.00100771	0.00896669	0.00622705	Psap/Stat3/Batf/Gli3/Ctsl/Pnp/Bcl6/Nfkbiz/Runx1/Socs5/Men1/Il2/Cd1d1/Zc3h12a/Slc4a2/Relb/Il4ra/Armc5/Zbtb16/Tgfbr2/Rc3h1/Il6ra/Shb/Fosl2/Rhoa	25
GO:0070936	protein K48-linked ubiquitination	16/2708	73/28891	0.00101402	0.00899667	0.00624787	Ube2t/Tnfaip3/Ube2g2/Rnf126/Ube2b/Gabarap/Rffl/Kbtbd7/Rbx1/Rnf5/Syvn1/Trim44/Ube2h/Tcf25/Birc2/Arih2	16
GO:1903317	regulation of protein maturation	16/2708	73/28891	0.00101402	0.00899667	0.00624787	Serpine2/Rhbdd1/Cdk20/Plau/Myh9/Lrrk2/Eno1b/Gsn/S100a10/Ppp1r15a/Furin/Plat/Glg1/Snx12/Thbs1/Chac1	16
GO:0032496	response to lipopolysaccharide	57/2708	401/28891	0.00102237	0.00905759	0.00629018	Fcgr4/Dusp10/Tnfaip3/Tcf3/Cactin/Xbp1/Trim41/Map2k3/Ccl2/Nr1d1/Bdkrb1/Bmp6/F2r/Trib1/Mir30d/Nfkbiz/Mir125a/Ppard/Mapk14/Akap8/Ticam1/Cd14/Rela/Ankrd1/Vim/Sirpa/Cebpb/Nfkb1/Gbp3/Gbp2/Akirin2/Tlr4/Plaa/Zc3h12a/Tnfrsf1b/Cxcl11/Cxcl13/Mir29b-1/Mgst1/Axl/Zfp36/Nfkbib/Ctr9/Mir181c/Mir199a-1/Mirlet7a-2/Myd88/Cdk4/Nfkbia/Litaf/Mir484/Fosl2/Mir29a/Mir139/Ptger1/Mapkapk3/Rhoa	57
GO:0072522	purine-containing compound biosynthetic process	38/2708	241/28891	0.00103374	0.00913733	0.00634555	Mpc2/Sdhc/Vdac1/Flcn/Stat3/Coasy/Mthfd1/Pdhb/Adk/Pnp/Nadk2/Ndufb9/Ndufa6/Mpc1/Ndufv2/Eno1b/Gucy2g/Adal/Bcl2l1/Papss1/Vcp/Ak2/Paics/Ppat/Ndufa5/Ndufb2/Dguok/Ndufc2/Ido2/Acsl1/Ndufa13/Slc25a42/Map2k1/Nt5e/Nme3/Acss2/Pdk4/Prps1	38
GO:0010921	regulation of phosphatase activity	17/2708	80/28891	0.00103531	0.00913733	0.00634555	Ppp1r15b/Tiprl/Hsp90b1/Mprip/2810408A11Rik/Rock2/Ppp6r2/Ppp1r2/Rcan1/Ptpa/Cry2/Chp1/Calm3/Vrk3/Ppp1r15a/Smad3/Ppp6r3	17
GO:0010824	regulation of centrosome duplication	12/2708	47/28891	0.00103801	0.00913733	0.00634555	Mdm1/Rock2/Cenpj/Azin1/Kat2b/Cep120/Fbxw5/Chmp4b/Chordc1/Pdcd6ip/Stil/Nup62	12
GO:0120163	negative regulation of cold-induced thermogenesis	12/2708	47/28891	0.00103801	0.00913733	0.00634555	Flcn/Nr1d1/Arrdc3/Rb1/Adamts5/Lnpep/Actn3/Lgr4/Tlr4/Rheb/Tfe3/Id1	12
GO:1902369	negative regulation of RNA catabolic process	18/2708	87/28891	0.00103884	0.00913733	0.00634555	Traf5/Ptbp1/Cirbp/Eif4enif1/Larp1/Taf15/Lrpprc/Traf2/Csde1/Ybx1/Thrap3/Igf2bp3/Zfp36/Upf3a/Myd88/Secisbp2/E2f1/Hnrnpd	18
GO:0007175	negative regulation of epidermal growth factor-activated receptor activity	6/2708	14/28891	0.00104296	0.00914723	0.00635243	Psen2/Chmp6/Psen1/Socs5/Errfi1/Cblb	6
GO:1902036	regulation of hematopoietic stem cell differentiation	6/2708	14/28891	0.00104296	0.00914723	0.00635243	Hspa9/Kat5/N4bp2l2/Zfp36/Setd1a/Prkdc	6
GO:0070371	ERK1 and ERK2 cascade	53/2708	367/28891	0.0010491	0.00918572	0.00637916	Cflar/Epha4/Dusp10/Timp3/Zdhhc17/Lrp1/Xbp1/Spred2/Flcn/Arrb2/Nf1/Ccl2/Ccl5/Sox9/Dnajc27/F2r/C1qtnf3/Myh9/Crkl/App/Fpr2/Atp6v0c/Traf7/Zfp36l2/Gstp2/Clcf1/Acta2/Eif3a/Itgav/Cd44/Spred1/Sirpa/Tlr2/Egf/Klf4/Tlr4/Tek/Errfi1/Emilin1/Ccl26/Gpnmb/Nod1/Vrk3/Rras/Fgfr2/Sirt3/Gas6/Necab2/Map2k1/Atf3/Dusp1/Jun/Arrb1	53
GO:0014902	myotube differentiation	26/2708	146/28891	0.00105035	0.00918572	0.00637916	Cflar/Neu2/Capn2/Xbp1/Hdac5/Bin3/Plec/Myh9/Adamts5/Rcan1/Mapk14/Actn3/Ehd1/Ankrd2/Nfatc2/Ski/Met/Smo/Dmpk/Pld3/Myod1/Il4ra/Myf5/Homer1/Gsk3b/Hdac6	26
GO:0150117	positive regulation of cell-substrate junction organization	10/2708	35/28891	0.00105322	0.00919765	0.00638744	Map4k4/Myoc/Myh9/Sdc4/S100a10/Tek/Col16a1/Iqgap1/Smad3/Lims1	10
GO:0006310	DNA recombination	49/2708	333/28891	0.00105621	0.00921057	0.00639642	Nhej1/Icosl/Tcf3/Yeats4/Helb/Ube2b/Zswim7/Supt6/Rad51c/Brca1/Fancm/Batf/Slx4/Mcm4/Spidr/Cdc45/Bcl6/Nfkbiz/Hsf2bp/Ubr2/Thoc1/Clcf1/Kat5/Sfr1/Dclre1c/Swi5/Epc2/Ino80/Ap5s1/Actl6a/Il2/Nbn/Poln/Actb/Rad18/Rad52/Ercc1/Ruvbl2/Gins2/Swsap1/Pif1/Morf4l1/Parp3/Morf4l2/Nucks1/Prkdc/Ep400/Zcwpw1/Ing3	49
GO:0040001	establishment of mitotic spindle localization	11/2708	41/28891	0.00106869	0.00929292	0.0064536	Clasp1/Fbxw11/Pafah1b1/Hdac3/Kat5/Gpsm1/Mapre1/Cenpa/Numa1/Bccip/Itgb1	11
GO:0045879	negative regulation of smoothened signaling pathway	11/2708	41/28891	0.00106869	0.00929292	0.0064536	Serpine2/Gli2/Herc4/Rack1/Kctd11/Gli3/Cdk20/Rb1/Vcp/Ift172/Ift122	11
GO:0050867	positive regulation of cell activation	63/2708	454/28891	0.0010705	0.00929545	0.00645536	Ddr2/Dusp10/Icosl/Tcf3/Xbp1/Ccl2/Ccl5/Ppp2r3c/Lgals8/Lyst/Gli3/Adk/Zmiz1/Pnp/Lrrk2/Bcl6/Cd47/Nfkbiz/Runx1/Cdkn1a/H2-DMa/H2-D1/Ticam1/Socs5/Clcf1/Kat5/Acta2/Il15ra/Sirpa/Nfatc2/Actl6a/Il2/Cd1d1/Adora3/Akirin2/Tlr4/Arid1a/Rps6ka1/Pdpn/Crlf2/Actb/Smo/Axl/Gab2/Il4ra/Stx4a/Gas6/Fgfr1/Jund/Dhps/Cyld/Ap1g1/Zbtb16/Tgfbr2/Myd88/Prkdc/Smarca2/Thbs1/Vav3/Vcam1/Shb/Irs2/Rhoa	63
GO:0042149	cellular response to glucose starvation	14/2708	60/28891	0.00107782	0.00934573	0.00649028	Sesn1/Xbp1/Mybbp1a/Chka/Kat5/Zc3h12a/Tbl2/Ywhag/Eif2ak3/Itfg2/Tssk6/Sesn3/Hspa5/Sesn2	14
GO:0140112	extracellular vesicle biogenesis	8/2708	24/28891	0.00109738	0.0094884	0.00658936	Cops5/Hgs/Stam/Sdc4/Sdcbp/Arrdc4/Pdcd6ip/Arrdc1	8
GO:2000001	regulation of DNA damage checkpoint	8/2708	24/28891	0.00109738	0.0094884	0.00658936	Cry1/Brca1/Ppp1r10/Thoc1/Chek2/Nek1/Fem1b/Cul4a	8
GO:0016525	negative regulation of angiogenesis	21/2708	109/28891	0.00110398	0.00953197	0.00661962	Sparc/Flcn/Nf1/Ccl2/Hgs/Rock2/Adamts1/Thbs2/Creb3l1/Spred1/Klf4/Tek/Emilin1/Gadd45a/Foxj2/Angpt2/Ngp/Pgk1/Sulf1/Adrb2/Thbs1	21
GO:0001824	blastocyst development	28/2708	162/28891	0.0011137	0.00958881	0.00665909	Capn2/Cited2/Rtn4/Pemt/Supt6/Ncapg2/Pelo/Dad1/Sp1/Gabpa/Taf8/Bysl/Actl6a/Tm4sf1/Nbn/Klf4/Smim14/Ppp1cc/Sbds/N4bp2l2/Cnot3/Furin/Ctr9/Cnot1/Yap1/Hcfc1/Asf1b/Junb	28
GO:0010634	positive regulation of epithelial cell migration	28/2708	162/28891	0.0011137	0.00958881	0.00665909	Map4k4/Bmpr2/Clasp1/Col18a1/Rtn4/Sparc/Map2k3/Sox9/Rock2/Rhoj/Sp1/Egf/Tek/Zc3h12a/P2rx4/Hspb1/Met/Rras/Gab2/Pik3c2a/Fgfr1/Hmox1/Bcar1/Tgfbr2/Thbs1/Jun/Irs2/Hdac6	28
GO:0000725	recombinational repair	29/2708	170/28891	0.00113532	0.00976122	0.00677882	Yeats4/Helb/Zswim7/Rad51c/Brca1/Fancm/Slx4/Mcm4/Spidr/Cdc45/Kat5/Sfr1/Swi5/Epc2/Ino80/Ap5s1/Actl6a/Nbn/Poln/Actb/Rad52/Ruvbl2/Gins2/Swsap1/Morf4l1/Morf4l2/Nucks1/Ep400/Ing3	29
GO:0070534	protein K63-linked ubiquitination	15/2708	67/28891	0.00114452	0.00982568	0.00682359	Ube2t/Traf5/Rnf126/Ube2b/Trim27/Rnf5/Zfp91/Traf2/Ube2v1/Plaa/Ube2s/Birc2/Nedd4/Arih2/Ddx3x	15
GO:0071706	tumor necrosis factor superfamily cytokine production	36/2708	226/28891	0.00114603	0.00982568	0.00682359	Psen2/Tnfaip3/Ifngr1/Cactin/Arrb2/Ccl2/Stat3/Psen1/Trim27/Lrrk2/Zbtb20/Cd47/Tbc1d23/App/Mapk14/Akap8/H2-D1/Ticam1/Cd14/Hdac3/Gstp2/Sirpa/Tlr2/Tlr4/Zc3h12a/Errfi1/Hspb1/Gpnmb/Nod1/Axl/Zfp36/Gas6/Lpl/Trex1/Myd88/Thbs1	36
GO:0009301	snRNA transcription	7/2708	19/28891	0.00115164	0.00983233	0.00682821	Larp7/Myod1/Zfp143/Ell/Snapc5/Ell2/Mepce	7
GO:0019081	viral translation	7/2708	19/28891	0.00115164	0.00983233	0.00682821	Ptbp1/Eif3d/Eif3a/Eif2ak4/Csde1/Eif3b/Denr	7
GO:1902236	negative regulation of endoplasmic reticulum stress-induced intrinsic apoptotic signaling pathway	7/2708	19/28891	0.00115164	0.00983233	0.00682821	Xbp1/Lrrk2/Syvn1/Creb3l1/Bcl2l1/Wfs1/Herpud1	7
GO:0070372	regulation of ERK1 and ERK2 cascade	50/2708	343/28891	0.00116368	0.00992126	0.00688997	Cflar/Epha4/Dusp10/Timp3/Zdhhc17/Lrp1/Xbp1/Spred2/Flcn/Arrb2/Nf1/Ccl2/Ccl5/Dnajc27/F2r/C1qtnf3/Myh9/Crkl/App/Fpr2/Atp6v0c/Traf7/Gstp2/Clcf1/Acta2/Eif3a/Cd44/Spred1/Sirpa/Tlr2/Egf/Klf4/Tlr4/Tek/Errfi1/Emilin1/Ccl26/Gpnmb/Nod1/Vrk3/Rras/Fgfr2/Sirt3/Gas6/Necab2/Map2k1/Atf3/Dusp1/Jun/Arrb1	50
GO:0015931	nucleobase-containing compound transport	33/2708	202/28891	0.00116668	0.009933	0.00689812	Tpr/Supt6/Slc35b1/Eif4a3/Poldip3/Hnrnpa1/Abcc1/Abcc5/Fyttd1/Slc35a5/Cd47/Akap8l/Khsrp/Lrpprc/Thoc1/Slc25a51/Magoh/Ybx1/Khdrbs1/Slbp/Nup54/Slc35b4/Igf2bp3/Zfp36/Slc28a1/Nup98/Slc25a42/Ddx19b/Tgfbr2/Alkbh5/Bicd2/Srsf7/Nup62	33
GO:0033120	positive regulation of RNA splicing	13/2708	54/28891	0.00117977	0.0100166	0.00695616	Cirbp/Dazap1/Polr2a/Ern1/Eif4a3/Slc38a2/Dyrk1a/Zfp64/Thrap3/U2af2/Snrnp70/Nup98/Hspa8	13
GO:0042307	positive regulation of protein import into nucleus	13/2708	54/28891	0.00117977	0.0100166	0.00695616	Tpr/Xbp1/Brca1/Psen1/Gli3/Mapk14/Hsp90ab1/Hdac3/Tek/Zc3h12a/Smo/Bag3/Pik3r2	13
GO:0010761	fibroblast migration	16/2708	74/28891	0.00118292	0.0100294	0.00696508	Ddr2/Arid5b/Wdpcp/Rffl/Gna13/Cygb/Plec/Acta2/Sdc4/Coro1c/Iqgap1/Fgfr1/Itgb1/Has1/Prr5l/Thbs1	16
GO:0045860	positive regulation of protein kinase activity	53/2708	369/28891	0.00118718	0.010035	0.00696899	Epha4/Cops8/Ddr2/Osbpl8/Ppp2ca/Map2k3/Dlg4/Arrb2/Ern1/Ppp2r3c/Psen1/Nedd9/Ror2/Lrrk2/App/Cdkn1a/Fgd2/Hsp90ab1/Egr1/Map3k11/Zfp91/Vldlr/Abi1/Traf2/Fbn1/Prnp/Rassf2/Cdk5rap1/Sdc4/Adnp/Pik3ca/Pdcd10/Egf/Tlr4/Cdk5/Mapre3/Pkd2/Taok3/Iqgap1/Gas6/Fgfr1/Wdr59/Map2k1/Ddx3x/Erbb3/Pim1/Adrb2/Thbs1/Il6ra/Stil/Sesn2/Akap13/Rhoa	53
GO:0042177	negative regulation of protein catabolic process	22/2708	117/28891	0.00119038	0.010035	0.00696899	Serpine2/Timp3/Timp2/Azin1/Trim39/Hsp90ab1/Rela/Ptpn3/Cyp51/Atraid/Sirt2/Furin/Vps35/Gabarapl2/Pabpn1l/Smad3/Usp9x/Snx12/Snx3/Sgta/Rilp/Timp1	22
GO:0045739	positive regulation of DNA repair	24/2708	132/28891	0.00119332	0.010035	0.00696899	Fh1/Yeats4/Ccdc117/Brca1/Pnp/Spidr/Kat5/Epc2/Ino80/Pcna/Actl6a/Arid1a/Actb/Setmar/Ruvbl2/Mgmt/Morf4l1/Parp3/Morf4l2/Prkdc/Smarca2/Ep400/Zcwpw1/Ing3	24
GO:0045931	positive regulation of mitotic cell cycle	24/2708	132/28891	0.00119332	0.010035	0.00696899	Ddr2/Fbxo5/Pafah1b1/Rad51c/Hspa2/Cenpj/Rb1/Rrm2b/App/Adamts1/Ppp1r10/Larp7/Eif4e/Mad1l1/Fgfr1/Eif4ebp1/Ddx3x/Cdk4/Usp22/Shb/Stil/Kmt2e/Mepce/Cul4a	24
GO:0046323	glucose import	18/2708	88/28891	0.00119344	0.010035	0.00696899	Capn10/Opn3/Ahi1/Osbpl8/Mapk14/Rhoq/Stxbp3/Hk2/Crebl2/Gsk3a/Rab4b/Akt2/Mef2a/Zdhhc7/Erbb3/Slc2a4/Sesn2/Irs2	18
GO:2000628	regulation of miRNA metabolic process	18/2708	88/28891	0.00119344	0.010035	0.00696899	Foxo3/Stat3/Sox9/Fos/Srebf2/App/Ppard/Khsrp/Egr1/Rela/Carlr/Nfkb1/Klf4/Zc3h12a/Smad3/Rc3h1/Fosl1/Jun	18
GO:0031397	negative regulation of protein ubiquitination	17/2708	81/28891	0.00119773	0.0100435	0.00697484	Psen2/Fbxo5/Tnfaip3/Cry1/Usp44/Sqstm1/Arrb2/Psen1/Trim44/Chp1/Ufl1/Plaa/Cdk5/Limk1/U2af2/Pabpn1l/Arrb1	17
GO:0043154	negative regulation of cysteine-type endopeptidase activity involved in apoptotic process	17/2708	81/28891	0.00119773	0.0100435	0.00697484	Cflar/Mical1/Arrb2/Rffl/Hspa1b/Cd44/Klf4/Sfn/Rps6ka1/Dnajb6/Akt2/Gas6/Herpud1/Ddx3x/Thbs1/Arrb1/Cdkn2d	17
GO:0006646	phosphatidylethanolamine biosynthetic process	5/2708	10/28891	0.00121331	0.0100911	0.00700793	Chkb/Chka/Pisd/Etnk1/Etnk2	5
GO:0070391	response to lipoteichoic acid	5/2708	10/28891	0.00121331	0.0100911	0.00700793	Mapk14/Cd14/Rela/Tlr2/Tlr4	5
GO:0071223	cellular response to lipoteichoic acid	5/2708	10/28891	0.00121331	0.0100911	0.00700793	Mapk14/Cd14/Rela/Tlr2/Tlr4	5
GO:1901977	negative regulation of cell cycle checkpoint	5/2708	10/28891	0.00121331	0.0100911	0.00700793	Ppp1r10/Thoc1/Aurka/Chek2/Mad1l1	5
GO:2000234	positive regulation of rRNA processing	5/2708	10/28891	0.00121331	0.0100911	0.00700793	Wdr75/Heatr1/Riok1/Riok2/Trmt112	5
GO:2000491	positive regulation of hepatic stellate cell activation	5/2708	10/28891	0.00121331	0.0100911	0.00700793	Ddr2/Acta2/Rps6ka1/Smo/Fgfr1	5
GO:2001243	negative regulation of intrinsic apoptotic signaling pathway	21/2708	110/28891	0.00124609	0.0103496	0.00718746	Xbp1/Rack1/Rrm2b/Lrrk2/Eno1b/Syvn1/Creb3l1/Cd44/Bcl2l1/Snai1/Wfs1/Hspb1/Bid/Ddias/Ndufa13/Herpud1/Map2k1/Ddx3x/Kdm6a/Mapk7/Cdkn2d	21
GO:1990138	neuron projection extension	34/2708	211/28891	0.00126431	0.0104811	0.00727876	Bmpr2/Nrp2/Rab21/Lrp1/Rtn4/Cdkl3/Pafah1b1/Spag9/Ifrd1/Eif2b2/Vcl/Dip2b/Tnfrsf12a/Hsp90ab1/Impact/Wdr36/Zfyve27/Eif2ak4/Pak6/Adnp/Aurka/Plaa/Cdk5/Limk1/Smurf1/Smo/Sema4f/Iqgap1/Itgb1/Arhgap32/Usp9x/Cdkl5/Gsk3b/Picalm	34
GO:0045582	positive regulation of T cell differentiation	23/2708	125/28891	0.00126535	0.0104811	0.00727876	Dusp10/Xbp1/Gli3/Zmiz1/Pnp/Bcl6/Nfkbiz/Runx1/H2-DMa/Socs5/Kat5/Actl6a/Il2/Cd1d1/Arid1a/Actb/Il4ra/Cyld/Zbtb16/Tgfbr2/Smarca2/Shb/Rhoa	23
GO:0046639	negative regulation of alpha-beta T cell differentiation	9/2708	30/28891	0.00127138	0.0105027	0.00729373	Gli3/Bcl6/Runx1/Socs5/Il2/Zc3h12a/Slc4a2/Il4ra/Rc3h1	9
GO:0090169	regulation of spindle assembly	9/2708	30/28891	0.00127138	0.0105027	0.00729373	Tpr/Chmp6/Cenpj/Cep97/Hspa1b/Chmp4b/Numa1/Hspa1a/Stil	9
GO:0006903	vesicle targeting	14/2708	61/28891	0.00127997	0.0105309	0.00731336	Clasp1/Klhl12/Sec16b/Ahi1/Wipi1/Psen1/Stard3nl/Trappc13/Trappc9/Tbc1d23/Sec16a/Chp1/Trappc3/Pef1	14
GO:0030199	collagen fibril organization	14/2708	61/28891	0.00127997	0.0105309	0.00731336	Dpt/Ddr2/Adamts14/Col18a1/Nf1/Loxl2/Rb1/Tnxb/Lox/Col5a1/Col27a1/Emilin1/Serpinh1/P4ha1	14
GO:0097479	synaptic vesicle localization	14/2708	61/28891	0.00127997	0.0105309	0.00731336	Rab3gap1/Dnm3/Bloc1s1/Arf1/Ap3m1/Lrrk2/Bcl2l1/Cdk5/Borcs5/Fgfr2/Ap3m2/Slc2a4/Pcdh17/Picalm	14
GO:0022604	regulation of cell morphogenesis	42/2708	277/28891	0.00128916	0.0105922	0.00735594	Epha4/Epb41l2/Dapk3/Rab21/Cdkl3/Sparc/Myh10/Dlg4/Pafah1b1/Spag9/Gna13/Rhoj/Numb/Syne3/Hexb/Anxa7/Myh9/Brwd1/Rhoq/Ypel4/Cd44/Fitm2/Pakap/Lpar1/Plaa/Zmym6/Capzb/Pdpn/Coro1c/Cux1/Smurf1/Met/Rhog/Cfdp1/Cdkl5/Arhgap18/Cdc42se2/Prkdc/Arhgap35/Picalm/Zranb1/Fbxo31	42
GO:0048638	regulation of developmental growth	57/2708	405/28891	0.00129296	0.0106092	0.00736772	Bmpr2/Dusp10/Cited2/Gamt/Rab21/Gli1/Lrp1/Rtn4/Cdkl3/Pafah1b1/Omg/Spag9/Stat3/Ifrd1/Eif2b2/Tshr/Parp2/Dip2b/App/Tnfrsf12a/Ppard/Mapk14/Cdkn1a/Wdr36/Hdac3/Ctdp1/Actn3/Men1/Zfyve27/Mkks/Adnp/Pik3ca/Plaa/Cdk5/Limk1/Smurf1/Smo/Sema4f/Pex5/Gsk3a/Myod1/Fgfr2/Fgfr1/Fto/Bbs2/Ist1/Yap1/Arhgap32/Tgfbr2/Cdkl5/Prkdc/Gsk3b/Sod1/Pim1/Adrb2/Fosl2/Picalm	57
GO:0044839	cell cycle G2/M phase transition	27/2708	156/28891	0.00132333	0.0108002	0.00750034	Fbxo5/Fzr1/Ctc1/Aurkb/Rad51c/Brca1/Hspa2/Rrm2b/App/Bach1/Cdkn1a/Akap8/Akap8l/Ier3/Trim39/Creb3l1/Zfyve19/Pkia/Nbn/Abcb1b/Chek2/Cit/Taok3/Calm3/Kdm8/Cdk4/Atf5	27
GO:1904375	regulation of protein localization to cell periphery	27/2708	156/28891	0.00132333	0.0108002	0.00750034	Tmbim1/Ppp2r5a/Stx7/Epb41l2/Lrp1/Rack1/Sqstm1/Cltc/Numb/Lgals3/Rhoq/Zdhhc5/Prnp/Csnk2a1/Bcl2l1/Cdk5/Actb/Numa1/Rhog/Stx4a/Pik3r2/Vps35/Zdhhc7/Itgb1/Map2k1/Gsk3b/Picalm	27
GO:0030866	cortical actin cytoskeleton organization	11/2708	42/28891	0.00132677	0.0108002	0.00750034	Epb41l2/Llgl1/Rock2/Plec/Rhoq/Cdk5/Coro1c/Rtkn/Iqgap1/Pdcd6ip/Fhod1	11
GO:0060218	hematopoietic stem cell differentiation	11/2708	42/28891	0.00132677	0.0108002	0.00750034	Batf/Lmbr1l/Mir125b-2/Hspa9/Kat5/Ufl1/N4bp2l2/Zfp36/Setd1a/Mir181c/Prkdc	11
GO:1900744	regulation of p38MAPK cascade	11/2708	42/28891	0.00132677	0.0108002	0.00750034	Dusp10/Per1/Rell2/Gsn/Zc3h12a/Rell1/Met/Gadd45a/Cyld/Gadd45b/Dusp1	11
GO:0000731	DNA synthesis involved in DNA repair	10/2708	36/28891	0.00133718	0.0108002	0.00750034	Pold2/Rrm2b/Poli/Pold4/Pcna/Vcp/Poln/Pold3/Trex1/Cdkn2d	10
GO:0022616	DNA strand elongation	10/2708	36/28891	0.00133718	0.0108002	0.00750034	Pold2/Mcm4/Ino80/Pcna/Actl6a/Nbn/Pole3/Ruvbl2/Pold3/Nucks1	10
GO:0042168	heme metabolic process	10/2708	36/28891	0.00133718	0.0108002	0.00750034	Ppox/Iba57/Cox10/Slc11a2/Cox15/Hebp1/Hmox1/Hmbs/Snx3/Blvrb	10
GO:0072576	liver morphogenesis	10/2708	36/28891	0.00133718	0.0108002	0.00750034	Cflar/Tnfaip3/Gli1/Xbp1/Rtn4/Plau/Cebpb/Rps6ka1/Smo/Lims1	10
GO:0090114	COPII-coated vesicle budding	10/2708	36/28891	0.00133718	0.0108002	0.00750034	Klhl12/Sec16b/Rab1a/Vapa/Sec16a/Sec23b/Sec24d/Trappc3/Pef1/Insig1	10
GO:0006414	translational elongation	19/2708	96/28891	0.00133743	0.0108002	0.00750034	Gigyf2/Hbs1l/Ascc3/Rack1/Eif5a/Eif4a3/Pelo/Gtpbp2/Elac1/Eef1g/Ptrh1/Abtb1/Efl1/Rplp2/Tcf25/Eef1a1/Secisbp2/Gtpbp1/Klhdc10	19
GO:0070555	response to interleukin-1	19/2708	96/28891	0.00133743	0.0108002	0.00750034	Cactin/Ccl2/Ccl5/Nr1d1/Cd47/App/Egr1/Rela/Ankrd1/Tank/Sirpa/Cebpb/Zbp1/Nfkb1/Zc3h12a/Ccl26/Myd88/Rc3h1/Nfkbia	19
GO:0032233	positive regulation of actin filament bundle assembly	15/2708	68/28891	0.00134315	0.010832	0.00752245	Myoc/Pdlim4/Rock2/Mtss1/Cd47/Synpo/Sdc4/S100a10/Tesk1/Lpar1/Limk1/Smad3/Id1/Fhod1/Rhoa	15
GO:0046486	glycerolipid metabolic process	54/2708	380/28891	0.00137108	0.0110249	0.00765639	Mogat1/Insig2/Capn2/Slc22a4/Pemt/Ctdnep1/Mtmr4/Pitpnc1/Socs3/Serinc5/Plpp1/Abhd4/Chkb/Pigz/Pcyt1a/Pigp/Serac1/Agpat1/Tnxb/Abhd16a/Socs5/Ttc7/Cpt1a/Chka/Kat5/Pi4k2a/Pnpla7/Dgkz/Lpin3/Fitm2/Dpm1/Pld1/Pik3ca/Aadac/Mttp/Pigo/Insig1/Pisd/Etnk1/Mboat7/Abhd2/Pgap2/Pik3c2a/Inpp5a/Mtmr7/Acsl1/Lpl/Pik3r2/Gk5/Cish/Abhd5/Etnk2/Sel1l/Uvrag	54
GO:0046637	regulation of alpha-beta T cell differentiation	16/2708	75/28891	0.00137498	0.0110249	0.00765639	Gli3/Pnp/Bcl6/Nfkbiz/Runx1/Socs5/Il2/Cd1d1/Zc3h12a/Slc4a2/Il4ra/Zbtb16/Tgfbr2/Rc3h1/Shb/Rhoa	16
GO:0061614	miRNA transcription	16/2708	75/28891	0.00137498	0.0110249	0.00765639	Foxo3/Stat3/Ddx5/Sox9/Fos/Ddx17/Srebf2/App/Ppard/Egr1/Rela/Nfkb1/Klf4/Smad3/Fosl1/Jun	16
GO:0048545	response to steroid hormone	39/2708	253/28891	0.00137948	0.0110249	0.00765639	Cry1/Adra1b/Per1/Mir21a/Brca1/Ddx5/Wbp2/Strn3/Zmiz1/Fbxo32/Ddx17/Lbh/Zfp36l2/Npc1/Lox/Mbp/Cry2/Eif4e/Ufl1/Arid1a/Errfi1/Kdm3a/Gsk3a/Zfp36/Myod1/Abhd2/Eif4ebp1/Cnot1/Zdhhc7/Yap1/Map2k1/Nedd4/Gsk3b/Klf9/Fosl2/Akap13/Carm1/Rhoa/Tbl1x	39
GO:0010970	transport along microtubule	30/2708	180/28891	0.0013803	0.0110249	0.00765639	Rab21/Bloc1s1/Rab1a/Wdpcp/Fbxw11/Ubb/Borcs6/Pafah1b1/Ift43/Ap3m1/App/Ift140/Bbs12/Ift74/Kif1b/Ift172/Wdr19/Rabgef1/Hspb1/Copg1/Borcs5/Ap3m2/Hspa8/Map2k1/Bicd2/Sod1/Ift80/Ift122/Hdac6/Rpgr	30
GO:0010324	membrane invagination	17/2708	82/28891	0.00138121	0.0110249	0.00765639	Gulp1/Arf1/Aurkb/Hgs/Snx18/Myh9/Ano6/Rab31/Arhgap12/Gsn/Sirpa/Smurf1/Clcn3/Snx33/Snx3/Thbs1/Rhoa	17
GO:0051851	modulation by host of symbiont process	17/2708	82/28891	0.00138121	0.0110249	0.00765639	Ccl5/Rock2/Sp1/Igf2r/Rab5a/Vapa/Ctdp1/Eif2ak4/Zc3h12a/Tmem41b/Hspa8/Eef1a1/Nucks1/Ccnk/Pcx/Jun/Sap30	17
GO:0050767	regulation of neurogenesis	67/2708	494/28891	0.00138149	0.0110249	0.00765639	Bmpr2/Ctdsp1/Epha4/Serpine2/Stk25/Dusp10/Rab21/Lrp1/Rtn4/Cdkl3/Gjc2/Kctd11/Dlg4/Pafah1b1/Nf1/Nr1d1/Id2/Ifrd1/Psen1/Numb/Eif2b2/Gli3/Zcchc24/Rb1/Dip2b/Etv5/Tnfrsf12a/Mbp/Clcf1/Rela/Zfyve27/Vim/Golga2/Adnp/Tlr2/S100a10/Ufl1/Kdm4a/Tnfrsf1b/Ski/Cdk5/Rheb/Cit/Ppp1cc/Limk1/Cux1/Smurf1/Met/Smo/Sema4f/Sirt2/Mir23a/Ist1/Slc7a5/Itgb1/Yap1/Arhgap32/Map2k1/Prtg/Cdkl5/Gsk3b/Id1/E2f1/Bhlhe40/Atf5/Picalm/Fbxo31	67
GO:2000181	negative regulation of blood vessel morphogenesis	21/2708	111/28891	0.00140356	0.0111864	0.00776854	Sparc/Flcn/Nf1/Ccl2/Hgs/Rock2/Adamts1/Thbs2/Creb3l1/Spred1/Klf4/Tek/Emilin1/Gadd45a/Foxj2/Angpt2/Ngp/Pgk1/Sulf1/Adrb2/Thbs1	21
GO:0032602	chemokine production	23/2708	126/28891	0.00141315	0.0112482	0.00781147	Lrp1/Ccl5/C1qtnf3/Nfkbiz/App/Ticam1/Socs5/Egr1/Mbp/Gstp2/Sirpa/Defb25/Tlr2/Nfkb1/Mcoln2/Klf4/Tlr4/Il4ra/Lpl/Zfpm1/Myd88/Il6ra/Fosl2	23
GO:0009259	ribonucleotide metabolic process	52/2708	364/28891	0.00147914	0.0117269	0.00814392	Mpc2/Sdhc/Cs/Ogdh/Upp1/Vdac1/Flcn/Stat3/Coasy/Mthfd1/Acot6/Hmgcs1/Pdhb/Adk/Pnp/Nudt18/Ndufb9/Ndufa6/Lrrk2/Atp6v1a/Mpc1/Ndufv2/Rhoq/Eno1b/Gucy2g/Bcl2l1/Fitm2/Papss1/Vcp/Ak2/Paics/Ppat/Mvk/Ndufa5/Ndufb2/Mcee/Efl1/Ndufc2/Acsl1/Ndufa13/Slc25a42/Hspa8/Map2k1/Nt5e/Acot9/Gtpbp1/Nme3/Acss2/Pdk4/Acadsb/Rhoa/Abcd1	52
GO:0001829	trophectodermal cell differentiation	8/2708	25/28891	0.00148235	0.0117269	0.00814392	Cited2/Sp1/Bysl/Cnot3/Ctr9/Cnot1/Yap1/Junb	8
GO:0035024	negative regulation of Rho protein signal transduction	8/2708	25/28891	0.00148235	0.0117269	0.00814392	Myoc/Adra1b/Flcn/Bcl6/Heg1/Met/Itgb1/Arhgap35	8
GO:2000345	regulation of hepatocyte proliferation	8/2708	25/28891	0.00148235	0.0117269	0.00814392	Cflar/Tnfaip3/Gli1/Xbp1/Rtn4/Plau/Smo/Lims1	8
GO:0007034	vacuolar transport	28/2708	165/28891	0.00148289	0.0117269	0.00814392	Stx7/Psap/Lrp1/Sqstm1/Arf1/Rab34/Chmp6/Hgs/Lyst/Igf2r/Vps37c/Stam/Chmp4b/Snx16/Snx27/Vcp/Leprot/Smurf1/M6pr/Hgsnat/Vps37a/Vps35/Ap1g1/Mon1b/Hspa8/Nedd4/Rilp/Hspa1a	28
GO:0045333	cellular respiration	39/2708	254/28891	0.00148541	0.0117316	0.00814721	Coq10b/Sdhc/Fh1/Opn3/Cs/Bloc1s1/Uqcr10/Ogdh/Mdh1/Uqcrq/Lyrm7/Flcn/Cox10/Mybbp1a/Pdhb/Ndufb9/Plec/Ndufa6/Ndufv2/Actn3/Arl2/Pik3ca/Aco1/Vcp/Ndufa5/Ndufb2/Cycs/Dguok/Chchd4/Bid/Ndufc2/Coq7/Sirt3/Ndufa13/Cox5a/Trex1/Idh3g/Rhoa/Abcd1	39
GO:1990845	adaptive thermogenesis	29/2708	173/28891	0.00149961	0.0118285	0.0082145	Fh1/Flcn/Pemt/Kdm6b/Nr1d1/Dio2/Tshr/Arrdc3/Rb1/Adamts5/Lnpep/Hdac3/Actn3/Lgr4/Cebpb/Prkab2/Tlr4/Cpt2/Rheb/Prkab1/Kdm3a/Cnot3/Il4ra/Acsl1/Tfe3/Adrb2/Zfp516/Id1/Gpr3	29
GO:0043405	regulation of MAP kinase activity	32/2708	197/28891	0.00150959	0.0118718	0.00824456	Epha4/Lax1/Aida/Dusp10/Ksr1/Nf1/Ern1/Hgs/Psen1/Ror2/Trib1/Lrrk2/App/Fgd2/Tnxb/Fem1a/Gstp2/Map3k11/Traf2/Pdcd10/Egf/Tlr4/Taok3/Iqgap1/Fgfr1/Dusp7/Gsk3b/Dusp1/Thbs1/Dusp16/Nup62/Akap13	32
GO:0019693	ribose phosphate metabolic process	53/2708	373/28891	0.00151224	0.0118718	0.00824456	Mpc2/Sdhc/Cs/Ogdh/Upp1/Vdac1/Flcn/Stat3/Coasy/Mthfd1/Acot6/Hmgcs1/Pdhb/Adk/Pnp/Nudt18/Ndufb9/Ndufa6/Lrrk2/Atp6v1a/Mpc1/Ndufv2/Rhoq/Eno1b/Gucy2g/Bcl2l1/Fitm2/Papss1/Vcp/Ak2/Paics/Ppat/Mvk/Ndufa5/Ndufb2/Mcee/Efl1/Ndufc2/Acsl1/Ndufa13/Slc25a42/Hspa8/Map2k1/Nt5e/Acot9/Gtpbp1/Nme3/Acss2/Pdk4/Acadsb/Rhoa/Abcd1/Prps1	53
GO:0051653	spindle localization	14/2708	62/28891	0.00151287	0.0118718	0.00824456	Clasp1/Fbxw11/Llgl1/Pafah1b1/Myh9/Hdac3/Kat5/Gpsm1/Mapre1/Cenpa/Numa1/Bccip/Itgb1/Map4	14
GO:1903053	regulation of extracellular matrix organization	14/2708	62/28891	0.00151287	0.0118718	0.00824456	Cflar/Clasp1/Ddr2/Sox9/Rb1/Phldb2/Tnxb/Lama1/Pdpn/Tnfrsf1b/Emilin1/Fscn1/Smad3/Lamc1	14
GO:0072089	stem cell proliferation	25/2708	142/28891	0.00153092	0.0119981	0.00833226	Gli2/Znrf3/Ctc1/Nf1/Kat7/Hdac5/Sox9/Gli3/Mir320/Dgcr8/Bysl/Men1/Sfn/Abcb1b/N4bp2l2/Lrp6/Setd1a/Fgfr2/Fgfr1/Yap1/Arih2/Tgfbr2/Pim1/Shb/Tbx3	25
GO:0018108	peptidyl-tyrosine phosphorylation	47/2708	322/28891	0.00156014	0.0122114	0.00848039	Epha4/Fam72a/Ddr2/Psen2/Clk4/Sh3bp5l/Dlg4/Arrb2/Zzef1/Ccl5/Socs3/Chmp6/Psen1/Bmp6/Nedd9/Blk/Parp9/App/Dyrk1a/Mlst8/Lonp1/Socs5/Clcf1/Osbp/Abi1/Cd44/Prnp/Adnp/Il2/Hax1/Egf/Tlr4/Tek/Errfi1/Cadm4/Iqgap1/Wee1/Mvp/Fgfr2/Fgfr1/Itgb1/Rap2c/Erbb3/Ggnbp2/Cblb/Rap2b/Il6ra	47
GO:0051148	negative regulation of muscle cell differentiation	15/2708	69/28891	0.00156991	0.0122373	0.00849837	Fzd7/Bmpr2/Ptbp1/Xbp1/Hdac5/Id2/Rcan1/Hdac3/Ctdp1/Ankrd2/Nfatc2/Ybx1/Med28/Gsk3a/Dnmt1	15
GO:0061082	myeloid leukocyte cytokine production	15/2708	69/28891	0.00156991	0.0122373	0.00849837	Psen2/Ddx21/Rtn4/Bcl6/Ticam1/Prg2/Tlr2/Tlr4/Rabgef1/Nod1/Axl/Gas6/Hmox1/Myd88/Litaf	15
GO:0070613	regulation of protein processing	15/2708	69/28891	0.00156991	0.0122373	0.00849837	Serpine2/Rhbdd1/Plau/Myh9/Lrrk2/Eno1b/Gsn/S100a10/Ppp1r15a/Furin/Plat/Glg1/Snx12/Thbs1/Chac1	15
GO:0051056	regulation of small GTPase mediated signal transduction	36/2708	230/28891	0.00157145	0.0122373	0.00849837	Map4k4/Myoc/Rtn4/Adra1b/Flcn/Gabarap/Rap1gap2/Nf1/Timp2/Sos2/F2r/Kbtbd7/Bcl6/Heg1/Rabl3/Arhgap12/Shoc2/Itgav/Dgkz/Ralgapb/Lpar1/Rabgef1/Cyth3/Met/Cadm4/Sipa1l3/Arhgap17/Rasa3/Itgb1/Map2k1/Arhgap18/Cdc42se2/Arhgap35/Nup62/Akap13/Arrb1	36
GO:0042752	regulation of circadian rhythm	23/2708	127/28891	0.00157551	0.0122392	0.0084997	Atoh7/Cry1/Fbxw11/Per1/Nr1d1/Csnk1d/Rock2/Id2/Klf10/Hdac3/Rbm4b/Rbm4/Kat5/Cry2/Thrap3/Ppp1cb/Ppp1cc/Usp9x/Fbxl3/Prkdc/Gsk3b/Hnrnpd/Bhlhe40	23
GO:0060349	bone morphogenesis	21/2708	112/28891	0.0015777	0.0122392	0.0084997	Insig2/Cited2/Sox9/Gli3/Bmp6/Actn3/Mef2d/Col27a1/Hspg2/Ski/Insig1/Lrp6/Serpinh1/Fgfr2/Glg1/Sik3/Tgfbr2/Thbs1/Ift80/Fosl2/Carm1	21
GO:1901343	negative regulation of vasculature development	21/2708	112/28891	0.0015777	0.0122392	0.0084997	Sparc/Flcn/Nf1/Ccl2/Hgs/Rock2/Adamts1/Thbs2/Creb3l1/Spred1/Klf4/Tek/Emilin1/Gadd45a/Foxj2/Angpt2/Ngp/Pgk1/Sulf1/Adrb2/Thbs1	21
GO:1902807	negative regulation of cell cycle G1/S phase transition	16/2708	76/28891	0.00159262	0.0123261	0.00856004	Ctdsp1/Gigyf2/Sde2/Gjc2/Rb1/Cdkn1a/Cdk2ap2/Men1/Dgkz/Klf4/Pkd2/Gpnmb/Trex1/Prkdc/Fbxo31/Cdkn2d	16
GO:0001886	endothelial cell morphogenesis	6/2708	15/28891	0.001601	0.0123261	0.00856004	Col18a1/Heg1/Col27a1/Met/Id1/Clic4	6
GO:0007076	mitotic chromosome condensation	6/2708	15/28891	0.001601	0.0123261	0.00856004	Akap8/Akap8l/Ncapd2/Smarca5/Ncapd3/Smc4	6
GO:0043558	regulation of translational initiation in response to stress	6/2708	15/28891	0.001601	0.0123261	0.00856004	Ppp1r15b/Eif2s1/Impact/Eif2ak4/Eif2ak3/Ppp1r15a	6
GO:0048308	organelle inheritance	6/2708	15/28891	0.001601	0.0123261	0.00856004	Vcpip1/Stk25/Stx5a/Golga2/Pdcd10/Map2k1	6
GO:0048313	Golgi inheritance	6/2708	15/28891	0.001601	0.0123261	0.00856004	Vcpip1/Stk25/Stx5a/Golga2/Pdcd10/Map2k1	6
GO:0030705	cytoskeleton-dependent intracellular transport	34/2708	214/28891	0.0016148	0.0124167	0.00862295	Rab21/Bloc1s1/Rab1a/Wdpcp/Fbxw11/Ubb/Borcs6/Pafah1b1/Myo1c/Ift43/Ap3m1/App/Ift140/Bbs12/Ift74/Kif1b/Ift172/Wdr19/Rabgef1/Hspb1/Copg1/Borcs5/Actn4/Myo7a/Ap3m2/Hspa8/Map2k1/Myo1e/Bicd2/Sod1/Ift80/Ift122/Hdac6/Rpgr	34
GO:0035065	regulation of histone acetylation	7/2708	20/28891	0.0016294	0.0124662	0.00865737	Ddx21/Mybbp1a/Myo1c/Brca1/App/Nfya/Smarca5	7
GO:0046827	positive regulation of protein export from nucleus	7/2708	20/28891	0.0016294	0.0124662	0.00865737	Tpr/Ppm1a/Ctdspl2/Sfn/Bag3/Gas6/Gsk3b	7
GO:0061469	regulation of type B pancreatic cell proliferation	7/2708	20/28891	0.0016294	0.0124662	0.00865737	Sgpp2/Nr1d1/Men1/Errfi1/Cdk4/Irs2/Wdr13	7
GO:2000758	positive regulation of peptidyl-lysine acetylation	7/2708	20/28891	0.0016294	0.0124662	0.00865737	Ddx21/Mybbp1a/Myo1c/Brca1/Dip2b/App/Smarca5	7
GO:0006778	porphyrin-containing compound metabolic process	11/2708	43/28891	0.00163384	0.012469	0.00865925	Ppox/Iba57/Cox10/Rsad1/Slc11a2/Cox15/Hebp1/Hmox1/Hmbs/Snx3/Blvrb	11
GO:1904707	positive regulation of vascular associated smooth muscle cell proliferation	11/2708	43/28891	0.00163384	0.012469	0.00865925	Ddr2/Nf1/Ern1/Adamts1/Mef2d/Foxj2/Fgfr2/Mmp2/Dnmt1/Calcrl/Jun	11
GO:0009152	purine ribonucleotide biosynthetic process	32/2708	198/28891	0.0016421	0.012516	0.00869195	Mpc2/Sdhc/Vdac1/Flcn/Stat3/Coasy/Mthfd1/Pdhb/Adk/Pnp/Ndufb9/Ndufa6/Mpc1/Ndufv2/Eno1b/Gucy2g/Bcl2l1/Papss1/Vcp/Ak2/Paics/Ppat/Ndufa5/Ndufb2/Ndufc2/Acsl1/Ndufa13/Slc25a42/Map2k1/Nme3/Acss2/Pdk4	32
GO:0043276	anoikis	9/2708	31/28891	0.0016441	0.012516	0.00869195	Mybbp1a/Bcl2l1/Pik3ca/Mcl1/Ankrd13c/Chek2/Itgb1/E2f1/Pdk4	9
GO:0045580	regulation of T cell differentiation	31/2708	190/28891	0.00164818	0.0125166	0.00869237	Dusp10/Xbp1/Foxn1/Sos2/Gli3/Zmiz1/Pnp/Bcl6/Nfkbiz/Runx1/H2-DMa/Socs5/Kat5/Cd44/Actl6a/Il2/Cd1d1/Zc3h12a/Arid1a/Slc4a2/Hspb1/Actb/Clptm1/Il4ra/Cyld/Zbtb16/Tgfbr2/Rc3h1/Smarca2/Shb/Rhoa	31
GO:1901991	negative regulation of mitotic cell cycle phase transition	30/2708	182/28891	0.00164827	0.0125166	0.00869237	Ctdsp1/Gigyf2/Tpr/Sde2/Fbxo5/Zwint/Fzr1/Usp44/Gjc2/Aurkb/Tex14/Brca1/Rb1/Cdkn1a/Ier3/Trim39/Zfp36l2/Cdk2ap2/Dgkz/Creb3l1/Zfyve19/Nbn/Klf4/Pkd2/Taok3/Mad1l1/Gpnmb/Trex1/Prkdc/Fbxo31	30
GO:0014910	regulation of smooth muscle cell migration	20/2708	105/28891	0.001654	0.0125445	0.00871174	Ddr2/Lrp1/Nf1/Ccl5/Gna13/Dock4/Plau/Trib1/Myh9/Adamts1/Ppard/Egr1/Gstp2/Lpar1/Tlr4/Ssh1/Smo/Abhd2/Iqgap1/Rhoa	20
GO:1901989	positive regulation of cell cycle phase transition	22/2708	120/28891	0.00167347	0.0126608	0.00879245	Ddr2/Fbxo5/Gli1/Rad51c/Hspa2/Cenpj/Rb1/Rrm2b/App/Adamts1/Ppp1r10/Thoc1/Aurka/Larp7/Chek2/Mad1l1/Ddx3x/Cdk4/Stil/Kmt2e/Mepce/Cul4a	22
GO:1903076	regulation of protein localization to plasma membrane	22/2708	120/28891	0.00167347	0.0126608	0.00879245	Tmbim1/Ppp2r5a/Stx7/Lrp1/Rack1/Sqstm1/Cltc/Numb/Lgals3/Rhoq/Zdhhc5/Prnp/Csnk2a1/Bcl2l1/Cdk5/Actb/Rhog/Stx4a/Pik3r2/Zdhhc7/Itgb1/Picalm	22
GO:0000132	establishment of mitotic spindle orientation	10/2708	37/28891	0.00168038	0.0126784	0.00880468	Fbxw11/Pafah1b1/Hdac3/Kat5/Gpsm1/Mapre1/Cenpa/Numa1/Bccip/Itgb1	10
GO:1905508	protein localization to microtubule organizing center	10/2708	37/28891	0.00168038	0.0126784	0.00880468	Cep350/Csnk1d/Mapre1/Aurka/C2cd3/Numa1/Pard6a/Gsk3b/Stil/Nup62	10
GO:0007080	mitotic metaphase chromosome alignment	13/2708	56/28891	0.00168616	0.0126784	0.00880468	Aurkb/Mis12/Chmp6/Kat2b/Eml4/Kat5/Mapre1/Chmp4b/Kif2c/Cenpc1/Mad1l1/Cdt1/Nup62	13
GO:0019083	viral transcription	13/2708	56/28891	0.00168616	0.0126784	0.00880468	Ccl5/Trim27/Sp1/Tarbp2/Ctdp1/Trim8/Larp7/Mdfic/Zfp36/Mon1b/Nucks1/Jun/Ubp1	13
GO:0046605	regulation of centrosome cycle	13/2708	56/28891	0.00168616	0.0126784	0.00880468	Mdm1/Rock2/Cenpj/Azin1/Kat2b/Cep120/Fbxw5/Chmp4b/Chordc1/Pdcd6ip/Stil/Atf5/Nup62	13
GO:0014013	regulation of gliogenesis	25/2708	143/28891	0.00169334	0.0127167	0.00883132	Serpine2/Dusp10/Rtn4/Gjc2/Nf1/Nr1d1/Id2/Zcchc24/Rb1/Etv5/Clcf1/Rela/Vim/Tlr2/Ufl1/Kdm4a/Tnfrsf1b/Ski/Rheb/Ppp1cc/Sirt2/Mir23a/Slc7a5/E2f1/Atf5	25
GO:0002218	activation of innate immune response	42/2708	281/28891	0.00170535	0.0127912	0.00888304	Tnfaip3/Cactin/Tbk1/Rtn4/Ppp2ca/Arrb2/Nr1d1/Sec14l1/Ubqln1/Tarbp2/Nfkbiz/App/Ticam1/Riok3/Cd14/Rela/Zdhhc12/Zdhhc5/Lgr4/Zbp1/Tlr2/Tifa/Gbp3/Gbp2/Tlr4/Oasl1/Lrch4/Zc3hav1/Tril/Nod1/Sirt2/Clpb/Ecsit/Hspa8/Myd88/Ddx3x/Nfkbia/Prkdc/Gpr108/Csnk1a1/Fosl1/Mapkapk3	42
GO:0007093	mitotic cell cycle checkpoint signaling	26/2708	151/28891	0.00173405	0.0129905	0.00902144	Gigyf2/Tpr/Sde2/Zwint/Fzr1/Usp44/Aurkb/Tex14/Brca1/Rpl24/Cdkn1a/Ier3/Ppp1r10/Trim39/Dgkz/Creb3l1/Zfyve19/Nbn/Chek2/Taok3/Mad1l1/Setmar/Trex1/Prkdc/Stil/Fbxo31	26
GO:0008630	intrinsic apoptotic signaling pathway in response to DNA damage	21/2708	113/28891	0.00176991	0.0132429	0.00919675	Brca1/Pnp/Cdip1/Cdkn1a/Ier3/Cd44/Bcl2l1/Snai1/Mcl1/Hipk1/Sfn/Tnfrsf1b/Chek2/Bid/Bbc3/Ddias/Hmox1/Shisa5/Prkdc/E2f1/Cdkn2d	21
GO:0016052	carbohydrate catabolic process	28/2708	167/28891	0.00178393	0.0133315	0.00925826	Neu2/Neu4/Ogdh/Adra1b/Ppp2ca/Flcn/Eno3/Stat3/Psen1/Hexb/Zbtb20/App/Mlst8/Neu1/Ier3/Kat2b/Galm/Eno1b/Actn3/Arl2/Ctbs/Ppp1cb/Slc4a4/Hk2/Hexa/Trex1/Pgk1/Pgam1	28
GO:0050727	regulation of inflammatory response	57/2708	411/28891	0.00181742	0.0135652	0.00942056	Dusp10/Tnfaip3/Hspa4/Ccl5/Nfe2l1/Nr1d1/Stat3/Socs3/Metrnl/Nlrp4f/Rb1/C1qtnf3/Lrrk2/Abcc1/Bcl6/Cd47/Nfkbiz/Tbc1d23/App/Fpr2/Ppard/H2-D1/Ier3/Fem1a/Socs5/Clcf1/Rela/Scgb1a1/Cd44/Sirpa/Ptgis/Cebpb/Zbp1/Il2/Tlr2/Arnt/Trim45/Adora3/Nfkb1/Tnc/Tlr4/Tnfrsf1b/Mvk/Rabgef1/Zfp36/Psma1/Lpl/Vps35/Cyld/Smad3/Nt5e/Trex1/Myd88/Nfkbia/Sod1/Tnfaip6/Rps19	57
GO:0090307	mitotic spindle assembly	15/2708	70/28891	0.00182781	0.0136261	0.00946282	Clasp1/Tpr/Aurkb/Cltc/Chmp6/Kifc2/Cep97/Hspa1b/Golga2/Chmp4b/Chek2/Bccip/Hspa1a/Map9/Rhoa	15
GO:0045669	positive regulation of osteoblast differentiation	16/2708	77/28891	0.00183845	0.0136887	0.00950632	Bmpr2/Suco/Ddr2/Fbxo5/Gli3/Bmp6/Pdlim7/Men1/Jag1/Zhx3/Cebpb/Lmna/Atraid/Fam20c/Jund/Yap1	16
GO:0009116	nucleoside metabolic process	12/2708	50/28891	0.00185288	0.0137627	0.00955768	Gamt/Upp1/Pemt/Adk/Pnp/Oard1/Macrod1/Adal/Ahcy/Nudt1/Dguok/Nt5e	12
GO:1902459	positive regulation of stem cell population maintenance	12/2708	50/28891	0.00185288	0.0137627	0.00955768	Arid4b/Tead3/Lbh/Sap130/Actl6a/Arid1a/Actb/Ing2/Yap1/Arid4a/Smarca2/Sap30	12
GO:0033045	regulation of sister chromatid segregation	20/2708	106/28891	0.00186241	0.0138166	0.00959517	Tpr/Fbxo5/Zwint/Usp44/Aurkb/Tex14/Rb1/Riok2/Kat2b/Kat5/Nek6/Actl6a/Arid1a/Tacc3/Cit/Mad1l1/Actb/Numa1/Smarca2/Ube2u	20
GO:0032680	regulation of tumor necrosis factor production	34/2708	216/28891	0.00189277	0.0140248	0.00973974	Tnfaip3/Ifngr1/Cactin/Arrb2/Ccl2/Stat3/Psen1/Trim27/Lrrk2/Zbtb20/Cd47/Tbc1d23/App/Akap8/H2-D1/Ticam1/Cd14/Hdac3/Gstp2/Sirpa/Tlr2/Tlr4/Zc3h12a/Errfi1/Hspb1/Gpnmb/Nod1/Axl/Zfp36/Gas6/Lpl/Trex1/Myd88/Thbs1	34
GO:0006109	regulation of carbohydrate metabolic process	33/2708	208/28891	0.00191756	0.0141913	0.00985537	Midn/Cry1/Adra1b/Ppp2ca/Flcn/Cltc/Nfe2l1/Stat3/Psen1/C1qtnf3/Myh9/Zbtb20/App/Mlst8/Ier3/Kat2b/Actn3/Arl2/Egf/Nfkb1/Acadm/Ppp1cb/Slc4a4/Slc35b4/Akt2/Gpt2/Nnmt/Trex1/Epm2aip1/Sesn2/Pdk4/Phlda2/Irs2	33
GO:0048705	skeletal system morphogenesis	40/2708	266/28891	0.00193173	0.0142789	0.00991619	Rdh10/Insig2/Cited2/Arid5b/Sox9/Eif4a3/Psen1/Gli3/Bmp6/Ror2/Ift140/Mapk14/Mdfi/Actn3/Men1/Prkra/Lama5/Mef2d/Slc39a1/Col27a1/Hspg2/Ski/Insig1/Wdr19/Lrp6/Serpinh1/Fgfr2/Mmp2/Glg1/Sik3/Smad3/Tgfbr2/Myf5/Hoxc11/Thbs1/Tiparp/Ift80/Fosl2/Hoxa9/Carm1	40
GO:0001570	vasculogenesis	19/2708	99/28891	0.00194779	0.0143629	0.00997454	Cited2/Ccm2/Rtn4/Tmem100/Zmiz1/Heg1/Spred1/Wars2/Tek/Smo/Brpf1/Rras/Fgfr2/Fgfr1/Yap1/Myo1e/Tgfbr2/Tiparp/Junb	19
GO:0051492	regulation of stress fiber assembly	19/2708	99/28891	0.00194779	0.0143629	0.00997454	Clasp1/Myoc/Pdlim4/Rock2/Phldb2/Cd47/Synpo/Mkks/Sdc4/S100a10/Tesk1/Lpar1/Wasf2/Limk1/Met/Pik3r2/Smad3/Fhod1/Rhoa	19
GO:0006644	phospholipid metabolic process	51/2708	360/28891	0.001953	0.0143682	0.00997818	Capn2/Arf1/Pemt/Mtmr4/Pitpnc1/Socs3/Idi1/Lyst/Serinc5/Hexb/Plpp1/Hmgcs1/Abhd4/Chkb/Pigz/Pcyt1a/Pigp/Serac1/Agpat4/Ppard/Agpat1/Abhd16a/Vapa/Socs5/Ttc7/Chka/Osbp/Pi4k2a/Pnpla7/Dgkz/Chp1/Fitm2/Dpm1/Pld1/Pik3ca/Pigo/Dhdds/Pisd/Mvk/Etnk1/Mboat7/Pgap2/Pik3c2a/Inpp5a/Mtmr7/Pik3r2/Cish/Abhd5/Etnk2/Pcx/Uvrag	51
GO:0046474	glycerophospholipid biosynthetic process	28/2708	168/28891	0.0019532	0.0143682	0.00997818	Capn2/Pemt/Socs3/Abhd4/Chkb/Pigz/Pcyt1a/Pigp/Agpat1/Socs5/Ttc7/Chka/Pi4k2a/Dgkz/Dpm1/Pld1/Pik3ca/Pigo/Pisd/Etnk1/Mboat7/Pgap2/Pik3c2a/Pik3r2/Cish/Abhd5/Etnk2/Uvrag	28
GO:0009141	nucleoside triphosphate metabolic process	30/2708	184/28891	0.00196001	0.0143836	0.00998888	Sdhc/Tbpl1/Flcn/Stat3/Adk/Pnp/Nudt15/Rrm2b/Ndufb9/Ndufa6/Lrrk2/Atp6v1a/Ndufv2/Rhoq/Eno1b/Bcl2l1/Vcp/Ak2/Ndufa5/Ndufb2/Dguok/Efl1/Ndufc2/Ndufa13/Hspa8/Map2k1/Nt5e/Gtpbp1/Nme3/Rhoa	30
GO:0050851	antigen receptor-mediated signaling pathway	30/2708	184/28891	0.00196001	0.0143836	0.00998888	Lax1/Psen2/Icosl/Psen1/Eif2b2/Lgals3/Rnf31/Blk/Crkl/Nfkbiz/Rela/Lpxn/Blnk/Phpt1/Dgkz/Prnp/Nfatc2/Nfkb1/Zc3h12a/Khdrbs1/Eif2b4/Cyld/Bcar1/Usp9x/Rc3h1/Nfkbia/Cblb/Vav3/Shb/Fosl2	30
GO:1900151	regulation of nuclear-transcribed mRNA catabolic process	deadenylation-dependent decay	8/2708	26/28891	0.00196701	0.0144177	0.0100126	Tnrc6b/Zfp36l2/Csde1/Ybx1/Zfp36/Cnot1/Rc3h1/Hnrnpd	8
GO:0006164	purine nucleotide biosynthetic process	36/2708	233/28891	0.00197491	0.0144582	0.0100407	Mpc2/Sdhc/Vdac1/Flcn/Stat3/Coasy/Mthfd1/Pdhb/Adk/Pnp/Nadk2/Ndufb9/Ndufa6/Mpc1/Ndufv2/Eno1b/Gucy2g/Bcl2l1/Papss1/Vcp/Ak2/Paics/Ppat/Ndufa5/Ndufb2/Dguok/Ndufc2/Ido2/Acsl1/Ndufa13/Slc25a42/Map2k1/Nme3/Acss2/Pdk4/Prps1	36
GO:0000045	autophagosome assembly	21/2708	114/28891	0.00198165	0.0144846	0.0100591	Rab3gap1/Rab3gap2/Rab1a/Gabarap/Wipi1/Psen1/Pacs2/Ubqln1/Atg10/Snx18/Lrrk2/Atg3/Rnf5/Atg13/Stx17/Smurf1/Atg16l2/Tmem41b/Bag3/Tom1/Gabarapl2	21
GO:0002520	immune system development	39/2708	258/28891	0.00198326	0.0144846	0.0100591	Nhej1/Psen2/Cited2/Tnfaip3/Icosl/Tcf3/Ctc1/Supt6/Foxn1/Id2/Ppp2r3c/Psen1/Batf/Crkl/Bcl6/Nfkbiz/Runx1/H2-D1/Thoc1/Clcf1/Nfkb2/Dclre1c/Asxl1/Il2/Rbm15/Nfkb1/Nbn/Pdpn/Cxcl13/Sbds/Mad1l1/Ercc1/Smad3/Map2k1/Parp3/Tgfbr2/Rc3h1/Prkdc/Cblb	39
GO:0017145	stem cell division	11/2708	44/28891	0.00199654	0.0145296	0.0100903	Fzd7/Pafah1b1/Evi2b/Etv5/Lbh/Zfp36l2/Cdk2ap2/Cntrl/Fgfr2/Ing2/Zbtb16	11
GO:0051438	regulation of ubiquitin-protein transferase activity	11/2708	44/28891	0.00199654	0.0145296	0.0100903	Psen2/Fbxo5/Fzr1/Usp44/Psen1/Arrdc3/Trib1/Limk1/Ube2s/Arrdc4/Fem1b	11
GO:0072595	maintenance of protein localization in organelle	11/2708	44/28891	0.00199654	0.0145296	0.0100903	Insig2/Taf8/Hdac3/Arl2/Ankrd13c/Txn1/Cdk5/Insig1/Kdelr2/Hk2/Hspa5	11
GO:0031648	protein destabilization	13/2708	57/28891	0.00199987	0.0145365	0.0100951	Xbp1/Fbxw11/Nr1d1/Rnf5/Gsn/Serf2/Prnp/Kdm8/Vps35/Fbxl3/Prkdc/Id1/Hdac6	13
GO:0002317	plasma cell differentiation	5/2708	11/28891	0.00205309	0.0148351	0.0103025	Xbp1/Lgals8/Bcl6/Nfkbiz/Il2	5
GO:0009215	purine deoxyribonucleoside triphosphate metabolic process	5/2708	11/28891	0.00205309	0.0148351	0.0103025	Adk/Pnp/Nudt15/Ak2/Dguok	5
GO:0009415	response to water	5/2708	11/28891	0.00205309	0.0148351	0.0103025	Plec/Krt8/Pik3ca/Pkd2/Nfat5	5
GO:0071732	cellular response to nitric oxide	5/2708	11/28891	0.00205309	0.0148351	0.0103025	Cflar/Traf2/Bcar1/Thbs1/Hnrnpd	5
GO:1990440	positive regulation of transcription from RNA polymerase II promoter in response to endoplasmic reticulum stress	5/2708	11/28891	0.00205309	0.0148351	0.0103025	Atf6/Creb3l1/Cebpb/Eif2ak3/Atf3	5
GO:0022408	negative regulation of cell-cell adhesion	33/2708	209/28891	0.00207661	0.0149545	0.0103854	Serpine2/Lax1/Tnfaip3/Specc1l/Gli3/Bmp6/Ccl28/Dlg5/Lgals3/Bcl6/Runx1/Cdsn/Socs5/Mbp/Scgb1a1/Cd44/Prnp/Jag1/Sdc4/Cebpb/Il2/Klf4/Zc3h12a/Slc4a2/Hspb1/Mad1l1/Gpnmb/Il4ra/Zfp703/Map2k1/Rc3h1/Mapk7/Cblb	33
GO:0044042	glucan metabolic process	17/2708	85/28891	0.00207994	0.0149545	0.0103854	Ugp2/Adra1b/Nr1d1/Ppp1r2/Npc1/Pcdh12/Acadm/Stk40/Ppp1cb/Ppp1cc/Gsk3a/Akt2/Gys1/Epm2aip1/Gsk3b/Phlda2/Irs2	17
GO:0018210	peptidyl-threonine modification	22/2708	122/28891	0.00208099	0.0149545	0.0103854	Tbk1/Spred2/Nlk/Rock2/Cdc42bpb/Lrrk2/App/Dyrk1a/Tnks1bp1/Spred1/Csnk2a1/Hipk1/Egf/Cdk5/Met/Cadm4/Gsk3a/Sirt2/Ppp1r15a/Tgfbr2/Prkdc/Gsk3b	22
GO:1905037	autophagosome organization	22/2708	122/28891	0.00208099	0.0149545	0.0103854	Rab3gap1/Rab3gap2/Rab1a/Gabarap/Wipi1/Psen1/Pacs2/Ubqln1/Atg10/Snx18/Lrrk2/Atg3/Rnf5/Atg13/Stx17/Smurf1/Atg16l2/Tmem41b/Pik3c2a/Bag3/Tom1/Gabarapl2	22
GO:0006909	phagocytosis	37/2708	242/28891	0.00208184	0.0149545	0.0103854	Gulp1/Lrp1/Rack1/Rab34/Ccl2/Lyst/Myh9/Ano6/Atg3/Cd47/Fpr2/Rab5a/Vav1/Rab31/Arhgap12/Camk1d/Il15ra/Gsn/Itgav/Mertk/Sirpa/Pik3ca/Tlr2/Tlr4/Coro1c/Met/Axl/Myo7a/Gas6/Clcn3/Itgb1/Trex1/Myd88/Snx3/Cdc42se2/Sod1/Thbs1	37
GO:1905168	positive regulation of double-strand break repair via homologous recombination	10/2708	38/28891	0.00209149	0.0149931	0.0104122	Yeats4/Kat5/Epc2/Actl6a/Actb/Ruvbl2/Morf4l1/Morf4l2/Ep400/Ing3	10
GO:0090288	negative regulation of cellular response to growth factor stimulus	20/2708	107/28891	0.00209262	0.0149931	0.0104122	Cflar/Hgs/Ppm1a/Tmprss6/Chrd/Gpr155/Creb3l1/Ctdspl2/Fbn1/Ski/Emilin1/Htra3/Cxcl13/Smurf1/Cadm4/Htra1/Nedd4/Sulf1/Tnfaip6/Thbs1	20
GO:0071354	cellular response to interleukin-6	9/2708	32/28891	0.00209948	0.0149931	0.0104122	Mir21a/Stat3/Traf7/Rela/Entpd2/Nfkb1/Ctr9/Yap1/Il6ra	9
GO:1901185	negative regulation of ERBB signaling pathway	9/2708	32/28891	0.00209948	0.0149931	0.0104122	Psen2/Rnf126/Chmp6/Psen1/Socs5/Errfi1/Mvp/Cblb/Nup62	9
GO:2000756	regulation of peptidyl-lysine acetylation	9/2708	32/28891	0.00209948	0.0149931	0.0104122	Ddx21/Mybbp1a/Myo1c/Brca1/Dip2b/App/Nfya/Sirt3/Smarca5	9
GO:0051865	protein autoubiquitination	16/2708	78/28891	0.00211522	0.0150425	0.0104465	Ube2t/Sh3rf3/Rnf41/Rnf185/Ube2b/Rnft1/Brca1/Rbx1/Lrrk2/Traf2/Ddb2/Rnf13/Rnf19b/Ube4b/Rad18/Rnf141	16
GO:0021695	cerebellar cortex development	15/2708	71/28891	0.00212006	0.0150425	0.0104465	Serpine2/Gli2/Psap/Gli1/Ogdh/Uqcrq/Myh10/Clp1/Trnp1/Rere/Cdk5/Smo/Map2k1/Usp9x/Hspa5	15
GO:0021885	forebrain cell migration	15/2708	71/28891	0.00212006	0.0150425	0.0104465	Ogdh/Rtn4/Pafah1b1/Psen1/Gli3/Zmiz1/Lrrk2/Cdk5/Pex5/Lrp6/Mboat7/Axl/Fgfr1/Srgap2/Rhoa	15
GO:0060612	adipose tissue development	15/2708	71/28891	0.00212006	0.0150425	0.0104465	Klf7/Arid5b/Xbp1/Ubb/Id2/Arrdc3/Ppard/Pik3ca/Pgrmc2/Lmna/Lpl/Fto/Zfp516/Fosl2/Creb5	15
GO:0098754	detoxification	15/2708	71/28891	0.00212006	0.0150425	0.0104465	Sesn1/Fancc/Dhfr/Abcc1/Ralbp1/Gstm5/Txn1/Prdx1/Abcb1b/Aldh2/Mt2/Mt1/Gpx3/Sod1/Pim1	15
GO:0051897	positive regulation of phosphatidylinositol 3-kinase/protein kinase B signal transduction	31/2708	193/28891	0.00212116	0.0150425	0.0104465	Myoc/Ddr2/Specc1l/Osbpl8/Rtn4/Arrb2/Ccl5/Sox9/Ror2/F2r/C1qtnf3/Itsn1/Ppard/Hsp90ab1/Pik3ca/Hax1/Adora3/Egf/Tek/P2rx4/Axl/Maz/Gas6/Fgfr1/Itgb1/Nedd4/Unc5b/Prr5l/Thbs1/Vav3/Irs2	31
GO:0044242	cellular lipid catabolic process	36/2708	234/28891	0.00212797	0.0150733	0.0104679	Neu2/Neu4/Psap/Ilvbl/Lrp1/Auh/Hexb/Hacl1/Amacr/Ppard/Neu1/Abhd16a/Cpt1a/Pnpla7/Lpin3/Pld1/Aadac/Etfdh/Acadm/Cpt2/Abhd1/Acads/Pex5/Akt2/Sirt2/Abhd2/Echs1/Asah1/Lpl/Hexa/Abhd5/Gla/Aig1/Sesn2/Irs2/Abcd1	36
GO:0009144	purine nucleoside triphosphate metabolic process	28/2708	169/28891	0.00213607	0.0150957	0.0104835	Sdhc/Flcn/Stat3/Adk/Pnp/Nudt15/Ndufb9/Ndufa6/Lrrk2/Atp6v1a/Ndufv2/Rhoq/Eno1b/Bcl2l1/Vcp/Ak2/Ndufa5/Ndufb2/Dguok/Efl1/Ndufc2/Ndufa13/Hspa8/Map2k1/Nt5e/Gtpbp1/Nme3/Rhoa	28
GO:0071322	cellular response to carbohydrate stimulus	28/2708	169/28891	0.00213607	0.0150957	0.0104835	Map4k4/Klf7/Mpc2/Lrp1/Xbp1/Rack1/Rab34/Nr1d1/Ern1/Slc39a14/Mir320/Myh9/Pim3/Zbtb20/Ppard/Rab11b/Rbm4/Kat5/Osbp/Pik3ca/Nfkb1/Stx4a/Gas6/Cdk16/Hcfc1/Calcrl/Vcam1/Arrb1	28
GO:0010594	regulation of endothelial cell migration	29/2708	177/28891	0.00213935	0.0151015	0.0104874	Col18a1/Sparc/Map2k3/Nf1/Hdac5/Rock2/Rhoj/Sp1/Spred1/Pdcd10/Egf/Klf4/Tek/Zc3h12a/Cxcl13/P2rx4/Hspb1/Met/Gadd45a/Rras/Prcp/Pik3c2a/Angpt2/Fgfr1/Pik3r2/Hmox1/Bcar1/Thbs1/Rhoa	29
GO:0045861	negative regulation of proteolysis	51/2708	362/28891	0.00219683	0.0154578	0.0107349	Cflar/Dnajb2/Epha4/Serpine2/Psen2/Mical1/Timp3/Arrb2/Rffl/Timp2/Psen1/Plau/Lrrk2/App/Hspa1b/Trim39/Hsp90ab1/Birc6/Itih5/Cd44/Serpini1/Klf4/Ptpn3/Sfn/Rps6ka1/Cdk5/Dnajb6/Pbp2/Akt2/Ppp1r15a/Furin/Serpinh1/Gas6/Plat/Herpud1/Glg1/Gabarapl2/Pabpn1l/Ngp/Usp9x/Ddx3x/Snx12/Sgta/Spock1/Thbs1/Chac1/Picalm/Arrb1/Cdkn2d/Hdac6/Timp1	51
GO:0006368	transcription elongation by RNA polymerase II	19/2708	100/28891	0.00219742	0.0154578	0.0107349	Med16/Med9/Med11/Med31/Supt6/Eapp/Zmynd11/Cdk13/Med15/Med20/Nelfa/Med28/Supt5/Ctr9/Ell/Map2k1/Med14/Ccnk/Ell2	19
GO:0032091	negative regulation of protein binding	19/2708	100/28891	0.00219742	0.0154578	0.0107349	Dnajb2/Rack1/Aurkb/Arrb2/Tex14/Lrrk2/Ppp1r2/Cdkn1a/Golga2/Adnp/Aurka/Actb/Zfpm1/Pabpn1l/Tmc8/Gsk3b/Adrb2/Id1/Carm1	19
GO:0046390	ribose phosphate biosynthetic process	34/2708	218/28891	0.00221116	0.0155241	0.0107809	Mpc2/Sdhc/Upp1/Vdac1/Flcn/Stat3/Coasy/Mthfd1/Pdhb/Adk/Pnp/Ndufb9/Ndufa6/Mpc1/Ndufv2/Eno1b/Gucy2g/Bcl2l1/Papss1/Vcp/Ak2/Paics/Ppat/Ndufa5/Ndufb2/Ndufc2/Acsl1/Ndufa13/Slc25a42/Map2k1/Nme3/Acss2/Pdk4/Prps1	34
GO:0032231	regulation of actin filament bundle assembly	21/2708	115/28891	0.00221446	0.0155241	0.0107809	Clasp1/Myoc/Pdlim4/Rock2/Mtss1/Phldb2/Cd47/Synpo/Mkks/Sdc4/S100a10/Tesk1/Lpar1/Wasf2/Limk1/Met/Pik3r2/Smad3/Id1/Fhod1/Rhoa	21
GO:0050000	chromosome localization	21/2708	115/28891	0.00221446	0.0155241	0.0107809	Ube2b/Aurkb/Mis12/Tex14/Chmp6/Rb1/Cenpq/Kat2b/Eml4/Kat5/Mapre1/Chmp4b/Lmna/Kif2c/Cenpc1/Mad1l1/Sirt2/Numa1/Nup98/Cdt1/Nup62	21
GO:0048010	vascular endothelial growth factor receptor signaling pathway	12/2708	51/28891	0.00221954	0.0155419	0.0107933	Xbp1/Ccl2/Hgs/Mapk14/Slc31a1/Tek/Emilin1/Hspb1/Cadm4/Bcar1/Nedd4/Sulf1	12
GO:0009260	ribonucleotide biosynthetic process	33/2708	210/28891	0.0022469	0.015652	0.0108698	Mpc2/Sdhc/Upp1/Vdac1/Flcn/Stat3/Coasy/Mthfd1/Pdhb/Adk/Pnp/Ndufb9/Ndufa6/Mpc1/Ndufv2/Eno1b/Gucy2g/Bcl2l1/Papss1/Vcp/Ak2/Paics/Ppat/Ndufa5/Ndufb2/Ndufc2/Acsl1/Ndufa13/Slc25a42/Map2k1/Nme3/Acss2/Pdk4	33
GO:0071786	endoplasmic reticulum tubular network organization	7/2708	21/28891	0.00224807	0.015652	0.0108698	Rab3gap1/Rab3gap2/Rtn4/Atl3/Zfyve27/Tmem33/Use1	7
GO:1903427	negative regulation of reactive oxygen species biosynthetic process	7/2708	21/28891	0.00224807	0.015652	0.0108698	Cflar/Stat3/Hbp1/Mpv17l/Ndufc2/Rhoa/Abcd1	7
GO:1904424	regulation of GTP binding	7/2708	21/28891	0.00224807	0.015652	0.0108698	Epha4/Eif2s1/Gpsm1/Eif2b4/Met/Csnk1a1/Arhgef7	7
GO:1904754	positive regulation of vascular associated smooth muscle cell migration	7/2708	21/28891	0.00224807	0.015652	0.0108698	Ddr2/Lrp1/Dock4/Adamts1/Ssh1/Smo/Iqgap1	7
GO:0062012	regulation of small molecule metabolic process	54/2708	389/28891	0.00230521	0.0160316	0.0111334	Rdh10/Insig2/Fh1/Midn/Cry1/Adra1b/Ppp2ca/Flcn/Nfe2l1/Nr1d1/Stat3/Brca1/Sox9/Psen1/Bmp6/C1qtnf3/Myh9/Srebf2/Zbtb20/App/Mlst8/Ppard/Ier3/Kat2b/Ttc39d/Egr1/Eno1b/Cpt1a/Actn3/Arl2/Bcl2l1/Snai1/Nfkb1/Acadm/Vcp/H6pd/Insig1/Slc4a4/Slc35b4/Eif2ak3/Akt2/Sirt2/Ndufc2/Dhcr7/Gpt2/Nnmt/Map2k1/Trex1/Epm2aip1/Sod1/Sesn2/Pdk4/Irs2/Abcd1	54
GO:0006275	regulation of DNA replication	22/2708	123/28891	0.00231446	0.0160411	0.01114	Gli2/Fbxo5/Gli1/Ctc1/Kat7/Atf1/Ino80/Pcna/Actl6a/Bcar3/Egf/Pole3/Faf1/Met/Ruvbl2/Fgfr1/Smarca5/Cdt1/Tspyl2/Nucks1/Jun/Id3	22
GO:0038127	ERBB signaling pathway	22/2708	123/28891	0.00231446	0.0160411	0.01114	Myoc/Psen2/Rnf126/Rtn4/Sox9/Rhbdf2/Chmp6/Psen1/Arf4/Fam83a/Socs5/Bcar3/Egf/Errfi1/Wdr54/Iqgap1/Mvp/Bcar1/Map2k1/Erbb3/Cblb/Nup62	22
GO:0043401	steroid hormone mediated signaling pathway	22/2708	123/28891	0.00231446	0.0160411	0.01114	Cry1/Per1/Brca1/Ddx5/Wbp2/Strn3/Zmiz1/Ddx17/Lbh/Cry2/Ufl1/Arid1a/Kdm3a/Abhd2/Cnot1/Zdhhc7/Yap1/Nedd4/Klf9/Akap13/Carm1/Rhoa	22
GO:0062013	positive regulation of small molecule metabolic process	30/2708	186/28891	0.00232115	0.0160693	0.0111596	Rdh10/Cry1/Adra1b/Ppp2ca/Nr1d1/Stat3/Psen1/Bmp6/Myh9/Srebf2/Zbtb20/App/Mlst8/Ppard/Kat2b/Eno1b/Cpt1a/Actn3/Bcl2l1/Vcp/Slc4a4/Akt2/Sirt2/Ndufc2/Gpt2/Nnmt/Map2k1/Epm2aip1/Irs2/Abcd1	30
GO:0016482	cytosolic transport	28/2708	170/28891	0.0023334	0.0161358	0.0112058	Vps26a/Rnf126/Plekhj1/Rab21/Cltc/Spag9/Wipi1/Heatr5a/Snx6/Trim27/Lrrk2/Tbc1d23/Rab5a/Stx5a/Sys1/Snx16/Kif1b/Tbc1d17/Tbc1d10b/Bet1l/Vps35/Ap1g1/Vps26b/Map2k1/Snx12/Snx3/Rilp/Snx1	28
GO:0009913	epidermal cell differentiation	38/2708	252/28891	0.00234495	0.0161379	0.0112072	Cflar/Klf7/Gli2/Opn3/Psap/Gli1/Wdpcp/Pafah1b1/Foxn1/Rock2/Grhl1/Scel/Plec/Ubn1/Ppl/Nfkbiz/Cdkn1a/Cdsn/Jag1/Klf4/Ift74/Sfn/Errfi1/Cux1/Zfp36/Myo7a/Tomt/Numa1/Fgfr1/Asah1/Palld/Yap1/Map2k1/Lamc1/Maff/Sod1/Clic4/Fosl2	38
GO:0038203	TORC2 signaling	6/2708	16/28891	0.00235974	0.0161379	0.0112072	Pik3ca/Sesn3/Sik3/Usp9x/Prr5l/Sesn2	6
GO:0051014	actin filament severing	6/2708	16/28891	0.00235974	0.0161379	0.0112072	Cfl2/Myh9/Gsn/Dstn/Capg/Gmfg	6
GO:0070885	negative regulation of calcineurin-NFAT signaling cascade	6/2708	16/28891	0.00235974	0.0161379	0.0112072	Rcan1/Actn3/Chp1/Prnp/Mapk7/Gsk3b	6
GO:0072673	lamellipodium morphogenesis	6/2708	16/28891	0.00235974	0.0161379	0.0112072	Abi1/Cd44/Wasf2/Pdpn/Coro1c/Snx1	6
GO:0106057	negative regulation of calcineurin-mediated signaling	6/2708	16/28891	0.00235974	0.0161379	0.0112072	Rcan1/Actn3/Chp1/Prnp/Mapk7/Gsk3b	6
GO:1902950	regulation of dendritic spine maintenance	6/2708	16/28891	0.00235974	0.0161379	0.0112072	Nedd9/App/Abhd17b/Prnp/Vps35/Homer1	6
GO:2000232	regulation of rRNA processing	6/2708	16/28891	0.00235974	0.0161379	0.0112072	Wdr75/Heatr1/Riok1/Riok2/Kat2b/Trmt112	6
GO:0006110	regulation of glycolytic process	13/2708	58/28891	0.0023601	0.0161379	0.0112072	Ppp2ca/Flcn/Stat3/Psen1/Zbtb20/App/Mlst8/Ier3/Kat2b/Actn3/Arl2/Slc4a4/Trex1	13
GO:0034332	adherens junction organization	13/2708	58/28891	0.0023601	0.0161379	0.0112072	Epha4/Specc1l/Numb/Bmp6/Vcl/Dlg5/Mtss1/Plec/Pkp2/Hipk1/Actb/Zfp703/Jam3	13
GO:0044774	mitotic DNA integrity checkpoint signaling	17/2708	86/28891	0.00237025	0.0161892	0.0112428	Gigyf2/Sde2/Fzr1/Brca1/Cdkn1a/Ier3/Ppp1r10/Trim39/Dgkz/Creb3l1/Nbn/Chek2/Taok3/Setmar/Trex1/Prkdc/Fbxo31	17
GO:1903555	regulation of tumor necrosis factor superfamily cytokine production	34/2708	219/28891	0.00238696	0.0162851	0.0113094	Tnfaip3/Ifngr1/Cactin/Arrb2/Ccl2/Stat3/Psen1/Trim27/Lrrk2/Zbtb20/Cd47/Tbc1d23/App/Akap8/H2-D1/Ticam1/Cd14/Hdac3/Gstp2/Sirpa/Tlr2/Tlr4/Zc3h12a/Errfi1/Hspb1/Gpnmb/Nod1/Axl/Zfp36/Gas6/Lpl/Trex1/Myd88/Thbs1	34
GO:0014812	muscle cell migration	23/2708	131/28891	0.00239409	0.0163156	0.0113306	Ddr2/Lrp1/Nf1/Ccl5/Gna13/Dock4/Plau/Bin3/Trib1/Myh9/Adamts1/Ppard/Egr1/Gstp2/Lpar1/Tlr4/Ssh1/Met/Smo/Abhd2/Iqgap1/Plat/Rhoa	23
GO:0045047	protein targeting to ER	11/2708	45/28891	0.00242204	0.0164622	0.0114324	Zfand2b/Srp54b/Srp54c/Srp19/Chmp4b/Sec62/Sec61b/Zfand2a/Herpud1/Sgta/Hspa5	11
[truncated: 444 more rows]

## Sheet: GO_young_specific_genes
Dataset 8: JunB CUT&RUN-seq in mice MuSCs
GO of young-specific JunB bound genes
[truncated: 41 more rows]

## Sheet: GO_aged_specific_genes
Dataset 8: JunB CUT&RUN-seq in mice MuSCs
[truncated: 850 more rows]

## Sheet: JunB bound SASP genes (E+P)
Dataset 8: JunB CUT&RUN-seq in mice MuSCs
[truncated: 42 more rows]
