# Supplementary material for: Multiomics and cellular senescence profiling of aging human skeletal muscle uncovers Maraviroc as a senotherapeutic approach for sarcopenia
Source: Nat Commun. 2025 Jul 5;16:6207. doi: 10.1038/s41467-025-61403-y (PMC12228793; doi:10.1038/s41467-025-61403-y)
Supplement: Supplementary file 6 — Source Data [file 41467_2025_61403_MOESM6_ESM.xlsx]

## Sheet: Figure 1
L
	1	2	3	4	P-value
Young	3345.18	3400.54	3607.36	3766.45
Aged	2037.45	1999.39	2760.47	3290.79	0.0211234
M
	DAPI	P16 +	P21+	P16%	P21%	P16% AV	P21% AV
Y1	252	35	11	0.138889	0.0436508	0.153691	0.0538325
	357	51	22	0.142857	0.0616246
	313	39	27	0.124601	0.086262
	293	40	4	0.136519	0.0136519
	297	67	19	0.225589	0.0639731
Y2	381	32	16	0.0839895	0.0419948	0.108768	0.0520065
	366	30	21	0.0819672	0.057377
	410	44	19	0.107317	0.0463415
	367	50	31	0.13624	0.0844687
	335	45	10	0.134328	0.0298507
Y3	343	28	37	0.0816327	0.107872	0.11309	0.109021
	302	25	42	0.0827815	0.139073
	315	40	36	0.126984	0.114286
	308	44	27	0.142857	0.0876623
	343	45	33	0.131195	0.0962099
A1	346	68	56	0.196532	0.16185	0.180395	0.151036
	364	57	56	0.156593	0.153846
	441	79	63	0.179138	0.142857
	410	70	62	0.170732	0.15122
	392	78	57	0.19898	0.145408
A2	357	98	80	0.27451	0.22409	0.24984	0.244128
	388	89	88	0.229381	0.226804
	334	86	96	0.257485	0.287425
	380	97	90	0.255263	0.236842
	387	90	95	0.232558	0.245478
A3	408	76	58	0.186275	0.142157	0.189762	0.154777
	294	51	47	0.173469	0.159864
	413	86	65	0.208232	0.157385
	358	68	59	0.189944	0.164804
	461	88	69	0.190889	0.149675
P-value						0.0351576	0.035259
N
	Total	SA-bGal+	%	% AV	P-value
24F	18	0	0	0.0671259	0.0017819
	17	2	0.117647
	38	1	0.0263158
	24	3	0.125
	30	2	0.0666667
27M	11	0	0	0.0521493
	13	1	0.0769231
	16	2	0.125
	19	0	0
	17	1	0.0588235
35F	8	1	0.125	0.0583333
	7	0	0
	5	0	0
	6	1	0.166667
	7	0	0
69M	9	1	0.111111	0.161961
	10	1	0.1
	15	3	0.2
	9	2	0.222222
	17	3	0.176471
70F	18	3	0.166667	0.198333
	20	4	0.2
	24	5	0.208333
	18	3	0.166667
	36	9	0.25
63M	19	4	0.210526	0.184333
	22	3	0.136364
	23	4	0.173913
	29	8	0.275862
	16	2	0.125
70M	12	1	0.0833333	0.129682
	11	1	0.0909091
	13	2	0.153846
	27	5	0.185185
	37	5	0.135135
O
	DAPI	P16 high	P16%	P16% AV	P-value
24F	34	3	0.0882353	0.218887	0.0113876
	22	6	0.272727
	18	4	0.222222
	27	5	0.185185
	22	6	0.272727
	20	7	0.35
	25	5	0.2
	25	4	0.16
27M	15	9	0.6	0.25692
	15	3	0.2
	20	4	0.2
	35	4	0.114286
	25	5	0.2
	21	2	0.0952381
	16	5	0.3125
	15	5	0.333333
69F	7	5	0.714286	0.534028
	5	4	0.8
	6	3	0.5
	8	3	0.375
	4	4	1
	7	2	0.285714
	9	2	0.222222
	8	3	0.375
35F	25	7	0.28	0.239763
	21	5	0.238095
	26	9	0.346154
	30	7	0.233333
	22	6	0.272727
	17	4	0.235294
	16	2	0.125
	16	3	0.1875
70F	12	4	0.333333	0.50754
	10	6	0.6
	9	5	0.555556
	8	5	0.625
	8	5	0.625
	7	4	0.571429
	8	2	0.25
	12	6	0.5
63M	20	6	0.3	0.329769
	18	7	0.388889
	16	2	0.125
	16	5	0.3125
	20	9	0.45
	15	6	0.4
	17	7	0.411765
	12	3	0.25
69M	18	8	0.444444	0.437299
	15	9	0.6
	23	12	0.521739
	29	13	0.448276
	7	4	0.571429
	16	4	0.25
	20	7	0.35
	16	5	0.3125
P
paired		1	2	3	4	5	P-value
p14	Young	1	1	1	1	1
	Aged	4.49541	3.82238	2.19902	1.42036	4.01912	0.0203098
p16	Young	1	1	1	1	1
	Aged	7.07202	8.83592	2.7203	5.08008	1.66568	0.0373981
p19	Young	1	1	1	1	1
	Aged	2.0151	2.07112	1.60077	5.76041	4.43765	0.0559487
p21	Young	1	1	1	1	1
	Aged	2.30026	2.06547	1.50963	1.4329	1.86508	0.00703703

## Sheet: Figure 2
E
unpaired Wilcoxon rank-sum test	Age	Min	Q1	Median	Q3	Max	Mean	Whisker Low	Whisker High	P-value
B/T/NK cell	Aged	5.82	7.43	7.91	8.44	11	7.92	5.94	9.87	6.48e-20
	Young	6.04	7.13	7.53	7.89	9.28	7.51	4.69	9.42
EC 1	Aged	4.31	6.14	6.64	7.21	11.4	6.78	4.66	8.78	1.34e-86
	Young	3.9	5.84	6.28	6.76	11.3	6.32	4.68	8.72
EC 2	Aged	4.22	6.21	6.65	7.2	8.93	6.62	4.51	8.15	1.04e-46
	Young	4.49	5.88	6.29	6.69	9.15	6.24	5.08	9.83
EC 3	Aged	4.92	7	7.46	8.23	11.7	7.56	4.52	8.15	7.77e-08
	Young	5.5	6.63	6.97	7.49	8.99	6.98	5.3	8.5
FAP 1	Aged	3.86	5.94	6.39	6.88	16.1	6.63	4.95	8.68	2.96e-06
	Young	4.25	5.95	6.34	6.75	10	6.33	5.48	9.44
FAP 2	Aged	4.79	6.73	7.3	7.88	12.1	7.25	4.71	7.89	7.47e-10
	Young	5.05	6.73	7.13	7.59	9.4	7.1	5.6	8.54
Macrophage	Aged	4.69	6.29	6.88	7.55	10.9	6.93	5.17	9.95	1.68e-12
	Young	4.32	6.05	6.56	7.13	9.56	6.52	5.16	9
Mature skeletal muscle	Aged	4.71	6.85	7.43	8.05	12	7.42	5.5	8.69	6.91e-51
	Young	4.67	6.49	6.89	7.31	10.2	6.87	4.85	8.27
MuSC	Aged	4.99	6.93	7.4	7.94	10.3	7.35	4.54	8.29	3.59e-74
	Young	5.15	6.7	7.05	7.43	9.69	7.03	4.59	8.31
Pericyte	Aged	5.16	6.54	7.03	7.58	11.4	7.05	4.75	7.94	8.37e-68
	Young	4.64	6.1	6.53	6.97	10	6.51	5.1	8.24
Smooth muscle cell 1	Aged	4.5	5.97	6.45	6.91	9.08	6.42	5.11	9.6	0.0121
	Young	4.92	6.18	6.58	7.01	14.2	6.63	4.74	8.6
Smooth muscle cell 2	Aged	4.74	6.26	6.7	7.3	9.52	6.72	5.47	8.86	3.4e-12
	Young	4.56	6.05	6.44	6.81	9.42	6.4	4.91	7.93

## Sheet: Figure 4
I
Paired		1	2	3	4	5	P-value
DCN	Young	1	1	1	1	1	0.0042902
	Aged	6.18016	4.01116	3.55991	2.9985	4.01537
CXCL1	Young	1	1	1	1	1	0.0324681
	Aged	1.46144	1.32	2.26489	3.31103	2.89169
APOD	Young	1	1	1	1	1	0.0405312
	Aged	1.4598	1.31416	2.44976	3.81902	2.90534
CCL2	Young	1	1	1	1	1	0.0220849
	Aged	1.13466	1.51189	1.58867	1.2123	1.20988
EGFR	Young	1	1	1	1	1	0.151461
	Aged	0.7621	1.03112	0.780596	0.904105	1.01899
CXCL2	Young	1	1	1	1	1	0.0092698
	Aged	9.90551	8.81863	4.51957	4.81454	4.54971
CXCL8	Young	1	1	1	1	1	0.0724637
	Aged	2.54161	3.61721	14.7996	8.60466	24.4639
IGFBP6	Young	1	1	1	1	1	0.0542679
	Aged	1.41507	1.6902	1.04966	2.58102	2.78359

## Sheet: Figure 5
B
		1	2	3	4	5	P-value
CCL3	Young	0.108966	0.177162	0.0352108	1.54447	3.13419	0.0119456
	Aged	10.2395	3.50203	12.1711	13.5655	26.2594
CCL4	Young	0.133544	0.329258	0.0630053	3.35632	1.11787	0.0393651
	Aged	34.0892	9.79803	27.1853	12.0475	57.6087
CCL5	Young	0.459889	1.56185	0.19227	1.22414	1.56185	0.146657
	Aged	2.30083	32.5647	10.0564	74.7115	14.9013
CCR5	Young	0.440084	1.2548	0.349792	0.688515	2.2668	0.0260659
	Aged	2.31647	4.52475	6.72763	17.7196	11.4016
D
Body weight/g		TA weight/mg		TA/body
DMSO	MVC	DMSO	MVC	DMSO	MVC
37.15	36.05	46.6	52.7	1.25437	1.46186
43.37	41.72	51.2	56.1	1.18054	1.34468
53.57	42.13	54.3	65.3	1.01363	1.54996
33.64	27.25	34.6	45.7	1.02854	1.67706
34.23	29.03	42.3	46.3	1.23576	1.5949
34.39	29.64	43.8	50.5	1.27363	1.70378
34.66	32.69	45.4	51.9	1.30987	1.58764
36.64	36.25	51.3	52.6	1.40011	1.45103
				P-value	0.000125156
E
	1	2	3	4	5	6	P-value
DMSO	932.884	979.24	832.915	962.639	869.056	745.087
MVC	1011.99	1163.83	1106.55	922.982	1049.08	892.49	0.0341393
F&G
		1	2	3	4	5	6	7	8	P-value
Initial strength	DMSO	0.23	0.243	0.266	0.203	0.205	0.216	0.245	0.257	0.824317
	MVC	0.254	0.268	0.281	0.19	0.206	0.218	0.23	0.243
3 month treat	DMSO	0.184	0.192	0.206	0.186	0.187	0.19	0.2	0.202	0.0141988
	MVC	0.224	0.229	0.255	0.183	0.201	0.206	0.209	0.223
Δstrength	DMSO	-0.046	-0.051	-0.06	-0.017	-0.018	-0.026	-0.045	-0.055	0.0168798
	MVC	-0.03	-0.039	-0.026	-0.007	-0.005	-0.012	-0.021	-0.02
H&I
DMSO				MVC
	Distance/m	Max speed/cm/s		Distance/m	Max speed/cm/s
1	38	25		67	35
2	53	30		85	40
3	71	35		119	50
4	51	30		60	30
5	60	30		69	35
6	72	35		96	40
7	90	40		132	50
8	95	40		167	55
P-value	0.0433332	0.030811
J
	MP								FAPs								MuSCs
DMSO	1.14	1.3	1.32	1.15	0.9	1.1	0.96	0.84	10.1	9.71	10.23	13.2	12.1	12.8	12.7	12.2	3.79	3.22	3.28	3.56	3.02	3.52	3.49	3.23
MVC	1.1	1.1	1.05	0.71	0.64	0.83	0.76	0.92	8.71	9.38	9.43	12.5	11.2	12.7	12.9	10.3	3.89	4.41	4.31	3.81	3.14	4.93	3.69	3.11
P-value	0.0422993								0.351612								0.0451776
T
Paired		1	2	3	4	5	P-value
CCL3	DMSO	1	1	1	1	1	0.00244276
	MVC	0.39284	0.463973	0.511705	0.735732	0.680631
CCL4	DMSO	1	1	1	1	1	0.000480022
	MVC	0.593509	0.755114	0.74936	0.684192	0.663107
CCL5	DMSO	1	1	1	1	1	0.00838007
	MVC	0.142041	0.561913	0.493614	0.50263	0.788316
CCR5	DMSO	1	1	1	1	1	0.00468381
	MVC	0.454544	0.555567	0.63861	0.663902	0.844686
X
Paired		1	2	3	4	5	P-value
CCR5	DMSO	1	1	1	1	1	0.00579327
	MVC	0.877684	0.526743	0.531278	0.432131	0.443826
CCL4	DMSO	1	1	1	1	1	0.00737032
	MVC	0.602776	0.545335	0.83291	0.78751	0.789088
CCL5	DMSO	1	1	1	1	1	0.282236
	MVC	1.02752	0.854668	1.1819	0.639001	0.618884
CCL3	DMSO	1	1	1	1	1	0.0169971
	MVC	0.495028	0.663282	0.621728	0.926492	0.811982

## Sheet: Figure 6
B
ATF3 Accessibility comparison: SnC vs Non-SnC
unpaired Wilcoxon rank-sum test	Sn annotation	Min	Q1	Median	Q3	Max	Whisker Low	Whisker High	P-value
EC	Sn	-3.5	-0.572	0.321	1.21	5.27	-3.05411	2.84901	1.49e-48
	nSn	-5.13	-0.902	-0.184	0.557	5.15	-3.08367	2.73331
FAP	Sn	-4.68	-0.47	0.241	0.929	3.92	-3.1106	3.22986	2.19e-54
	nSn	-4.88	-0.842	-0.117	0.627	5.1	-2.99079	3.8871
MuSC	Sn	-3.33	-0.721	0.071	0.947	4.89	-3.13524	2.78669	9.83e-05
	nSn	-4.83	-0.849	-0.131	0.633	4.94	-3.0325	2.8263
Smooth muscle cell	Sn	-3.56	-0.41	0.245	0.86	3.59	-2.18665	2.75736	3.72e-14
	nSn	-3.99	-0.931	-0.177	0.556	4.54	-2.53663	3.02274
C
ATF3 Accessibility comparison: Aged vs Young
unpaired Wilcoxon rank-sum test	Age group	Min	Q1	Median	Q3	Max	Whisker Low	Whisker High	P-value
EC	Aged	-3.43	-0.724	-0.00971	0.821	5.27	-2.973	3.12947	1.32e-21
	Young	-5.13	-0.922	-0.187	0.567	5.15	-3.02898	3.24908
FAP	Aged	-3.88	-0.718	0.00224	0.729	4.75	-3.14164	2.7984	9.89e-17
	Young	-4.88	-0.889	-0.145	0.624	5.1	-2.99629	2.68654
MuSC	Aged	-4.21	-0.688	0.115	0.893	4.89	-2.87626	2.89622	0.0121
	Young	-4.83	-0.885	-0.192	0.547	4.94	-2.63248	2.98445
Smooth muscle cell	Aged	-3.99	-0.629	0.114	0.824	3.64	-3.15688	2.87018	2.45e-14
	Young	-3.97	-0.971	-0.213	0.532	4.54	-3.21263	2.78235
D
ATF3 activated target gene score comparison: SnC vs Non-SnC
unpaired Wilcoxon rank-sum test	Sn annotation	Min	Q1	Median	Q3	Max	Whisker Low	Whisker High	P-value
EC	sen	-0.397	-0.207	-0.094	0.0225	0.412	-0.243072	0.405777	4.05e-92
	non_sen	-0.444	-0.292	-0.192	-0.0888	0.533	-0.444476	0.216028
FAP	sen	-0.41	-0.31	0.0363	0.0754	0.558	-0.325733	0.603223	0.00428
	non_sen	-0.432	-0.326	0.029	0.074	0.568	-0.396572	0.348343
MuSC	sen	-0.326	0.0304	0.142	0.304	0.603	-0.115123	0.0875208	3.77e-23
	non_sen	-0.385	-0.000618	0.0766	0.162	0.615	-0.431726	0.568274
Smooth muscle cell	sen	-0.0623	0.0789	0.114	0.15	0.284	-0.0164997	0.239798	7.11e-225
	non_sen	-0.148	-0.0412	-0.0181	0.0104	0.213	-0.410272	0.558057
ATF3 activated target gene score comparison: Aged vs Young
unpaired Wilcoxon rank-sum test	Age group	Min	Q1	Median	Q3	Max	Whisker Low	Whisker High	P-value
EC	Aged	-0.398	-0.287	-0.189	-0.0818	0.435	-0.398451	0.2264	0.455
	Young	-0.444	-0.284	-0.189	-0.084	0.533	-0.444476	0.21534
FAP	Aged	-0.432	-0.328	0.0316	0.0744	0.56	-0.26084	0.448459	0.547
	Young	-0.407	-0.321	0.0306	0.0739	0.568	-0.407117	0.568274
MuSC	Aged	-0.385	-0.00147	0.0807	0.179	0.603	-0.248036	0.41742	0.503
	Young	-0.326	0.00144	0.0797	0.168	0.615	-0.431726	0.559995
Smooth muscle cell	Aged	-0.12	0.000838	0.0611	0.119	0.284	-0.120064	0.284079	4.66e-175
	Young	-0.148	-0.0433	-0.0207	0.00597	0.162	-0.115123	0.0793972
E
ATF3 repressed target gene score comparison: SnC vs Non-SnC
unpaired Wilcoxon rank-sum test	Sn annotation	Min	Q1	Median	Q3	Max	Whisker Low	Whisker High	P-value
EC	sen	-0.0814	0.101	0.152	0.178	0.33	-0.272363	0.51825	7.64e-139
	non_sen	-0.0697	0.159	0.176	0.195	0.489	0.105358	0.248102
FAP	sen	-0.4	-0.297	-0.151	-0.0381	0.314	-0.267354	0.449988	2.86e-81
	non_sen	-0.383	-0.208	-0.126	0.00287	0.441	-0.0137153	0.290548
MuSC	sen	-0.277	0.00518	0.0924	0.191	0.45	-0.265374	0.325637	3.7e-05
	non_sen	-0.373	0.0246	0.125	0.224	0.627	-0.382509	0.319097
Smooth muscle cell	sen	-0.299	-0.194	-0.16	-0.119	0.0352	-0.298705	-0.0148477	2.46e-159
	non_sen	-0.265	-0.0835	0.0277	0.119	0.326	-0.400347	0.314475
ATF3 repressed target gene score comparison: Aged vs Young
unpaired Wilcoxon rank-sum test	Age group	Min	Q1	Median	Q3	Max	Whisker Low	Whisker High	P-value
EC	Aged	-0.0814	0.156	0.175	0.197	0.489	0.0943546	0.258891	0.00194
	Young	-0.078	0.156	0.174	0.193	0.369	-0.260894	0.468195
FAP	Aged	-0.4	-0.26	-0.136	-0.00745	0.441	0.100484	0.247811	2.54e-28
	Young	-0.38	-0.184	-0.121	0.00733	0.431	-0.282547	0.531683
MuSC	Aged	-0.355	0.0216	0.115	0.211	0.627	-0.400347	0.360167	0.0141
	Young	-0.373	0.0228	0.124	0.227	0.592	-0.298705	0.179921
Smooth muscle cell	Aged	-0.299	-0.18	-0.123	-0.0344	0.287	-0.25816	0.325637	1.31e-140
	Young	-0.258	-0.072	0.0395	0.127	0.326	-0.379641	0.288194

## Sheet: Figure 7
D
		1	2	3	4	5	6	7	P-value
JUNB	Young	1.09221	1.36185	0.853419	0.692519				0.00672317
	Aged	2.04119	3.14681	1.74556	3.26313	1.98016	1.82409
IL1R1	Young	0.990288	0.916391	0.781328	1.31199				0.518007
	Aged	3.39037	3.02908	0.96545	0.316041	0.812814	0.347311
TGFB3	Young	0.998848	0.816868	0.314019	1.09119	1.77907			0.0443331
	Aged	5.14453	2.26229	1.07827	12.3522	9.49068	3.61297
TNFRSF10D	Young	0.773645	1.19319	1.58435	0.448817				0.388167
	Aged	1.80382	2.67141	1.03637	1.22023	1.26254	0.404906
TNFRSF1A	Young	1.15769	1.21513	0.693357	0.933815				0.620767
	Aged	1.9155	0.689232	1.16244	0.324063	0.616973	0.273298
GDF15	Young	1.07161	1.26001	0.605675	1.06271				0.0328836
	Aged	12.0319	1.40322	18.4045	8.00412	21.1499	5.3109
PLAUR	Young	0.945386	1.26917	1.21494	0.570506				0.00184487
	Aged	6.46502	4.67575	2.25356	7.42663	4.83672	5.29103
CXCL1	Young	1.12877	0.923122	0.70973	1.23313	1.00524			0.038657
	Aged	5.81371	2.55655	2.29354	2.43705	13.959	10.7252	4.08293
PDGFB	Young	1.07812	0.964541	1.03338	0.923962				0.0113606
	Aged	6.01639	7.6598	0.337963	7.67914	8.86307	10.3577
CSF3	Young	0.583894	1.07658	1.27853	1.061				0.118055
	Aged	1.02356	4.87171	1.51578	1.31953	3.88327	1.91311
TIMP2	Young	1.27907	1.067	0.416385	1.23755				0.110084
	Aged	3.04346	1.60499	1.31628	0.871303	4.38912	2.11023
E
		1	2	3	P-value
JUNB	Young	0.9212	1.16034	0.918463	0.0156922
	Aged	1.41251	1.51799	1.81248
IL1R1	Young	1.21164	0.943652	0.844705	0.29574
	Aged	1.04756	1.10658	1.42087
TGFB3	Young	1.13779	0.955746	0.906467	0.00870254
	Aged	1.6389	2.29219	2.23271
TNFRSF10D	Young	1.21136	0.951782	0.836855	0.011042
	Aged	1.56953	2.0444	1.7606
TNFRSF1A	Young	1.28288	0.87813	0.838993	0.988256
	Aged	0.91176	1.09168	0.98946
GDF15	Young	1.09037	0.859937	1.04969	0.034427
	Aged	2.21088	1.97853	3.57836
PLAUR	Young	0.944366	1.12944	0.926196	0.224636
	Aged	0.976289	0.875035	0.765965
CXCL1	Young	1.2744	0.922818	0.802781	0.00477553
	Aged	5.14767	3.67299	3.47389
PDGFB	Young	0.983489	1.00875	1.00777	0.00443583
	Aged	7.66501	8.76924	12.6175
CSF3	Young	1.34469	1.03451	0.620795	0.00294516
	Aged	11.4985	16.0599	19.2453
TIMP2	Young	0.963043	0.939809	1.09715	0.319414
	Aged	0.570747	0.345804	1.19828
F
		1	2	3	4	5	P-value
IL1R1	CT	0.88366	1.0777	1.23274	0.962491	0.843414	0.0232953
	iKO	1.10647	0.573528	0.314716	0.315644	0.359105
TGFB3	CT	0.911726	1.06378	0.717407	1.19997	1.10711	0.465427
	iKO	0.599103	1.61233	0.333113	0.969104	0.571022
TNFRSF10D	CT	0.717149	1.30944	1.01783	1.03746	0.918109	0.00334489
	iKO	0.519677	0.760172	0.2668	0.109796	0.207557
TNFRSF1A	CT	0.988144	1.03648	0.686493	1.25102	1.03786	0.0398741
	iKO	0.877607	0.801886	0.256995	0.319031	0.783617
GDF15	CT	1.21551	1.16726	0.708482	0.846688	1.06205	0.25606
	iKO	1.45865	0.856747	0.332287	0.54023	0.434036
PLAUR	CT	0.931287	1.13416	0.94241	0.927527	1.06461	0.00724056
	iKO	0.868594	0.757097	0.244601	0.408888	0.562782
CXCL1	CT	1.10523	1.03357	0.969495	0.715438	1.17626	0.00167482
	iKO	0.302135	0.805451	0.249829	0.174836	0.215906
PDGFB	CT	0.607044	1.30447	0.54293	1.44415	1.10141	0.0196878
	iKO	0.554273	0.641478	0.189748	0.199511	0.450075
CSF3	CT	1.31663	0.963082	0.751493	1.05698	0.911808	0.00548056
	iKO	0.320922	0.890819	0.388569	0.156357	0.274609
TIMP2	CT	0.959931	1.46452	1.18129	0.608442	0.78582	0.149773
	iKO	1.31597	0.646387	0.34421	0.461461	0.361946
G
		1	2	3	P-value
IL1R1	CT	0.859625	1.1659	0.974474	0.036976
	OE	1.61496	1.69235	1.23554
TGFB3	CT	0.962529	1.06434	0.973133	0.281164
	OE	1.36338	0.940563	1.16798
TNFRSF1A	CT	0.943719	1.08169	0.974596	0.567511
	OE	1.26504	1.17973	0.820934
GDF15	CT	0.823577	1.28995	0.88647	0.2233
	OE	2.24326	1.7315	0.868955
PLAUR	CT	0.838562	1.28177	0.879677	0.0412598
	OE	1.79094	1.63679	1.325
CXCL1	CT	1.18754	0.90905	0.903407	0.00117427
	OE	2.56798	3.31631	2.9489
PDGFB	CT	1.01054	0.83929	1.15017	0.405698
	OE	0.915103	1.06091	0.465891
CSF3	CT	1.45408	0.734449	0.811468	0.314635
	OE	1.14627	1.33484	1.33439
TIMP2	CT	0.899358	1.32183	0.778812	0.0413012
	OE	2.12051	1.99768	1.38368

## Sheet: S4
E
		1	2	3	4	5	6	P-value
CCL3	Young	1.06686	0.982572	0.956139	1.1305	0.788565	1.07536	1.84877e-05
	Aged	2.21035	2.41831	3.51948	3.78885	2.73265	3.10054
CCL4	Young	1.19928	1.00268	0.878456	0.832421	0.945968	1.14119	1.58477e-08
	Aged	17.2904	17.2475	13.7897	14.546	12.0803	13.9058
CCL5	Young	0.939975	0.94872	1.10785	1.50393	0.706162	0.793365	1.80109e-05
	Aged	4.15752	5.34176	3.00303	2.90236	4.34719	4.02699
CCR5	Young	1.09761	1.41606	0.800943	0.983365	0.801676	0.900343	0.0228599
	Aged	1.19474	1.38612	1.43359	1.64185	1.18681	1.14423
G
		1	2	3	4	5	6	P-value
P16	DMSO	1.09896	1.05338	1.07716	0.977337	0.8679	0.925264	8.84778e-05
	MVC	0.330779	0.682183	0.66969	0.51081	0.53389	0.263936
P21	DMSO	1.08311	0.988588	1.04456	1.0804	1.03373	0.769601	1.71095e-06
	MVC	0.464914	0.52544	0.530965	0.452463	0.520038	0.519273
H
	1	2	3	4	5	6	P-value
DMSO	35.1553	29.5242	31.242	30.325	32.4323	33.0885	0.00341126
MVC	28.8995	26.0885	26.9467	30.6505	27.2715	27.5065
I
		1	2	3	4	5	6	P-value
P16	DMSO	0.925322	1.04901	0.853105	1.22968	0.733398	1.20948	0.00162325
	MVC	0.323746	0.403109	0.425499	0.490298	0.825443	0.667119
P21	DMSO	1.17385	0.894666	1.22642	0.9434	1.06188	0.699774	0.0107743
	MVC	0.624522	0.873864	0.783457	0.714722	0.71608	0.505878

## Sheet: S 5
B
Body weight/g		TA weight/mg		TA/body
DMSO	MVC	DMSO	MVC	DMSO	MVC
40.97	35.14	56.9	65.8	1.38882	1.87251
38.54	35.85	54.4	66.4	1.41152	1.85216
35.2	37.55	50.3	67.4	1.42898	1.79494
P-value				7.78304e-05
C
	1	2	3	P-value
DMSO	1006.36	1092.49	898.653	0.00628787
MVC	1313.94	1485.04	1509.09
D
		1	2	3	P-value
Grip Strength	DMSO	0.128	0.143	0.126	0.0318039
	MVC	0.159	0.149	0.172
E&F
	DMSO		MVC
	Distance/m	Max speed/cm/s	Distance/m	Max speed/cm/s
1	87	35	137	50
2	98	40	115	45
3	95	40	103	45
P-value	0.0755887	0.0241101
G
	MP			FAP			MuSC
DMSO	2.17	2.03	2.36	15.8	14.1	15.2	2.91	3.39	3.1
MVC	1.89	1.93	1.92	11.5	12.4	10.5	4.69	4.65	3.82
P-value	0.0470565			0.00855935			0.0165998
I
Body weight/g		TA weight/mg		TA/body
DMSO	MVC	DMSO	MVC	DMSO	MVC
40.18	33.15	62.5	65.1	1.5555	1.9638
32.4	34.86	56.1	68.8	1.73148	1.97361
37.37	32.75	58.6	63.2	1.5681	1.92977
P-value					0.00440739
J
	1	2	3
DMSO	1029.3	1025.84	1038.07	P-value
MVC	1142.17	1300.83	877.165	0.573664
K
		1	2	3	P-value
Grip Strength	DMSO	0.15	0.154	0.144	0.219956
	MVC	0.225	0.16	0.159
L&M
	DMSO		MVC
	Distance/m	Max speed/cm/s	Distance/m	Max speed/cm/s
1	83	40	140	50
2	94	40	104	40
3	36	25	74	40
4	55	30
5	61	35
P-value	0.0855827	0.0880633
N
	MP			FAPs			MuSCs
DMSO	1.75	2.19	1.03	14.8	12.4	12.1	5.01	5.14	4.33
MVC	2.23	1.7	1.03	16.1	15	14.1	5.42	5.25	5.5
P-value	0.994841			0.129311			0.0977388
P
Body weight/g		TA weight/mg		TA/body
DMSO	MVC	DMSO	MVC	DMSO	MVC
23.2	22.1	44.6	42.6	1.92241	1.9276
20.3	20.4	38.2	38.2	1.88177	1.87255
22.1	21.3	40.5	41.2	1.83258	1.93427
20	23.9	38.2	42.8	1.91	1.79079
22.1	22.3	36	44.6	1.62896	2
P-value					0.30788
Q
	1	2	3	4	5	P-value
DMSO	1024.68	1232.72	1207.68	1269.54	1126.32	0.861517
MVC	1132.86	1262.22	997.248	1194.17	1217.32
R
		1	2	3	4	5	P-value
Grip Strength	DMSO	0.239	0.206	0.256	0.213	0.182	0.606674
	MVC	0.197	0.2	0.202	0.255	0.196
S&T
DMSO				MVC
	Distance/m	Max speed/cm/s		Distance/m	Max speed/cm/s
1	340	55		230	45
2	366	55		360	55
3	443	60		434	60
4	467	65		469	65
5	492	65		471	65
P-value	0.608611	0.658564

## Sheet: S 7
D
Paired		1	2	3	P-value
JUNB	Ctrl	1	1	1	1.79092e-07
	iKO	0.0034528	0.0029998	0.0044289
E
F
	Total	SA-bGal+	%	% AV	P-value
CT1	49	0	0	0.0030303	0.574603
	46	0	0
	50	0	0
	53	0	0
	66	1	0.0151515
CT2	48	0	0	0.00392157
	42	0	0
	47	0	0
	51	1	0.0196078
	63	0	0
CT3	54	0	0	0.00294118
	53	0	0
	62	0	0
	68	1	0.0147059
	59	0	0
iKO1	43	0	0	0.00322581
	56	0	0
	50	0	0
	53	0	0
	62	1	0.016129
iKO2	70	0	0	0.00444444
	69	0	0
	58	0	0
	43	0	0
	45	1	0.0222222
iKO3	44	0	0	0.0031746
	45	0	0
	55	0	0
	63	1	0.015873
	55	0	0
G
		1	2	3	P-value
p16	CT	0.906168	1.37747	0.716363	0.590435
	iKO	1.28609	1.16743	0.935357
p19	CT	0.815875	1.19687	0.987253	0.126644
	iKO	1.50619	1.11784	1.28485
p21	CT	0.813865	0.906854	1.27928	0.842385
	iKO	1.73735	0.837034	0.656753
p53	CT	0.741649	0.931356	1.327	0.633066
	iKO	1.48304	1.20779	0.738603
I
		1	2	3	4	P-value
JUNB	Ctrl	1.49939	0.526274	1.10819	0.866152	0.0101346
	iKO	1.92676	1.88489	2.65913	3.26756
J
	Total	SA-bGal+	%	% AV	P-value
pcDNA3.1-1	13	1	0.0769231	0.0821703	0.89461
	16	1	0.0625
	10	2	0.2
	14	1	0.0714286
	7	0	0
pcDNA3.1-2	11	1	0.0909091	0.0887132
	9	1	0.111111
	23	3	0.130435
	17	0	0
	18	2	0.111111
pcDNA3.1-3	9	1	0.111111	0.0824183
	23	0	0
	17	2	0.117647
	10	1	0.1
	12	1	0.0833333
JUNB-OE-1	10	0	0	0.0816667
	15	1	0.0666667
	16	2	0.125
	12	1	0.0833333
	15	2	0.133333
JUNB-OE-2	9	0	0	0.0738095
	11	0	0
	21	1	0.047619
	16	4	0.25
	14	1	0.0714286
JUNB-OE-3	18	2	0.111111	0.101418
	20	2	0.1
	19	4	0.210526
	22	1	0.0454545
	25	1	0.04
K
		1	2	3	4	P-value
p16	CT	0.750836	1.15042	1.13278	0.965965	0.748562
	iKO	0.800611	0.938398	0.807008	1.79915
p19	CT	1.13647	0.862444	1.08261	0.918474	0.804071
	iKO	1.20469	0.824632	0.985483	1.093
p21	CT	1.05945	1.0969	0.93932	0.904337	0.534389
	iKO	1.16732	1.0868	0.752909	1.33973
p53	CT	1.12558	1.16537	0.997956	0.711093	0.317388
	iKO	1.35445	1.24843	0.98036	1.01433
